# Supplementary material for: The 22q11.2 region regulates presynaptic gene-products linked to schizophrenia
Source: Nat Commun. 2022 Jun 27;13:3690. doi: 10.1038/s41467-022-31436-8 (PMC9237031; doi:10.1038/s41467-022-31436-8)
Supplement: Supplementary file 4 — Supplementary Data 1 [file 41467_2022_31436_MOESM4_ESM.xlsx]

## Sheet: TableS1ResultsByTimePoint D0 De
Supplementary Data 1. Differentially expressed genes at day 0 (22q11.2 deletion vs controls). Wald-test implemented in DESeq2
baseMean	log2FoldChange	lfcSE	stat	pvalue	padj	external_gene_name	ensembl_gene_id	chromosome_name	start_position	end_position	gene_biotype
10.7579	0.289895	0.231989	1.24961	0.211443	0.670013	AL627309.1	ENSG00000237683	1	134901	139379	protein_coding
10.542	0.0472559	0.166456	0.283894	0.776492	0.943966	RP11-34P13.13	ENSG00000241860	1	141474	173862	processed_transcript
1.30256	0.410808	0.424718	0.96725	0.333419	0.761791	RP4-669L17.10	ENSG00000237094	1	317720	453948	lincRNA
3.01518	0.0401717	0.284246	0.141327	0.887611	0.975949	RP11-206L10.3	ENSG00000235373	1	677193	685396	lincRNA
5.84266	-0.0594809	0.215462	-0.276062	0.7825	0.945879	RP11-206L10.2	ENSG00000228327	1	700237	714006	lincRNA
4.45687	0.125938	0.230031	0.547484	0.584047	0.885678	RP11-206L10.9	ENSG00000237491	1	714150	745440	lincRNA
0.979463	-0.289697	0.520907	-0.55614	0.578115	0.882894	RP11-206L10.10	ENSG00000240453	1	745489	753092	processed_transcript
4.25587	-0.320306	0.250538	-1.27847	0.201083	0.660163	LINC00115	ENSG00000225880	1	761586	762902	lincRNA
39.265	-0.0988459	0.107883	-0.91623	0.359546	0.780314	LINC01128	ENSG00000228794	1	762988	794826	processed_transcript
1.39091	-0.798537	0.611696	-1.30545	0.191741	0.650619	RP11-54O7.1	ENSG00000230699	1	846815	850328	lincRNA
1.78755	-0.737887	0.491952	-1.49992	0.133636	0.596207	RP11-54O7.3	ENSG00000223764	1	852245	856396	lincRNA
4.99707	0.0726346	0.515507	0.140899	0.887949	0.975949	SAMD11	ENSG00000187634	1	860260	879955	protein_coding
1651.27	-0.00887019	0.0671856	-0.132025	0.894964	0.976502	NOC2L	ENSG00000188976	1	879584	894689	protein_coding
48.6889	-0.122907	0.163921	-0.749795	0.453378	0.830039	KLHL17	ENSG00000187961	1	895967	901095	protein_coding
4.52987	-0.179068	0.270257	-0.662583	0.507598	0.855236	PLEKHN1	ENSG00000187583	1	901877	911245	protein_coding
7.57773	0.751794	0.515617	1.45805	0.144828	0.611045	HES4	ENSG00000188290	1	934342	935552	protein_coding
96.4709	0.0923368	0.151636	0.608936	0.542567	0.868765	ISG15	ENSG00000187608	1	948803	949920	protein_coding
1014.51	0.0252576	0.101502	0.248839	0.803485	0.95364	AGRN	ENSG00000188157	1	955503	991496	protein_coding
1.748	-0.601872	0.590846	-1.01866	0.308364	0.743779	RP11-54O7.18	ENSG00000273443	1	997588	998668	lincRNA
50.5269	-0.151531	0.0938596	-1.61445	0.10643	0.55407	C1orf159	ENSG00000131591	1	1017198	1051741	protein_coding
1.21206	-0.399677	0.598693	-0.667582	0.5044	0.854808	TTLL10	ENSG00000162571	1	1109264	1133315	protein_coding
2.30786	-0.0435764	0.429335	-0.101497	0.919156	0.981982	TNFRSF18	ENSG00000186891	1	1138888	1142071	protein_coding
499.542	0.0133786	0.0501804	0.266609	0.78977	0.949173	SDF4	ENSG00000078808	1	1152288	1167411	protein_coding
151.362	-0.326532	0.10896	-2.9968	0.00272831	0.122645	B3GALT6	ENSG00000176022	1	1167629	1170421	protein_coding
7.18902	0.263462	0.274305	0.960471	0.336818	0.765111	FAM132A	ENSG00000184163	1	1177826	1182102	protein_coding
0.978022	0.0438137	0.461854	0.0948649	0.924422	0.983118	RP5-902P8.12	ENSG00000260179	1	1185157	1186714	lincRNA
394.242	-0.0145578	0.0679747	-0.214164	0.830419	0.958953	UBE2J2	ENSG00000160087	1	1189289	1209265	protein_coding
4.19405	0.287415	0.359239	0.800066	0.423672	0.814636	SCNN1D	ENSG00000162572	1	1215816	1227409	protein_coding
116.74	0.201699	0.150566	1.33961	0.180373	0.640533	ACAP3	ENSG00000131584	1	1227756	1244989	protein_coding
189.672	0.00637683	0.0797767	0.0799335	0.93629	0.985544	PUSL1	ENSG00000169972	1	1243947	1247057	protein_coding
605.613	-0.092788	0.0467084	-1.98654	0.0469739	0.419501	CPSF3L	ENSG00000127054	1	1246965	1260071	protein_coding
6.4502	0.170758	0.210528	0.811094	0.417312	0.812464	RP5-890O3.9	ENSG00000240731	1	1252961	1254069	sense_intronic
81.3629	-0.0636928	0.0790616	-0.805611	0.420467	0.813491	GLTPD1	ENSG00000224051	1	1260136	1264277	protein_coding
5.58521	0.164314	0.22919	0.716937	0.473413	0.841092	TAS1R3	ENSG00000169962	1	1266694	1270686	protein_coding
371.542	-0.0840099	0.0667126	-1.25928	0.207929	0.667109	DVL1	ENSG00000107404	1	1270656	1284730	protein_coding
43.8699	0.0603053	0.185049	0.325889	0.744508	0.936075	MXRA8	ENSG00000162576	1	1288069	1297157	protein_coding
720.88	-0.0115785	0.0697025	-0.166113	0.868068	0.970766	AURKAIP1	ENSG00000175756	1	1309110	1310875	protein_coding
304.383	-0.100035	0.0912015	-1.09686	0.272704	0.719778	CCNL2	ENSG00000221978	1	1321091	1334708	protein_coding
125.092	0.0712408	0.0880047	0.809511	0.418222	0.812574	RP4-758J18.2	ENSG00000224870	1	1334902	1337426	protein_coding
598.173	-0.120951	0.0831852	-1.454	0.145947	0.611843	MRPL20	ENSG00000242485	1	1337288	1342693	protein_coding
12.336	0.230019	0.145107	1.58517	0.112927	0.565025	RP4-758J18.13	ENSG00000272455	1	1344476	1345998	lincRNA
6.79803	0.0699454	0.256467	0.272727	0.785063	0.94674	ANKRD65	ENSG00000235098	1	1353800	1357149	protein_coding
4.96883	-0.563425	0.303047	-1.8592	0.0629991	0.464965	RP4-758J18.10	ENSG00000225285	1	1365919	1369953	lincRNA
213.984	-0.221017	0.148905	-1.48428	0.137734	0.601456	VWA1	ENSG00000179403	1	1370241	1378262	protein_coding
2.70402	-0.0672034	0.327173	-0.205406	0.837255	0.961122	ATAD3C	ENSG00000215915	1	1385069	1405538	protein_coding
505.289	-0.00364117	0.119543	-0.0304591	0.975701	0.994324	ATAD3B	ENSG00000160072	1	1407143	1433228	protein_coding
417.53	-0.00566182	0.0897076	-0.0631141	0.949676	0.98858	ATAD3A	ENSG00000197785	1	1447531	1470067	protein_coding
5.69942	-0.330068	0.235806	-1.39974	0.16159	0.629796	TMEM240	ENSG00000205090	1	1470554	1475833	protein_coding
1031.97	-0.100035	0.0577868	-1.73111	0.0834322	0.514054	SSU72	ENSG00000160075	1	1477053	1510249	protein_coding
5.79403	0.119378	0.243026	0.491214	0.623275	0.899643	AL645728.1	ENSG00000215014	1	1510355	1511373	protein_coding
125.272	-0.0687745	0.127273	-0.540369	0.588943	0.888077	C1orf233	ENSG00000228594	1	1533392	1535476	protein_coding
29.1344	0.0307733	0.142684	0.215674	0.829242	0.958901	RP11-345P4.9	ENSG00000272106	1	1549138	1551175	antisense
115.313	0.071234	0.08424	0.845607	0.397772	0.801903	MIB2	ENSG00000197530	1	1550795	1565990	protein_coding
15.4856	0.552806	0.251999	2.19369	0.0282579	0.347353	MMP23B	ENSG00000189409	1	1567474	1570639	protein_coding
109.369	0.0302547	0.0797089	0.379565	0.704268	0.922483	CDK11B	ENSG00000248333	1	1570603	1590473	protein_coding
316.53	-0.0132087	0.103726	-0.127342	0.898669	0.977146	SLC35E2B	ENSG00000189339	1	1592939	1624167	protein_coding
5.12336	0.230899	0.246981	0.934887	0.349847	0.773015	RP11-345P4.7	ENSG00000269737	1	1603429	1604850	antisense
5.80898	0.0195179	0.198741	0.0982081	0.921767	0.982622	CDK11A	ENSG00000008128	1	1634169	1655766	protein_coding
32.3844	-0.0775228	0.221244	-0.350395	0.726043	0.929648	RP1-283E3.8	ENSG00000268575	1	1634175	1669127	processed_transcript
38.1279	-0.125989	0.141004	-0.89351	0.371584	0.787515	SLC35E2	ENSG00000215790	1	1656277	1677431	protein_coding
485.674	-0.00694655	0.0654305	-0.106167	0.91545	0.981456	NADK	ENSG00000008130	1	1682671	1711896	protein_coding
2761.21	-0.0777446	0.0314807	-2.4696	0.0135265	0.249717	GNB1	ENSG00000078369	1	1716729	1822495	protein_coding
0.94144	0.152425	0.493083	0.309127	0.757225	0.938331	RP1-140A9.1	ENSG00000231050	1	1822910	1824097	antisense
1.62253	0.0518497	0.394329	0.131488	0.895389	0.976502	CALML6	ENSG00000169885	1	1846266	1848735	protein_coding
52.348	0.095209	0.112161	0.848861	0.395959	0.800849	TMEM52	ENSG00000178821	1	1849029	1850712	protein_coding
1.24132	-0.190689	0.489594	-0.389484	0.696918	0.921433	C1orf222	ENSG00000142609	1	1853396	1935276	protein_coding
1.00259	0.0614604	0.599256	0.102561	0.918311	0.981982	RP11-547D24.1	ENSG00000233542	1	1944652	1946969	antisense
12.8073	-0.0834167	0.241868	-0.344885	0.730181	0.930529	GABRD	ENSG00000187730	1	1950780	1962192	protein_coding
224.728	-0.0120756	0.0668664	-0.180592	0.856688	0.967005	PRKCZ	ENSG00000067606	1	1981909	2116834	protein_coding
2.30799	-0.402396	0.384739	-1.04589	0.29561	0.73408	RP5-892K4.1	ENSG00000271806	1	2072523	2076718	antisense
6.68968	-0.0778867	0.218444	-0.356552	0.721427	0.928194	RP11-181G12.2	ENSG00000182873	1	2113233	2115828	antisense
155.013	-0.0294459	0.0896637	-0.328404	0.742606	0.935208	C1orf86	ENSG00000162585	1	2115903	2144159	protein_coding
346.423	0.0198172	0.0782614	0.253218	0.8001	0.95217	SKI	ENSG00000157933	1	2160134	2241558	protein_coding
30.1282	-0.22388	0.121934	-1.83607	0.066347	0.475238	MORN1	ENSG00000116151	1	2252692	2323146	protein_coding
5.96075	-0.316508	0.225407	-1.40416	0.160272	0.628774	RP4-740C4.6	ENSG00000269896	1	2281853	2284259	processed_transcript
544.477	-0.127609	0.0720371	-1.77143	0.0764886	0.498382	RER1	ENSG00000157916	1	2323267	2336883	protein_coding
163.088	-0.107695	0.106411	-1.01206	0.311507	0.746016	PEX10	ENSG00000157911	1	2336236	2345236	protein_coding
203.113	0.176825	0.0927349	1.90678	0.0565492	0.448116	PANK4	ENSG00000157881	1	2439972	2458039	protein_coding
6.65165	0.289261	0.234255	1.23481	0.216901	0.675513	RP3-395M20.12	ENSG00000272449	1	2477904	2478899	lincRNA
1.11893	0.578127	0.450001	1.28472	0.198889	0.65805	RP3-395M20.9	ENSG00000228037	1	2512999	2515972	antisense
239.71	-0.0848173	0.0990798	-0.856051	0.39197	0.799817	FAM213B	ENSG00000157870	1	2517930	2522908	protein_coding
2.25602	-1.74057	0.575189	-3.02608	0.00247743	0.118751	MMEL1	ENSG00000142606	1	2522078	2564481	protein_coding
1.20915	-0.503253	0.536873	-0.937378	0.348564	0.77227	TTC34	ENSG00000215912	1	2567415	2718286	protein_coding
6.07046	-0.496382	0.37648	-1.31848	0.187342	0.645178	PRDM16	ENSG00000142611	1	2985732	3355185	protein_coding
180.886	-0.197277	0.109746	-1.79757	0.0722455	0.488681	ARHGEF16	ENSG00000130762	1	3370990	3397677	protein_coding
59.5277	-0.102574	0.154984	-0.661839	0.508075	0.855553	MEGF6	ENSG00000162591	1	3406484	3528059	protein_coding
183.462	0.0484407	0.0726796	0.666496	0.505094	0.854904	TPRG1L	ENSG00000158109	1	3541566	3546691	protein_coding
168.676	-0.0168027	0.0687151	-0.244527	0.806823	0.954313	WRAP73	ENSG00000116213	1	3547331	3569325	protein_coding
34.2786	0.0192216	0.199203	0.0964928	0.923129	0.982855	TP73	ENSG00000078900	1	3569084	3652765	protein_coding
327.117	-0.133463	0.0890734	-1.49835	0.134042	0.596353	TP73-AS1	ENSG00000227372	1	3652548	3663900	antisense
2.22585	-0.452587	0.333215	-1.35824	0.174386	0.635581	CCDC27	ENSG00000162592	1	3668962	3688209	protein_coding
15.4028	-0.0146821	0.158864	-0.0924194	0.926365	0.983358	SMIM1	ENSG00000235169	1	3689352	3692546	protein_coding
991.416	0.0094145	0.0553681	0.170035	0.864983	0.969331	LRRC47	ENSG00000130764	1	3696784	3713068	protein_coding
3.06679	0.0778375	0.299941	0.259509	0.795242	0.950444	RP1-286D6.5	ENSG00000272153	1	3701572	3702102	antisense
177.564	-0.0357458	0.0604723	-0.59111	0.554447	0.873383	CEP104	ENSG00000116198	1	3728645	3773778	protein_coding
104.846	-0.0249585	0.102369	-0.243808	0.807379	0.954422	DFFB	ENSG00000169598	1	3773845	3801993	protein_coding
299.921	-0.0189618	0.0879057	-0.215706	0.829217	0.958901	C1orf174	ENSG00000198912	1	3805689	3816857	protein_coding
3.46143	-0.907886	0.296324	-3.06383	0.00218526	0.112339	LINC01134	ENSG00000236423	1	3816936	3833789	lincRNA
96.6127	-0.182874	0.445004	-0.410949	0.68111	0.916191	AJAP1	ENSG00000196581	1	4714792	4852594	protein_coding
0.9975	-0.897132	0.708037	-1.26707	0.205131	0.664731	RP11-542C10.1	ENSG00000231510	1	5146519	5150959	lincRNA
87.9078	-0.130875	0.0883169	-1.48188	0.138372	0.601456	NPHP4	ENSG00000131697	1	5922871	6052533	protein_coding
28.1172	-0.175979	0.2009	-0.875953	0.381056	0.794002	KCNAB2	ENSG00000069424	1	6051526	6161253	protein_coding
21.1363	0.281324	0.289948	0.970254	0.33192	0.761055	CHD5	ENSG00000116254	1	6161853	6240183	protein_coding
3034.06	0.0359282	0.0505317	0.711003	0.477082	0.842141	RPL22	ENSG00000116251	1	6241329	6269449	protein_coding
0.975044	-0.128852	0.620132	-0.207782	0.835399	0.960304	RP1-120G22.11	ENSG00000226944	1	6264900	6265840	antisense
12.4032	-0.177795	0.174096	-1.02125	0.307136	0.742617	RNF207	ENSG00000158286	1	6265535	6281359	protein_coding
2288.59	-0.215045	0.0563735	-3.81465	0.000136378	0.0222296	ICMT	ENSG00000116237	1	6281253	6296032	protein_coding
48.077	0.105845	0.160439	0.65972	0.509434	0.856061	LINC00337	ENSG00000225077	1	6296300	6299504	antisense
62.248	-0.653059	0.304192	-2.14687	0.0318038	0.364479	HES3	ENSG00000173673	1	6304252	6305638	protein_coding
95.1883	-0.0450706	0.214333	-0.210283	0.833447	0.959649	GPR153	ENSG00000158292	1	6307406	6321035	protein_coding
702.263	-0.016071	0.0669917	-0.239895	0.810412	0.954831	ACOT7	ENSG00000097021	1	6324329	6454451	protein_coding
10.801	0.61431	0.34714	1.76963	0.0767886	0.498511	HES2	ENSG00000069812	1	6472478	6484730	protein_coding
79.7698	0.0284001	0.129639	0.219071	0.826595	0.958379	ESPN	ENSG00000187017	1	6484848	6521430	protein_coding
22.7854	-0.0414051	0.162918	-0.254147	0.799382	0.951812	TNFRSF25	ENSG00000215788	1	6521211	6526255	protein_coding
164.442	0.253509	0.128657	1.97043	0.048789	0.424897	PLEKHG5	ENSG00000171680	1	6526152	6580121	protein_coding
653.827	-0.053548	0.0938807	-0.570384	0.568417	0.878953	NOL9	ENSG00000162408	1	6581407	6614595	protein_coding
1.23294	0.364641	0.53953	0.675849	0.499137	0.852115	TAS1R1	ENSG00000173662	1	6615241	6639817	protein_coding
109.054	0.103555	0.0725759	1.42686	0.153622	0.620334	ZBTB48	ENSG00000204859	1	6640061	6649340	protein_coding
376.294	-0.0117459	0.149569	-0.0785317	0.937405	0.985761	KLHL21	ENSG00000162413	1	6650784	6674667	protein_coding
494.473	0.117923	0.0547888	2.15231	0.0313728	0.362142	PHF13	ENSG00000116273	1	6673745	6684093	protein_coding
99.8661	0.146415	0.0899144	1.62838	0.103444	0.551051	THAP3	ENSG00000041988	1	6684926	6695646	protein_coding
512.868	-0.0715211	0.0795441	-0.899138	0.368579	0.78528	DNAJC11	ENSG00000007923	1	6694228	6761984	protein_coding
6.61108	-0.123197	0.203379	-0.605752	0.544679	0.869292	RP11-312B8.1	ENSG00000237436	1	6843952	6844903	antisense
329.493	-0.0157244	0.0651837	-0.241233	0.809375	0.954831	CAMTA1	ENSG00000171735	1	6845384	7829766	protein_coding
456.896	0.0991027	0.0458897	2.15958	0.030805	0.359642	VAMP3	ENSG00000049245	1	7831329	7841492	protein_coding
1.35018	-0.268078	0.441017	-0.607863	0.543278	0.869081	RP3-467L1.6	ENSG00000269925	1	7836443	7836835	sense_intronic
74.1791	0.505226	0.131185	3.85125	0.000117515	0.0199666	PER3	ENSG00000049246	1	7844380	7905237	protein_coding
1540.99	-0.0291646	0.0507664	-0.574485	0.565639	0.87798	PARK7	ENSG00000116288	1	8014351	8045565	protein_coding
694.965	-0.0376358	0.104982	-0.358499	0.71997	0.927857	ERRFI1	ENSG00000116285	1	8064464	8086368	protein_coding
13.0563	0.00651525	0.230292	0.0282912	0.97743	0.994651	SLC45A1	ENSG00000162426	1	8377886	8404227	protein_coding
402.392	0.0870138	0.0752234	1.15674	0.247379	0.698898	RERE	ENSG00000142599	1	8412457	8877702	protein_coding
0.943536	-0.816691	0.47953	-1.70311	0.0885478	0.523328	RP5-1115A15.1	ENSG00000232912	1	8484705	8494898	antisense
26725.8	-0.0272688	0.080341	-0.339413	0.734298	0.931657	ENO1	ENSG00000074800	1	8921061	8939308	protein_coding
8.39206	-0.225112	0.246956	-0.911546	0.362008	0.782776	ENO1-IT1	ENSG00000236269	1	8935847	8938066	sense_intronic
1.52613	-0.260129	0.520005	-0.500244	0.616904	0.897877	ENO1-AS1	ENSG00000230679	1	8938894	8939953	antisense
43.2257	0.40387	0.185079	2.18215	0.0290982	0.350498	GPR157	ENSG00000180758	1	9160364	9189229	protein_coding
2.03701	0.120997	0.410678	0.294628	0.768278	0.941927	RP3-510D11.1	ENSG00000228526	1	9242066	9262678	lincRNA
5.68343	0.576571	0.345327	1.66964	0.0949913	0.537086	RP3-510D11.2	ENSG00000234546	1	9242263	9252148	lincRNA
143.496	0.0558963	0.210107	0.266037	0.790211	0.949418	H6PD	ENSG00000049239	1	9294834	9331396	protein_coding
52.1576	0.171444	0.154466	1.10992	0.267035	0.71526	SPSB1	ENSG00000171621	1	9352939	9429591	protein_coding
312.29	0.0188403	0.081505	0.231155	0.817194	0.956543	SLC25A33	ENSG00000171612	1	9599541	9645237	protein_coding
171.596	-0.121132	0.101045	-1.19879	0.230608	0.685668	TMEM201	ENSG00000188807	1	9648932	9674935	protein_coding
259.851	0.0109432	0.13112	0.08346	0.933486	0.984846	PIK3CD	ENSG00000171608	1	9711790	9789172	protein_coding
46.8538	-0.0134989	0.154607	-0.0873106	0.930425	0.984176	RP11-558F24.4	ENSG00000231789	1	9732484	9747613	antisense
842.851	0.056784	0.0771669	0.735859	0.461817	0.833734	CLSTN1	ENSG00000171603	1	9789084	9884584	protein_coding
357.292	-0.219788	0.106607	-2.06166	0.0392405	0.396139	CTNNBIP1	ENSG00000178585	1	9908334	9970394	protein_coding
184.389	-0.0535302	0.0668996	-0.800158	0.423619	0.814627	LZIC	ENSG00000162441	1	9982173	10003465	protein_coding
3.44379	0.18693	0.335307	0.557489	0.577193	0.882692	RP11-84A14.4	ENSG00000228150	1	10002981	10010032	sense_intronic
36.0428	-0.0672575	0.162658	-0.413491	0.679247	0.916153	NMNAT1	ENSG00000173614	1	10003486	10045559	protein_coding
1.38606	-0.209772	0.432886	-0.484589	0.627968	0.900652	RN7SKP269	ENSG00000202415	1	10007376	10007694	misc_RNA
20.7755	0.212697	0.199288	1.06728	0.285844	0.73005	RBP7	ENSG00000162444	1	10057264	10076078	protein_coding
990.497	-0.0306234	0.0506458	-0.604659	0.545405	0.869471	UBE4B	ENSG00000130939	1	10092890	10241297	protein_coding
1579.7	0.0819381	0.071891	1.13976	0.254388	0.70467	KIF1B	ENSG00000054523	1	10270863	10441661	protein_coding
3077.15	-0.00268922	0.0650998	-0.0413092	0.967049	0.992128	PGD	ENSG00000142657	1	10458649	10480201	protein_coding
23.2848	-0.179106	0.121897	-1.46933	0.141744	0.6068	APITD1	ENSG00000175279	1	10490159	10512210	protein_coding
1049.43	0.0961507	0.102188	0.940922	0.346745	0.771147	DFFA	ENSG00000160049	1	10516579	10532583	protein_coding
169.707	0.0599515	0.0585918	1.02321	0.30621	0.742208	PEX14	ENSG00000142655	1	10532345	10690815	protein_coding
37.9736	0.175863	0.15151	1.16074	0.245748	0.697482	CASZ1	ENSG00000130940	1	10696661	10856707	protein_coding
6.41253	0.305405	0.253134	1.2065	0.227626	0.683299	RP4-734G22.3	ENSG00000272078	1	10699298	10714390	antisense
1.89336	-0.420337	0.534144	-0.786936	0.431319	0.818429	C1orf127	ENSG00000175262	1	11006528	11042094	protein_coding
1097.38	-0.0510132	0.0773876	-0.659191	0.509773	0.856061	TARDBP	ENSG00000120948	1	11072414	11085796	protein_coding
6.05256	-0.386016	0.202677	-1.90459	0.0568335	0.448799	MASP2	ENSG00000009724	1	11086580	11107290	protein_coding
2.50586	-0.339268	0.349455	-0.970849	0.331624	0.760723	RP4-635E18.8	ENSG00000271895	1	11089716	11090585	antisense
580.082	-0.0254286	0.0692062	-0.367433	0.713296	0.925204	SRM	ENSG00000116649	1	11114641	11120081	protein_coding
643.018	-0.0298914	0.0620027	-0.482099	0.629736	0.901272	EXOSC10	ENSG00000171824	1	11126675	11159938	protein_coding
1.44117	-0.762338	0.420316	-1.81373	0.0697198	0.483672	RP4-635E18.7	ENSG00000226849	1	11128528	11133154	antisense
2.92097	-0.240684	0.369758	-0.650924	0.515095	0.856728	RP4-635E18.6	ENSG00000230337	1	11159732	11162157	antisense
1977.03	0.0522499	0.0515696	1.01319	0.310969	0.745524	MTOR	ENSG00000198793	1	11166592	11322564	protein_coding
1.20717	-0.0931422	0.450289	-0.20685	0.836127	0.960429	MTOR-AS1	ENSG00000225602	1	11203955	11209594	antisense
1.4189	0.045177	0.446971	0.101074	0.919492	0.981982	ANGPTL7	ENSG00000171819	1	11249398	11256038	protein_coding
229.385	-0.0600344	0.085422	-0.702798	0.482182	0.84445	UBIAD1	ENSG00000120942	1	11333263	11356106	protein_coding
52.264	0.276087	0.174274	1.58421	0.113145	0.565134	PTCHD2	ENSG00000204624	1	11539223	11597641	protein_coding
314.986	0.388477	0.131563	2.95277	0.00314938	0.132886	FBXO2	ENSG00000116661	1	11708424	11715842	protein_coding
111.171	-0.00201746	0.0934816	-0.0215814	0.982782	0.996355	FBXO44	ENSG00000132879	1	11714432	11723384	protein_coding
12.4677	-0.0766047	0.180879	-0.423513	0.671921	0.915423	FBXO6	ENSG00000116663	1	11724181	11734411	protein_coding
1759.07	0.070606	0.0717539	0.984002	0.325114	0.755909	MAD2L2	ENSG00000116670	1	11734537	11751707	protein_coding
403.217	0.109476	0.088242	1.24063	0.214742	0.673813	DRAXIN	ENSG00000162490	1	11751786	11785914	protein_coding
401.12	0.0514456	0.0728353	0.706327	0.479985	0.843692	AGTRAP	ENSG00000177674	1	11796141	11814859	protein_coding
2.70434	0.349539	0.384911	0.908105	0.363823	0.783547	C1orf167	ENSG00000215910	1	11821844	11849642	protein_coding
178.117	-0.0222913	0.107818	-0.20675	0.836205	0.960429	MTHFR	ENSG00000177000	1	11845780	11866977	protein_coding
119.38	0.143339	0.107179	1.33739	0.181097	0.640649	CLCN6	ENSG00000011021	1	11866207	11903201	protein_coding
0.892636	0.332823	0.618517	0.538098	0.590509	0.888521	NPPA-AS1	ENSG00000242349	1	11901074	11908136	antisense
6.07288	1.86957	0.594146	3.14664	0.00165156	0.0984698	NPPB	ENSG00000120937	1	11917521	11918988	protein_coding
13.3809	-0.225661	0.207812	-1.08589	0.277528	0.723498	RNU5E-1	ENSG00000199347	1	11968209	11968328	snRNA
8.51099	-0.726684	0.25304	-2.87182	0.0040812	0.14761	RNU5E-4P	ENSG00000201801	1	11969865	11969984	snRNA
447.7	0.0401021	0.0520142	0.770984	0.440717	0.824158	KIAA2013	ENSG00000116685	1	11979648	11986485	protein_coding
612.494	0.0771986	0.0796275	0.969497	0.332297	0.761117	PLOD1	ENSG00000083444	1	11994262	12035595	protein_coding
903.898	-0.0282485	0.0490456	-0.575964	0.564639	0.877501	MFN2	ENSG00000116688	1	12040238	12073571	protein_coding
346.996	0.105218	0.0803215	1.30996	0.19021	0.649303	MIIP	ENSG00000116691	1	12079523	12092102	protein_coding
256.063	-0.101455	0.182205	-0.556816	0.577653	0.882731	TNFRSF8	ENSG00000120949	1	12123434	12204264	protein_coding
22.9798	0.111968	0.199019	0.5626	0.573707	0.881264	TNFRSF1B	ENSG00000028137	1	12227060	12269285	protein_coding
648.161	0.154593	0.0791831	1.95234	0.0508975	0.42878	VPS13D	ENSG00000048707	1	12290124	12572099	protein_coding
1.66313	0.0246478	0.423278	0.0582307	0.953565	0.989219	SNORA59A	ENSG00000239149	1	12567300	12567451	snoRNA
155.424	0.402712	0.23214	1.73478	0.0827792	0.512235	DHRS3	ENSG00000162496	1	12627939	12677737	protein_coding
2.87115	0.567191	0.348849	1.62589	0.103973	0.551604	RP11-474O21.5	ENSG00000272482	1	12678906	12679250	lincRNA
18.9398	1.22654	0.506516	2.42153	0.0154555	0.268042	AADACL3	ENSG00000188984	1	12776118	12788726	protein_coding
5.67643	2.51049	1.07137	2.34324	0.0191168	0.294599	PRAMEF12	ENSG00000116726	1	12834984	12838049	protein_coding
1.59723	2.4195	1.09377	2.21208	0.0269613	0.341039	PRAMEF1	ENSG00000116721	1	12851546	12856777	protein_coding
21.5048	0.0489278	0.152168	0.321539	0.747802	0.937042	HNRNPCL1	ENSG00000179172	1	12907261	12908578	protein_coding
1.63113	-0.0349643	0.506413	-0.069043	0.944955	0.987813	LRRC38	ENSG00000162494	1	13801445	13840543	protein_coding
1239.09	-0.0334149	0.131323	-0.254449	0.799149	0.951659	PDPN	ENSG00000162493	1	13909960	13944452	protein_coding
124.72	-0.027295	0.106714	-0.255776	0.798124	0.951371	PRDM2	ENSG00000116731	1	14026693	14151574	protein_coding
56.5761	0.472853	0.127794	3.70012	0.0002155	0.0288666	KAZN	ENSG00000189337	1	14925200	15444539	protein_coding
1.3536	0.23899	0.501729	0.476334	0.633837	0.903248	TMEM51-AS1	ENSG00000175147	1	15442448	15478960	processed_transcript
58.5739	-0.0958121	0.135626	-0.706444	0.479912	0.843692	TMEM51	ENSG00000171729	1	15479028	15546976	protein_coding
8.05929	-0.125407	0.216669	-0.578793	0.562729	0.876743	FHAD1	ENSG00000142621	1	15573768	15726779	protein_coding
141.065	-0.110016	0.0988689	-1.11275	0.265817	0.714827	EFHD2	ENSG00000142634	1	15736391	15756839	protein_coding
131.529	-0.221862	0.10945	-2.02706	0.0426559	0.408391	CASP9	ENSG00000132906	1	15817327	15853029	protein_coding
287.141	-0.0323041	0.0591171	-0.546443	0.584761	0.885939	DNAJC16	ENSG00000116138	1	15853308	15918874	protein_coding
70.7792	-0.144859	0.117064	-1.23743	0.215926	0.674805	AGMAT	ENSG00000116771	1	15898848	15911605	protein_coding
1.07575	-0.458466	0.491721	-0.932369	0.351146	0.773851	RP4-680D5.2	ENSG00000237301	1	15912631	15930121	antisense
514.92	-0.0796336	0.0888465	-0.896306	0.37009	0.786821	DDI2	ENSG00000197312	1	15943995	15995539	protein_coding
461.909	-0.0309878	0.0659018	-0.470212	0.638204	0.90484	PLEKHM2	ENSG00000116786	1	16010827	16061264	protein_coding
1.96076	-0.113667	0.338756	-0.335543	0.737215	0.932686	RP11-288I21.1	ENSG00000237938	1	16049214	16063391	antisense
1.08987	0.89087	0.487818	1.82623	0.067815	0.478244	SLC25A34	ENSG00000162461	1	16062900	16067891	protein_coding
2.09367	-0.0608916	0.456144	-0.133492	0.893804	0.976502	TMEM82	ENSG00000162460	1	16068917	16074477	protein_coding
639.329	-0.189519	0.0710005	-2.66926	0.00760183	0.193658	FBLIM1	ENSG00000162458	1	16083102	16113089	protein_coding
43.4477	0.0257205	0.115616	0.222465	0.823952	0.957703	RP11-169K16.9	ENSG00000179743	1	16160560	16174642	antisense
374.568	0.0713231	0.127395	0.559857	0.575577	0.882525	SPEN	ENSG00000065526	1	16174359	16266955	protein_coding
143.284	0.144797	0.0721456	2.00702	0.044748	0.413435	ZBTB17	ENSG00000116809	1	16268364	16302627	protein_coding
4.35937	0.82578	0.309765	2.66583	0.00767993	0.195152	HSPB7	ENSG00000173641	1	16340523	16346089	protein_coding
3.80795	0.665205	0.393897	1.68878	0.0912621	0.52906	CLCNKA	ENSG00000186510	1	16345370	16360545	protein_coding
9.51439	0.251851	0.265514	0.94854	0.342855	0.76955	CLCNKB	ENSG00000184908	1	16370272	16383803	protein_coding
5.18751	0.126593	0.271588	0.466122	0.641128	0.905699	FAM131C	ENSG00000185519	1	16384264	16400127	protein_coding
481.606	0.220113	0.114868	1.91622	0.0553367	0.444884	EPHA2	ENSG00000142627	1	16450832	16482582	protein_coding
1.68564	0.0370717	0.365207	0.101509	0.919147	0.981982	RP11-276H7.2	ENSG00000227959	1	16481706	16483824	antisense
359.494	-0.0473869	0.0988402	-0.479429	0.631633	0.902349	ARHGEF19	ENSG00000142632	1	16524349	16539104	protein_coding
4.15743	-0.211313	0.251869	-0.838982	0.401479	0.804506	C1orf134	ENSG00000204377	1	16555368	16556038	protein_coding
18.7081	-0.156888	0.147878	-1.06093	0.288722	0.731899	RSG1	ENSG00000132881	1	16558195	16563657	protein_coding
292.307	0.0404445	0.060479	0.668736	0.503664	0.854532	FBXO42	ENSG00000037637	1	16573334	16678949	protein_coding
610.629	-0.0820153	0.0536362	-1.5291	0.126239	0.58434	SZRD1	ENSG00000055070	1	16679070	16724640	protein_coding
1.08796	-0.122001	0.477837	-0.25532	0.798476	0.951428	SPATA21	ENSG00000187144	1	16713612	16763919	protein_coding
331.798	-0.163612	0.072204	-2.26597	0.0234532	0.321205	NECAP2	ENSG00000157191	1	16767167	16786573	protein_coding
3.65657	0.0994075	0.323246	0.307529	0.758441	0.938483	RP4-798A10.2	ENSG00000226029	1	16787443	16794976	lincRNA
31.7806	-0.231243	0.171182	-1.35086	0.176739	0.637321	RNU1-1	ENSG00000206652	1	16840617	16840780	snRNA
2.53198	-0.0895583	0.325355	-0.275263	0.783114	0.945998	RP4-798A10.7	ENSG00000261135	1	16841140	16842249	lincRNA
3.56625	-0.48247	0.375574	-1.28462	0.198924	0.65805	RP4-798A10.4	ENSG00000224174	1	16847189	16848291	lincRNA
20.8896	-0.284422	0.208828	-1.36199	0.173201	0.634713	U1	ENSG00000233421	1	16860381	16862144	lincRNA
120.823	-0.0733186	0.15045	-0.487328	0.626026	0.900147	NBPF1	ENSG00000219481	1	16888814	16940057	protein_coding
62.8911	0.118024	0.157044	0.751534	0.452331	0.829563	CROCCP2	ENSG00000215908	1	16944751	16971178	lincRNA
259.543	0.0715184	0.14876	0.480765	0.630684	0.901795	CROCC	ENSG00000058453	1	17066768	17299474	protein_coding
2.027	0.137512	0.351599	0.391105	0.695719	0.921	RNU1-4	ENSG00000207389	1	17067011	17067174	snRNA
33.8573	0.0643908	0.154604	0.416488	0.677053	0.916153	U1	ENSG00000228549	1	17197440	17200587	lincRNA
51.7841	0.149566	0.194043	0.770787	0.440833	0.824158	RP11-108M9.4	ENSG00000238142	1	17215033	17216144	lincRNA
7.6507	-0.286954	0.212107	-1.35287	0.176097	0.637201	RNU1-2	ENSG00000207005	1	17222475	17222638	snRNA
3.10037	-0.072538	0.328205	-0.221014	0.825082	0.957981	RP11-108M9.6	ENSG00000272426	1	17230834	17231271	lincRNA
470.904	-0.133853	0.0845465	-1.58319	0.113379	0.565878	MFAP2	ENSG00000117122	1	17300997	17307330	protein_coding
1.34323	-0.242664	0.427054	-0.568229	0.56988	0.87963	RP1-37C10.3	ENSG00000226526	1	17305421	17331586	antisense
630.07	-0.0202082	0.0582589	-0.346869	0.72869	0.930497	ATP13A2	ENSG00000159363	1	17312453	17338423	protein_coding
702.817	0.0096694	0.0599021	0.16142	0.871762	0.9717	SDHB	ENSG00000117118	1	17345217	17380665	protein_coding
55.5412	0.0772414	0.187117	0.412797	0.679755	0.916153	PADI2	ENSG00000117115	1	17393256	17445948	protein_coding
3.68122	0.0570961	0.364789	0.156518	0.875624	0.972797	PADI1	ENSG00000142623	1	17531621	17572500	protein_coding
15.6606	0.371923	0.315777	1.1778	0.238876	0.692586	PADI3	ENSG00000142619	1	17575593	17610728	protein_coding
1.10289	0.468214	0.567207	0.825473	0.409103	0.808214	PADI4	ENSG00000159339	1	17634690	17690499	protein_coding
1.09498	-1.08028	0.590324	-1.82998	0.0672529	0.476285	AC004824.2	ENSG00000269468	1	17655507	17676070	protein_coding
5702.61	-0.052081	0.0785535	-0.663	0.507331	0.855236	RCC2	ENSG00000179051	1	17733256	17766220	protein_coding
354.727	0.0781591	0.0656801	1.19	0.234048	0.688688	ARHGEF10L	ENSG00000074964	1	17866330	18024369	protein_coding
11.0303	-0.191803	0.299691	-0.640002	0.522172	0.860928	ACTL8	ENSG00000117148	1	18081808	18153558	protein_coding
145.375	0.0240672	0.157051	0.153244	0.878206	0.973559	IGSF21	ENSG00000117154	1	18434240	18704977	protein_coding
0.986621	0.331334	0.582455	0.568858	0.569452	0.879493	RP11-422P22.1	ENSG00000225387	1	18712323	18715008	lincRNA
255.603	-0.245964	0.266531	-0.922836	0.356093	0.777398	KLHDC7A	ENSG00000179023	1	18807424	18812478	protein_coding
6.88061	-2.25273	0.677961	-3.3228	0.000891195	0.0697952	PAX7	ENSG00000009709	1	18957500	19075360	protein_coding
182.598	0.169293	0.0797787	2.12204	0.0338348	0.371497	ALDH4A1	ENSG00000159423	1	19197926	19229275	protein_coding
119.936	0.423263	0.159078	2.66073	0.0077971	0.196387	IFFO2	ENSG00000169991	1	19230775	19283180	protein_coding
5.5794	0.304475	0.270139	1.1271	0.259698	0.709746	RP5-1126H10.2	ENSG00000272084	1	19398604	19402005	3prime_overlapping_ncRNA
2416.1	0.0851622	0.102769	0.828674	0.407289	0.806971	UBR4	ENSG00000127481	1	19401000	19536770	protein_coding
1.17038	-1.10675	0.471023	-2.34967	0.0187901	0.292393	AL137127.1	ENSG00000266098	1	19410046	19410145	miRNA
1.24812	0.508223	0.415811	1.22225	0.221615	0.678607	RP1-43E13.2	ENSG00000230424	1	19536995	19567198	antisense
852.616	-0.00457156	0.0632815	-0.0722416	0.94241	0.987007	EMC1	ENSG00000127463	1	19542158	19578046	protein_coding
680.279	-0.274004	0.107792	-2.54196	0.0110232	0.232392	MRTO4	ENSG00000053372	1	19578033	19586622	protein_coding
2.51033	-0.192932	0.340773	-0.56616	0.571285	0.88015	AKR7A3	ENSG00000162482	1	19609052	19615744	protein_coding
304.778	-0.0698037	0.0788061	-0.885764	0.375745	0.790997	AKR7A2	ENSG00000053371	1	19630459	19638640	protein_coding
96.8031	-0.130359	0.0965164	-1.35064	0.176809	0.637321	PQLC2	ENSG00000040487	1	19638820	19655794	protein_coding
1304.22	0.0501701	0.0468225	1.0715	0.283946	0.728527	CAPZB	ENSG00000077549	1	19665267	19812066	protein_coding
130.048	-0.0604592	0.0753258	-0.802637	0.422185	0.813865	MINOS1	ENSG00000173436	1	19923477	19956314	protein_coding
29.9802	0.695118	0.238404	2.91571	0.00354878	0.140606	NBL1	ENSG00000158747	1	19967048	19984945	protein_coding
2.41302	-0.0299897	0.44993	-0.0666542	0.946857	0.988081	HTR6	ENSG00000158748	1	19991780	20006055	protein_coding
45.5965	-0.12227	0.198268	-0.616687	0.537441	0.86726	TMCO4	ENSG00000162542	1	20008706	20126438	protein_coding
159.289	-0.0502536	0.0752066	-0.668207	0.504002	0.854565	OTUD3	ENSG00000169914	1	20209006	20239438	protein_coding
2.84942	1.28141	0.578461	2.21521	0.0267457	0.339598	PLA2G2A	ENSG00000188257	1	20301925	20306932	protein_coding
16.2542	-0.265695	0.200698	-1.32386	0.18555	0.644729	UBXN10	ENSG00000162543	1	20512578	20522541	protein_coding
7.08851	-0.0136052	0.270133	-0.0503648	0.959832	0.991175	VWA5B1	ENSG00000158816	1	20617412	20681387	protein_coding
243.853	-0.1156	0.085117	-1.35813	0.174421	0.635581	MUL1	ENSG00000090432	1	20825943	20834654	protein_coding
23.6537	1.19123	0.254773	4.67566	2.93013e-06	0.00121737	FAM43B	ENSG00000183114	1	20878932	20881512	protein_coding
39.0294	0.51884	0.250114	2.07442	0.0380404	0.390966	CDA	ENSG00000158825	1	20915441	20945401	protein_coding
150.881	0.562511	0.208455	2.69848	0.00696576	0.186865	PINK1	ENSG00000158828	1	20959948	20978004	protein_coding
19.4441	0.113128	0.154292	0.733207	0.463432	0.834128	PINK1-AS	ENSG00000117242	1	20969150	20978686	antisense
2728.06	-0.00214255	0.0393076	-0.0545073	0.956531	0.990266	DDOST	ENSG00000244038	1	20978270	20988000	protein_coding
107.019	0.606948	0.184979	3.28118	0.00103374	0.0759469	KIF17	ENSG00000117245	1	20990507	21044510	protein_coding
140.117	-0.00484816	0.134379	-0.0360783	0.97122	0.993063	SH2D5	ENSG00000189410	1	21046225	21059330	protein_coding
469.09	0.0551358	0.0724731	0.760776	0.446791	0.827511	HP1BP3	ENSG00000127483	1	21069154	21113816	protein_coding
796.911	0.000740576	0.0865706	0.00855459	0.993175	0.998882	EIF4G3	ENSG00000075151	1	21132963	21503377	protein_coding
488.885	0.0234519	0.0858408	0.273202	0.784698	0.94674	ECE1	ENSG00000117298	1	21543740	21671997	protein_coding
0.936206	-0.102828	0.510223	-0.201536	0.84028	0.962343	RP5-1071N3.1	ENSG00000231105	1	21619783	21626267	antisense
125.767	-0.253019	0.229239	-1.10374	0.269708	0.717786	NBPF3	ENSG00000142794	1	21766621	21811498	protein_coding
1020.02	0.0733259	0.0692131	1.05942	0.289408	0.732017	ALPL	ENSG00000162551	1	21835858	21904905	protein_coding
70.2019	0.0843761	0.117838	0.716035	0.473969	0.841092	RAP1GAP	ENSG00000076864	1	21922708	21995801	protein_coding
744.44	0.131441	0.0613934	2.14097	0.0322768	0.366639	USP48	ENSG00000090686	1	22004791	22110099	protein_coding
1.73654	-0.207339	0.438469	-0.47287	0.636306	0.903876	LDLRAD2	ENSG00000187942	1	22138758	22151714	protein_coding
645.247	-0.0868879	0.155045	-0.560403	0.575205	0.882347	HSPG2	ENSG00000142798	1	22148738	22263790	protein_coding
125.19	0.0148212	0.129415	0.114525	0.908822	0.980515	LINC00339	ENSG00000218510	1	22351681	22357716	lincRNA
3219.83	-0.027963	0.0559883	-0.499443	0.617467	0.898097	CDC42	ENSG00000070831	1	22379120	22419437	protein_coding
0.917426	-0.0255592	0.519735	-0.0491774	0.960778	0.991488	RP1-224A6.9	ENSG00000271840	1	22427106	22427853	lincRNA
6.93098	0.279052	0.300679	0.928074	0.353369	0.775386	WNT4	ENSG00000162552	1	22443798	22470462	protein_coding
299.931	0.149231	0.101782	1.46618	0.1426	0.608371	ZBTB40	ENSG00000184677	1	22778344	22857650	protein_coding
1.10465	0.855388	0.545617	1.56774	0.116941	0.571602	ZBTB40-IT1	ENSG00000237200	1	22843967	22846201	sense_intronic
38.2604	-0.232525	0.17272	-1.34625	0.17822	0.639799	EPHA8	ENSG00000070886	1	22890057	22930087	protein_coding
286.124	-0.022891	0.115119	-0.198847	0.842383	0.96305	EPHB2	ENSG00000133216	1	23037332	23241818	protein_coding
2.61006	-0.0179009	0.492085	-0.0363776	0.970981	0.993063	RP1-74M1.3	ENSG00000272796	1	23243175	23247993	lincRNA
4064.3	-0.0293347	0.0386601	-0.758785	0.447981	0.828065	KDM1A	ENSG00000004487	1	23345941	23410182	protein_coding
1.57165	-0.470365	0.382285	-1.2304	0.218546	0.676819	RP1-184J9.2	ENSG00000240553	1	23346640	23414551	antisense
844.167	0.0531453	0.0787276	0.675053	0.499642	0.852458	LUZP1	ENSG00000169641	1	23410516	23504301	protein_coding
21.9932	-0.246763	0.27055	-0.912081	0.361726	0.782673	HTR1D	ENSG00000179546	1	23516993	23521222	protein_coding
9.83618	0.156404	0.190249	0.822104	0.411018	0.809011	RP5-1057J7.6	ENSG00000261326	1	23607802	23613245	lincRNA
2078.5	-0.115656	0.03526	-3.28008	0.00103776	0.0759469	HNRNPR	ENSG00000125944	1	23630264	23670829	protein_coding
31.7774	0.0545489	0.181006	0.301365	0.763136	0.939786	ZNF436	ENSG00000125945	1	23685941	23695935	protein_coding
2.74892	0.0134334	0.425866	0.0315438	0.974836	0.994186	C1orf213	ENSG00000249087	1	23695490	23698332	protein_coding
1.21538	1.16894	0.439105	2.66209	0.00776566	0.196096	TCEA3	ENSG00000204219	1	23707554	23751233	protein_coding
715.402	-0.0012196	0.08734	-0.0139638	0.988859	0.997522	ASAP3	ENSG00000088280	1	23755056	23811061	protein_coding
104.173	-0.139727	0.178429	-0.783093	0.433573	0.820196	E2F2	ENSG00000007968	1	23832922	23857712	protein_coding
870.256	-0.147303	0.146756	-1.00373	0.31551	0.748543	ID3	ENSG00000117318	1	23884409	23886285	protein_coding
8095.25	0.0413569	0.0546506	0.756751	0.449199	0.828065	RPL11	ENSG00000142676	1	24018269	24022915	protein_coding
740.88	-0.0240989	0.0848629	-0.283974	0.77643	0.943948	TCEB3	ENSG00000011007	1	24069645	24088549	protein_coding
8.58197	0.373793	0.186539	2.00384	0.0450877	0.414534	RP5-886K2.3	ENSG00000236810	1	24086872	24104777	antisense
525.304	-0.0847881	0.0604773	-1.40198	0.16092	0.629161	PITHD1	ENSG00000057757	1	24104895	24114722	protein_coding
1002.75	-0.103654	0.0653021	-1.58729	0.112446	0.564688	LYPLA2	ENSG00000011009	1	24117460	24122029	protein_coding
172.038	-0.0727541	0.0936521	-0.776855	0.437245	0.822036	GALE	ENSG00000117308	1	24122089	24127271	protein_coding
137.603	0.121668	0.159695	0.761878	0.446133	0.826724	HMGCL	ENSG00000117305	1	24128375	24165110	protein_coding
108.044	0.0787027	0.106071	0.74198	0.4581	0.831357	FUCA1	ENSG00000179163	1	24171567	24194784	protein_coding
67.0324	-0.542715	0.457389	-1.18655	0.235405	0.689703	PNRC2	ENSG00000189266	1	24285599	24289952	protein_coding
124.593	-0.252064	0.0909761	-2.77066	0.00559431	0.168087	SRSF10	ENSG00000188529	1	24291294	24307417	protein_coding
2.86244	-0.210887	0.36471	-0.578231	0.563108	0.876743	MYOM3	ENSG00000142661	1	24382525	24438665	protein_coding
2.28725	0.10636	0.437298	0.243221	0.807834	0.954422	IL22RA1	ENSG00000142677	1	24446261	24469611	protein_coding
170.107	-0.13663	0.125114	-1.09204	0.274817	0.721321	IFNLR1	ENSG00000185436	1	24480647	24514449	protein_coding
10.4575	0.268198	0.276999	0.968228	0.33293	0.7617	GRHL3	ENSG00000158055	1	24645812	24690972	protein_coding
77.1031	0.141875	0.116738	1.21533	0.22424	0.680768	STPG1	ENSG00000001460	1	24683489	24743424	protein_coding
126.583	0.14162	0.142788	0.991818	0.321286	0.75374	NIPAL3	ENSG00000001461	1	24742284	24799466	protein_coding
279.724	-0.130809	0.138771	-0.942626	0.345872	0.770573	RCAN3	ENSG00000117602	1	24829387	24867530	protein_coding
5.68557	0.779987	0.277249	2.81331	0.00490349	0.158821	NCMAP	ENSG00000184454	1	24882602	24935819	protein_coding
541.521	-0.0460988	0.0780096	-0.590938	0.554562	0.873383	SRRM1	ENSG00000133226	1	24958207	24999758	protein_coding
4721.93	-0.100245	0.0714384	-1.40324	0.160546	0.629031	CLIC4	ENSG00000169504	1	25071848	25170815	protein_coding
5.11541	0.0886101	0.316441	0.280021	0.779461	0.945194	RUNX3	ENSG00000020633	1	25226002	25291612	protein_coding
283.717	-0.0369144	0.0649949	-0.567959	0.570063	0.879759	SYF2	ENSG00000117614	1	25549170	25558993	protein_coding
113.406	-0.0479629	0.104849	-0.457447	0.64735	0.907916	C1orf63	ENSG00000117616	1	25568728	25664704	protein_coding
1.19943	-0.352773	0.534945	-0.659456	0.509603	0.856061	RP3-465N24.6	ENSG00000272432	1	25574328	25574812	lincRNA
1.7292	0.0275881	0.4145	0.0665575	0.946934	0.988081	RHD	ENSG00000187010	1	25598884	25656936	protein_coding
675.321	-0.0564127	0.0585958	-0.962743	0.335676	0.763902	TMEM50A	ENSG00000183726	1	25664408	25688852	protein_coding
1.77058	0.227335	0.388205	0.585605	0.558141	0.875531	RHCE	ENSG00000188672	1	25688740	25756683	protein_coding
219.473	0.0522198	0.0922373	0.566147	0.571294	0.88015	TMEM57	ENSG00000204178	1	25757388	25826700	protein_coding
202.327	0.175601	0.103945	1.68937	0.0911486	0.528926	LDLRAP1	ENSG00000157978	1	25870071	25895377	protein_coding
1.41025	-0.197996	0.401976	-0.492555	0.622327	0.899267	RP11-70P17.1	ENSG00000225643	1	25907969	25916847	lincRNA
121.861	0.595523	0.215515	2.76326	0.00572266	0.170171	MAN1C1	ENSG00000117643	1	25943959	26112698	protein_coding
1.10184	0.625603	0.454532	1.37637	0.168708	0.632073	RP1-187B23.1	ENSG00000233478	1	25971035	25985602	antisense
394.728	-0.0323043	0.102051	-0.31655	0.751585	0.93727	SEPN1	ENSG00000162430	1	26126667	26144713	protein_coding
157.114	-0.056446	0.0719127	-0.784924	0.432498	0.819373	MTFR1L	ENSG00000117640	1	26145131	26159432	protein_coding
266.341	-0.0398613	0.0493288	-0.808074	0.419048	0.813153	AUNIP	ENSG00000127423	1	26158414	26185903	protein_coding
71.1976	-0.0294308	0.0930021	-0.316453	0.751659	0.93727	PAQR7	ENSG00000182749	1	26187701	26197744	protein_coding
4261.51	0.055929	0.0669231	0.835721	0.403312	0.805998	STMN1	ENSG00000117632	1	26210672	26233482	protein_coding
155.295	-0.0124481	0.0840521	-0.148099	0.882264	0.974548	PAFAH2	ENSG00000158006	1	26286258	26324648	protein_coding
8.60036	0.329361	0.220047	1.49678	0.134451	0.597433	EXTL1	ENSG00000158008	1	26346375	26362955	protein_coding
5.87299	-1.25896	0.49998	-2.51803	0.0118015	0.239144	SLC30A2	ENSG00000158014	1	26363743	26372624	protein_coding
66.9874	0.00155899	0.0861511	0.0180959	0.985562	0.996875	PDIK1L	ENSG00000175087	1	26437664	26452034	protein_coding
6.4928	-0.30429	0.257207	-1.18306	0.236787	0.690925	FAM110D	ENSG00000197245	1	26485511	26489119	protein_coding
2.55594	-0.0375979	0.334179	-0.112508	0.91042	0.980884	ZNF593	ENSG00000142684	1	26496362	26498551	protein_coding
33.4741	-0.0180284	0.108149	-0.1667	0.867606	0.970609	CNKSR1	ENSG00000142675	1	26503894	26516377	protein_coding
2.9254	0.330738	0.346767	0.953774	0.340198	0.766436	CATSPER4	ENSG00000188782	1	26517052	26529459	protein_coding
569.894	0.0893423	0.0582773	1.53305	0.125262	0.582601	CEP85	ENSG00000130695	1	26560691	26605299	protein_coding
221.354	-0.0666812	0.0961618	-0.693427	0.488042	0.847848	SH3BGRL3	ENSG00000142669	1	26605667	26608007	protein_coding
27.5692	0.139413	0.11602	1.20163	0.229507	0.684378	UBXN11	ENSG00000158062	1	26607819	26644854	protein_coding
4.62411	0.246273	0.374671	0.657306	0.510984	0.856275	CD52	ENSG00000169442	1	26644448	26647014	protein_coding
94.9289	0.0548902	0.0959652	0.57198	0.567335	0.878731	AIM1L	ENSG00000176092	1	26648350	26680621	protein_coding
16683.3	-0.0258806	0.060568	-0.427298	0.669162	0.914742	LIN28A	ENSG00000131914	1	26737269	26756213	protein_coding
317.779	-0.00415462	0.0602411	-0.0689665	0.945016	0.987813	DHDDS	ENSG00000117682	1	26758773	26797785	protein_coding
1920.88	-0.0977407	0.0853292	-1.14545	0.252021	0.70297	HMGN2	ENSG00000198830	1	26798941	26802463	protein_coding
759.316	0.0874402	0.076824	1.13819	0.255042	0.704904	RPS6KA1	ENSG00000117676	1	26856252	26901521	protein_coding
3.66449	-0.227862	0.254479	-0.895408	0.370569	0.786864	RP5-968P14.2	ENSG00000260063	1	27018623	27020622	antisense
550.27	-0.124276	0.106811	-1.16351	0.244623	0.696266	ARID1A	ENSG00000117713	1	27022524	27108595	protein_coding
127.754	0.165382	0.132351	1.24957	0.211457	0.670013	PIGV	ENSG00000060642	1	27113963	27124889	protein_coding
294.569	-0.0411593	0.0480277	-0.85699	0.39145	0.799571	ZDHHC18	ENSG00000204160	1	27153201	27184093	protein_coding
41.0393	-0.0232228	0.224088	-0.103633	0.917461	0.98195	SFN	ENSG00000175793	1	27189633	27190947	protein_coding
191.931	-0.0231624	0.0645545	-0.358804	0.719742	0.927857	GPN2	ENSG00000142751	1	27202624	27216788	protein_coding
122.464	-0.00466824	0.0850483	-0.0548893	0.956227	0.990155	GPATCH3	ENSG00000198746	1	27216979	27226957	protein_coding
980.966	0.0124307	0.0782176	0.158924	0.873728	0.972298	NUDC	ENSG00000090273	1	27226729	27273353	protein_coding
161.758	0.0369312	0.0779987	0.473485	0.635867	0.9037	C1orf172	ENSG00000175707	1	27276053	27286897	protein_coding
246.12	-0.162441	0.0984428	-1.6501	0.0989218	0.545864	TRNP1	ENSG00000253368	1	27320198	27327389	protein_coding
1255.07	0.021957	0.132754	0.165396	0.868632	0.970773	FAM46B	ENSG00000158246	1	27331511	27339327	protein_coding
67.9843	0.105658	0.110252	0.95833	0.337896	0.765673	SLC9A1	ENSG00000090020	1	27425306	27493472	protein_coding
182.987	0.0700517	0.100935	0.69403	0.487663	0.847819	WDTC1	ENSG00000142784	1	27561007	27635110	protein_coding
171.315	-0.125086	0.0975563	-1.2822	0.199774	0.658578	TMEM222	ENSG00000186501	1	27648651	27662891	protein_coding
36.4615	0.269611	0.150891	1.78679	0.0739711	0.492216	SYTL1	ENSG00000142765	1	27668513	27680421	protein_coding
67.4755	0.0289484	0.138616	0.208839	0.834574	0.960237	MAP3K6	ENSG00000142733	1	27681675	27693383	protein_coding
1.08691	-0.159275	0.526357	-0.302599	0.762196	0.939576	FCN3	ENSG00000142748	1	27695603	27701315	protein_coding
7.44508	0.0963046	0.271027	0.355332	0.722341	0.928645	CD164L2	ENSG00000174950	1	27705666	27709870	protein_coding
45.3625	0.0461633	0.124169	0.371778	0.710058	0.92416	GPR3	ENSG00000181773	1	27719148	27722318	protein_coding
663.254	-0.0323438	0.0875998	-0.369223	0.711962	0.924694	WASF2	ENSG00000158195	1	27730730	27816669	protein_coding
104.913	0.179305	0.101015	1.77503	0.0758931	0.496437	AHDC1	ENSG00000126705	1	27860546	27930942	protein_coding
3.77694	0.0449243	0.32456	0.138416	0.889912	0.976502	FGR	ENSG00000000938	1	27938575	27961788	protein_coding
17.4163	0.114346	0.241488	0.473505	0.635853	0.9037	IFI6	ENSG00000126709	1	27992572	27998729	protein_coding
172.497	0.138004	0.0669355	2.06175	0.039232	0.396139	FAM76A	ENSG00000009780	1	28052490	28089633	protein_coding
144.078	0.150583	0.102989	1.46213	0.143706	0.60951	STX12	ENSG00000117758	1	28099694	28150963	protein_coding
550.417	-0.0138782	0.0588202	-0.235943	0.813477	0.956003	PPP1R8	ENSG00000117751	1	28157289	28178187	protein_coding
8.07305	-0.0975053	0.186873	-0.521772	0.601829	0.891754	SCARNA1	ENSG00000252947	1	28160912	28161077	snoRNA
129.891	0.385175	0.0926118	4.15903	3.19596e-05	0.00865889	THEMIS2	ENSG00000130775	1	28199055	28213196	protein_coding
621.555	-0.0335911	0.0794873	-0.422597	0.672589	0.915423	RPA2	ENSG00000117748	1	28218035	28241257	protein_coding
267.735	0.0319584	0.137013	0.23325	0.815567	0.956395	SMPDL3B	ENSG00000130768	1	28261504	28285668	protein_coding
148.956	0.0428004	0.0705869	0.60635	0.544283	0.869292	XKR8	ENSG00000158156	1	28285973	28294607	protein_coding
429.748	0.00509941	0.0674324	0.0756225	0.939719	0.986495	EYA3	ENSG00000158161	1	28296855	28415207	protein_coding
27.5421	0.0591657	0.202235	0.292559	0.76986	0.942363	PTAFR	ENSG00000169403	1	28473677	28520447	protein_coding
1064.02	-0.0452887	0.0553428	-0.81833	0.413169	0.81045	DNAJC8	ENSG00000126698	1	28525967	28559536	protein_coding
2.43656	0.127133	0.335496	0.378942	0.704731	0.922514	AL353354.1	ENSG00000215902	1	28527013	28527152	protein_coding
631.46	-0.0111235	0.0504877	-0.22032	0.825622	0.958199	ATPIF1	ENSG00000130770	1	28562620	28573417	protein_coding
3.60605	-0.276214	0.270244	-1.02209	0.306738	0.742458	RP5-1092A3.4	ENSG00000270605	1	28566020	28567964	antisense
359.268	0.090282	0.172572	0.523156	0.600866	0.891754	SESN2	ENSG00000130766	1	28586038	28609002	protein_coding
107.408	0.123627	0.11352	1.08903	0.276141	0.722503	MED18	ENSG00000130772	1	28655513	28662476	protein_coding
226.835	0.0960369	0.115094	0.834423	0.404043	0.806106	PHACTR4	ENSG00000204138	1	28696114	28826881	protein_coding
1027.45	-0.170089	0.0766587	-2.21878	0.0265019	0.3383	RCC1	ENSG00000180198	1	28832455	28865812	protein_coding
6012.94	0.0717133	0.127066	0.564377	0.572498	0.880962	SNHG3	ENSG00000242125	1	28832492	28837404	sense_intronic
3413.51	0.145094	0.151717	0.956347	0.338897	0.765673	SNORA73B	ENSG00000200087	1	28835071	28835274	snoRNA
207.34	-0.165544	0.0918066	-1.80318	0.0713598	0.487094	TRNAU1AP	ENSG00000180098	1	28879597	28905051	protein_coding
223.21	0.110199	0.109415	1.00717	0.313853	0.747853	SNHG12	ENSG00000197989	1	28905050	28909495	antisense
8.17512	0.353072	0.227986	1.54865	0.121465	0.577293	SNORD99	ENSG00000221539	1	28905261	28905334	snoRNA
234.326	-0.0332639	0.0529454	-0.628267	0.529829	0.86327	TAF12	ENSG00000120656	1	28915835	28969597	protein_coding
60.9764	-0.321806	0.167254	-1.92406	0.0543469	0.440629	RAB42	ENSG00000188060	1	28918712	28921955	protein_coding
3.14091	-0.393751	0.308943	-1.27451	0.202483	0.662139	RP11-442N24__B.1	ENSG00000229388	1	28969740	28975093	lincRNA
22.508	0.117017	0.221457	0.528394	0.597226	0.890982	RNU11	ENSG00000270103	1	28975112	28975245	lincRNA
345.963	-0.101771	0.0589586	-1.72613	0.0843233	0.515898	GMEB1	ENSG00000162419	1	28995244	29045865	protein_coding
1847.82	-0.0764803	0.0604511	-1.26516	0.205814	0.664937	YTHDF2	ENSG00000198492	1	29063133	29096287	protein_coding
6.46168	0.0498889	0.264267	0.188782	0.850264	0.964609	OPRD1	ENSG00000116329	1	29138654	29190208	protein_coding
6.29929	0.210994	0.232925	0.905845	0.365018	0.783547	RP1-212P9.2	ENSG00000226852	1	29194087	29197779	lincRNA
961.491	0.0154383	0.0688733	0.224154	0.822637	0.957434	EPB41	ENSG00000159023	1	29213603	29446553	protein_coding
93.8003	0.178265	0.27987	0.636956	0.524154	0.861833	TMEM200B	ENSG00000253304	1	29445940	29450447	protein_coding
749.076	0.09918	0.0635928	1.55961	0.118852	0.574258	SRSF4	ENSG00000116350	1	29474255	29508499	protein_coding
0.959554	0.650936	0.465152	1.39941	0.161691	0.629796	RP11-242O24.5	ENSG00000227637	1	29479001	29479503	antisense
162.217	-0.0279561	0.0732288	-0.381764	0.702637	0.922333	MECR	ENSG00000116353	1	29519385	29557454	protein_coding
663.212	0.286983	0.117366	2.44519	0.0144775	0.258698	PTPRU	ENSG00000060656	1	29563028	29653325	protein_coding
1.20947	0.815373	0.441197	1.84809	0.064589	0.470085	MATN1	ENSG00000162510	1	31184124	31196434	protein_coding
1.07597	1.01785	0.477375	2.13218	0.0329922	0.369273	MATN1-AS1	ENSG00000186056	1	31191351	31199674	antisense
3.58954	0.445033	0.387544	1.14834	0.250827	0.701705	LAPTM5	ENSG00000162511	1	31205316	31230667	protein_coding
267.807	-0.0724624	0.0879038	-0.824337	0.409748	0.80866	SDC3	ENSG00000162512	1	31342314	31381608	protein_coding
1683.53	0.124939	0.0534562	2.33723	0.0194273	0.295908	PUM1	ENSG00000134644	1	31404353	31538838	protein_coding
2.0127	0.215823	0.349548	0.617433	0.536949	0.86726	SNORD103B	ENSG00000202107	1	31421964	31422049	snoRNA
1.92986	-0.121438	0.387296	-0.313554	0.753859	0.938104	SNORD85	ENSG00000200181	1	31441011	31441083	snoRNA
291.143	-0.219223	0.0828718	-2.64532	0.00816125	0.201261	NKAIN1	ENSG00000084628	1	31652592	31712401	protein_coding
1368.28	-0.0488538	0.0731308	-0.668034	0.504112	0.854565	SNRNP40	ENSG00000060688	1	31732417	31769662	protein_coding
510.094	0.0314818	0.0627898	0.501384	0.616101	0.897595	ZCCHC17	ENSG00000121766	1	31769842	31837783	protein_coding
201.288	-0.0125229	0.204228	-0.0613182	0.951106	0.988889	FABP3	ENSG00000121769	1	31838472	31849697	protein_coding
121.018	-0.0819611	0.0838602	-0.977355	0.328393	0.758958	SERINC2	ENSG00000168528	1	31882412	31907525	protein_coding
64.1742	0.346921	0.194675	1.78205	0.0747409	0.494068	TINAGL1	ENSG00000142910	1	32042116	32053288	protein_coding
1.4932	-0.366613	0.414004	-0.885531	0.375871	0.790997	HCRTR1	ENSG00000121764	1	32083287	32098119	protein_coding
395.809	-0.0305985	0.0743559	-0.411514	0.680696	0.916191	PEF1	ENSG00000162517	1	32095463	32110497	protein_coding
2.74288	0.340124	0.376195	0.904118	0.365933	0.784253	RP11-73M7.6	ENSG00000235790	1	32109650	32125539	antisense
52.4081	0.317993	0.158868	2.00162	0.0453257	0.415007	COL16A1	ENSG00000084636	1	32117848	32169920	protein_coding
156.133	0.179558	0.0959137	1.87208	0.0611951	0.46073	BAI2	ENSG00000121753	1	32192718	32230494	protein_coding
8.07832	0.0758957	0.205908	0.368591	0.712433	0.924784	SPOCD1	ENSG00000134668	1	32256023	32281652	protein_coding
2037.75	-0.105134	0.038827	-2.70775	0.0067742	0.185035	PTP4A2	ENSG00000184007	1	32372022	32410457	protein_coding
2.58807	-0.44699	0.316428	-1.41261	0.15777	0.626827	AL136115.1	ENSG00000212673	1	32379174	32380745	protein_coding
0.900598	0.213736	0.523651	0.408164	0.683153	0.916406	RP4-534N18.2	ENSG00000228634	1	32398621	32399576	lincRNA
1984.61	-0.0492628	0.0467947	-1.05274	0.292459	0.732305	KHDRBS1	ENSG00000121774	1	32479430	32526451	protein_coding
104.567	-0.0262719	0.0823363	-0.31908	0.749666	0.93727	TMEM39B	ENSG00000121775	1	32537632	32568467	protein_coding
1698.87	0.0819506	0.0475331	1.72407	0.0846946	0.517183	KPNA6	ENSG00000025800	1	32573639	32642169	protein_coding
883.983	-0.0991074	0.0584839	-1.69461	0.0901493	0.527046	TXLNA	ENSG00000084652	1	32645287	32663886	protein_coding
92.3958	-0.0599953	0.11055	-0.542699	0.587337	0.88702	CCDC28B	ENSG00000160050	1	32665987	32670988	protein_coding
1.15163	-0.571067	0.450345	-1.26807	0.204774	0.664352	RP4-622L5.7	ENSG00000224066	1	32670370	32672415	antisense
35.0958	0.0267135	0.0967489	0.276112	0.782462	0.945879	IQCC	ENSG00000160051	1	32671236	32674288	protein_coding
1.42882	-0.57339	0.429093	-1.33628	0.181457	0.641002	DCDC2B	ENSG00000222046	1	32674695	32681797	protein_coding
37.5427	-0.133646	0.104455	-1.27946	0.200736	0.659979	TMEM234	ENSG00000160055	1	32680073	32687972	protein_coding
2690.63	-0.0236671	0.0617602	-0.383209	0.701565	0.922333	EIF3I	ENSG00000084623	1	32687529	32697205	protein_coding
2.97247	0.100644	0.37037	0.271739	0.785823	0.947224	FAM167B	ENSG00000183615	1	32712834	32714457	protein_coding
776.348	-0.215345	0.122889	-1.75236	0.0797125	0.50331	LCK	ENSG00000182866	1	32716840	32751766	protein_coding
993.426	0.149346	0.0878942	1.69916	0.0892893	0.524949	HDAC1	ENSG00000116478	1	32757687	32799236	protein_coding
2563.72	-0.138858	0.0571573	-2.42939	0.0151241	0.265288	MARCKSL1	ENSG00000175130	1	32799433	32801980	protein_coding
2.5272	0.0065802	0.329444	0.0199736	0.984064	0.996408	FAM229A	ENSG00000225828	1	32826871	32829879	protein_coding
403.011	-0.00696025	0.0584409	-0.119099	0.905197	0.979506	BSDC1	ENSG00000160058	1	32830704	32860332	protein_coding
68.4692	-0.0890279	0.113131	-0.786946	0.431314	0.818429	ZBTB8B	ENSG00000273274	1	32930670	32962287	protein_coding
84.07	-0.0578112	0.115572	-0.500216	0.616923	0.897877	ZBTB8A	ENSG00000160062	1	33005028	33071540	protein_coding
217.293	0.12757	0.058733	2.17204	0.029853	0.353583	ZBTB8OS	ENSG00000176261	1	33065773	33116504	protein_coding
2479.15	-0.0492119	0.0574516	-0.85658	0.391677	0.799571	RBBP4	ENSG00000162521	1	33116743	33151812	protein_coding
268.336	0.0821844	0.110137	0.7462	0.455547	0.83054	KIAA1522	ENSG00000162522	1	33207486	33240571	protein_coding
2271.65	-0.0106127	0.0588019	-0.180482	0.856774	0.967005	YARS	ENSG00000134684	1	33240840	33283754	protein_coding
649.575	0.100879	0.0660158	1.5281	0.126488	0.584594	S100PBP	ENSG00000116497	1	33282368	33324476	protein_coding
10.5033	0.0385283	0.265705	0.145004	0.884708	0.974963	FNDC5	ENSG00000160097	1	33327869	33338083	protein_coding
5.92955	0.884825	0.487239	1.816	0.0693709	0.482588	HPCA	ENSG00000121905	1	33351595	33364042	protein_coding
43.1262	0.110544	0.269796	0.409731	0.682003	0.916191	TMEM54	ENSG00000121900	1	33360195	33367039	protein_coding
157.853	0.258806	0.0991813	2.60942	0.00906962	0.210306	RNF19B	ENSG00000116514	1	33402046	33430286	protein_coding
1.5808	0.55126	0.372494	1.47992	0.138896	0.601581	RP1-117O3.2	ENSG00000236065	1	33452676	33498070	antisense
830.323	-0.0431574	0.0751979	-0.573917	0.566024	0.878005	AK2	ENSG00000004455	1	33473585	33546597	protein_coding
4.41083	0.301255	0.348028	0.865606	0.386706	0.797707	ADC	ENSG00000142920	1	33546705	33586131	protein_coding
83.6279	0.243111	0.121361	2.00321	0.0451548	0.414534	TRIM62	ENSG00000116525	1	33611003	33647660	protein_coding
124.967	0.00135392	0.0888815	0.0152329	0.987846	0.997298	ZNF362	ENSG00000160094	1	33722146	33766320	protein_coding
49.6669	0.0217206	0.125765	0.172708	0.862881	0.968915	ZSCAN20	ENSG00000121903	1	33938246	33962107	protein_coding
122.37	-0.0491451	0.0950217	-0.517199	0.605017	0.893291	CSMD2	ENSG00000121904	1	33979609	34631443	protein_coding
1.29486	-0.792243	0.468384	-1.69144	0.0907533	0.528574	RP5-1007G16.1	ENSG00000231163	1	34334554	34351059	antisense
49.9479	-0.266155	0.181365	-1.46751	0.142237	0.607523	C1orf94	ENSG00000142698	1	34632484	34684732	protein_coding
336.087	-0.0408061	0.083004	-0.491616	0.622991	0.899369	SMIM12	ENSG00000163866	1	35178338	35325417	protein_coding
5.05572	-0.261701	0.4299	-0.608749	0.542691	0.868765	GJB5	ENSG00000189280	1	35220648	35224113	protein_coding
6.311	0.122943	0.295474	0.416086	0.677347	0.916153	GJB3	ENSG00000188910	1	35246790	35251970	protein_coding
13.8895	-0.43031	0.28406	-1.51486	0.129809	0.589843	GJA4	ENSG00000187513	1	35258599	35261348	protein_coding
4.61816	-0.51785	0.238593	-2.17043	0.0299741	0.353895	RP5-997D16.2	ENSG00000230163	1	35316295	35317156	antisense
67.8509	0.185434	0.158656	1.16878	0.242493	0.69513	DLGAP3	ENSG00000116544	1	35331037	35395186	protein_coding
2.50953	-0.224104	0.360358	-0.621894	0.534012	0.865584	RP11-244H3.1	ENSG00000241014	1	35439957	35450914	processed_transcript
1.02749	-0.851287	0.516175	-1.64922	0.099102	0.545864	ZMYM6NB	ENSG00000243749	1	35447136	35450954	protein_coding
76.9077	0.0157486	0.0701594	0.224469	0.822393	0.957333	ZMYM6	ENSG00000163867	1	35449523	35497569	protein_coding
533.341	0.10489	0.078959	1.32841	0.184043	0.643494	ZMYM1	ENSG00000197056	1	35525387	35581460	protein_coding
4368.06	-0.147344	0.117403	-1.25503	0.209468	0.668635	SFPQ	ENSG00000116560	1	35641979	35658749	protein_coding
1270.62	-0.0530552	0.0493572	-1.07492	0.282409	0.726832	ZMYM4	ENSG00000146463	1	35734568	35887659	protein_coding
668.33	0.120681	0.0963358	1.25271	0.21031	0.669498	KIAA0319L	ENSG00000142687	1	35899091	36023551	protein_coding
304.477	-0.166114	0.128133	-1.29643	0.194829	0.653511	NCDN	ENSG00000020129	1	36023074	36032875	protein_coding
3.1682	0.17244	0.391158	0.440844	0.659326	0.911574	TFAP2E	ENSG00000116819	1	36038971	36060929	protein_coding
998.478	-0.0402757	0.0450235	-0.894547	0.371029	0.786947	PSMB2	ENSG00000126067	1	36067185	36107445	protein_coding
116.21	0.0130829	0.102684	0.12741	0.898616	0.977146	C1orf216	ENSG00000142686	1	36179476	36185073	protein_coding
385.086	-0.0525998	0.0921918	-0.570547	0.568307	0.878929	CLSPN	ENSG00000092853	1	36185819	36235568	protein_coding
197.136	0.0608012	0.119902	0.507092	0.61209	0.896307	AGO4	ENSG00000134698	1	36273773	36323491	protein_coding
2098.37	0.062904	0.0986283	0.637788	0.523612	0.861646	AGO1	ENSG00000092847	1	36335409	36395211	protein_coding
3.3515	-0.251766	0.285176	-0.882845	0.37732	0.792134	RP4-789D17.5	ENSG00000271914	1	36395321	36395716	lincRNA
247.811	0.0920382	0.100525	0.915571	0.359892	0.780811	AGO3	ENSG00000126070	1	36396319	36538101	protein_coding
5.06055	-0.472304	0.267576	-1.76512	0.0775437	0.500053	TEKT2	ENSG00000092850	1	36549676	36553876	protein_coding
264.971	-0.0479242	0.0633155	-0.756912	0.449103	0.828065	ADPRHL2	ENSG00000116863	1	36554476	36559533	protein_coding
41.1569	0.0992526	0.203596	0.487497	0.625906	0.900124	COL8A2	ENSG00000171812	1	36560837	36590821	protein_coding
350.804	-0.0932486	0.0657029	-1.41925	0.155827	0.623588	TRAPPC3	ENSG00000054116	1	36602173	36615098	protein_coding
380.78	-0.251254	0.117291	-2.14214	0.0321822	0.366318	MAP7D1	ENSG00000116871	1	36621180	36646450	protein_coding
2696.02	-0.111086	0.0585065	-1.89869	0.0576055	0.451905	THRAP3	ENSG00000054118	1	36690017	36770958	protein_coding
41.0165	0.0691211	0.144912	0.476988	0.633371	0.903137	SH3D21	ENSG00000214193	1	36771988	36790484	protein_coding
66.1571	-0.0142682	0.154356	-0.0924369	0.926351	0.983358	EVA1B	ENSG00000142694	1	36787632	36789755	protein_coding
18.3304	0.261083	0.197636	1.32103	0.186491	0.644776	RP11-268J15.5	ENSG00000116883	1	36789335	36794822	protein_coding
203.416	-0.193712	0.0840413	-2.30497	0.0211685	0.305989	STK40	ENSG00000196182	1	36805225	36851497	protein_coding
104.488	-0.0491598	0.0920597	-0.534	0.593342	0.890013	LSM10	ENSG00000181817	1	36856839	36863493	protein_coding
19.7725	0.049697	0.150909	0.329317	0.741916	0.934738	OSCP1	ENSG00000116885	1	36881428	36916086	protein_coding
892.546	-0.134145	0.0724049	-1.85271	0.0639239	0.46757	MRPS15	ENSG00000116898	1	36921319	36930038	protein_coding
72.3003	-0.326888	0.378602	-0.863408	0.387913	0.797941	GRIK3	ENSG00000163873	1	37261128	37499730	protein_coding
8.81948	0.0836036	0.290782	0.287513	0.77372	0.942925	LINC01137	ENSG00000233621	1	37920480	37940012	antisense
72.2974	0.214616	0.0877689	2.44524	0.0144757	0.258698	ZC3H12A	ENSG00000163874	1	37940153	37949980	protein_coding
256.131	-0.0828931	0.075078	-1.10409	0.269552	0.717786	MEAF6	ENSG00000163875	1	37958176	37980375	protein_coding
223.681	0.0858315	0.0494917	1.73426	0.082872	0.512334	SNIP1	ENSG00000163877	1	38000050	38019903	protein_coding
73.8821	-0.0568558	0.119329	-0.476464	0.633744	0.90318	DNALI1	ENSG00000163879	1	38022520	38032458	protein_coding
1218.34	0.0707924	0.0555074	1.27537	0.202179	0.661761	GNL2	ENSG00000134697	1	38032417	38061536	protein_coding
2.119	-0.0349156	0.570937	-0.0611549	0.951236	0.988889	RSPO1	ENSG00000169218	1	38076951	38100595	protein_coding
311.992	-0.0226147	0.0727176	-0.310993	0.755806	0.938213	C1orf109	ENSG00000116922	1	38147242	38157914	protein_coding
525.845	0.136751	0.0742148	1.84263	0.0653828	0.471935	CDCA8	ENSG00000134690	1	38158090	38175391	protein_coding
4.88166	0.0396551	0.241723	0.164052	0.86969	0.970914	EPHA10	ENSG00000183317	1	38179552	38230805	protein_coding
50.3291	0.0830631	0.207886	0.399561	0.68948	0.918847	MANEAL	ENSG00000185090	1	38259474	38266809	protein_coding
236.35	-0.0365351	0.091172	-0.400728	0.688621	0.918847	YRDC	ENSG00000196449	1	38268616	38273857	protein_coding
199.081	-0.0815393	0.0771896	-1.05635	0.290808	0.732022	C1orf122	ENSG00000197982	1	38272651	38275126	protein_coding
112.881	0.02116	0.0842856	0.251051	0.801775	0.952411	MTF1	ENSG00000188786	1	38275239	38325292	protein_coding
333.232	0.092676	0.0615507	1.50569	0.132148	0.593557	INPP5B	ENSG00000204084	1	38326369	38412729	protein_coding
2225.72	-0.0632918	0.0589449	-1.07374	0.282937	0.727229	SF3A3	ENSG00000183431	1	38422647	38456593	protein_coding
125.779	0.100573	0.114767	0.876321	0.380855	0.793943	FHL3	ENSG00000183386	1	38462442	38471278	protein_coding
564.125	-0.0344013	0.0541227	-0.635617	0.525026	0.862023	UTP11L	ENSG00000183520	1	38474930	38490496	protein_coding
100.709	-0.434044	0.242105	-1.79279	0.0730064	0.490049	POU3F1	ENSG00000185668	1	38509523	38512450	protein_coding
4.05788	0.0589464	0.371531	0.158658	0.873938	0.972395	RP5-884C9.2	ENSG00000224592	1	38512986	38584697	lincRNA
1.80338	0.168552	0.488464	0.345065	0.730046	0.930529	RP11-214L19.1	ENSG00000237290	1	38674706	38680439	lincRNA
115.375	-0.0948653	0.110229	-0.860617	0.389449	0.798648	RRAGC	ENSG00000116954	1	39303870	39325495	protein_coding
0.903515	0.262025	0.510692	0.513079	0.607896	0.894905	RP5-864K19.4	ENSG00000228436	1	39325672	39385068	antisense
259.937	-0.0545169	0.0663459	-0.821708	0.411243	0.809042	MYCBP	ENSG00000214114	1	39328636	39347289	protein_coding
3.24158	-0.0718341	0.387798	-0.185236	0.853044	0.965519	RHBDL2	ENSG00000158315	1	39351479	39407471	protein_coding
2618.21	-0.0540019	0.0681898	-0.791935	0.428398	0.817451	AKIRIN1	ENSG00000174574	1	39456895	39471731	protein_coding
1939.07	0.0699913	0.0697243	1.00383	0.315461	0.748543	NDUFS5	ENSG00000168653	1	39491990	39500308	protein_coding
3337.68	0.151527	0.121839	1.24366	0.213624	0.672469	MACF1	ENSG00000127603	1	39546988	39952849	protein_coding
359.909	-0.0729862	0.105256	-0.693419	0.488047	0.847848	KIAA0754	ENSG00000255103	1	39876151	39882154	protein_coding
1.13438	-0.0879927	0.504884	-0.174283	0.861643	0.968552	BMP8A	ENSG00000183682	1	39957318	39991607	protein_coding
4.56394	-0.195479	0.281868	-0.693513	0.487988	0.847848	RP11-69E11.4	ENSG00000182109	1	39987952	40011859	antisense
1650.55	-0.0454229	0.0536797	-0.846184	0.39745	0.801691	PABPC4	ENSG00000090621	1	40026488	40042462	protein_coding
5.80357	-0.411579	0.255687	-1.6097	0.107464	0.555306	RP11-69E11.8	ENSG00000228060	1	40030832	40038875	antisense
4.37371	-0.202033	0.299012	-0.675669	0.499251	0.852161	SNORA55	ENSG00000201457	1	40033046	40033180	snoRNA
33.5103	0.838012	0.295175	2.83903	0.00452508	0.154029	HEYL	ENSG00000163909	1	40089825	40105617	protein_coding
22.8102	-0.264517	0.361311	-0.732102	0.464106	0.83418	HPCAL4	ENSG00000116983	1	40144320	40157361	protein_coding
285.67	-0.00114247	0.0819304	-0.0139444	0.988874	0.997522	PPIE	ENSG00000084072	1	40157854	40229586	protein_coding
7.01009	-0.0945487	0.327815	-0.288421	0.773024	0.942894	BMP8B	ENSG00000116985	1	40222854	40254533	protein_coding
5.12123	0.297462	0.329025	0.904071	0.365958	0.784253	OXCT2	ENSG00000198754	1	40235195	40237020	protein_coding
362.483	-0.0484566	0.0769979	-0.629324	0.529137	0.863035	TRIT1	ENSG00000043514	1	40306723	40349183	protein_coding
333.118	0.441938	0.16231	2.7228	0.00647307	0.181144	MYCL	ENSG00000116990	1	40361098	40367928	protein_coding
1.75989	0.659055	0.359847	1.83149	0.067028	0.476034	RP1-118J21.5	ENSG00000236546	1	40363417	40364770	antisense
162.92	-0.167836	0.130421	-1.28688	0.198136	0.657506	MFSD2A	ENSG00000168389	1	40420802	40435638	protein_coding
3734.85	0.0557257	0.0478947	1.1635	0.244625	0.696266	CAP1	ENSG00000131236	1	40505905	40538321	protein_coding
1740.49	-0.0146018	0.0731721	-0.199555	0.841829	0.962884	PPT1	ENSG00000131238	1	40538379	40563375	protein_coding
732.956	-0.0325057	0.0799614	-0.406518	0.684362	0.917348	RLF	ENSG00000117000	1	40627045	40706593	protein_coding
35.0979	-0.017579	0.131694	-0.133484	0.893811	0.976502	RP1-39G22.7	ENSG00000259943	1	40722099	40723639	antisense
778.857	-0.166517	0.12495	-1.33267	0.182641	0.641815	ZMPSTE24	ENSG00000084073	1	40723779	40759856	protein_coding
24.7808	0.169077	0.218183	0.774933	0.438379	0.823184	COL9A2	ENSG00000049089	1	40766159	40783488	protein_coding
57.4844	-0.0358466	0.111591	-0.321232	0.748034	0.937042	SMAP2	ENSG00000084070	1	40810522	40888998	protein_coding
57.4657	-0.0110797	0.113442	-0.0976684	0.922196	0.982766	ZFP69B	ENSG00000187801	1	40915774	40929390	protein_coding
25.6017	-0.0228507	0.132686	-0.172217	0.863267	0.968915	RP1-228H13.5	ENSG00000260920	1	40929991	40932436	sense_overlapping
53.9835	-0.035478	0.0838763	-0.422981	0.672309	0.915423	ZFP69	ENSG00000187815	1	40942887	40962015	protein_coding
1.56017	-0.525288	0.371915	-1.41239	0.157836	0.626827	RP11-656D10.3	ENSG00000238287	1	40958829	40974333	antisense
30.5311	-0.0707592	0.123392	-0.573452	0.566339	0.878222	EXO5	ENSG00000164002	1	40974413	40982228	protein_coding
1.99997	-0.10144	0.343086	-0.295671	0.767481	0.941576	RP11-656D10.6	ENSG00000238186	1	40981426	40982846	antisense
73.6866	0.0817878	0.0985533	0.829883	0.406605	0.806173	ZNF684	ENSG00000117010	1	40997233	41013841	protein_coding
443.187	0.158023	0.149351	1.05807	0.290024	0.732022	RIMS3	ENSG00000117016	1	41086351	41131329	protein_coding
8.69314	-0.105592	0.216578	-0.487548	0.62587	0.900124	NFYC-AS1	ENSG00000272145	1	41156052	41157738	antisense
270.394	-0.0479818	0.0479873	-0.999886	0.317366	0.750613	NFYC	ENSG00000066136	1	41157320	41237275	protein_coding
14.0108	0.0888081	0.184017	0.482608	0.629374	0.901225	KCNQ4	ENSG00000117013	1	41249684	41306124	protein_coding
53.9997	-0.206389	0.147094	-1.40311	0.160585	0.629031	CITED4	ENSG00000179862	1	41326729	41328018	protein_coding
954.496	-0.122455	0.0708379	-1.72866	0.0838697	0.514851	CTPS1	ENSG00000171793	1	41445007	41478235	protein_coding
4.92635	0.0276409	0.257173	0.10748	0.914409	0.981331	SLFNL1	ENSG00000171790	1	41481269	41488909	protein_coding
110.022	-0.181928	0.116172	-1.56603	0.117342	0.572547	SCMH1	ENSG00000010803	1	41492872	41707826	protein_coding
6.66269	0.825337	0.275111	3.00001	0.00269972	0.122645	FOXO6	ENSG00000204060	1	41827594	41849262	protein_coding
4.77666	0.361521	0.370101	0.976817	0.32866	0.758969	HIVEP3	ENSG00000127124	1	41972036	42501596	protein_coding
464.354	0.0784895	0.05322	1.47481	0.140263	0.603922	FOXJ3	ENSG00000198815	1	42642210	42801548	protein_coding
256.088	0.251192	0.214264	1.17235	0.241058	0.694678	RIMKLA	ENSG00000177181	1	42846466	42888249	protein_coding
3.61426	0.586348	0.340912	1.71994	0.0854431	0.518477	ZMYND12	ENSG00000066185	1	42896000	42921938	protein_coding
203.931	0.206063	0.0728092	2.83018	0.00465222	0.155506	PPCS	ENSG00000127125	1	42921788	42939056	protein_coding
6.06725	0.394375	0.204161	1.93169	0.053398	0.436436	CCDC30	ENSG00000186409	1	42929001	43120335	protein_coding
356.885	-0.0793389	0.0717653	-1.10553	0.268928	0.717786	PPIH	ENSG00000171960	1	43124096	43142429	protein_coding
3.33885	0.134101	0.270101	0.496483	0.619554	0.898931	RP5-994D16.3	ENSG00000234917	1	43144406	43147325	lincRNA
9558.25	0.0435363	0.0405876	1.07265	0.283428	0.727781	YBX1	ENSG00000065978	1	43148098	43168020	protein_coding
75.7461	0.190585	0.255043	0.747266	0.454903	0.83054	CLDN19	ENSG00000164007	1	43198764	43205925	protein_coding
492.96	0.0728624	0.071279	1.02221	0.30668	0.742447	LEPRE1	ENSG00000117385	1	43212006	43232755	protein_coding
69.5763	0.0860414	0.0733112	1.17365	0.240537	0.694188	C1orf50	ENSG00000164008	1	43232940	43263968	protein_coding
9.1637	0.0285474	0.173183	0.164839	0.86907	0.970843	RP5-994D16.9	ENSG00000228452	1	43241484	43242461	antisense
145.581	0.00408852	0.0660903	0.0618626	0.950672	0.988741	CCDC23	ENSG00000177868	1	43272723	43282954	protein_coding
33.3871	0.0530936	0.120759	0.439665	0.66018	0.911817	ERMAP	ENSG00000164010	1	43282795	43310660	protein_coding
8.06748	-0.142878	0.210114	-0.680001	0.496504	0.851238	RP11-342M1.3	ENSG00000228192	1	43300352	43312093	antisense
170.165	0.0246334	0.0767781	0.320838	0.748333	0.937042	ZNF691	ENSG00000164011	1	43312280	43318148	protein_coding
3995.63	0.0243221	0.171195	0.142072	0.887023	0.975885	SLC2A1	ENSG00000117394	1	43391052	43424530	protein_coding
20.0959	0.0518265	0.246748	0.210038	0.833638	0.959659	SLC2A1-AS1	ENSG00000227533	1	43424720	43449029	lincRNA
2.52518	-0.427873	0.4259	-1.00463	0.315074	0.74849	FAM183A	ENSG00000186973	1	43610824	43622067	protein_coding
811.53	0.0699711	0.107201	0.652707	0.513945	0.856621	EBNA1BP2	ENSG00000117395	1	43629846	43736607	protein_coding
7.12996	1.45853	0.409104	3.56518	0.000363604	0.039193	WDR65	ENSG00000243710	1	43637820	43720029	protein_coding
153.068	-0.0217674	0.124373	-0.175018	0.861066	0.96852	TMEM125	ENSG00000179178	1	43735665	43739673	protein_coding
50.8334	-0.0599515	0.0975812	-0.614376	0.538967	0.867974	C1orf210	ENSG00000253313	1	43747554	43751288	protein_coding
33.7916	0.231666	0.223399	1.03701	0.299733	0.737072	TIE1	ENSG00000066056	1	43766664	43788779	protein_coding
1.86173	0.421082	0.373713	1.12675	0.259847	0.709861	MPL	ENSG00000117400	1	43803478	43818443	protein_coding
3.33446	0.0677543	0.255923	0.264745	0.791206	0.949648	RP1-92O14.3	ENSG00000234694	1	43820355	43824329	antisense
1786.91	0.126487	0.0657968	1.92239	0.0545565	0.441762	CDC20	ENSG00000117399	1	43824626	43828874	protein_coding
170.985	0.0509768	0.0808678	0.630372	0.528452	0.862926	ELOVL1	ENSG00000066322	1	43829068	43833696	protein_coding
153.911	0.0407421	0.0967629	0.421051	0.673718	0.915487	MED8	ENSG00000159479	1	43849588	43855479	protein_coding
1.22168	0.264853	0.44444	0.595925	0.551225	0.871781	RP1-92O14.6	ENSG00000229431	1	43850784	43854826	antisense
96.0978	0.0825808	0.0962963	0.85757	0.39113	0.799571	SZT2	ENSG00000198198	1	43855553	43918321	protein_coding
10.053	0.12067	0.162571	0.74226	0.45793	0.831357	HYI	ENSG00000178922	1	43916824	43919660	protein_coding
2156.39	-0.040709	0.0811781	-0.501478	0.616035	0.897595	PTPRF	ENSG00000142949	1	43990858	44089343	protein_coding
842.618	0.0788425	0.0732022	1.07705	0.281458	0.726266	KDM4A	ENSG00000066135	1	44115829	44171186	protein_coding
9.98638	-0.141194	0.169112	-0.834915	0.403765	0.806106	KDM4A-AS1	ENSG00000236200	1	44165436	44173809	antisense
50.6734	-0.0778604	0.198394	-0.392454	0.694723	0.920901	ST3GAL3	ENSG00000126091	1	44171495	44396831	protein_coding
52.3754	0.17059	0.145465	1.17272	0.240907	0.694678	ARTN	ENSG00000117407	1	44398992	44402913	protein_coding
241.43	0.0432898	0.0616635	0.702033	0.482659	0.844807	IPO13	ENSG00000117408	1	44412611	44433694	protein_coding
598.715	0.0134454	0.104934	0.128132	0.898045	0.977146	DPH2	ENSG00000132768	1	44435672	44439041	protein_coding
713.408	-0.0324834	0.0982317	-0.330682	0.740885	0.934096	ATP6V0B	ENSG00000117410	1	44440159	44443967	protein_coding
648.903	-0.0644637	0.0649215	-0.992948	0.320735	0.752976	B4GALT2	ENSG00000117411	1	44444615	44456840	protein_coding
58.4107	0.0777124	0.102671	0.756911	0.449103	0.828065	CCDC24	ENSG00000159214	1	44457031	44462200	protein_coding
83.6264	-0.0769675	0.144683	-0.531975	0.594743	0.890728	SLC6A9	ENSG00000196517	1	44457172	44497139	protein_coding
5.12641	0.442691	0.354368	1.24924	0.211578	0.670013	RP5-1198O20.4	ENSG00000230615	1	44501798	44570647	lincRNA
1.12808	1.65126	0.952538	1.73353	0.0830011	0.512812	KLF17	ENSG00000171872	1	44584522	44600812	protein_coding
149.799	-0.0500241	0.0794577	-0.629569	0.528977	0.863035	DMAP1	ENSG00000178028	1	44679127	44686353	protein_coding
583.148	-0.0482259	0.0774466	-0.622699	0.533482	0.865584	ERI3	ENSG00000117419	1	44686742	44820932	protein_coding
1.26062	0.189351	0.467035	0.405431	0.68516	0.917805	ERI3-IT1	ENSG00000233602	1	44709080	44709945	sense_intronic
567.54	-0.0513235	0.0510508	-1.00534	0.314732	0.74849	RNF220	ENSG00000187147	1	44870866	45117396	protein_coding
49.3083	0.144391	0.105426	1.36959	0.170813	0.632223	TMEM53	ENSG00000126106	1	45100910	45140227	protein_coding
0.999079	0.816281	0.548153	1.48915	0.136448	0.601251	C1orf228	ENSG00000198520	1	45140364	45191263	protein_coding
11.5978	-0.558206	0.231982	-2.40625	0.0161171	0.273541	RNU5F-1	ENSG00000199377	1	45187458	45187574	snRNA
8.16962	-0.293944	0.204196	-1.43952	0.150004	0.615774	RNU5D-1	ENSG00000200169	1	45196727	45196842	snRNA
1102.95	0.200459	0.0895369	2.23885	0.0251659	0.330853	KIF2C	ENSG00000142945	1	45205490	45233439	protein_coding
3.00932	0.171402	0.330418	0.518744	0.603939	0.892624	RP11-269F19.2	ENSG00000225721	1	45224709	45241482	antisense
12110.7	0.0429019	0.0477155	0.899119	0.368589	0.78528	RPS8	ENSG00000142937	1	45240923	45244451	protein_coding
71.0136	0.0345197	0.208175	0.165821	0.868298	0.970773	SNORD46	ENSG00000200913	1	45242162	45242265	snoRNA
12.9021	-0.162911	0.173836	-0.937153	0.34868	0.772327	BEST4	ENSG00000142959	1	45249257	45253377	protein_coding
56.1103	0.52417	0.128975	4.0641	4.82174e-05	0.0109853	PLK3	ENSG00000173846	1	45265897	45271662	protein_coding
1.13456	-0.405158	0.466332	-0.868818	0.384946	0.796376	TCTEX1D4	ENSG00000188396	1	45271585	45272957	protein_coding
4.03109	0.094182	0.235311	0.400245	0.688976	0.918847	BTBD19	ENSG00000222009	1	45274154	45281257	protein_coding
7.84091	0.0590484	0.224448	0.263083	0.792487	0.949747	PTCH2	ENSG00000117425	1	45285516	45308735	protein_coding
369.549	0.0860279	0.0585176	1.47012	0.141529	0.606695	EIF2B3	ENSG00000070785	1	45316450	45452282	protein_coding
229.865	0.194481	0.071836	2.70729	0.00678353	0.185038	HECTD3	ENSG00000126107	1	45468212	45477001	protein_coding
779.983	0.0174278	0.090925	0.191673	0.847999	0.964089	UROD	ENSG00000126088	1	45477819	45481247	protein_coding
58.9816	-0.199793	0.108562	-1.84035	0.0657164	0.473088	ZSWIM5	ENSG00000162415	1	45482071	45771881	protein_coding
209.164	-0.186019	0.188378	-0.987478	0.323408	0.755405	HPDL	ENSG00000186603	1	45792545	45794347	protein_coding
252.395	0.102466	0.0755924	1.3555	0.175257	0.636188	MUTYH	ENSG00000132781	1	45794835	45806142	protein_coding
142.064	-0.428736	0.178339	-2.40404	0.0162148	0.274127	TOE1	ENSG00000132773	1	45805342	45809647	protein_coding
125.871	0.49312	0.131213	3.75816	0.000171166	0.0252331	TESK2	ENSG00000070759	1	45809555	45956872	protein_coding
14.7117	0.387095	0.161633	2.3949	0.0166247	0.278221	CCDC163P	ENSG00000236624	1	45959538	45965751	protein_coding
82.1145	-0.118988	0.0929256	-1.28047	0.200382	0.65968	MMACHC	ENSG00000132763	1	45965725	45976739	protein_coding
9162.12	0.160175	0.0549059	2.91726	0.00353126	0.140606	PRDX1	ENSG00000117450	1	45976708	45988719	protein_coding
1448.13	-2.9015e-06	0.0668431	-4.34077e-05	0.999965	0.999965	AKR1A1	ENSG00000117448	1	46016215	46035721	protein_coding
3384.48	-0.0793738	0.0823336	-0.964051	0.33502	0.76299	NASP	ENSG00000132780	1	46049518	46084566	protein_coding
5.73685	-0.0919263	0.214952	-0.427659	0.668899	0.914677	CCDC17	ENSG00000159588	1	46085716	46089729	protein_coding
1470.13	0.0509925	0.0547014	0.932198	0.351234	0.773851	GPBP1L1	ENSG00000159592	1	46092976	46153785	protein_coding
339.752	-0.0252368	0.0606854	-0.415863	0.67751	0.916153	TMEM69	ENSG00000159596	1	46152886	46160115	protein_coding
45.418	-0.117981	0.126519	-0.93251	0.351073	0.773851	IPP	ENSG00000197429	1	46159996	46216322	protein_coding
3.75745	0.125935	0.275562	0.45701	0.647664	0.907979	RP11-767N6.7	ENSG00000230896	1	46160356	46162747	sense_intronic
315.771	0.0410025	0.0692595	0.592013	0.553842	0.873298	MAST2	ENSG00000086015	1	46252659	46501796	protein_coding
245.575	-0.0505136	0.0996206	-0.50706	0.612112	0.896307	PIK3R3	ENSG00000117461	1	46505812	46642160	protein_coding
333.779	-0.143889	0.0633148	-2.27259	0.0230508	0.319318	POMGNT1	ENSG00000085998	1	46654354	46685977	protein_coding
9.27467	-0.164282	0.190092	-0.864225	0.387464	0.797903	LURAP1	ENSG00000171357	1	46669006	46686933	protein_coding
237.794	0.0752802	0.0573375	1.31293	0.189206	0.647206	RAD54L	ENSG00000085999	1	46713360	46744145	protein_coding
556.797	0.0886602	0.0714704	1.24052	0.214785	0.673813	LRRC41	ENSG00000132128	1	46726868	46769280	protein_coding
2622.66	0.136494	0.0657202	2.07689	0.0378115	0.390764	UQCRH	ENSG00000173660	1	46769303	46782448	protein_coding
157.506	-0.0225876	0.0859815	-0.262703	0.79278	0.949747	NSUN4	ENSG00000117481	1	46805849	46830824	protein_coding
54.2268	-0.174897	0.121316	-1.44167	0.149396	0.614787	FAAH	ENSG00000117480	1	46859937	46879520	protein_coding
2.41293	-0.151072	0.482116	-0.313352	0.754013	0.938104	LINC00505	ENSG00000225667	1	46921495	46948147	lincRNA
5.1902	-0.0635304	0.675175	-0.0940946	0.925034	0.983314	DMBX1	ENSG00000197587	1	46972668	46979898	protein_coding
1.4322	-0.352777	0.40276	-0.8759	0.381084	0.794002	MKNK1-AS1	ENSG00000269956	1	47004368	47035927	antisense
104.456	-0.177345	0.0772048	-2.29707	0.0216146	0.310201	MKNK1	ENSG00000079277	1	47023090	47082515	protein_coding
39.1758	-0.252683	0.167789	-1.50595	0.132079	0.593557	MOB3C	ENSG00000142961	1	47073387	47082563	protein_coding
561.561	-0.0817624	0.052267	-1.56432	0.117742	0.573379	ATPAF1	ENSG00000123472	1	47098409	47139539	protein_coding
439.654	0.122051	0.0727499	1.67767	0.0934108	0.533966	EFCAB14	ENSG00000159658	1	47124366	47184824	protein_coding
18.2362	-0.00466729	0.148101	-0.0315142	0.974859	0.994186	CYP4X1	ENSG00000186377	1	47427036	47516423	protein_coding
1.37128	0.00761388	0.444361	0.0171344	0.986329	0.996875	CYP4A22-AS1	ENSG00000225506	1	47562325	47644943	lincRNA
5.64693	-0.872476	0.611531	-1.42671	0.153664	0.620381	TAL1	ENSG00000162367	1	47681962	47697892	protein_coding
545.014	0.0839249	0.0740678	1.13308	0.25718	0.707062	STIL	ENSG00000123473	1	47715811	47779819	protein_coding
518.724	-0.148676	0.081967	-1.81385	0.0697008	0.483672	CMPK1	ENSG00000162368	1	47799469	47844511	protein_coding
23.3853	0.249418	0.221411	1.1265	0.259955	0.71006	TRABD2B	ENSG00000269113	1	48226200	48462567	protein_coding
1.08207	0.142453	0.459458	0.310046	0.756526	0.938331	SLC5A9	ENSG00000117834	1	48688357	48714316	protein_coding
88.5849	0.103035	0.101505	1.01507	0.310071	0.744594	SPATA6	ENSG00000132122	1	48761044	48937845	protein_coding
4.25388	0.621477	0.361008	1.72151	0.0851592	0.518155	AGBL4	ENSG00000186094	1	48998527	50489585	protein_coding
50.5314	0.184836	0.165829	1.11462	0.265015	0.714536	BEND5	ENSG00000162373	1	49193195	49242641	protein_coding
11.3289	0.694631	0.322289	2.15531	0.0311379	0.361067	ELAVL4	ENSG00000162374	1	50513686	50669458	protein_coding
684.086	0.0985887	0.0558424	1.76548	0.0774829	0.500053	FAF1	ENSG00000185104	1	50905150	51425935	protein_coding
677.103	0.0432064	0.0579321	0.745811	0.455781	0.830648	RNF11	ENSG00000123091	1	51701943	51739127	protein_coding
64.4071	0.077657	0.192503	0.403407	0.686649	0.91851	TTC39A	ENSG00000085831	1	51752930	51810788	protein_coding
803.834	0.0355697	0.102867	0.345782	0.729506	0.930497	EPS15	ENSG00000085832	1	51819935	51985000	protein_coding
992.551	0.0812059	0.0525791	1.54445	0.122479	0.578737	OSBPL9	ENSG00000117859	1	52042851	52254889	protein_coding
1518.97	0.0522027	0.0510149	1.02328	0.306174	0.742208	NRD1	ENSG00000078618	1	52254863	52344477	protein_coding
4.02949	-0.0199672	0.290103	-0.0688282	0.945126	0.987813	RP4-657D16.3	ENSG00000266993	1	52259637	52264824	antisense
941.599	0.059894	0.0996563	0.601006	0.547836	0.870153	RAB3B	ENSG00000169213	1	52373628	52456436	protein_coding
917.17	0.0397343	0.0539851	0.736024	0.461716	0.833734	TXNDC12	ENSG00000117862	1	52485803	52521843	protein_coding
82.752	-0.066026	0.107548	-0.61392	0.539269	0.867974	KTI12	ENSG00000198841	1	52497775	52499488	protein_coding
1.6156	0.227383	0.36533	0.622404	0.533676	0.865584	TXNDC12-AS1	ENSG00000228369	1	52516590	52518355	antisense
1192.59	0.00439672	0.0519282	0.0846693	0.932524	0.98477	BTF3L4	ENSG00000134717	1	52521797	52556388	protein_coding
522.818	0.019983	0.0524186	0.38122	0.70304	0.922333	ZFYVE9	ENSG00000157077	1	52608046	52812358	protein_coding
138.003	-0.0475769	0.0950915	-0.500328	0.616844	0.897877	CC2D1B	ENSG00000154222	1	52811395	52831865	protein_coding
1.00914	-0.191577	0.446608	-0.428961	0.667952	0.91457	RP11-155O18.6	ENSG00000272100	1	52819159	52819549	antisense
933.438	-0.0386315	0.0602409	-0.641284	0.521338	0.860354	ORC1	ENSG00000085840	1	52838501	52870131	protein_coding
468.568	-0.108154	0.0536842	-2.01464	0.0439422	0.411737	PRPF38A	ENSG00000134748	1	52870236	52886511	protein_coding
409.038	0.171237	0.0726249	2.35783	0.018382	0.290657	ZCCHC11	ENSG00000134744	1	52873954	53019159	protein_coding
110.354	-0.103415	0.0907649	-1.13938	0.254546	0.70467	GPX7	ENSG00000116157	1	53068044	53074723	protein_coding
4.0371	0.107443	0.293596	0.365956	0.714398	0.925794	FAM159A	ENSG00000182183	1	53099016	53135355	protein_coding
340.357	0.0344413	0.108612	0.317104	0.751164	0.93727	COA7	ENSG00000162377	1	53152508	53164038	protein_coding
677.738	0.0916016	0.0634841	1.44291	0.149047	0.614575	ZYG11B	ENSG00000162378	1	53192126	53293014	protein_coding
61.797	0.736695	0.28539	2.58137	0.00984099	0.218987	ZYG11A	ENSG00000203995	1	53308183	53360670	protein_coding
56.5308	0.347463	0.203317	1.70897	0.0874569	0.521594	ECHDC2	ENSG00000121310	1	53361656	53392884	protein_coding
400.151	0.0692173	0.0559801	1.23646	0.216286	0.675323	SCP2	ENSG00000116171	1	53392901	53517375	protein_coding
271.982	-0.108414	0.0778771	-1.39212	0.163887	0.630456	CPT2	ENSG00000157184	1	53662101	53679869	protein_coding
257.957	-0.0581555	0.0641699	-0.906274	0.364791	0.783547	C1orf123	ENSG00000162384	1	53679771	53686289	protein_coding
2.6278	-0.591958	0.321925	-1.83881	0.0659434	0.473871	RP5-1024G6.7	ENSG00000259818	1	53686335	53689925	antisense
243.252	-0.0120355	0.0553925	-0.217276	0.827993	0.958731	MAGOH	ENSG00000162385	1	53692564	53704282	protein_coding
1.61149	0.070759	0.373098	0.189653	0.849581	0.964572	RP5-1024G6.5	ENSG00000226754	1	53704282	53708455	antisense
39.9837	-0.288676	0.159991	-1.80433	0.0711798	0.487094	RP5-1024G6.8	ENSG00000270172	1	53708036	53710212	lincRNA
545.703	0.0658477	0.0872527	0.754678	0.450443	0.828065	LRP8	ENSG00000157193	1	53711217	53793742	protein_coding
1.03256	0.126239	0.480184	0.262897	0.79263	0.949747	RP4-784A16.3	ENSG00000225030	1	53757463	53757810	sense_intronic
2.68963	0.419856	0.336276	1.24855	0.211831	0.670071	RP4-784A16.4	ENSG00000232762	1	53770208	53773134	antisense
2.719	0.24967	0.310644	0.803718	0.42156	0.813852	RP4-784A16.5	ENSG00000225675	1	53793905	53802181	lincRNA
1.99505	0.875794	0.528442	1.65731	0.0974565	0.541717	DMRTB1	ENSG00000143006	1	53925072	53933161	protein_coding
1.06118	0.772187	0.552338	1.39803	0.162103	0.630048	GLIS1	ENSG00000174332	1	53971910	54199877	protein_coding
2096.89	-0.0117572	0.0503042	-0.233722	0.815201	0.956395	NDC1	ENSG00000058804	1	54231133	54304533	protein_coding
301.732	0.042224	0.0626882	0.673555	0.500594	0.852929	YIPF1	ENSG00000058799	1	54317392	54356407	protein_coding
1.17487	0.196323	0.445277	0.4409	0.659286	0.911574	DIO1	ENSG00000211452	1	54356912	54376759	protein_coding
124.122	-0.0578667	0.0926036	-0.624886	0.532046	0.865094	HSPB11	ENSG00000081870	1	54382247	54411602	protein_coding
466.004	0.0216527	0.0830135	0.260833	0.794221	0.950306	LRRC42	ENSG00000116212	1	54411750	54433841	protein_coding
7.43756	0.0907774	0.236954	0.383102	0.701644	0.922333	RP4-758J24.5	ENSG00000272091	1	54492356	54494172	lincRNA
808.336	-0.0153377	0.0608457	-0.252076	0.800982	0.952229	TMEM59	ENSG00000116209	1	54497347	54519177	protein_coding
102.708	-0.0273795	0.0777593	-0.352106	0.724759	0.929229	TCEANC2	ENSG00000116205	1	54519260	54578192	protein_coding
4.38926	0.10288	0.271547	0.378866	0.704787	0.922514	AL161915.1	ENSG00000212670	1	54569968	54571750	protein_coding
34.8207	-0.073453	0.130931	-0.561003	0.574795	0.882112	AL357673.1	ENSG00000248835	1	54635333	54637997	protein_coding
47.6166	-0.0151145	0.111584	-0.135454	0.892253	0.976502	CYB5RL	ENSG00000215883	1	54638009	54665709	protein_coding
1036.98	-0.00334188	0.0455644	-0.0733442	0.941532	0.986706	MRPL37	ENSG00000116221	1	54649714	54691137	protein_coding
586.037	0.00393032	0.0678481	0.0579282	0.953806	0.989219	SSBP3	ENSG00000157216	1	54691105	54879152	protein_coding
2.13747	0.113672	0.319889	0.35535	0.722328	0.928645	SSBP3-AS1	ENSG00000198711	1	54703710	54704736	protein_coding
33.9317	-0.338527	0.131925	-2.56606	0.0102861	0.223985	ACOT11	ENSG00000162390	1	55007930	55104865	protein_coding
2.06912	0.321177	0.456792	0.703114	0.481985	0.844422	FAM151A	ENSG00000162391	1	55074855	55089229	protein_coding
23.9261	0.0826643	0.109058	0.757982	0.448462	0.828065	TTC4	ENSG00000243725	1	55181495	55208330	protein_coding
151.283	0.124227	0.0696713	1.78304	0.074579	0.494068	PARS2	ENSG00000162396	1	55222571	55230187	protein_coding
8.78725	0.299275	0.337278	0.887325	0.374904	0.790098	TTC22	ENSG00000006555	1	55245385	55266940	protein_coding
1.47664	-0.497664	0.432068	-1.15182	0.249396	0.700445	C1orf177	ENSG00000162398	1	55271736	55307925	protein_coding
7620.35	0.00675873	0.130953	0.051612	0.958838	0.99071	DHCR24	ENSG00000116133	1	55315306	55352891	protein_coding
0.911053	0.496926	0.530974	0.935878	0.349336	0.772946	RP11-67L3.4	ENSG00000233203	1	55353236	55354523	antisense
1.09197	0.0178081	0.487341	0.0365413	0.970851	0.993063	TMEM61	ENSG00000143001	1	55446465	55457966	protein_coding
3.36848	0.639952	0.428982	1.49179	0.135754	0.600481	BSND	ENSG00000162399	1	55464606	55476556	protein_coding
824.379	0.94628	0.282351	3.35143	0.000803956	0.0652629	PCSK9	ENSG00000169174	1	55505221	55530525	protein_coding
1216.22	-0.0379666	0.0697198	-0.54456	0.586056	0.886469	USP24	ENSG00000162402	1	55532032	55680786	protein_coding
13.6736	0.0808353	0.197614	0.409056	0.682498	0.916259	RN7SKP291	ENSG00000199831	1	55842199	55842525	misc_RNA
405.312	0.183231	0.0917914	1.99617	0.0459157	0.417144	PPAP2B	ENSG00000162407	1	56960419	57110974	protein_coding
199.771	-0.112777	0.157808	-0.714647	0.474827	0.841092	PRKAA2	ENSG00000162409	1	57110995	57181008	protein_coding
1.33949	-0.11247	0.481544	-0.233561	0.815326	0.956395	C1orf168	ENSG00000187889	1	57184477	57285369	protein_coding
82.8853	0.108263	0.150578	0.71898	0.472154	0.840146	DAB1	ENSG00000173406	1	57460451	59012406	protein_coding
0.973735	0.2678	0.543579	0.492661	0.622252	0.899267	DAB1-AS1	ENSG00000226759	1	58326204	58346577	antisense
162.441	0.146403	0.071168	2.05714	0.0396723	0.397099	OMA1	ENSG00000162600	1	58881056	59012474	protein_coding
9.83415	0.345655	0.219026	1.57815	0.114531	0.566604	TACSTD2	ENSG00000184292	1	59041099	59043166	protein_coding
759.517	0.138467	0.121508	1.13957	0.254466	0.70467	MYSM1	ENSG00000162601	1	59120411	59165764	protein_coding
161.941	0.342814	0.206253	1.66211	0.0964915	0.540553	JUN	ENSG00000177606	1	59246465	59249785	protein_coding
3.08434	-0.519431	0.368727	-1.40872	0.158919	0.627879	RP11-145M4.2	ENSG00000235215	1	59521671	59543788	lincRNA
84.6509	0.195214	0.119528	1.63321	0.102426	0.549819	FGGY	ENSG00000172456	1	59762310	60233347	protein_coding
500.564	0.0507968	0.0935274	0.543122	0.587046	0.886958	HOOK1	ENSG00000134709	1	60280458	60342050	protein_coding
11.6627	-0.344146	0.225707	-1.52475	0.127322	0.585882	CYP2J2	ENSG00000134716	1	60358980	60392462	protein_coding
1.32322	-0.633189	0.561114	-1.12845	0.25913	0.709159	C1orf87	ENSG00000162598	1	60452941	60539442	protein_coding
5.69529	0.30742	0.281961	1.09029	0.275584	0.722247	RP11-776H12.1	ENSG00000226476	1	61005921	61106163	lincRNA
39.8706	0.520853	0.392113	1.32832	0.184071	0.643494	NFIA	ENSG00000162599	1	61330931	61928465	protein_coding
100.684	0.0813653	0.0875612	0.929239	0.352765	0.774823	TM2D1	ENSG00000162604	1	62146718	62191095	protein_coding
871.666	0.00765514	0.104744	0.0730844	0.941739	0.986774	INADL	ENSG00000132849	1	62208149	62629592	protein_coding
6039.67	-0.147161	0.145789	-1.00941	0.312776	0.747032	L1TD1	ENSG00000240563	1	62660503	62678000	protein_coding
5.54923	0.659255	0.267309	2.46626	0.0136531	0.25113	KANK4	ENSG00000132854	1	62702651	62785085	protein_coding
1084.66	-0.0848971	0.0529836	-1.60233	0.109083	0.557569	USP1	ENSG00000162607	1	62901968	62917475	protein_coding
504.844	-0.161878	0.0712754	-2.27116	0.0231373	0.319806	DOCK7	ENSG00000116641	1	62920399	63153969	protein_coding
1.06729	-0.880233	0.508958	-1.72948	0.083723	0.514449	ANGPTL3	ENSG00000132855	1	63063158	63071830	protein_coding
3.43627	-0.338832	0.286819	-1.18134	0.237466	0.691432	RP11-230B22.1	ENSG00000235545	1	63154153	63176365	antisense
244.669	0.0152067	0.0775691	0.19604	0.844579	0.963691	ATG4C	ENSG00000125703	1	63249806	63331184	protein_coding
1.30096	0.594494	0.445479	1.33451	0.182038	0.641307	LINC00466	ENSG00000224209	1	63655660	63782902	lincRNA
396.649	-0.095772	0.124981	-0.766294	0.443501	0.825911	RP4-792G4.2	ENSG00000230798	1	63786555	63790112	antisense
128.356	-0.131413	0.166775	-0.787964	0.430718	0.818429	FOXD3	ENSG00000187140	1	63788730	63790797	protein_coding
299.877	-0.135706	0.0774002	-1.7533	0.0795499	0.50331	ALG6	ENSG00000088035	1	63833261	63904233	protein_coding
236.419	-0.0550591	0.064851	-0.84901	0.395876	0.800849	ITGB3BP	ENSG00000142856	1	63906441	64059392	protein_coding
38.563	0.0224548	0.114823	0.195561	0.844954	0.963691	EFCAB7	ENSG00000203965	1	63989043	64038364	protein_coding
973.834	0.184427	0.134285	1.37341	0.169626	0.632223	PGM1	ENSG00000079739	1	64058947	64125916	protein_coding
1.05747	0.0526967	0.528325	0.099743	0.920548	0.981994	RN7SL130P	ENSG00000244256	1	64121414	64121716	misc_RNA
1081.93	-0.167118	0.0770287	-2.16955	0.030041	0.353926	ROR1	ENSG00000185483	1	64239693	64647181	protein_coding
2.88246	-0.140034	0.356712	-0.39257	0.694637	0.920901	RP11-24J23.2	ENSG00000223949	1	64560125	64636980	antisense
678.078	-0.0175343	0.0773997	-0.226542	0.82078	0.956953	CACHD1	ENSG00000158966	1	64936428	65158741	protein_coding
321.659	-0.0434197	0.0661359	-0.656523	0.511488	0.856285	RAVER2	ENSG00000162437	1	65210778	65298915	protein_coding
568.541	0.0251739	0.0922567	0.272868	0.784955	0.94674	JAK1	ENSG00000162434	1	65298912	65432187	protein_coding
2.40032	-0.438068	0.35935	-1.21906	0.222823	0.678607	RP11-182I10.3	ENSG00000226891	1	65437908	65468159	lincRNA
2347.73	-0.106902	0.108967	-0.981046	0.32657	0.757343	AK4	ENSG00000162433	1	65613232	65697828	protein_coding
90.0326	0.158629	0.202414	0.783684	0.433226	0.819796	DNAJC6	ENSG00000116675	1	65713902	65881552	protein_coding
78.1195	0.182687	0.204141	0.894907	0.370837	0.786917	LEPR	ENSG00000116678	1	65886248	66107242	protein_coding
231.841	0.0102596	0.0765595	0.134009	0.893396	0.976502	LEPROT	ENSG00000213625	1	65886270	65901690	protein_coding
155.536	-0.426485	0.273722	-1.55809	0.119211	0.574258	PDE4B	ENSG00000184588	1	66258197	66840259	protein_coding
5.01794	0.388473	0.347854	1.11677	0.264092	0.714064	SGIP1	ENSG00000118473	1	66999066	67213982	protein_coding
6.23945	-0.298757	0.367468	-0.813015	0.41621	0.811809	TCTEX1D1	ENSG00000152760	1	67218142	67244470	protein_coding
8.50922	-0.0715342	0.232172	-0.308108	0.758	0.938483	WDR78	ENSG00000152763	1	67278568	67390570	protein_coding
597.45	0.00131993	0.0608412	0.0216947	0.982691	0.996355	MIER1	ENSG00000198160	1	67390578	67454302	protein_coding
81.7605	-0.341001	0.131743	-2.58837	0.00964311	0.216986	SLC35D1	ENSG00000116704	1	67465015	67519782	protein_coding
10.2376	0.14525	0.226882	0.640201	0.522042	0.860866	IL12RB2	ENSG00000081985	1	67773047	67862583	protein_coding
7827.9	-0.00347435	0.0407807	-0.085196	0.932106	0.984656	SERBP1	ENSG00000142864	1	67873493	67896098	protein_coding
1.95765	-0.301492	0.369762	-0.81537	0.414861	0.811202	RNU6-387P	ENSG00000223263	1	67882897	67883001	snRNA
88.2558	0.2943	0.159704	1.84279	0.0653596	0.471935	GADD45A	ENSG00000116717	1	68150744	68154021	protein_coding
703.06	-0.100484	0.128712	-0.780688	0.434986	0.820311	GNG12	ENSG00000172380	1	68167149	68299150	protein_coding
1.50357	0.339587	0.447933	0.75812	0.448379	0.828065	GNG12-AS1	ENSG00000232284	1	68297986	68668670	antisense
1.17719	1.33373	0.60065	2.22048	0.0263864	0.3383	DIRAS3	ENSG00000162595	1	68511645	68517314	protein_coding
38.4533	0.493709	0.302401	1.63263	0.102547	0.549819	WLS	ENSG00000116729	1	68564142	68698803	protein_coding
944.582	0.0656437	0.0849974	0.772303	0.439935	0.824021	DEPDC1	ENSG00000024526	1	68939835	68962904	protein_coding
3.26928	0.395826	0.265553	1.49057	0.136073	0.600925	RP4-694A7.2	ENSG00000233589	1	68944812	68949222	antisense
3.43573	-0.163536	0.321003	-0.509452	0.610436	0.895901	RP4-694A7.4	ENSG00000234264	1	68962359	69004310	antisense
6.00685	0.0629027	0.206544	0.304548	0.76071	0.938932	LRRC7	ENSG00000033122	1	70034081	70617628	protein_coding
646.809	-0.0821885	0.068662	-1.197	0.231306	0.686448	LRRC40	ENSG00000066557	1	70610488	70671303	protein_coding
1.00515	0.144802	0.485	0.29856	0.765276	0.940438	RN7SL242P	ENSG00000244389	1	70645829	70646123	misc_RNA
1323.15	-0.0321963	0.0664059	-0.484841	0.627789	0.900652	SRSF11	ENSG00000116754	1	70671365	70718735	protein_coding
365.011	0.0728781	0.0472041	1.54389	0.122615	0.57884	ANKRD13C	ENSG00000118454	1	70726271	70820417	protein_coding
16.0867	0.378785	0.192083	1.97199	0.0486106	0.424829	HHLA3	ENSG00000197568	1	70820488	70851022	protein_coding
182.098	0.363709	0.139006	2.6165	0.00888364	0.20807	CTH	ENSG00000116761	1	70876901	70905534	protein_coding
3.69891	0.849794	0.288182	2.94881	0.00319004	0.13292	RP11-42O15.3	ENSG00000271992	1	70910754	70911219	lincRNA
10.6294	0.255815	0.247691	1.0328	0.301699	0.739005	PTGER3	ENSG00000050628	1	71318036	71513491	protein_coding
561.215	-0.14232	0.0786548	-1.80943	0.070385	0.48427	ZRANB2	ENSG00000132485	1	71528974	71546980	protein_coding
1.12967	-0.387314	0.480359	-0.806301	0.420069	0.813491	MIR186	ENSG00000207721	1	71533314	71533399	miRNA
1.5247	0.832876	0.461924	1.80306	0.0713792	0.487094	ZRANB2-AS2	ENSG00000229956	1	71547007	71955652	processed_transcript
34.1937	-0.36672	0.271939	-1.34854	0.177485	0.638164	NEGR1	ENSG00000172260	1	71861623	72748417	protein_coding
5.26072	0.566468	0.25123	2.25478	0.0241473	0.324484	RP4-660H19.1	ENSG00000225087	1	73214604	73364823	lincRNA
12.1575	0.0353313	0.240313	0.147022	0.883115	0.974913	LRRIQ3	ENSG00000162620	1	74491699	74663871	protein_coding
66.2902	-0.0452398	0.134064	-0.337449	0.735778	0.932274	FPGT	ENSG00000254685	1	74663896	74699770	protein_coding
369.473	-0.209688	0.316057	-0.66345	0.507042	0.855206	CRYZ	ENSG00000116791	1	75171170	75199092	protein_coding
359.156	-0.224213	0.262888	-0.852882	0.393725	0.800161	TYW3	ENSG00000162623	1	75198836	75232362	protein_coding
4.07118	-0.377432	0.340408	-1.10877	0.267531	0.715833	LHX8	ENSG00000162624	1	75594119	75627218	protein_coding
33.13	-0.0179964	0.238771	-0.0753711	0.939919	0.986517	SLC44A5	ENSG00000137968	1	75667816	76076801	protein_coding
503.841	-0.0397349	0.0597729	-0.664765	0.506201	0.855174	ACADM	ENSG00000117054	1	76190036	76253260	protein_coding
822.919	-0.128987	0.0624963	-2.06392	0.0390253	0.395161	RABGGTB	ENSG00000137955	1	76251879	76260764	protein_coding
2.40931	0.173222	0.316074	0.548043	0.583663	0.885532	MSH4	ENSG00000057468	1	76262567	76378923	protein_coding
291.946	-0.0653819	0.14168	-0.461476	0.644457	0.906433	ST6GALNAC3	ENSG00000184005	1	76540404	77100286	protein_coding
73.9868	0.23545	0.213081	1.10498	0.269168	0.717786	ST6GALNAC5	ENSG00000117069	1	77333126	77531396	protein_coding
1.69005	0.309962	0.433844	0.714455	0.474946	0.841092	RP4-564M11.2	ENSG00000230498	1	77533605	77544167	antisense
397.796	0.0172033	0.0598148	0.28761	0.773645	0.942907	PIGK	ENSG00000142892	1	77554675	77685115	protein_coding
58.4625	0.171698	0.176381	0.973449	0.33033	0.760158	AK5	ENSG00000154027	1	77747736	78025651	protein_coding
888.149	-0.0719776	0.0443563	-1.62272	0.10465	0.55237	ZZZ3	ENSG00000036549	1	78028101	78149104	protein_coding
1215.83	-0.18715	0.061768	-3.02989	0.00244643	0.118751	USP33	ENSG00000077254	1	78161672	78225537	protein_coding
109.228	0.224167	0.0825892	2.71425	0.00664266	0.183098	FAM73A	ENSG00000180488	1	78245309	78344106	protein_coding
1.41015	0.0555862	0.548093	0.101417	0.919219	0.981982	NEXN-AS1	ENSG00000235927	1	78347033	78355224	antisense
24.7118	-0.297015	0.174267	-1.70436	0.0883136	0.523328	NEXN	ENSG00000162614	1	78354198	78409580	protein_coding
2283.63	-0.126526	0.06598	-1.91764	0.0551571	0.444185	FUBP1	ENSG00000162613	1	78409740	78444794	protein_coding
104.229	0.0975929	0.131405	0.742685	0.457672	0.831357	DNAJB4	ENSG00000162616	1	78444859	78483648	protein_coding
15.7645	0.301141	0.145715	2.06664	0.0387682	0.393551	GIPC2	ENSG00000137960	1	78445226	78604133	protein_coding
3.63572	-0.477582	0.297645	-1.60454	0.108595	0.556836	RP11-386I14.4	ENSG00000273338	1	78470030	78470238	antisense
2.29206	0.725757	0.437713	1.65807	0.0973039	0.541717	PTGFR	ENSG00000122420	1	78769568	79005434	protein_coding
17.6522	-0.842129	0.373104	-2.25709	0.0240025	0.323622	ELTD1	ENSG00000162618	1	79355449	79472403	protein_coding
1726.42	-0.120269	0.0855125	-1.40644	0.159592	0.628395	LPHN2	ENSG00000117114	1	81771845	82458120	protein_coding
76.8535	0.235761	0.156891	1.50271	0.132915	0.595398	TTLL7	ENSG00000137941	1	84330711	84464833	protein_coding
9.76816	0.133173	0.185577	0.717617	0.472994	0.841053	RP11-486G15.2	ENSG00000271576	1	84542014	84543614	lincRNA
314.299	-0.139078	0.0892865	-1.55766	0.119314	0.574342	PRKACB	ENSG00000142875	1	84543745	84704181	protein_coding
16.3237	0.348877	0.215973	1.61537	0.106231	0.55392	SAMD13	ENSG00000203943	1	84764049	84855640	protein_coding
411.454	-0.085727	0.0542374	-1.58059	0.113973	0.56644	RPF1	ENSG00000117133	1	84944942	84963473	protein_coding
353.764	-0.0992108	0.088483	-1.12124	0.262185	0.712323	GNG5	ENSG00000174021	1	84964008	84972248	protein_coding
48.1717	0.106834	0.198296	0.538761	0.590051	0.888424	CTBS	ENSG00000117151	1	85015289	85040163	protein_coding
418.391	-0.125517	0.0706846	-1.77574	0.0757763	0.496159	SSX2IP	ENSG00000117155	1	85109390	85156486	protein_coding
417.759	0.0985831	0.116319	0.847523	0.396704	0.801361	LPAR3	ENSG00000171517	1	85277285	85358896	protein_coding
21.8276	-0.200943	0.137762	-1.45863	0.144667	0.611045	MCOLN2	ENSG00000153898	1	85391268	85462796	protein_coding
2.75462	0.400206	0.365292	1.09558	0.273264	0.720344	WDR63	ENSG00000162643	1	85464830	85598821	protein_coding
13.7802	-0.216677	0.223777	-0.968272	0.332908	0.7617	MCOLN3	ENSG00000055732	1	85483765	85514182	protein_coding
202.517	0.024521	0.125515	0.195363	0.845109	0.963702	SYDE2	ENSG00000097096	1	85622556	85666729	protein_coding
228.162	-0.166069	0.0832015	-1.99599	0.0459353	0.417144	C1orf52	ENSG00000162642	1	85715639	85725355	protein_coding
271.665	0.0368197	0.0495614	0.742912	0.457535	0.831357	BCL10	ENSG00000142867	1	85731931	85742773	protein_coding
1.22058	-0.3215	0.462952	-0.694457	0.487396	0.847819	RP11-131L23.1	ENSG00000223653	1	85742398	85913807	antisense
433.988	0.0964951	0.123019	0.784395	0.432809	0.81958	DDAH1	ENSG00000153904	1	85784164	86043933	protein_coding
244.689	0.54719	0.295742	1.85022	0.0642814	0.468774	CYR61	ENSG00000142871	1	86046444	86049645	protein_coding
167.182	0.0305593	0.0748709	0.408159	0.683157	0.916406	ZNHIT6	ENSG00000117174	1	86115106	86174116	protein_coding
10.1674	0.195732	0.203856	0.960148	0.336981	0.765361	COL24A1	ENSG00000171502	1	86194916	86622626	protein_coding
137.65	-0.0971023	0.0801795	-1.21106	0.225872	0.681901	ODF2L	ENSG00000122417	1	86814344	86862023	protein_coding
1.58391	0.340921	0.38057	0.895818	0.37035	0.786821	RP4-612B15.3	ENSG00000261737	1	87169185	87170145	antisense
487.995	0.0780081	0.0785022	0.993705	0.320367	0.752464	SH3GLB1	ENSG00000097033	1	87170259	87213867	protein_coding
1093.73	-0.00816203	0.0637227	-0.128087	0.89808	0.977146	2022-09-15	ENSG00000183291	1	87328132	87380107	protein_coding
430.667	0.0178573	0.0786602	0.227019	0.820409	0.956953	HS2ST1	ENSG00000153936	1	87380331	87602334	protein_coding
2.94725	0.417756	0.308064	1.35607	0.175077	0.635892	LINC01140	ENSG00000267272	1	87595448	87634881	lincRNA
815.758	0.128886	0.061543	2.09424	0.036239	0.382196	LMO4	ENSG00000143013	1	87794151	87814606	protein_coding
1.24291	0.281965	0.48451	0.581959	0.560595	0.876439	RP11-76N22.2	ENSG00000237505	1	89003196	89150887	antisense
507.699	0.0523714	0.0493914	1.06033	0.288992	0.732017	PKN2	ENSG00000065243	1	89149905	89301938	protein_coding
196.01	0.137967	0.0755638	1.82584	0.0678748	0.478489	GTF2B	ENSG00000137947	1	89318615	89357627	protein_coding
460.897	-0.121535	0.0873514	-1.39134	0.164122	0.630456	CCBL2	ENSG00000137944	1	89401456	89458636	protein_coding
490.868	-0.0463091	0.101985	-0.454079	0.649772	0.909356	RBMXL1	ENSG00000213516	1	89445139	89458643	protein_coding
555.159	-0.0920709	0.0581902	-1.58224	0.113595	0.566157	LRRC8B	ENSG00000197147	1	89990395	90063423	protein_coding
2.26368	0.910654	0.358968	2.53686	0.011185	0.23408	RP5-1007M22.2	ENSG00000231999	1	90048800	90098453	antisense
42.688	0.150059	0.142704	1.05154	0.29301	0.732853	LRRC8C	ENSG00000171488	1	90098631	90235462	protein_coding
5.77712	-0.453407	0.223857	-2.02543	0.0428236	0.408843	RP5-943J3.2	ENSG00000272931	1	90285733	90286427	lincRNA
729.363	-0.0379524	0.0575773	-0.659155	0.509796	0.856061	LRRC8D	ENSG00000171492	1	90286573	90402170	protein_coding
202.415	-0.0432654	0.0777398	-0.556541	0.577841	0.882731	ZNF326	ENSG00000162664	1	90460671	90501090	protein_coding
4.75895	0.144794	0.321896	0.449816	0.652843	0.909466	RP4-665J23.1	ENSG00000233593	1	91248543	91317207	lincRNA
1319.64	-0.0690351	0.0702159	-0.983183	0.325517	0.756329	ZNF644	ENSG00000122482	1	91380859	91487829	protein_coding
29.8117	-0.137998	0.111525	-1.23738	0.215947	0.674805	HFM1	ENSG00000162669	1	91726323	91870426	protein_coding
695.224	-0.0600455	0.0632944	-0.94867	0.342788	0.769518	CDC7	ENSG00000097046	1	91966408	91991321	protein_coding
76.4473	-0.0530047	0.116896	-0.453434	0.650236	0.909356	TGFBR3	ENSG00000069702	1	92145902	92371892	protein_coding
1.69544	0.598397	0.404895	1.47791	0.139433	0.602606	BRDT	ENSG00000137948	1	92414928	92479983	protein_coding
7.30514	-0.314534	0.184074	-1.70874	0.0874993	0.521594	EPHX4	ENSG00000172031	1	92495539	92529093	protein_coding
16.7627	0.143235	0.183151	0.782062	0.434178	0.820283	BTBD8	ENSG00000189195	1	92545862	92613393	protein_coding
58.8292	0.309967	0.163742	1.89303	0.0583545	0.45352	KIAA1107	ENSG00000069712	1	92632542	92650280	protein_coding
0.969346	-0.386668	0.507433	-0.762009	0.446055	0.826724	C1orf146	ENSG00000203910	1	92683497	92711370	protein_coding
264.806	-0.146524	0.0955031	-1.53424	0.124971	0.582061	GLMN	ENSG00000174842	1	92711959	92764544	protein_coding
248.718	-0.019526	0.0547727	-0.356491	0.721473	0.928194	RPAP2	ENSG00000122484	1	92764522	92867613	protein_coding
1.09426	0.319349	0.575787	0.554632	0.579147	0.883284	GFI1	ENSG00000162676	1	92940319	92952433	protein_coding
190.044	0.169281	0.0945493	1.7904	0.0733889	0.490458	EVI5	ENSG00000067208	1	92974253	93257961	protein_coding
11658	0.0368542	0.046592	0.790999	0.428945	0.817708	RPL5	ENSG00000122406	1	93297582	93307481	protein_coding
4.45491	-0.207531	0.286785	-0.723649	0.469281	0.838841	SNORA66	ENSG00000251795	1	93303575	93303627	snoRNA
5.34188	0.229376	0.229455	0.999656	0.317477	0.750659	SNORA66	ENSG00000207523	1	93306276	93306408	snoRNA
79.4194	0.274925	0.110567	2.4865	0.0129005	0.246109	FAM69A	ENSG00000154511	1	93307724	93427057	protein_coding
1220.67	0.0331174	0.0487818	0.67889	0.497208	0.851419	MTF2	ENSG00000143033	1	93544792	93604638	protein_coding
435.61	-0.00609211	0.0902218	-0.0675237	0.946165	0.988081	TMED5	ENSG00000117500	1	93615299	93646285	protein_coding
118.521	0.0437354	0.110651	0.395255	0.692655	0.920196	CCDC18	ENSG00000122483	1	93645476	93744287	protein_coding
21.9868	0.369088	0.251338	1.46849	0.141971	0.607162	RP4-717I23.3	ENSG00000223745	1	93727743	93811582	processed_transcript
1026.79	0.1104	0.0796258	1.38648	0.1656	0.631397	DR1	ENSG00000117505	1	93811445	93835055	protein_coding
2160.09	-0.0725831	0.0646738	-1.1223	0.261737	0.712323	FNBP1L	ENSG00000137942	1	93913688	94020218	protein_coding
126.97	0.210682	0.158852	1.32627	0.184749	0.644354	BCAR3	ENSG00000137936	1	94027347	94312706	protein_coding
3.48753	0.157098	0.364934	0.430483	0.666845	0.914284	RP11-488P3.1	ENSG00000230439	1	94218480	94241000	sense_intronic
1.34208	0.196292	0.44191	0.44419	0.656905	0.911226	RP4-561L24.3	ENSG00000260464	1	94312730	94314495	lincRNA
962.496	-0.0138671	0.0631603	-0.219554	0.826218	0.958379	DNTTIP2	ENSG00000067334	1	94333373	94345474	protein_coding
245.009	-0.30042	0.178749	-1.68068	0.0928243	0.531955	GCLM	ENSG00000023909	1	94350761	94374966	protein_coding
2.93717	0.636441	0.403701	1.57652	0.114907	0.567571	ABCA4	ENSG00000198691	1	94458393	94586688	protein_coding
101.119	0.664666	0.1748	3.80243	0.000143286	0.0229819	ARHGAP29	ENSG00000137962	1	94614544	94740624	protein_coding
567.706	0.0245724	0.0623383	0.394178	0.69345	0.92037	ABCD3	ENSG00000117528	1	94883933	94984222	protein_coding
72.3902	0.567773	0.177599	3.19693	0.00138896	0.0889691	F3	ENSG00000117525	1	94994781	95007356	protein_coding
4.57269	0.747032	0.319177	2.3405	0.0192581	0.295189	RP11-86H7.7	ENSG00000235565	1	95086707	95089740	lincRNA
10.2683	0.313712	0.243599	1.28782	0.197808	0.657506	LINC01057	ENSG00000224081	1	95104017	95285837	lincRNA
26.2409	0.358893	0.244457	1.46812	0.142072	0.607334	SLC44A3	ENSG00000143036	1	95285898	95360802	protein_coding
3113.73	0.0663408	0.0608899	1.08952	0.275924	0.722312	CNN3	ENSG00000117519	1	95362507	95392834	protein_coding
42.678	0.0140009	0.116214	0.120475	0.904107	0.979242	RP4-639F20.1	ENSG00000235501	1	95393122	95428826	antisense
38.6501	-0.231275	0.118588	-1.95024	0.051148	0.429498	ALG14	ENSG00000172339	1	95439963	95538501	protein_coding
59.0347	0.221714	0.146759	1.51073	0.130857	0.591247	TMEM56	ENSG00000152078	1	95582894	95663163	protein_coding
15.0081	-0.210852	0.151334	-1.39328	0.163534	0.630456	RWDD3	ENSG00000122481	1	95699711	95712781	protein_coding
930.866	-0.255719	0.118771	-2.15305	0.031315	0.362073	PTBP2	ENSG00000117569	1	97187221	97289294	protein_coding
5.51739	-0.0789629	0.319795	-0.246917	0.804972	0.953804	DPYD	ENSG00000188641	1	97543299	98386605	protein_coding
230.585	-0.0963145	0.0692247	-1.39133	0.164125	0.630456	SNX7	ENSG00000162627	1	99127236	99226056	protein_coding
38.9042	-0.0248178	0.277548	-0.0894182	0.92875	0.984096	LPPR5	ENSG00000117598	1	99355806	99470588	protein_coding
44.1732	-0.130231	0.216217	-0.602316	0.546964	0.870153	LPPR4	ENSG00000117600	1	99729509	99775146	protein_coding
78.204	-0.108327	0.120799	-0.896759	0.369848	0.786614	FRRS1	ENSG00000156869	1	100174259	100232187	protein_coding
626.68	0.142608	0.071264	2.00113	0.0453786	0.415136	AGL	ENSG00000162688	1	100315640	100389579	protein_coding
1.93476	-0.280048	0.404286	-0.692698	0.488499	0.847942	RP5-884G6.2	ENSG00000228084	1	100433939	100435420	antisense
208.082	0.0824074	0.0683567	1.20555	0.227991	0.683462	SLC35A3	ENSG00000117620	1	100435345	100492535	protein_coding
7.2403	-0.0393089	0.185388	-0.212035	0.83208	0.959198	RP4-714D9.5	ENSG00000261254	1	100496122	100501188	sense_overlapping
858.299	0.0237358	0.0475013	0.499688	0.617295	0.898097	HIAT1	ENSG00000156875	1	100503653	100548933	protein_coding
203.182	0.0512911	0.0596762	0.85949	0.39007	0.79898	SASS6	ENSG00000156876	1	100549119	100598511	protein_coding
117.413	-0.0685127	0.0926722	-0.739302	0.459724	0.832766	TRMT13	ENSG00000122435	1	100598706	100616053	protein_coding
1.27508	-0.291864	0.430659	-0.677714	0.497953	0.851771	LRRC39	ENSG00000122477	1	100614409	100643771	protein_coding
503.166	0.0974566	0.0670913	1.4526	0.146335	0.611883	DBT	ENSG00000137992	1	100652475	100715390	protein_coding
2.12547	-0.0536053	0.336905	-0.159111	0.873581	0.972298	RP11-305E17.6	ENSG00000224616	1	100729565	100731676	antisense
368.017	-0.0424295	0.0582288	-0.728668	0.466205	0.836508	RTCA	ENSG00000137996	1	100731763	100758325	protein_coding
117.058	0.117868	0.0729471	1.6158	0.106137	0.553824	CDC14A	ENSG00000079335	1	100810584	100985833	protein_coding
1.39948	-0.409987	0.677616	-0.605044	0.54515	0.869439	VCAM1	ENSG00000162692	1	101185298	101204601	protein_coding
626.622	-0.0380615	0.0591536	-0.643435	0.519942	0.859808	EXTL2	ENSG00000162694	1	101337943	101361554	protein_coding
462.61	-0.0454605	0.0682555	-0.666034	0.50539	0.85504	SLC30A7	ENSG00000162695	1	101361632	101447309	protein_coding
287.692	0.0354419	0.0694129	0.510595	0.609635	0.895547	DPH5	ENSG00000117543	1	101455179	101491644	protein_coding
3.15157	0.053981	0.291137	0.185415	0.852904	0.965519	AC093157.1	ENSG00000269175	1	101455761	101457653	protein_coding
1.22756	0.2959	0.44771	0.660918	0.508665	0.856061	RP11-421L21.2	ENSG00000235795	1	101461029	101461816	antisense
21.6446	0.209909	0.173447	1.21022	0.226196	0.682263	RP11-421L21.3	ENSG00000233184	1	101491434	101552821	antisense
19.7244	0.113029	0.220197	0.51331	0.607734	0.8949	S1PR1	ENSG00000170989	1	101702444	101707074	protein_coding
8.42166	-0.25417	0.335563	-0.757444	0.448784	0.828065	OLFM3	ENSG00000118733	1	102268130	102462586	protein_coding
100.656	0.0623884	0.178687	0.34915	0.726977	0.930013	COL11A1	ENSG00000060718	1	103342023	103574052	protein_coding
58.6639	-0.0290183	0.0866214	-0.335002	0.737624	0.9328	RNPC3	ENSG00000185946	1	104068313	104097861	protein_coding
3.57601	0.130895	0.319548	0.409626	0.68208	0.916191	AMY2B	ENSG00000240038	1	104096437	104122156	protein_coding
433.99	-0.199993	0.104693	-1.91028	0.056097	0.447014	PRMT6	ENSG00000198890	1	107599267	107601916	protein_coding
25.1189	0.639355	0.220888	2.89448	0.0037979	0.142326	NTNG1	ENSG00000162631	1	107682629	108026080	protein_coding
214.833	-0.0188759	0.127891	-0.147593	0.882664	0.974639	VAV3	ENSG00000134215	1	108113782	108507766	protein_coding
759.239	-0.261368	0.160507	-1.62839	0.103442	0.551051	SLC25A24	ENSG00000085491	1	108676658	108743471	protein_coding
1.28629	-0.398786	0.411455	-0.969209	0.332441	0.761179	RP11-483I13.5	ENSG00000260879	1	108742548	108744113	antisense
738.202	0.125596	0.154422	0.813334	0.416027	0.811532	FAM102B	ENSG00000162636	1	109102711	109187522	protein_coding
75.5554	0.201141	0.112101	1.79429	0.072767	0.489415	HENMT1	ENSG00000162639	1	109190912	109204148	protein_coding
368.205	0.0311444	0.0611809	0.509054	0.610715	0.895901	PRPF38B	ENSG00000134186	1	109234945	109244425	protein_coding
4.94712	-0.293502	0.359103	-0.817319	0.413746	0.81045	FNDC7	ENSG00000143107	1	109255279	109285365	protein_coding
349.451	0.0466004	0.0560749	0.831039	0.405952	0.806106	STXBP3	ENSG00000116266	1	109289296	109352148	protein_coding
190.559	0.312647	0.174102	1.79577	0.0725317	0.489125	GPSM2	ENSG00000121957	1	109417972	109477167	protein_coding
228.451	0.0768342	0.0747688	1.02762	0.304127	0.740036	CLCC1	ENSG00000121940	1	109472130	109506111	protein_coding
114.925	0.145998	0.107904	1.35303	0.176045	0.637201	WDR47	ENSG00000085433	1	109512836	109584850	protein_coding
207.763	-0.0487649	0.0920687	-0.529658	0.596349	0.890982	TAF13	ENSG00000197780	1	109605108	109618624	protein_coding
2.06689	-0.319433	0.341934	-0.934196	0.350203	0.773123	RP5-1065J22.8	ENSG00000273382	1	109630593	109633480	antisense
251.592	0.160793	0.0679251	2.36721	0.0179228	0.287309	TMEM167B	ENSG00000215717	1	109632425	109639556	protein_coding
1752.57	0.161932	0.121837	1.32908	0.183821	0.643309	SCARNA2	ENSG00000270066	1	109642815	109643241	lincRNA
9.98673	0.688982	0.306489	2.24798	0.0245773	0.326974	KIAA1324	ENSG00000116299	1	109656301	109749401	protein_coding
1504.48	0.132294	0.097302	1.35962	0.173949	0.635479	SARS	ENSG00000031698	1	109756540	109780791	protein_coding
336.37	0.0463122	0.106598	0.434455	0.663958	0.913094	CELSR2	ENSG00000143126	1	109792641	109818372	protein_coding
424.535	0.164998	0.0762184	2.16481	0.0304025	0.356665	PSRC1	ENSG00000134222	1	109822178	109825808	protein_coding
1.07693	0.578317	0.53614	1.07867	0.280736	0.725776	MYBPHL	ENSG00000221986	1	109834987	109849663	protein_coding
950.414	0.116814	0.0596335	1.95887	0.0501283	0.426968	SORT1	ENSG00000134243	1	109852192	109940573	protein_coding
1596.6	0.0108643	0.0800314	0.13575	0.892019	0.976502	PSMA5	ENSG00000143106	1	109941653	109969062	protein_coding
12.1041	0.408851	0.253018	1.6159	0.106117	0.553824	SYPL2	ENSG00000143028	1	110009180	110024759	protein_coding
56.7999	-0.2367	0.173957	-1.36068	0.173615	0.635396	ATXN7L2	ENSG00000162650	1	110026101	110035426	protein_coding
38.955	0.0715526	0.0932283	0.767499	0.442785	0.82514	CYB561D1	ENSG00000174151	1	110036674	110045554	protein_coding
34.458	0.165463	0.144673	1.1437	0.252748	0.703604	AMIGO1	ENSG00000181754	1	110046797	110052360	protein_coding
4.83376	0.341376	0.264118	1.29251	0.196179	0.654441	GPR61	ENSG00000156097	1	110082494	110091028	protein_coding
1534.02	-0.111632	0.0510012	-2.18881	0.0286106	0.348914	GNAI3	ENSG00000065135	1	110091233	110136975	protein_coding
5.41145	-0.229447	0.238694	-0.961258	0.336422	0.764621	RP5-1160K1.3	ENSG00000225113	1	110138847	110140403	antisense
7.83009	-0.091475	0.226034	-0.404696	0.685701	0.918115	GNAT2	ENSG00000134183	1	110145889	110155679	protein_coding
303.987	0.167257	0.0790241	2.11653	0.0342994	0.373481	AMPD2	ENSG00000116337	1	110158726	110174673	protein_coding
65.1596	0.116104	0.143022	0.811791	0.416911	0.811993	GSTM4	ENSG00000168765	1	110198703	110208118	protein_coding
20.0997	0.221591	0.152179	1.45613	0.145357	0.611653	GSTM2	ENSG00000213366	1	110210644	110252171	protein_coding
15.3537	-0.67704	0.798218	-0.84819	0.396332	0.801263	GSTM1	ENSG00000134184	1	110230436	110251661	protein_coding
8.99207	1.11286	0.653468	1.70301	0.0885653	0.523328	GSTM5	ENSG00000134201	1	110254864	110318050	protein_coding
23.1808	-0.0483742	0.239748	-0.201771	0.840096	0.962242	GSTM3	ENSG00000134202	1	110276554	110284384	protein_coding
23.9453	-0.139072	0.150051	-0.926832	0.354014	0.776512	CSF1	ENSG00000184371	1	110452864	110473614	protein_coding
1198.11	0.00679492	0.0588474	0.115467	0.908075	0.980346	AHCYL1	ENSG00000168710	1	110527308	110566357	protein_coding
357.884	-0.00344059	0.0768197	-0.0447879	0.964276	0.991916	STRIP1	ENSG00000143093	1	110574199	110617263	protein_coding
61.2583	-0.0233869	0.116235	-0.201204	0.840539	0.962365	RP4-773N10.4	ENSG00000258634	1	110600962	110605177	antisense
3.32074	0.863599	0.367928	2.3472	0.0189153	0.29274	SLC6A17	ENSG00000197106	1	110693108	110744824	protein_coding
62.975	0.349449	0.0984883	3.54813	0.000387975	0.0408726	KCNC4	ENSG00000116396	1	110753965	110825722	protein_coding
5.12692	-0.0314169	0.209975	-0.149622	0.881063	0.973967	RP5-1074L1.1	ENSG00000227963	1	110828997	110881793	antisense
580.27	-0.0407385	0.0683387	-0.596126	0.551091	0.871702	RBM15	ENSG00000162775	1	110881128	110889299	protein_coding
9.03161	-0.0198252	0.225499	-0.0879171	0.929943	0.984096	SLC16A4	ENSG00000168679	1	110905470	110933704	protein_coding
10.9379	-0.0954732	0.203981	-0.46805	0.639749	0.905558	RP5-1074L1.4	ENSG00000273373	1	110912776	110915625	antisense
5.05216	0.384803	0.273725	1.4058	0.159783	0.628535	LAMTOR5-AS1	ENSG00000224699	1	110925441	110974982	antisense
233.562	-0.000441846	0.0689601	-0.00640727	0.994888	0.999224	LAMTOR5	ENSG00000134248	1	110943871	110950564	protein_coding
2.74716	-0.538697	0.345604	-1.55871	0.119065	0.574258	KCNA2	ENSG00000177301	1	111136202	111174096	protein_coding
5.17071	0.113279	0.268642	0.421671	0.673265	0.915423	RP11-284N8.3	ENSG00000259834	1	111196182	111199662	lincRNA
9.09865	0.0516401	0.209162	0.24689	0.804993	0.953804	KCNA3	ENSG00000177272	1	111214310	111217655	protein_coding
7.77731	0.393176	0.203748	1.92971	0.0536422	0.43754	CD53	ENSG00000143119	1	111415775	111442550	protein_coding
4.44307	0.0416605	0.261178	0.15951	0.873267	0.972129	RP11-96K19.4	ENSG00000261654	1	111478991	111484975	sense_overlapping
5.61225	0.179936	0.197143	0.912721	0.361389	0.782209	RP11-96K19.2	ENSG00000232811	1	111486089	111495470	antisense
230.716	0.175292	0.0731268	2.3971	0.0165255	0.277719	LRIF1	ENSG00000121931	1	111489807	111506701	protein_coding
1.28171	-0.0960548	0.39958	-0.240389	0.810028	0.954831	RP11-96K19.5	ENSG00000273010	1	111505924	111507271	antisense
301.353	0.028356	0.0918445	0.308739	0.75752	0.938428	DRAM2	ENSG00000156171	1	111659955	111682838	protein_coding
213.25	0.0298017	0.0779917	0.382113	0.702377	0.922333	CEPT1	ENSG00000134255	1	111682249	111727724	protein_coding
16.4484	0.39729	0.237138	1.67535	0.0938651	0.535715	DENND2D	ENSG00000162777	1	111729796	111747157	protein_coding
56.0772	0.696038	0.138962	5.00884	5.47582e-07	0.000288907	PIFO	ENSG00000173947	1	111888910	111895635	protein_coding
4.0081	0.449042	0.422189	1.06361	0.287507	0.731246	OVGP1	ENSG00000085465	1	111956936	111970399	protein_coding
7.25714	0.0890025	0.270909	0.328533	0.742509	0.935203	RP11-552M11.8	ENSG00000260948	1	111973668	111975690	sense_overlapping
3.36315	0.197097	0.273963	0.719431	0.471875	0.840146	RP11-552M11.4	ENSG00000243960	1	111981260	111983986	sense_overlapping
526.391	-0.0814198	0.10969	-0.742275	0.457921	0.831357	WDR77	ENSG00000116455	1	111982512	111991998	protein_coding
0.940998	0.333011	0.534915	0.622549	0.533581	0.865584	Y_RNA	ENSG00000199890	1	111989420	111989530	misc_RNA
2299.57	-0.0390315	0.0738304	-0.528664	0.597038	0.890982	ATP5F1	ENSG00000116459	1	111991486	112005395	protein_coding
0.921506	-0.0441151	0.458366	-0.0962443	0.923327	0.982855	C1orf162	ENSG00000143110	1	112016414	112021134	protein_coding
169.957	-0.0135408	0.0676701	-0.200101	0.841402	0.962803	RAP1A	ENSG00000116473	1	112084840	112259313	protein_coding
172.891	0.336152	0.167688	2.00463	0.0450024	0.414534	FAM212B	ENSG00000197852	1	112223252	112298446	protein_coding
6.32037	0.302336	0.215223	1.40476	0.160094	0.628674	FAM212B-AS1	ENSG00000227811	1	112282463	112290420	antisense
633.905	-0.0150902	0.0833078	-0.181138	0.85626	0.966786	DDX20	ENSG00000064703	1	112297867	112310638	protein_coding
6.74576	-0.3102	0.272629	-1.13781	0.255199	0.704927	KCND3	ENSG00000171385	1	112313284	112531777	protein_coding
351.051	0.119022	0.0602062	1.97691	0.0480512	0.423135	CTTNBP2NL	ENSG00000143079	1	112938803	113006078	protein_coding
8.70123	0.406004	0.252426	1.60841	0.107745	0.555306	WNT2B	ENSG00000134245	1	113009163	113072787	protein_coding
84.5541	-0.18889	0.0799571	-2.36239	0.0181574	0.288829	ST7L	ENSG00000007341	1	113066140	113163447	protein_coding
1801.02	-0.0140042	0.060809	-0.230298	0.81786	0.956543	CAPZA1	ENSG00000116489	1	113161795	113214241	protein_coding
1.27119	-0.439554	0.444753	-0.988309	0.323001	0.755405	snoU13	ENSG00000238975	1	113195210	113195310	snoRNA
316.496	-0.120089	0.113342	-1.05953	0.28936	0.732017	MOV10	ENSG00000155363	1	113215763	113243368	protein_coding
315.563	0.0721459	0.07665	0.941238	0.346583	0.770958	RHOC	ENSG00000155366	1	113243728	113250056	protein_coding
57.9235	0.0419188	0.175677	0.238612	0.811406	0.955024	PPM1J	ENSG00000155367	1	113252616	113258099	protein_coding
2.34771	-0.310813	0.389704	-0.797561	0.425125	0.815565	FAM19A3	ENSG00000184599	1	113263041	113269857	protein_coding
52.5986	0.215983	0.276685	0.780612	0.435031	0.820311	RP11-426L16.8	ENSG00000215866	1	113362792	113393265	lincRNA
2.25284	0.683876	0.349682	1.95571	0.0504995	0.428201	RP3-522D1.1	ENSG00000224167	1	113392650	113420493	lincRNA
7384.58	-0.0752086	0.0760183	-0.989349	0.322493	0.754806	SLC16A1	ENSG00000155380	1	113454469	113499635	protein_coding
27.0929	0.0422603	0.127258	0.332085	0.739825	0.933994	SLC16A1-AS1	ENSG00000226419	1	113499037	113542118	antisense
2.33936	0.473866	0.345743	1.37057	0.170508	0.632223	RP11-31F15.2	ENSG00000238198	1	113554309	113615727	lincRNA
478.04	0.202629	0.086467	2.34342	0.0191078	0.294599	LRIG2	ENSG00000198799	1	113615831	113674882	protein_coding
137.948	0.0281662	0.121112	0.232564	0.8161	0.956458	MAGI3	ENSG00000081026	1	113933371	114228545	protein_coding
322.833	-0.17481	0.106028	-1.64871	0.0992063	0.545887	PHTF1	ENSG00000116793	1	114239453	114302111	protein_coding
376.092	0.0899304	0.0825242	1.08975	0.275825	0.722294	RSBN1	ENSG00000081019	1	114304454	114355098	protein_coding
1.16854	-0.212373	0.423603	-0.501349	0.616126	0.897595	AP4B1-AS1	ENSG00000226167	1	114399257	114443859	antisense
60.0594	-0.0352304	0.116739	-0.301789	0.762813	0.939786	AP4B1	ENSG00000134262	1	114437370	114447823	protein_coding
135.223	0.0969293	0.0605584	1.60059	0.109467	0.557883	DCLRE1B	ENSG00000118655	1	114447763	114456708	protein_coding
841.161	0.155495	0.0550989	2.82211	0.00477084	0.15665	HIPK1	ENSG00000163349	1	114471814	114520426	protein_coding
523.782	-0.148541	0.145238	-1.02274	0.306429	0.742429	OLFML3	ENSG00000116774	1	114522063	114524876	protein_coding
244.757	-0.197082	0.127483	-1.54595	0.122117	0.578075	SYT6	ENSG00000134207	1	114631913	114696541	protein_coding
981.097	-0.0579061	0.0511885	-1.13123	0.257958	0.707783	TRIM33	ENSG00000197323	1	114935399	115053781	protein_coding
509.95	-0.104233	0.0716099	-1.45556	0.145514	0.611653	BCAS2	ENSG00000116752	1	115110178	115124260	protein_coding
85.4175	0.194248	0.12128	1.60166	0.109232	0.557569	DENND2C	ENSG00000175984	1	115125469	115213043	protein_coding
1907.9	-0.0154619	0.0557605	-0.277291	0.781557	0.945723	NRAS	ENSG00000213281	1	115247090	115259515	protein_coding
8962.05	0.0303196	0.0290438	1.04393	0.296519	0.735021	CSDE1	ENSG00000009307	1	115259534	115301297	protein_coding
1.1959	0.539058	0.462716	1.16499	0.244024	0.695986	Y_RNA	ENSG00000201900	1	115270341	115270445	misc_RNA
777.507	-0.112311	0.0395109	-2.84253	0.0044757	0.153904	SIKE1	ENSG00000052723	1	115312100	115323306	protein_coding
2.2477	-0.261656	0.349044	-0.749635	0.453475	0.830039	SYCP1	ENSG00000198765	1	115397424	115537991	protein_coding
141.715	-0.067706	0.142274	-0.475885	0.634157	0.903393	TSPAN2	ENSG00000134198	1	115590632	115632121	protein_coding
3.24865	0.649849	0.389249	1.66949	0.0950195	0.537086	NGF	ENSG00000134259	1	115828539	115880857	protein_coding
340.066	-0.150987	0.08811	-1.71362	0.0865984	0.520044	VANGL1	ENSG00000173218	1	116184574	116240845	protein_coding
25.8809	0.254675	0.201301	1.26514	0.205821	0.664937	NHLH2	ENSG00000177551	1	116378998	116386538	protein_coding
0.943195	-0.963332	0.493579	-1.95173	0.0509703	0.42884	RP11-12L8.1	ENSG00000228127	1	116461997	116468529	lincRNA
32.2279	0.0719808	0.1432	0.50266	0.615203	0.897438	SLC22A15	ENSG00000163393	1	116519119	116612675	protein_coding
2436.33	0.00397802	0.0472272	0.0842315	0.932872	0.98477	ATP1A1	ENSG00000163399	1	116915290	116952883	protein_coding
9.82445	0.117243	0.212135	0.552679	0.580483	0.883952	ATP1A1OS	ENSG00000203865	1	116934869	116961244	processed_transcript
36.9133	0.159175	0.162747	0.978052	0.328049	0.758686	CD58	ENSG00000116815	1	117057157	117113661	protein_coding
709.015	0.201601	0.103458	1.94862	0.0513412	0.429498	IGSF3	ENSG00000143061	1	117117031	117210375	protein_coding
544.513	0.351393	0.116368	3.01966	0.00253058	0.119758	PTGFRN	ENSG00000134247	1	117452679	117532980	protein_coding
6.97606	0.230548	0.207197	1.1127	0.265838	0.714827	CD101	ENSG00000134256	1	117544382	117579167	protein_coding
1.69979	0.641314	0.400232	1.60236	0.109076	0.557569	RP11-27K13.3	ENSG00000236137	1	117568104	117602112	antisense
889.677	0.126077	0.0820477	1.53663	0.124384	0.581106	TTF2	ENSG00000116830	1	117602925	117650075	protein_coding
95.5118	0.186359	0.118442	1.57342	0.115621	0.568849	TRIM45	ENSG00000134253	1	117653682	117665209	protein_coding
1.9214	0.442643	0.45666	0.969305	0.332393	0.761179	VTCN1	ENSG00000134258	1	117686209	117753556	protein_coding
512.794	0.040029	0.0621904	0.643652	0.519801	0.859747	MAN1A2	ENSG00000198162	1	117910071	118071494	protein_coding
21.3067	0.453789	0.20362	2.22861	0.0258399	0.334884	FAM46C	ENSG00000183508	1	118148556	118170994	protein_coding
368.299	-0.013213	0.0548607	-0.240846	0.809675	0.954831	GDAP2	ENSG00000196505	1	118406107	118472253	protein_coding
1228.08	-0.0441986	0.0823501	-0.536716	0.591464	0.888991	WDR3	ENSG00000065183	1	118472343	118509165	protein_coding
4.81067	-0.0827974	0.223668	-0.370179	0.711249	0.924397	SPAG17	ENSG00000155761	1	118496484	118727846	protein_coding
2.26633	0.188027	0.367522	0.511607	0.608926	0.895384	TBX15	ENSG00000092607	1	119425669	119532179	protein_coding
163.668	-0.0255682	0.0793307	-0.322299	0.747226	0.936789	WARS2	ENSG00000116874	1	119573839	119683294	protein_coding
18.3414	-0.31681	0.153084	-2.06951	0.0384981	0.392145	RP11-418J17.1	ENSG00000231365	1	119683019	119818596	antisense
3.01498	0.131669	0.330776	0.39806	0.690586	0.919116	RP11-418J17.3	ENSG00000227712	1	119802888	119869926	lincRNA
6.88775	0.116696	0.313401	0.372353	0.70963	0.92416	RP5-834N19.1	ENSG00000232650	1	119870799	119898805	lincRNA
2.18141	0.167506	0.381687	0.438856	0.660766	0.912185	HAO2	ENSG00000116882	1	119911402	119936753	protein_coding
3.90484	0.340071	0.407948	0.833614	0.404499	0.806106	LINC00622	ENSG00000260941	1	120140325	120141894	sense_overlapping
456.533	0.1926	0.119769	1.6081	0.107813	0.555306	ZNF697	ENSG00000143067	1	120162045	120190396	protein_coding
3023.14	-0.0282025	0.0830595	-0.339546	0.734199	0.931657	PHGDH	ENSG00000092621	1	120202421	120286838	protein_coding
1.20622	-0.279678	0.431955	-0.647471	0.517327	0.8586	RP5-1042I8.7	ENSG00000261662	1	120451878	120453236	sense_overlapping
1407.69	0.0358019	0.0733296	0.488232	0.625386	0.900059	NOTCH2	ENSG00000134250	1	120454176	120612240	protein_coding
7.59349	0.0403173	0.16823	0.239656	0.810597	0.954831	RP6-42F4.1	ENSG00000273131	1	120693320	120697146	processed_transcript
1.64783	0.678092	0.55431	1.22331	0.221213	0.678607	RP11-439A17.7	ENSG00000236933	1	120835810	120838343	antisense
81.439	0.318686	0.146704	2.1723	0.0298328	0.353583	FAM72B	ENSG00000188610	1	120837756	120855681	protein_coding
2.48254	0.531117	0.702844	0.755669	0.449848	0.828065	RP11-439A17.4	ENSG00000227193	1	120876495	120905159	lincRNA
69.4202	0.288776	0.169787	1.70081	0.0889789	0.524071	RP11-343N15.5	ENSG00000269996	1	121133256	121134581	lincRNA
4.99905	-0.0630346	0.211294	-0.298326	0.765454	0.940528	RP11-344P13.6	ENSG00000272583	1	121260164	121260627	lincRNA
1.35414	-0.509232	0.831254	-0.612607	0.540136	0.868223	RP11-423O2.5	ENSG00000234978	1	142803224	142816004	lincRNA
10.66	0.11015	0.189823	0.580275	0.561729	0.876439	RP6-206I17.1	ENSG00000223804	1	143647638	143745417	lincRNA
1.49577	1.06485	0.417725	2.54917	0.0107981	0.229091	PPIAL4G	ENSG00000236334	1	143767144	143767881	protein_coding
62.5304	0.441089	0.158478	2.78327	0.00538137	0.165833	FAM72D	ENSG00000215784	1	143896452	143913143	protein_coding
3.65294	-0.0810801	0.347212	-0.233517	0.81536	0.956395	LINC00623	ENSG00000235398	1	144275918	144341756	lincRNA
1.79628	0.295429	0.443995	0.665387	0.505803	0.855174	AL592284.1	ENSG00000231360	1	144339738	144521058	protein_coding
5.12318	-0.349272	0.280586	-1.2448	0.213207	0.671843	RP11-640M9.1	ENSG00000236943	1	144456138	144521970	antisense
10.9531	-0.147531	0.329495	-0.447748	0.654335	0.910077	RNU1-59P	ENSG00000201699	1	144534038	144534199	snRNA
20.7782	0.121938	0.188817	0.645803	0.518407	0.85897	NBPF9	ENSG00000168614	1	144811744	144830413	protein_coding
446.171	0.0202249	0.0912657	0.221605	0.824622	0.95787	PDE4DIP	ENSG00000178104	1	144836157	145076186	protein_coding
3.02571	-0.246281	0.328221	-0.750351	0.453043	0.829922	RP11-326G21.1	ENSG00000272755	1	145018395	145018959	antisense
329.702	0.0546317	0.0622745	0.877273	0.380339	0.793735	SEC22B	ENSG00000223380	1	145096220	145116922	processed_transcript
29.7757	0.0832926	0.112141	0.742747	0.457635	0.831357	NOTCH2NL	ENSG00000213240	1	145209119	145291972	protein_coding
27.569	0.104474	0.173604	0.601795	0.547311	0.870153	NBPF10	ENSG00000163386	1	145289772	145370303	protein_coding
26.5378	-0.0560097	0.202617	-0.276432	0.782217	0.945879	RP11-458D21.1	ENSG00000233396	1	145373054	145382434	lincRNA
31.3965	-0.311648	0.206539	-1.50891	0.131323	0.591527	RNVU1-6	ENSG00000201558	1	145382757	145382920	snRNA
5.01431	1.25211	0.268467	4.66391	3.10254e-06	0.00122283	HFE2	ENSG00000168509	1	145413095	145417545	protein_coding
520.668	0.193374	0.346752	0.557673	0.577068	0.882572	TXNIP	ENSG00000117289	1	145438469	145442635	protein_coding
29.985	0.189196	0.205752	0.919533	0.357817	0.77883	POLR3GL	ENSG00000121851	1	145456236	145470388	protein_coding
2.07965	1.19059	0.450897	2.6405	0.00827827	0.202899	ANKRD34A	ENSG00000181039	1	145470508	145475646	protein_coding
2.19043	0.557818	0.382729	1.45748	0.144985	0.611045	RP11-315I20.1	ENSG00000234222	1	145475982	145508503	antisense
31.9503	0.333258	0.231026	1.44251	0.149159	0.614575	LIX1L	ENSG00000152022	1	145477085	145501669	protein_coding
795.452	-0.0907377	0.0661234	-1.37225	0.169986	0.632223	RBM8A	ENSG00000131795	1	145507598	145513536	protein_coding
80.1117	0.125093	0.0871796	1.43488	0.15132	0.617125	PEX11B	ENSG00000131779	1	145516252	145523730	protein_coding
1.88639	-0.0911566	0.390632	-0.233357	0.815484	0.956395	ITGA10	ENSG00000143127	1	145524891	145543868	protein_coding
44.4302	0.0108215	0.133802	0.080877	0.93554	0.985325	ANKRD35	ENSG00000198483	1	145549230	145568526	protein_coding
154.888	0.0317392	0.0810024	0.391831	0.695183	0.920901	PIAS3	ENSG00000131788	1	145575233	145586546	protein_coding
14.8499	0.166782	0.123142	1.35438	0.175614	0.636804	NUDT17	ENSG00000186364	1	145586115	145589439	protein_coding
281.424	-0.0315175	0.0782234	-0.402917	0.687009	0.918619	POLR3C	ENSG00000186141	1	145592605	145611025	protein_coding
323.528	0.0499383	0.0537954	0.9283	0.353252	0.775321	RNF115	ENSG00000121848	1	145611036	145696218	protein_coding
0.935752	-0.462126	0.494715	-0.934126	0.350239	0.773123	CD160	ENSG00000117281	1	145695798	145715614	protein_coding
3.10389	0.032881	0.286389	0.114812	0.908594	0.980502	PDZK1	ENSG00000174827	1	145726918	145764074	protein_coding
63.3385	0.0130869	0.102902	0.127178	0.898799	0.977146	GPR89A	ENSG00000117262	1	145764411	145827103	protein_coding
2.74429	0.525789	0.275169	1.91078	0.0560324	0.447014	NBPF11	ENSG00000152042	1	146032647	146082765	protein_coding
2.82568	0.300351	0.371661	0.808131	0.419015	0.813153	RP4-565E6.1	ENSG00000227733	1	146093234	146159103	sense_intronic
18.2093	-0.0617345	0.179764	-0.343419	0.731283	0.930931	NBPF12	ENSG00000186275	1	146373546	146467744	protein_coding
0.998072	0.601231	0.741286	0.811065	0.417329	0.812464	RP4-704D21.2	ENSG00000234225	1	146473490	146475177	lincRNA
499.154	0.214714	0.0995076	2.15777	0.0309458	0.35988	PRKAB2	ENSG00000131791	1	146626685	146644129	protein_coding
8.31427	-0.0475005	0.186648	-0.254493	0.799115	0.951659	RP11-337C18.8	ENSG00000237188	1	146644350	146683136	antisense
13.4737	-0.142112	0.300392	-0.473088	0.63615	0.903853	FMO5	ENSG00000131781	1	146646930	146714700	protein_coding
6.20541	-0.192763	0.211127	-0.91302	0.361232	0.782209	RP11-337C18.9	ENSG00000271721	1	146647181	146649319	antisense
689.447	-0.134949	0.0695003	-1.9417	0.0521737	0.432048	CHD1L	ENSG00000131778	1	146714291	146767443	protein_coding
1.03312	-0.871118	0.557064	-1.56377	0.117872	0.573638	LINC00624	ENSG00000234610	1	146986158	146989699	lincRNA
232.709	-0.00465161	0.109434	-0.0425062	0.966095	0.992023	BCL9	ENSG00000116128	1	147013182	147098017	protein_coding
94.5974	0.0681465	0.126945	0.536821	0.591391	0.888949	ACP6	ENSG00000162836	1	147101453	147142618	protein_coding
15.0685	-0.416425	0.359214	-1.15927	0.246347	0.697798	GJA5	ENSG00000143140	1	147228332	147245484	protein_coding
15.1763	0.125823	0.149507	0.84159	0.400018	0.803281	GPR89B	ENSG00000188092	1	147400506	147465753	protein_coding
1.54358	0.0733344	0.429519	0.170736	0.864431	0.968915	NBPF24	ENSG00000203836	1	147574428	147634886	protein_coding
20.6358	-0.181851	0.224526	-0.809933	0.417979	0.812464	RNU1-120P	ENSG00000199879	1	147735751	147735907	snRNA
1.05907	0.111	0.530906	0.209077	0.834388	0.960203	RP11-495P10.8	ENSG00000231196	1	147762996	147767966	lincRNA
15.0119	-0.129432	0.279355	-0.463324	0.643132	0.906097	RNU1-122P	ENSG00000202408	1	147806736	147806886	snRNA
0.995749	-0.36769	0.60725	-0.6055	0.544847	0.869292	LINC01138	ENSG00000215863	1	147835127	147931933	lincRNA
19.2614	-0.38998	0.336812	-1.15786	0.246922	0.698407	RNVU1-13	ENSG00000212456	1	147994146	147994313	snRNA
19.8929	-0.315308	0.244822	-1.28791	0.197777	0.657506	NBPF14	ENSG00000122497	1	148003642	148025863	protein_coding
34.8817	-0.143447	0.187963	-0.763166	0.445365	0.826621	RNVU1-14	ENSG00000207501	1	148241465	148241628	snRNA
5.82902	0.0130787	0.248617	0.0526059	0.958046	0.990502	NBPF20	ENSG00000203832	1	148250249	148347506	protein_coding
45.0172	-0.0419089	0.147172	-0.284762	0.775827	0.943778	NBPF15	ENSG00000243452	1	148555979	148596267	protein_coding
12.2109	-0.0842722	0.231268	-0.364392	0.715565	0.926152	RNVU1-15	ENSG00000207205	1	148604908	148605072	snRNA
3.99986	0.153324	0.266585	0.57514	0.565196	0.877769	NBPF16	ENSG00000203827	1	148739443	148758311	protein_coding
6.14038	0.0619609	0.316793	0.195588	0.844933	0.963691	RP11-14N7.2	ENSG00000232527	1	148928322	148951595	lincRNA
5.39476	0.274031	0.50857	0.538828	0.590006	0.888424	RNVU1-17	ENSG00000207349	1	149194106	149194269	snRNA
6.61128	0.273043	0.366227	0.745556	0.455936	0.830797	RNU1-92P	ENSG00000252826	1	149215166	149215300	snRNA
36.7675	-0.23533	0.169964	-1.38458	0.166179	0.631397	RNVU1-18	ENSG00000206737	1	149224058	149224221	snRNA
5.19757	0.210645	0.378301	0.556818	0.577652	0.882731	RP11-403I13.5	ENSG00000232721	1	149230716	149232554	lincRNA
9.51622	-0.237892	0.196104	-1.21309	0.225097	0.681614	RP11-403I13.4	ENSG00000223779	1	149239531	149265510	lincRNA
1.6826	0.0727365	0.424446	0.171368	0.863934	0.968915	LINC00869	ENSG00000226067	1	149284645	149286975	lincRNA
9.78889	-0.211902	0.216649	-0.978089	0.32803	0.758686	RP11-403I13.8	ENSG00000235999	1	149287451	149291743	lincRNA
51.9907	0.205334	0.517857	0.396508	0.69173	0.919723	RP5-998N21.10	ENSG00000273213	1	149398877	149400540	processed_transcript
0.957599	0.445759	0.586953	0.759445	0.447587	0.827947	RP5-998N21.7	ENSG00000230186	1	149400063	149429348	antisense
13.4392	0.417844	0.234885	1.77894	0.0752504	0.495141	FAM72C	ENSG00000203817	1	149438750	149459549	protein_coding
24.5249	-0.276569	0.237242	-1.16577	0.243708	0.695986	RNVU1-19	ENSG00000212544	1	149514090	149514256	snRNA
3.82045	0.26363	0.297579	0.885916	0.375663	0.790975	RP11-277L2.3	ENSG00000233368	1	149576594	149577296	lincRNA
12.6845	-0.083944	0.254977	-0.329222	0.741988	0.934738	RNVU1-20	ENSG00000202496	1	149605917	149606079	snRNA
10.1456	0.216644	0.271146	0.798994	0.424294	0.815096	RP11-353N4.5	ENSG00000234232	1	149649060	149719362	lincRNA
1.05844	0.407923	0.431644	0.945046	0.344636	0.770252	RP11-353N4.4	ENSG00000223759	1	149672997	149677289	lincRNA
1.1346	-0.402554	0.450923	-0.892734	0.372	0.787813	FAM231D	ENSG00000203815	1	149675978	149676609	protein_coding
2387.66	-0.0707145	0.118128	-0.598628	0.549421	0.870778	HIST2H2BF	ENSG00000203814	1	149754245	149783928	protein_coding
1136.43	-0.158587	0.147593	-1.07449	0.282604	0.727052	HIST2H3D	ENSG00000183598	1	149784826	149785236	protein_coding
13.5566	-0.290822	0.194458	-1.49555	0.13477	0.598319	HIST2H4A	ENSG00000183941	1	149804221	149811339	protein_coding
12.3004	-0.378249	0.215334	-1.75657	0.078991	0.502769	HIST2H3C	ENSG00000203811	1	149811110	149812765	protein_coding
11.996	-0.199157	0.237707	-0.837827	0.402128	0.805126	HIST2H2AA3	ENSG00000183558	1	149813505	149814478	protein_coding
33.5907	0.232211	0.176043	1.31906	0.187149	0.645099	RP11-196G18.22	ENSG00000261716	1	149816065	149820591	sense_overlapping
9.52523	-0.417703	0.202696	-2.06074	0.0393281	0.396364	HIST2H2AA4	ENSG00000203812	1	149822643	149823191	protein_coding
9.64871	-0.239891	0.223035	-1.07557	0.282118	0.726549	HIST2H3A	ENSG00000203852	1	149824181	149825836	protein_coding
10.6022	-0.129108	0.249751	-0.516946	0.605194	0.893297	HIST2H4B	ENSG00000182217	1	149825607	149832714	protein_coding
2544.36	-0.0810358	0.118259	-0.685243	0.493191	0.849785	HIST2H2BE	ENSG00000184678	1	149856010	149858232	protein_coding
1344.16	-0.0631175	0.130042	-0.485361	0.62742	0.900482	HIST2H2AC	ENSG00000184260	1	149858525	149858961	protein_coding
838.702	-0.0418451	0.118787	-0.352269	0.724636	0.929229	HIST2H2AB	ENSG00000184270	1	149859019	149859466	protein_coding
57.0124	0.234273	0.125106	1.8726	0.0611241	0.460603	BOLA1	ENSG00000178096	1	149859440	149872351	protein_coding
614.435	0.0361797	0.0802167	0.451024	0.651972	0.909356	SV2A	ENSG00000159164	1	149874870	149889434	protein_coding
352.306	-0.0188949	0.0728302	-0.259437	0.795298	0.950444	SF3B4	ENSG00000143368	1	149895209	149900236	protein_coding
22.888	0.0764857	0.192176	0.397997	0.690632	0.919116	MTMR11	ENSG00000014914	1	149900543	149908791	protein_coding
353.328	0.0997026	0.0805896	1.23717	0.216026	0.674805	OTUD7B	ENSG00000163113	1	149909705	149982625	protein_coding
280.084	-0.0138912	0.0520707	-0.266775	0.789642	0.949115	VPS45	ENSG00000136631	1	150039369	150117505	protein_coding
322.378	-0.160122	0.0904963	-1.76937	0.0768317	0.498511	PLEKHO1	ENSG00000023902	1	150121373	150136916	protein_coding
1595.5	-0.0930739	0.0788482	-1.18042	0.237833	0.691462	ANP32E	ENSG00000143401	1	150190717	150208504	protein_coding
384.431	0.0971951	0.100524	0.966887	0.333601	0.762033	CA14	ENSG00000118298	1	150229554	150237478	protein_coding
1.01731	0.273506	0.511831	0.534367	0.593088	0.890013	snoU13	ENSG00000238526	1	150234093	150234196	snoRNA
1085.77	-0.0986655	0.0554595	-1.77905	0.0752309	0.495141	APH1A	ENSG00000117362	1	150237804	150241980	protein_coding
41.8123	-0.347654	0.119685	-2.90474	0.00367557	0.140902	C1orf54	ENSG00000118292	1	150240600	150253327	protein_coding
42.9954	0.00187965	0.16697	0.0112574	0.991018	0.998178	C1orf51	ENSG00000159208	1	150254953	150259505	protein_coding
623.664	-0.0632844	0.0642664	-0.98472	0.324762	0.755909	MRPS21	ENSG00000187145	1	150266289	150281414	protein_coding
530.513	0.013442	0.0516846	0.260078	0.794804	0.95038	PRPF3	ENSG00000117360	1	150293925	150325671	protein_coding
227.847	-0.0672814	0.0920481	-0.730938	0.464817	0.834972	RPRD2	ENSG00000163125	1	150335567	150449042	protein_coding
376.112	0.153312	0.0759107	2.01963	0.0434217	0.410281	TARS2	ENSG00000143374	1	150459887	150480078	protein_coding
2.23623	0.548201	0.387179	1.41588	0.156809	0.625086	ECM1	ENSG00000143369	1	150480538	150486265	protein_coding
1.35119	-0.141636	0.403993	-0.350591	0.725895	0.929578	LINC00568	ENSG00000228126	1	150488233	150490508	lincRNA
13.6468	0.293009	0.202224	1.44894	0.147356	0.612887	ADAMTSL4	ENSG00000143382	1	150521884	150533413	protein_coding
3599.92	0.0660811	0.0609144	1.08482	0.278002	0.723498	MCL1	ENSG00000143384	1	150547032	150552066	protein_coding
1626.32	-0.0128578	0.0630878	-0.203808	0.838504	0.961462	ENSA	ENSG00000143420	1	150573327	150602088	protein_coding
483.884	0.175988	0.0737849	2.38515	0.0170722	0.280098	GOLPH3L	ENSG00000143457	1	150618701	150669630	protein_coding
85.3692	-0.00952757	0.24164	-0.0394288	0.968549	0.992356	CTSK	ENSG00000143387	1	150768684	150780799	protein_coding
355.396	0.186204	0.076332	2.4394	0.0147118	0.260792	ARNT	ENSG00000143437	1	150782181	150849244	protein_coding
481.879	-0.0168237	0.0492485	-0.341609	0.732645	0.931316	SETDB1	ENSG00000143379	1	150898739	150937213	protein_coding
954.072	-0.00895602	0.0520969	-0.171911	0.863508	0.968915	CERS2	ENSG00000143418	1	150933059	150947479	protein_coding
3.00245	0.13413	0.3077	0.435914	0.662899	0.91305	RP11-316M1.3	ENSG00000231073	1	150945599	150948010	antisense
27.2874	-0.0596304	0.123729	-0.481942	0.629847	0.901272	ANXA9	ENSG00000143412	1	150954493	150968110	protein_coding
73.1532	0.0797166	0.0922223	0.864396	0.38737	0.797903	FAM63A	ENSG00000143409	1	150969025	150980851	protein_coding
319.318	0.0920568	0.0712539	1.29196	0.196373	0.654979	PRUNE	ENSG00000143363	1	150980896	151008189	protein_coding
11.1739	-0.47541	0.23733	-2.00316	0.0451601	0.414534	BNIPL	ENSG00000163141	1	151009046	151020076	protein_coding
27.2107	0.0326905	0.132396	0.246914	0.804975	0.953804	C1orf56	ENSG00000143443	1	151020216	151024462	protein_coding
873.98	-0.0363032	0.0579686	-0.626257	0.531146	0.864504	CDC42SE1	ENSG00000197622	1	151023447	151042801	protein_coding
302.49	-0.143779	0.102918	-1.39703	0.162404	0.630456	MLLT11	ENSG00000213190	1	151030234	151040970	protein_coding
27.4251	0.108013	0.113804	0.949116	0.342562	0.769095	GABPB2	ENSG00000143458	1	151043054	151098018	protein_coding
0.996901	0.43997	0.528336	0.832746	0.404988	0.806106	RP11-68I18.10	ENSG00000261168	1	151102551	151104086	sense_overlapping
99.3176	0.0443052	0.127768	0.346761	0.728771	0.930497	SEMA6C	ENSG00000143434	1	151104161	151119104	protein_coding
209.994	0.0229912	0.0680491	0.337862	0.735467	0.932274	SCNM1	ENSG00000163156	1	151129140	151142773	protein_coding
61.925	0.166621	0.115551	1.44197	0.14931	0.614575	LYSMD1	ENSG00000163155	1	151132224	151138424	protein_coding
702.583	0.0445761	0.0588808	0.757057	0.449016	0.828065	VPS72	ENSG00000163159	1	151142463	151167797	protein_coding
959.431	0.0415992	0.0439499	0.946513	0.343887	0.770173	PIP5K1A	ENSG00000143398	1	151170425	151222012	protein_coding
1397.57	0.0949115	0.0454632	2.08766	0.0368289	0.384818	PSMD4	ENSG00000159352	1	151227179	151239955	protein_coding
4.07117	-0.0288995	0.268057	-0.107811	0.914146	0.981331	RP11-126K1.2	ENSG00000232671	1	151252500	151254405	protein_coding
526.719	0.116281	0.0671476	1.73173	0.0833217	0.513689	ZNF687	ENSG00000143373	1	151254094	151264656	protein_coding
307.976	0.0401526	0.0481056	0.834676	0.4039	0.806106	PI4KB	ENSG00000143393	1	151264273	151300191	protein_coding
0.936313	-0.010551	0.515969	-0.020449	0.983685	0.996382	RP11-126K1.9	ENSG00000273481	1	151300425	151300905	lincRNA
440.354	0.0255366	0.0591482	0.431739	0.665931	0.913656	RFX5	ENSG00000143390	1	151313116	151319833	protein_coding
11.988	-0.0275328	0.178824	-0.153966	0.877637	0.973373	RP11-126K1.6	ENSG00000237976	1	151319443	151320503	antisense
90.065	-0.131055	0.119787	-1.09407	0.273923	0.721005	SELENBP1	ENSG00000143416	1	151336778	151345209	protein_coding
2721.09	-0.0380696	0.0592635	-0.642379	0.520627	0.860073	PSMB4	ENSG00000159377	1	151372010	151374420	protein_coding
409.082	0.0327445	0.0916813	0.357156	0.720975	0.928141	POGZ	ENSG00000143442	1	151375200	151431941	protein_coding
574.982	-0.032573	0.124027	-0.262628	0.792837	0.949747	CGN	ENSG00000143375	1	151482986	151511168	protein_coding
151.843	0.165224	0.118894	1.38968	0.164626	0.630456	TUFT1	ENSG00000143367	1	151512781	151556059	protein_coding
1.0708	-0.302737	0.514443	-0.588476	0.556213	0.87408	RP11-74C1.4	ENSG00000232536	1	151512992	151534331	sense_intronic
825.179	0.0623264	0.0602901	1.03377	0.301242	0.739001	SNX27	ENSG00000143376	1	151584541	151671567	protein_coding
2.74438	0.393193	0.443147	0.887275	0.374931	0.790098	CELF3	ENSG00000159409	1	151674880	151689290	protein_coding
323.489	-0.00571551	0.0542532	-0.105349	0.916099	0.981752	MRPL9	ENSG00000143436	1	151732119	151736040	protein_coding
3.95429	-0.0890419	0.261281	-0.34079	0.733262	0.931555	OAZ3	ENSG00000143450	1	151735445	151743808	protein_coding
2.58667	-0.0459873	0.313088	-0.146883	0.883224	0.974913	RP11-98D18.3	ENSG00000249602	1	151735860	151741977	antisense
258.092	0.138173	0.0622186	2.22077	0.0263663	0.3383	TDRKH	ENSG00000182134	1	151742583	151763892	protein_coding
4.38636	0.49654	0.321573	1.5441	0.122565	0.57884	RP11-98D18.9	ENSG00000203288	1	151763280	151766878	antisense
5.57465	0.349379	0.289642	1.20624	0.227723	0.683299	RORC	ENSG00000143365	1	151778547	151804348	protein_coding
6.6449	-0.0297811	0.222911	-0.133601	0.893718	0.976502	C2CD4D	ENSG00000225556	1	151810295	151813033	protein_coding
1.69949	0.16534	0.381832	0.433017	0.665003	0.913178	Y_RNA	ENSG00000201134	1	151814212	151814313	misc_RNA
23.6345	-0.105853	0.139263	-0.760094	0.447199	0.827722	AL450992.2	ENSG00000234614	1	151814353	151822861	antisense
13.5608	-0.259536	0.190102	-1.36524	0.172177	0.63355	THEM5	ENSG00000196407	1	151819739	151826173	protein_coding
93.9331	-0.122807	0.103884	-1.18216	0.237144	0.69101	THEM4	ENSG00000159445	1	151846060	151882284	protein_coding
335.747	0.231842	0.180735	1.28277	0.199573	0.658366	S100A10	ENSG00000197747	1	151955391	151966866	protein_coding
1.07678	0.307635	0.481454	0.638972	0.522841	0.861476	NBPF18P	ENSG00000229021	1	151967007	152015250	antisense
254.398	-0.00125741	0.136942	-0.00918204	0.992674	0.998704	S100A11	ENSG00000163191	1	152004982	152020383	protein_coding
0.977938	-0.129498	0.640203	-0.202276	0.839701	0.962064	TCHH	ENSG00000159450	1	152078793	152086556	protein_coding
4.15238	-1.30574	0.843176	-1.5486	0.121478	0.577293	FLG-AS1	ENSG00000237975	1	152140601	152339163	antisense
1.64333	0.0663703	0.808918	0.0820483	0.934608	0.985072	HRNR	ENSG00000197915	1	152184558	152196669	protein_coding
9.46417	-0.5738	0.893159	-0.642438	0.520589	0.860073	FLG	ENSG00000143631	1	152274651	152297679	protein_coding
0.956592	0.548111	0.57836	0.947699	0.343283	0.76955	BX470102.3	ENSG00000238279	1	153506079	153507591	antisense
129.929	0.395558	0.187622	2.10827	0.0350079	0.376946	S100A6	ENSG00000197956	1	153507075	153508720	protein_coding
75.3636	0.0286538	0.261376	0.109627	0.912706	0.981326	S100A4	ENSG00000196154	1	153516089	153522612	protein_coding
2.33146	0.688194	0.323316	2.12855	0.0332916	0.369273	S100A2	ENSG00000196754	1	153533584	153540366	protein_coding
111.665	-0.230898	0.227946	-1.01295	0.311083	0.745685	S100A16	ENSG00000188643	1	153579362	153585621	protein_coding
11.7344	0.463713	0.366763	1.26434	0.206109	0.664937	S100A14	ENSG00000189334	1	153586731	153589462	protein_coding
118.556	0.0923252	0.126093	0.7322	0.464046	0.83418	S100A13	ENSG00000189171	1	153591263	153606568	protein_coding
2.29549	0.198448	0.361069	0.549612	0.582586	0.885182	S100A1	ENSG00000160678	1	153600402	153604513	protein_coding
543.759	-0.00316295	0.038747	-0.0816308	0.93494	0.985083	CHTOP	ENSG00000160679	1	153606525	153618782	protein_coding
182.828	-0.0760855	0.0862219	-0.882439	0.37754	0.792235	SNAPIN	ENSG00000143553	1	153631130	153634306	protein_coding
4955.98	-0.0168835	0.0606123	-0.278549	0.780591	0.94562	ILF2	ENSG00000143621	1	153634512	153643524	protein_coding
119.684	-0.439949	0.131596	-3.34317	0.000828259	0.0666196	NPR1	ENSG00000169418	1	153651113	153666468	protein_coding
713.837	-0.121303	0.0730787	-1.6599	0.0969342	0.541717	INTS3	ENSG00000143624	1	153700543	153746555	protein_coding
187.182	0.0430756	0.0798365	0.539548	0.589509	0.888228	SLC27A3	ENSG00000143554	1	153746830	153752633	protein_coding
129.37	0.179866	0.0980011	1.83534	0.0664548	0.475501	GATAD2B	ENSG00000143614	1	153777201	153895451	protein_coding
293.123	0.0361966	0.0706419	0.512396	0.608374	0.895148	DENND4B	ENSG00000198837	1	153901977	153919172	protein_coding
41.4353	0.0179495	0.0936373	0.191692	0.847984	0.964089	CRTC2	ENSG00000160741	1	153920145	153931101	protein_coding
2173.15	-0.0460185	0.070111	-0.656366	0.511589	0.856285	SLC39A1	ENSG00000143570	1	153931575	153940188	protein_coding
4.03282	-0.264931	0.275637	-0.961161	0.336471	0.764621	RP11-422P24.10	ENSG00000273026	1	153938992	153939406	antisense
201.262	-0.137586	0.0901578	-1.52606	0.126994	0.585447	CREB3L4	ENSG00000143578	1	153940010	153946839	protein_coding
713.073	-0.0665308	0.0818929	-0.812412	0.416555	0.811858	JTB	ENSG00000143543	1	153946745	153950164	protein_coding
8.64603	-0.0511293	0.212761	-0.240314	0.810087	0.954831	RP11-422P24.11	ENSG00000272654	1	153950219	153951636	lincRNA
376.519	0.136533	0.1118	1.22122	0.222002	0.678607	RAB13	ENSG00000143545	1	153954127	153958834	protein_coding
8153.99	0.0518381	0.0585628	0.885172	0.376064	0.791086	RPS27	ENSG00000177954	1	153963235	153964626	protein_coding
8.65301	-0.0650911	0.201282	-0.323383	0.746405	0.936732	NUP210L	ENSG00000143552	1	153965161	154127592	protein_coding
5125.95	-0.0896874	0.0627496	-1.42929	0.15292	0.619418	TPM3	ENSG00000143549	1	154127784	154167124	protein_coding
1186.82	0.0436729	0.0744936	0.586265	0.557698	0.87511	C1orf43	ENSG00000143612	1	154179182	154193104	protein_coding
1235	-0.0293403	0.0678714	-0.432292	0.665529	0.91344	UBAP2L	ENSG00000143569	1	154192655	154243986	protein_coding
3.13621	-0.194188	0.354013	-0.548532	0.583327	0.885529	AL590431.1	ENSG00000252817	1	154226921	154226997	miRNA
751.322	0.0744743	0.0831376	0.895796	0.370362	0.786821	HAX1	ENSG00000143575	1	154244987	154248351	protein_coding
783.884	0.110404	0.0678952	1.62609	0.103931	0.551604	ATP8B2	ENSG00000143515	1	154298029	154323783	protein_coding
89.9493	0.408685	0.2422	1.68738	0.0915294	0.529297	IL6R	ENSG00000160712	1	154377669	154441926	protein_coding
12.7879	0.323246	0.243815	1.32579	0.184911	0.644354	SHE	ENSG00000169291	1	154442248	154474589	protein_coding
2.1077	0.0693866	0.385885	0.179812	0.8573	0.967005	TDRD10	ENSG00000163239	1	154474695	154520623	protein_coding
581.932	-0.0346219	0.0545511	-0.634669	0.525644	0.862207	UBE2Q1	ENSG00000160714	1	154521053	154531504	protein_coding
3.45473	-0.0973473	0.275217	-0.353711	0.723556	0.929065	UBE2Q1-AS1	ENSG00000229780	1	154526085	154527493	antisense
52.1211	-0.603501	0.185337	-3.25624	0.00112898	0.0794206	CHRNB2	ENSG00000160716	1	154540257	154552502	protein_coding
3857.57	-0.0345952	0.0487486	-0.709666	0.477911	0.84228	ADAR	ENSG00000160710	1	154554538	154600475	protein_coding
28.6073	0.444148	0.242949	1.82815	0.0675263	0.476933	KCNN3	ENSG00000143603	1	154669931	154842756	protein_coding
101.549	0.0775679	0.0739355	1.04913	0.294119	0.733418	PMVK	ENSG00000163344	1	154897210	154909467	protein_coding
1.3457	-0.215045	0.446265	-0.481878	0.629892	0.901272	RP11-307C12.13	ENSG00000270361	1	154909846	154910535	lincRNA
264.337	0.0872359	0.122764	0.710595	0.477335	0.842141	PBXIP1	ENSG00000163346	1	154916552	154928599	protein_coding
340.152	-0.0301306	0.068681	-0.438704	0.660876	0.912185	PYGO2	ENSG00000163348	1	154929502	154936329	protein_coding
1.09628	-0.307472	0.512517	-0.599926	0.548555	0.870592	RP11-307C12.12	ENSG00000271380	1	154934301	154935099	antisense
1613.71	-0.0711917	0.0781721	-0.910704	0.362451	0.783044	SHC1	ENSG00000160691	1	154934774	154946871	protein_coding
1003.53	0.010175	0.0694593	0.146489	0.883535	0.974913	CKS1B	ENSG00000173207	1	154947129	154951725	protein_coding
630.757	-0.146185	0.0791619	-1.84666	0.0647958	0.470368	FLAD1	ENSG00000160688	1	154955814	154965587	protein_coding
196.893	-0.210124	0.10647	-1.97355	0.0484327	0.424107	ZBTB7B	ENSG00000160685	1	154975127	154990998	protein_coding
1.65789	0.387682	0.403539	0.960705	0.336701	0.765017	DCST1	ENSG00000163357	1	155006300	155023406	protein_coding
4.94081	-0.0928396	0.243448	-0.381353	0.702941	0.922333	RP11-307C12.11	ENSG00000232093	1	155017667	155018594	antisense
311.96	-0.115988	0.0713676	-1.62522	0.104116	0.551604	ADAM15	ENSG00000143537	1	155023042	155035252	protein_coding
117.108	0.0708776	0.102495	0.691522	0.489237	0.848218	EFNA4	ENSG00000243364	1	155036207	155042029	protein_coding
41.1095	0.14434	0.170974	0.844221	0.398546	0.802298	EFNA3	ENSG00000143590	1	155036224	155060014	protein_coding
35.1659	0.511253	0.152549	3.3514	0.000804027	0.0652629	EFNA1	ENSG00000169242	1	155099936	155107333	protein_coding
365.915	0.037867	0.0712094	0.531769	0.594886	0.890728	SLC50A1	ENSG00000169241	1	155107820	155111329	protein_coding
57.0177	-0.14708	0.158252	-0.929407	0.352678	0.774717	DPM3	ENSG00000179085	1	155112367	155113071	protein_coding
9.73293	0.0183254	0.182773	0.100263	0.920135	0.981982	KRTCAP2	ENSG00000163463	1	155141884	155145951	protein_coding
35.1798	-0.0117718	0.136083	-0.0865046	0.931065	0.984176	TRIM46	ENSG00000163462	1	155145873	155157447	protein_coding
3.3343	-0.0564949	0.270295	-0.209012	0.834439	0.960206	MUC1	ENSG00000185499	1	155158300	155162707	protein_coding
27.1689	0.234244	0.133669	1.75242	0.0797013	0.50331	THBS3	ENSG00000169231	1	155165379	155178842	protein_coding
4.46883	0.491714	0.288596	1.70381	0.0884157	0.523328	RP11-263K19.4	ENSG00000231064	1	155166659	155175286	antisense
276.868	-0.00824349	0.0576551	-0.142979	0.886306	0.975385	MTX1	ENSG00000173171	1	155178490	155183615	protein_coding
100.212	-0.0413302	0.103426	-0.39961	0.689444	0.918847	GBA	ENSG00000177628	1	155204243	155214490	protein_coding
106.289	0.0184702	0.111312	0.165932	0.86821	0.97077	FAM189B	ENSG00000160767	1	155216996	155225274	protein_coding
294.031	0.10328	0.0601015	1.71842	0.0857199	0.519306	SCAMP3	ENSG00000116521	1	155225770	155232221	protein_coding
263.175	-0.0563311	0.0595871	-0.945357	0.344477	0.770252	CLK2	ENSG00000176444	1	155232659	155248282	protein_coding
18.7097	0.100342	0.161547	0.621135	0.534511	0.865825	HCN3	ENSG00000143630	1	155247374	155259639	protein_coding
12.9308	-0.195731	0.225314	-0.868706	0.385008	0.796376	PKLR	ENSG00000143627	1	155259630	155271225	protein_coding
1384.14	-0.0170041	0.108658	-0.156492	0.875645	0.972797	FDPS	ENSG00000160752	1	155278539	155290457	protein_coding
9.56198	-0.174378	0.217988	-0.799941	0.423745	0.814643	RUSC1-AS1	ENSG00000225855	1	155286654	155293967	antisense
273.267	0.0573861	0.0729917	0.7862	0.43175	0.81896	RUSC1	ENSG00000160753	1	155290687	155300905	protein_coding
358.068	0.0910687	0.075612	1.20442	0.228427	0.684222	ASH1L	ENSG00000116539	1	155305059	155532598	protein_coding
19.2382	0.230843	0.130753	1.76548	0.0774825	0.500053	ASH1L-AS1	ENSG00000235919	1	155531821	155533775	processed_transcript
1.21721	0.52353	0.441316	1.18629	0.235507	0.689729	RP11-29H23.4	ENSG00000232519	1	155579567	155580171	antisense
177.765	-0.0313257	0.0955987	-0.32768	0.743154	0.935647	MSTO1	ENSG00000125459	1	155579979	155718153	protein_coding
301.055	0.11386	0.0578121	1.96948	0.0488978	0.424897	YY1AP1	ENSG00000163374	1	155629237	155658791	protein_coding
714.243	0.0306496	0.051244	0.598111	0.549766	0.870911	DAP3	ENSG00000132676	1	155657751	155708801	protein_coding
543.257	0.133938	0.0769977	1.73951	0.0819456	0.509827	GON4L	ENSG00000116580	1	155719508	155829191	protein_coding
290.713	0.117927	0.164375	0.717428	0.47311	0.841053	SYT11	ENSG00000132718	1	155829300	155854990	protein_coding
245.102	0.100432	0.0833914	1.20435	0.228455	0.684222	RIT1	ENSG00000143622	1	155867599	155881195	protein_coding
311.947	0.0474153	0.0830342	0.571034	0.567977	0.878731	KIAA0907	ENSG00000132680	1	155882834	155904191	protein_coding
1.60449	-0.870617	0.421417	-2.06593	0.0388356	0.393836	SNORA42	ENSG00000207475	1	155889700	155889836	snoRNA
2.03451	0.169746	0.35476	0.478481	0.632308	0.902571	SCARNA4	ENSG00000252808	1	155895749	155895877	snoRNA
572.086	-0.0106541	0.0720436	-0.147884	0.882434	0.974548	ARHGEF2	ENSG00000116584	1	155916630	155976861	protein_coding
2.38812	-0.0324081	0.34281	-0.0945366	0.924683	0.983239	RP11-336K24.12	ENSG00000273002	1	155948590	155952777	antisense
1539.45	-0.0848528	0.0654427	-1.2966	0.19477	0.653511	SSR2	ENSG00000163479	1	155978839	155990750	protein_coding
267.996	-0.0387832	0.0543957	-0.712983	0.475856	0.841405	UBQLN4	ENSG00000160803	1	156005092	156023585	protein_coding
200.039	0.00983529	0.0779638	0.126152	0.899612	0.977578	LAMTOR2	ENSG00000116586	1	156024543	156028301	protein_coding
203.529	-0.0285797	0.144454	-0.197846	0.843166	0.963171	RAB25	ENSG00000132698	1	156030951	156040295	protein_coding
587.073	-0.179769	0.101937	-1.76353	0.0778119	0.501141	MEX3A	ENSG00000254726	1	156041804	156051789	protein_coding
467.482	0.170883	0.15374	1.11151	0.26635	0.714827	LMNA	ENSG00000160789	1	156052364	156109880	protein_coding
70.5208	0.448868	0.203734	2.20321	0.0275802	0.344307	SEMA4A	ENSG00000196189	1	156117157	156147543	protein_coding
228.909	0.0944203	0.102846	0.918074	0.35858	0.779388	SLC25A44	ENSG00000160785	1	156163880	156182587	protein_coding
350.385	-0.0522682	0.0662419	-0.789051	0.430082	0.818006	PMF1	ENSG00000160783	1	156182784	156212874	protein_coding
8.78098	-0.00101364	0.224201	-0.00452111	0.996393	0.99951	PAQR6	ENSG00000160781	1	156213206	156217881	protein_coding
1759.56	-0.0246967	0.0885327	-0.278955	0.780279	0.945417	SMG5	ENSG00000198952	1	156219015	156252620	protein_coding
12.8672	-0.217583	0.142871	-1.52293	0.127776	0.58622	TMEM79	ENSG00000163472	1	156252726	156262976	protein_coding
246.65	0.0118984	0.0733119	0.162298	0.871071	0.971408	C1orf85	ENSG00000198715	1	156259880	156265463	protein_coding
6819.45	-0.00269072	0.0608971	-0.0441847	0.964757	0.991916	CCT3	ENSG00000163468	1	156278759	156337664	protein_coding
10.8941	0.0315235	0.172843	0.182382	0.855283	0.966308	TSACC	ENSG00000163467	1	156307105	156316786	protein_coding
6.31407	-0.209541	0.235865	-0.888392	0.37433	0.789815	RHBG	ENSG00000132677	1	156339003	156355011	protein_coding
25.8308	-0.0648175	0.296819	-0.218374	0.827138	0.958516	C1orf61	ENSG00000125462	1	156374042	156400493	protein_coding
3.29819	-0.0224654	0.261369	-0.0859527	0.931504	0.984319	RP11-98G7.1	ENSG00000236947	1	156416204	156426369	lincRNA
85.1298	0.254197	0.129583	1.96165	0.0498028	0.426092	MEF2D	ENSG00000116604	1	156433519	156470620	protein_coding
351.359	0.127097	0.0941745	1.34959	0.177149	0.637468	IQGAP3	ENSG00000183856	1	156495197	156542396	protein_coding
625.418	-0.174424	0.0903846	-1.9298	0.0536317	0.43754	APOA1BP	ENSG00000163382	1	156561554	156564091	protein_coding
370.457	-0.0462375	0.120295	-0.384369	0.700705	0.922327	GPATCH4	ENSG00000160818	1	156564279	156571288	protein_coding
1.22159	1.12169	0.58832	1.90661	0.0565717	0.448116	HAPLN2	ENSG00000132702	1	156589086	156595517	protein_coding
24.7061	0.607194	0.223291	2.71929	0.00654222	0.181812	BCAN	ENSG00000132692	1	156611182	156629324	protein_coding
1.02828	0.0599749	0.522755	0.114728	0.90866	0.980502	RP11-284F21.10	ENSG00000272405	1	156611458	156614679	antisense
2832.38	0.308629	0.154677	1.99532	0.0460083	0.417144	NES	ENSG00000132688	1	156638555	156647189	protein_coding
0.945922	-0.186113	0.529923	-0.351208	0.725432	0.929383	RP11-66D17.3	ENSG00000237588	1	156657487	156661789	lincRNA
691.501	0.0364097	0.162463	0.224111	0.822671	0.957434	CRABP2	ENSG00000143320	1	156669398	156675608	protein_coding
363.496	-0.108341	0.0720561	-1.50356	0.132695	0.594902	ISG20L2	ENSG00000143319	1	156691683	156698591	protein_coding
96.6981	0.0918093	0.115424	0.795409	0.426376	0.816233	RRNAD1	ENSG00000143303	1	156698234	156706752	protein_coding
194.012	-0.0770266	0.0836494	-0.920827	0.357141	0.778688	MRPL24	ENSG00000143314	1	156707095	156711382	protein_coding
3144.89	-0.101448	0.0548948	-1.84804	0.0645969	0.470085	HDGF	ENSG00000143321	1	156711899	156736717	protein_coding
300.065	-0.00339312	0.0625774	-0.0542228	0.956758	0.990398	PRCC	ENSG00000143294	1	156720402	156770607	protein_coding
21.2452	-0.0372936	0.136223	-0.27377	0.784262	0.946695	SH2D2A	ENSG00000027869	1	156776035	156786654	protein_coding
2.73166	1.36739	0.691519	1.97737	0.0479996	0.423008	NTRK1	ENSG00000198400	1	156785432	156851642	protein_coding
3.72056	0.356427	0.260572	1.36786	0.171355	0.632223	PEAR1	ENSG00000187800	1	156863490	156886226	protein_coding
1.12168	-0.841327	0.445777	-1.88733	0.0591161	0.455864	LRRC71	ENSG00000160838	1	156890442	156902886	protein_coding
448.203	-0.0268456	0.0715412	-0.375247	0.707477	0.923639	ARHGEF11	ENSG00000132694	1	156904632	157015162	protein_coding
0.988169	-0.245129	0.514172	-0.476745	0.633544	0.903137	MIR765	ENSG00000211581	1	156905923	156906036	miRNA
1.40069	0.286987	0.47887	0.5993	0.548973	0.870687	ETV3L	ENSG00000253831	1	157061836	157069600	protein_coding
322.666	0.0908045	0.0555517	1.63459	0.102134	0.549361	ETV3	ENSG00000117036	1	157090983	157108266	protein_coding
12.071	-0.66044	0.345465	-1.91174	0.0559095	0.446906	FCRL5	ENSG00000143297	1	157483167	157522310	protein_coding
572.455	0.115723	0.0842827	1.37303	0.169743	0.632223	KIRREL	ENSG00000183853	1	157963063	158070052	protein_coding
33.4496	0.343127	0.246327	1.39298	0.163627	0.630456	CD1D	ENSG00000158473	1	158149737	158154686	protein_coding
10.1452	0.875482	0.274926	3.18442	0.00145042	0.0911582	IFI16	ENSG00000163565	1	158969758	159024945	protein_coding
6.67402	0.168226	0.210017	0.801011	0.423125	0.814155	AIM2	ENSG00000163568	1	159032274	159116886	protein_coding
30.9887	0.0509921	0.173204	0.294404	0.768449	0.941956	CADM3	ENSG00000162706	1	159141399	159173103	protein_coding
168.986	-0.0339243	0.111869	-0.303251	0.761699	0.939545	DUSP23	ENSG00000158716	1	159750722	159752333	protein_coding
1.69971	0.222179	0.368554	0.60284	0.546615	0.870013	CCDC19	ENSG00000213085	1	159842154	159869953	protein_coding
537.724	0.0821557	0.113122	0.726255	0.467683	0.837618	TAGLN2	ENSG00000158710	1	159887897	159895522	protein_coding
132.713	-0.0870998	0.126449	-0.688814	0.49094	0.848742	IGSF9	ENSG00000085552	1	159896829	159915386	protein_coding
4.08932	0.2903	0.256253	1.13287	0.257271	0.707062	RP11-226L15.5	ENSG00000260766	1	159994743	159996584	sense_overlapping
99.7752	-0.313627	0.135215	-2.31947	0.0203697	0.299438	PIGM	ENSG00000143315	1	159997462	160001783	protein_coding
6.14695	0.49528	0.265072	1.86847	0.061696	0.461421	KCNJ10	ENSG00000177807	1	160007257	160040038	protein_coding
1.06864	0.160791	0.480105	0.334908	0.737694	0.932817	KCNJ9	ENSG00000162728	1	160051360	160060353	protein_coding
560.303	0.1879	0.0860997	2.18236	0.0290832	0.350498	IGSF8	ENSG00000162729	1	160061130	160068733	protein_coding
305.639	-0.0606179	0.296462	-0.204471	0.837985	0.961397	ATP1A2	ENSG00000018625	1	160085549	160113381	protein_coding
5.7408	-0.0295396	0.320318	-0.0922196	0.926524	0.983362	ATP1A4	ENSG00000132681	1	160121360	160156767	protein_coding
15.4042	-0.056479	0.217607	-0.259546	0.795214	0.950444	CASQ1	ENSG00000143318	1	160160285	160171676	protein_coding
1.62299	0.192795	0.387896	0.497028	0.61917	0.898931	RP11-536C5.7	ENSG00000227741	1	160171989	160178659	antisense
666.738	0.00164355	0.116793	0.0140724	0.988772	0.997522	PEA15	ENSG00000162734	1	160175127	160185166	protein_coding
256.378	0.0101208	0.0525268	0.192679	0.84721	0.964088	DCAF8	ENSG00000132716	1	160185505	160254920	protein_coding
1.91625	-0.46265	0.358691	-1.28983	0.197109	0.656092	RP11-574F21.2	ENSG00000228606	1	160231534	160232568	antisense
648.209	0.00217057	0.0530639	0.0409048	0.967372	0.992203	PEX19	ENSG00000162735	1	160246602	160256138	protein_coding
2224.47	0.0905253	0.0645687	1.402	0.160915	0.629161	COPA	ENSG00000122218	1	160259063	160313190	protein_coding
318.19	-0.0380114	0.0549258	-0.692051	0.488905	0.848087	NCSTN	ENSG00000162736	1	160313062	160328742	protein_coding
393.873	0.0472093	0.0875026	0.539519	0.589529	0.888228	VANGL2	ENSG00000162738	1	160370376	160398468	protein_coding
0.905925	0.0391353	0.647612	0.0604302	0.951813	0.989219	CD48	ENSG00000117091	1	160648536	160681641	protein_coding
2.11617	-0.0919207	0.424175	-0.216705	0.828438	0.958859	RP11-544M22.1	ENSG00000198358	1	160902255	160919712	antisense
35.3009	0.071337	0.155897	0.457591	0.647246	0.907905	ITLN2	ENSG00000158764	1	160914815	160924589	protein_coding
1726.12	0.0962485	0.0694225	1.38642	0.165619	0.631397	F11R	ENSG00000158769	1	160965001	160991138	protein_coding
162.466	0.0199216	0.138415	0.143926	0.885559	0.975311	TSTD1	ENSG00000215845	1	161007421	161008780	protein_coding
474.119	-0.0213644	0.0672612	-0.317634	0.750763	0.93727	USF1	ENSG00000158773	1	161009041	161015767	protein_coding
6.12696	-0.243865	0.210741	-1.15718	0.2472	0.698635	ARHGAP30	ENSG00000186517	1	161016736	161039760	protein_coding
5.14874	1.15051	0.35846	3.20959	0.00132925	0.0879544	PVRL4	ENSG00000143217	1	161040785	161059389	protein_coding
31.2328	-0.103589	0.157786	-0.656518	0.511491	0.856285	KLHDC9	ENSG00000162755	1	161068151	161070136	protein_coding
213.763	0.11691	0.0816325	1.43215	0.152101	0.617803	PFDN2	ENSG00000143256	1	161070346	161087901	protein_coding
241.689	0.0184075	0.0614369	0.299616	0.76447	0.940183	NIT1	ENSG00000158793	1	161087876	161095235	protein_coding
208.081	-0.0391618	0.0604484	-0.647855	0.517079	0.858259	DEDD	ENSG00000158796	1	161090764	161102478	protein_coding
376.604	-0.0559655	0.0634668	-0.881807	0.377881	0.792235	UFC1	ENSG00000143222	1	161122566	161128646	protein_coding
83.1355	0.110585	0.0879799	1.25694	0.208775	0.668086	USP21	ENSG00000143258	1	161129240	161135513	protein_coding
119.163	-0.0924605	0.100227	-0.922508	0.356264	0.777398	PPOX	ENSG00000143224	1	161136200	161147803	protein_coding
335.151	0.0461648	0.0629743	0.733074	0.463513	0.83418	B4GALT3	ENSG00000158850	1	161141100	161147287	protein_coding
118.358	0.104102	0.219332	0.474634	0.635048	0.9037	ADAMTS4	ENSG00000158859	1	161154098	161168846	protein_coding
949.763	0.0206273	0.0532171	0.387608	0.698307	0.921864	NDUFS2	ENSG00000158864	1	161166894	161184185	protein_coding
1.31517	0.0179186	0.401819	0.0445939	0.964431	0.991916	FCER1G	ENSG00000158869	1	161185024	161190489	protein_coding
186.584	0.085946	0.0965004	0.890628	0.373129	0.789081	TOMM40L	ENSG00000158882	1	161195793	161200408	protein_coding
10.6153	0.28196	0.173649	1.62374	0.104432	0.552277	NR1I3	ENSG00000143257	1	161199456	161208092	protein_coding
8.42381	0.128579	0.202411	0.635236	0.525274	0.862085	PCP4L1	ENSG00000248485	1	161228517	161255240	protein_coding
20.7002	0.203889	0.185415	1.09964	0.27149	0.719138	MPZ	ENSG00000158887	1	161274525	161279762	protein_coding
381.168	-0.013689	0.110998	-0.123327	0.901848	0.97847	SDHC	ENSG00000143252	1	161284047	161332984	protein_coding
36.1741	0.0228157	0.11545	0.197623	0.84334	0.963206	C1orf192	ENSG00000188931	1	161334521	161337664	protein_coding
21.7018	0.0228401	0.117288	0.194735	0.8456	0.963852	RP11-122G18.5	ENSG00000235477	1	161337812	161341754	lincRNA
2.00284	-0.136771	0.462304	-0.295847	0.767347	0.941526	FCGR2A	ENSG00000143226	1	161475220	161493803	protein_coding
2.44984	0.12846	0.29659	0.433124	0.664925	0.91315	FCRLB	ENSG00000162746	1	161691353	161697933	protein_coding
164.887	-0.161303	0.0831956	-1.93884	0.0525212	0.433149	DUSP12	ENSG00000081721	1	161719548	161727028	protein_coding
402.02	0.0335095	0.0966773	0.346612	0.728883	0.930497	ATF6	ENSG00000118217	1	161736084	161933860	protein_coding
48.7456	0.290919	0.195941	1.48473	0.137617	0.601456	OLFML2B	ENSG00000162745	1	161952982	161993644	protein_coding
38.0375	-0.172298	0.150007	-1.1486	0.250722	0.701664	NOS1AP	ENSG00000198929	1	162039564	162353321	protein_coding
100.421	-0.107975	0.142042	-0.760161	0.447158	0.827722	C1orf226	ENSG00000239887	1	162336698	162356600	protein_coding
1.85526	-0.701496	0.342377	-2.0489	0.0404716	0.400573	C1orf111	ENSG00000171722	1	162342993	162346660	protein_coding
592.598	0.093152	0.071967	1.29437	0.195537	0.654134	UHMK1	ENSG00000152332	1	162467041	162499419	protein_coding
0.957444	0.360368	0.48181	0.747945	0.454493	0.83054	RP11-359K18.3	ENSG00000259788	1	162530017	162531098	antisense
480.042	0.129713	0.0663631	1.95459	0.0506316	0.428498	UAP1	ENSG00000117143	1	162531323	162569627	protein_coding
21.5419	0.0170599	0.363714	0.0469048	0.962589	0.991624	DDR2	ENSG00000162733	1	162601163	162757190	protein_coding
252.234	0.00739928	0.136229	0.054315	0.956684	0.990373	HSD17B7	ENSG00000132196	1	162760492	162782607	protein_coding
10.1552	0.269438	0.337832	0.79755	0.425132	0.815565	RGS4	ENSG00000117152	1	163038565	163046592	protein_coding
241.468	0.300304	0.345715	0.868645	0.385041	0.796376	RGS5	ENSG00000143248	1	163080911	163291577	protein_coding
6.26146	-0.146084	0.213992	-0.682661	0.494821	0.850704	RP11-267N12.3	ENSG00000232995	1	163214295	163291684	antisense
293.192	0.148637	0.109577	1.35646	0.174952	0.635781	NUF2	ENSG00000143228	1	163236366	163325554	protein_coding
1267.89	-0.0881324	0.0639395	-1.37837	0.168088	0.631763	PBX1	ENSG00000185630	1	164524821	164868533	protein_coding
5.86715	0.232446	0.220462	1.05436	0.29172	0.732022	RP11-477H21.2	ENSG00000269887	1	164649322	164650036	sense_intronic
1.44231	-0.933897	0.507993	-1.83841	0.0660027	0.473993	RP11-506O24.1	ENSG00000233693	1	164738353	164743878	antisense
0.960918	0.356138	0.533669	0.667339	0.504556	0.854849	RP11-506O24.2	ENSG00000271917	1	164797673	164799189	sense_intronic
553.127	-0.0241705	0.0920266	-0.262647	0.792822	0.949747	MGST3	ENSG00000143198	1	165600098	165631033	protein_coding
912.08	-0.0472546	0.0551564	-0.856739	0.391589	0.799571	ALDH9A1	ENSG00000143149	1	165631453	165668100	protein_coding
508.918	-0.132959	0.0738291	-1.80091	0.0717174	0.487741	TMCO1	ENSG00000143183	1	165696032	165796992	protein_coding
4.3353	0.207201	0.252527	0.820511	0.411925	0.809799	RP11-466F5.8	ENSG00000224358	1	165738166	165744413	antisense
1038.86	-0.0774503	0.0600805	-1.28911	0.19736	0.656634	UCK2	ENSG00000143179	1	165796768	165880855	protein_coding
2.39429	-0.42718	0.324055	-1.31823	0.187426	0.645178	RP11-525G13.2	ENSG00000236364	1	165865116	165869920	antisense
20.8244	0.63392	0.162786	3.8942	9.85246e-05	0.0180557	FAM78B	ENSG00000188859	1	166026674	166136206	protein_coding
714.557	-0.0716434	0.0572525	-1.25136	0.210804	0.669834	POGK	ENSG00000143157	1	166808681	166825581	protein_coding
342.263	0.0216692	0.0667536	0.324615	0.745472	0.936457	TADA1	ENSG00000152382	1	166825747	166845564	protein_coding
21.1863	0.280527	0.261269	1.07371	0.282954	0.727229	ILDR2	ENSG00000143195	1	166882443	166944719	protein_coding
4.13656	2.32764	0.498155	4.67252	2.97527e-06	0.00121737	MAEL	ENSG00000143194	1	166958346	166991451	protein_coding
1.89097	0.101052	0.350859	0.288013	0.773337	0.942894	GPA33	ENSG00000143167	1	167022073	167059868	protein_coding
2.98497	0.355632	0.5245	0.678039	0.497747	0.851697	DUSP27	ENSG00000198842	1	167063282	167098402	protein_coding
3.23388	-0.530725	0.270866	-1.95937	0.0500699	0.426957	RP11-277B15.3	ENSG00000272205	1	167189068	167189749	antisense
1086.45	0.0169015	0.060146	0.281009	0.778704	0.944901	POU2F1	ENSG00000143190	1	167190066	167396582	protein_coding
5.48506	0.0279862	0.242606	0.115357	0.908162	0.980387	RP11-52A20.2	ENSG00000272033	1	167348345	167350237	sense_intronic
6.64012	-0.309072	0.287444	-1.07525	0.282265	0.726773	CD247	ENSG00000198821	1	167399877	167487847	protein_coding
192.115	-0.0252579	0.067511	-0.37413	0.708308	0.923831	CREG1	ENSG00000143162	1	167498914	167523004	protein_coding
5.87	0.070987	0.308379	0.230194	0.817941	0.956543	RCSD1	ENSG00000198771	1	167599330	167675486	protein_coding
1365.24	0.0538072	0.0729744	0.737343	0.460914	0.833489	MPZL1	ENSG00000197965	1	167690429	167761156	protein_coding
3.16388	-0.818229	0.356947	-2.2923	0.0218886	0.310915	ADCY10	ENSG00000143199	1	167778625	167883453	protein_coding
236.956	0.0819008	0.100461	0.815248	0.41493	0.811202	MPC2	ENSG00000143158	1	167885967	167906278	protein_coding
190.689	0.131554	0.0689146	1.90894	0.0562696	0.447856	DCAF6	ENSG00000143164	1	167905021	168045081	protein_coding
138.507	-0.199756	0.0965072	-2.06986	0.0384657	0.392145	GPR161	ENSG00000143147	1	168053997	168106821	protein_coding
339.272	-0.0282538	0.0595935	-0.474109	0.635422	0.9037	TIPRL	ENSG00000143155	1	168148171	168169950	protein_coding
420.313	-0.0347317	0.101497	-0.342194	0.732205	0.931057	SFT2D2	ENSG00000213064	1	168195176	168222263	protein_coding
4.96866	0.165399	0.261672	0.632086	0.527331	0.862897	TBX19	ENSG00000143178	1	168250278	168283664	protein_coding
1.53842	0.346551	0.495305	0.699671	0.484133	0.845486	XCL1	ENSG00000143184	1	168545711	168551315	protein_coding
527.128	0.0534394	0.0935646	0.57115	0.567898	0.878731	ATP1B1	ENSG00000143153	1	169074935	169101960	protein_coding
146.018	-0.0571364	0.093982	-0.607951	0.54322	0.869057	NME7	ENSG00000143156	1	169101769	169337205	protein_coding
135.394	-0.204286	0.101004	-2.02255	0.04312	0.40974	BLZF1	ENSG00000117475	1	169337208	169365778	protein_coding
36.4716	0.0433554	0.161105	0.269112	0.787843	0.948107	CCDC181	ENSG00000117477	1	169364108	169429907	protein_coding
497.042	0.00630868	0.074276	0.0849356	0.932313	0.984688	SLC19A2	ENSG00000117479	1	169433147	169455241	protein_coding
329.506	-0.101077	0.091202	-1.10827	0.267745	0.716115	C1orf112	ENSG00000000460	1	169631245	169823221	protein_coding
74.7137	-0.0864521	0.141487	-0.611026	0.541183	0.868256	METTL18	ENSG00000171806	1	169761670	169764107	protein_coding
72.1567	-0.0108789	0.0787053	-0.138223	0.890064	0.976502	SCYL3	ENSG00000000457	1	169818772	169863408	protein_coding
60.0881	0.232683	0.117218	1.98505	0.0471391	0.420414	KIFAP3	ENSG00000075945	1	169890467	170054349	protein_coding
1.53162	0.21162	0.488165	0.433501	0.664651	0.913094	METTL11B	ENSG00000203740	1	170115142	170136931	protein_coding
1.09565	0.0324008	0.442099	0.0732886	0.941576	0.986706	RP11-576I22.2	ENSG00000231407	1	170429594	170501788	antisense
94.2095	0.110434	0.0933386	1.18315	0.236749	0.690915	GORAB	ENSG00000120370	1	170501270	170522587	protein_coding
1.48303	1.30784	0.708024	1.84717	0.064723	0.470326	PRRX1	ENSG00000116132	1	170631869	170708560	protein_coding
0.964844	1.33113	0.729737	1.82412	0.0681347	0.479141	RP1-45C12.1	ENSG00000231424	1	171216719	171220933	antisense
4.56012	-0.0332814	0.237629	-0.140056	0.888616	0.976038	FMO1	ENSG00000010932	1	171217638	171255117	protein_coding
17.8192	0.128076	0.184556	0.693967	0.487703	0.847819	FMO4	ENSG00000076258	1	171283347	171311223	protein_coding
1948.89	0.0212194	0.133491	0.158957	0.873702	0.972298	PRRC2C	ENSG00000117523	1	171454651	171562650	protein_coding
0.95776	0.365703	0.43966	0.831785	0.40553	0.806106	RN7SL425P	ENSG00000239373	1	171461550	171461858	misc_RNA
109.926	0.0538397	0.122623	0.439067	0.660613	0.912102	VAMP4	ENSG00000117533	1	171669300	171711387	protein_coding
535.849	0.0478204	0.104586	0.457235	0.647502	0.907916	METTL13	ENSG00000010165	1	171750788	171783163	protein_coding
31.6991	0.115833	0.239811	0.48302	0.629082	0.901083	DNM3	ENSG00000197959	1	171810621	172387606	protein_coding
208.265	-0.135798	0.0897614	-1.51288	0.13031	0.590549	PIGC	ENSG00000135845	1	172339329	172413230	protein_coding
795.293	0.0438692	0.0678935	0.646148	0.518184	0.85897	SUCO	ENSG00000094975	1	172501489	172580971	protein_coding
8.05353	0.460541	0.268925	1.71253	0.0867997	0.520721	TNFSF4	ENSG00000117586	1	173152873	173176452	protein_coding
10.1937	0.0756546	0.187924	0.402581	0.687257	0.918662	RP11-296O14.3	ENSG00000203739	1	173386932	173430501	antisense
4015.41	0.091575	0.0978341	0.936023	0.349261	0.772935	PRDX6	ENSG00000117592	1	173446405	173457946	protein_coding
12.965	-0.118798	0.230026	-0.516458	0.605535	0.893506	ANKRD45	ENSG00000183831	1	173578700	173639001	protein_coding
133.748	-0.00369757	0.0768084	-0.0481402	0.961605	0.991624	KLHL20	ENSG00000076321	1	173684080	173755840	protein_coding
182.022	0.0416115	0.0612621	0.679238	0.496987	0.851363	CENPL	ENSG00000120334	1	173768688	173793858	protein_coding
616.171	0.0037242	0.0706153	0.0527393	0.95794	0.990502	DARS2	ENSG00000117593	1	173793641	173827684	protein_coding
18.5829	-0.303613	0.205356	-1.47847	0.139281	0.602258	GAS5-AS1	ENSG00000270084	1	173832386	173833079	antisense
2022.4	0.0741711	0.0730852	1.01486	0.310174	0.744594	GAS5	ENSG00000234741	1	173833038	173838020	processed_transcript
10.7412	-0.153158	0.213742	-0.716555	0.473649	0.841092	SNORD78	ENSG00000208317	1	173834760	173834824	snoRNA
378.53	-0.131746	0.0951535	-1.38456	0.166187	0.631397	ZBTB37	ENSG00000185278	1	173837220	173872687	protein_coding
554.532	-0.0284	0.060096	-0.472578	0.636514	0.903956	RC3H1	ENSG00000135870	1	173900352	173991435	protein_coding
760.756	-0.16016	0.110804	-1.44543	0.148337	0.613812	RABGAP1L	ENSG00000152061	1	174128548	174964445	protein_coding
1.32188	0.0825317	0.384847	0.214453	0.830194	0.958934	RABGAP1L-IT1	ENSG00000223525	1	174866095	174867133	sense_intronic
1.18668	0.169765	0.48634	0.349066	0.72704	0.930034	RP1-102G20.5	ENSG00000229531	1	174904084	174923398	antisense
1655.53	-0.0572574	0.0660153	-0.867336	0.385758	0.797161	CACYBP	ENSG00000116161	1	174968300	174980851	protein_coding
248.413	-0.0443239	0.0610038	-0.726576	0.467486	0.837515	MRPS14	ENSG00000120333	1	174979925	174992561	protein_coding
6.63548	0.0129676	0.337135	0.0384641	0.969318	0.99272	TNN	ENSG00000120332	1	175036994	175117202	protein_coding
178.48	0.114967	0.11794	0.974796	0.329661	0.75962	KIAA0040	ENSG00000235750	1	175126123	175162135	protein_coding
619.018	-0.000777075	0.0636084	-0.0122165	0.990253	0.998069	RFWD2	ENSG00000143207	1	175913967	176176629	protein_coding
1.08571	-0.752897	0.480328	-1.56747	0.117006	0.571602	SCARNA3	ENSG00000252906	1	175937534	175937676	snoRNA
2.39523	0.36224	0.352005	1.02908	0.303444	0.740036	RP11-492I21.1	ENSG00000228686	1	175986413	175987896	antisense
21.9601	0.346572	0.238591	1.45258	0.14634	0.611883	PAPPA2	ENSG00000116183	1	176432307	176814735	protein_coding
50.289	-0.232552	0.282376	-0.823557	0.410191	0.808725	ASTN1	ENSG00000152092	1	176826438	177134109	protein_coding
7.73588	0.575953	0.476781	1.208	0.227046	0.683299	BRINP2	ENSG00000198797	1	177140633	177251558	protein_coding
5.42557	0.362489	0.224144	1.61722	0.105832	0.553659	RP4-798P15.3	ENSG00000254154	1	177897923	178007142	processed_transcript
5.52893	0.218651	0.218697	0.999789	0.317412	0.750625	RASAL2-AS1	ENSG00000224687	1	178060643	178063119	lincRNA
590.104	0.0770452	0.0910959	0.845759	0.397687	0.801824	RASAL2	ENSG00000075391	1	178062864	178448644	protein_coding
0.98622	0.312894	0.484411	0.645927	0.518327	0.85897	C1orf220	ENSG00000213057	1	178511887	178518024	protein_coding
0.941548	0.133855	0.578882	0.231231	0.817135	0.956543	RP5-1098D14.1	ENSG00000273384	1	178620841	178621417	lincRNA
3.45882	0.0575243	0.289739	0.198539	0.842624	0.963156	RP11-428K3.1	ENSG00000273062	1	178693441	178695420	antisense
609.75	0.023526	0.0891087	0.264015	0.791768	0.949747	RALGPS2	ENSG00000116191	1	178694300	178889238	protein_coding
2.34455	-0.541298	0.415813	-1.30178	0.19299	0.65194	ANGPTL1	ENSG00000116194	1	178818840	178840187	protein_coding
748.812	-0.0778433	0.0682273	-1.14094	0.253895	0.704376	FAM20B	ENSG00000116199	1	178994939	179045697	protein_coding
221.966	0.073449	0.0782045	0.939191	0.347633	0.771752	TOR3A	ENSG00000186283	1	179050512	179067158	protein_coding
376.542	0.149458	0.0802357	1.86274	0.0624989	0.463252	ABL2	ENSG00000143322	1	179068462	179198819	protein_coding
56.9898	-0.0657016	0.155896	-0.421443	0.673431	0.915423	SOAT1	ENSG00000057252	1	179262925	179327815	protein_coding
15.4648	0.493387	0.253954	1.94282	0.052038	0.431815	TDRD5	ENSG00000162782	1	179560748	179660407	protein_coding
1.05498	-0.762189	0.558291	-1.36522	0.172184	0.63355	FAM163A	ENSG00000143340	1	179712298	179785333	protein_coding
1139.24	-0.0331359	0.0623899	-0.53111	0.595343	0.890815	TOR1AIP2	ENSG00000169905	1	179809102	179846938	protein_coding
1.21821	-0.105832	0.442025	-0.239426	0.810775	0.954831	RP11-533E19.7	ENSG00000272906	1	179850742	179851730	lincRNA
395.887	-0.0869253	0.079726	-1.0903	0.275581	0.722247	TOR1AIP1	ENSG00000143337	1	179851177	179894135	protein_coding
1.10199	0.12921	0.459847	0.280985	0.778722	0.944901	RN7SL230P	ENSG00000264916	1	179869397	179869697	misc_RNA
1.51845	0.585222	0.371951	1.57338	0.11563	0.568849	RP11-533E19.5	ENSG00000260360	1	179922319	179923575	lincRNA
812.212	0.11497	0.102815	1.11822	0.263473	0.713581	CEP350	ENSG00000135837	1	179923873	180084015	protein_coding
1130.71	0.0982642	0.0745176	1.31867	0.187279	0.645178	QSOX1	ENSG00000116260	1	180123969	180173165	protein_coding
53.5497	0.362044	0.360976	1.00296	0.315881	0.748948	LHX4	ENSG00000121454	1	180199421	180249380	protein_coding
4.66008	-0.2864	0.263489	-1.08695	0.277058	0.722963	RP5-1180C10.2	ENSG00000230124	1	180238788	180245359	antisense
541.945	-0.0169413	0.0670761	-0.252569	0.800601	0.952229	ACBD6	ENSG00000135847	1	180244515	180472089	protein_coding
949.09	-0.00373512	0.0598062	-0.0624538	0.950201	0.988665	XPR1	ENSG00000143324	1	180601140	180859387	protein_coding
15.4306	0.320934	0.2023	1.58643	0.112642	0.564705	KIAA1614	ENSG00000135835	1	180882290	180920750	protein_coding
1.27427	0.662617	0.401912	1.64866	0.099217	0.545887	RP11-46A10.5	ENSG00000243155	1	180913178	180945618	antisense
673.385	0.0840681	0.0575031	1.46197	0.143748	0.60951	STX6	ENSG00000135823	1	180941861	180992047	protein_coding
1.12039	1.05399	0.542574	1.94258	0.0520669	0.431815	MR1	ENSG00000153029	1	181003067	181031074	protein_coding
130.253	0.0812689	0.156529	0.519194	0.603626	0.892419	IER5	ENSG00000162783	1	181057638	181059977	protein_coding
7.36234	0.399995	0.240245	1.66495	0.0959237	0.539157	RP11-309G3.3	ENSG00000272198	1	181060245	181062035	lincRNA
8.26928	-0.542594	0.248587	-2.18271	0.0290574	0.350498	CACNA1E	ENSG00000198216	1	181382238	181777219	protein_coding
4.17877	-0.313754	0.361594	-0.867695	0.385561	0.79714	ZNF648	ENSG00000179930	1	182023705	182030847	protein_coding
1.03993	-0.548293	0.489798	-1.11943	0.262957	0.713299	RP11-538D16.2	ENSG00000224810	1	182031812	182038388	lincRNA
2901.92	-0.0213823	0.076917	-0.277992	0.781019	0.945723	GLUL	ENSG00000135821	1	182350839	182361341	protein_coding
18.4319	0.00439682	0.206455	0.0212968	0.983009	0.996382	RNASEL	ENSG00000135828	1	182542769	182558391	protein_coding
282.766	0.606058	0.282751	2.14343	0.0320783	0.365716	RGS16	ENSG00000143333	1	182567758	182573543	protein_coding
5.07437	0.710849	0.370366	1.91931	0.0549445	0.443829	RP11-317P15.4	ENSG00000261504	1	182584389	182585764	lincRNA
3.52436	0.897761	0.509138	1.76329	0.0778509	0.501203	RP11-317P15.5	ENSG00000261185	1	182610951	182612442	lincRNA
4.59586	0.489517	0.469138	1.04344	0.296745	0.735316	RGS8	ENSG00000135824	1	182615239	182653711	protein_coding
22.3554	0.193786	0.184257	1.05171	0.292931	0.732747	NPL	ENSG00000135838	1	182758428	182799519	protein_coding
5811.9	-0.104915	0.0669482	-1.56711	0.11709	0.571872	DHX9	ENSG00000135829	1	182808504	182856886	protein_coding
2659.07	-0.146417	0.117659	-1.24442	0.213346	0.671843	LAMC1	ENSG00000135862	1	182992595	183114727	protein_coding
1.54247	-0.13072	0.375212	-0.348391	0.727547	0.930347	RP11-181K3.4	ENSG00000224468	1	183107537	183110417	antisense
199.366	0.140823	0.16981	0.829297	0.406937	0.806508	LAMC2	ENSG00000058085	1	183155373	183214035	protein_coding
99.5793	0.235369	0.173239	1.35864	0.174262	0.635479	NMNAT2	ENSG00000157064	1	183217372	183387737	protein_coding
1.99362	0.710025	0.427836	1.65957	0.0970005	0.541717	SMG7-AS1	ENSG00000232860	1	183430009	183440881	processed_transcript
231.396	-0.0239283	0.102811	-0.232742	0.815962	0.956458	SMG7	ENSG00000116698	1	183441351	183567381	protein_coding
1.47565	0.435854	0.535087	0.814547	0.415331	0.811229	NCF2	ENSG00000116701	1	183524698	183560011	protein_coding
852.361	0.0178412	0.0680876	0.262032	0.793297	0.949747	ARPC5	ENSG00000162704	1	183592401	183604892	protein_coding
47.5984	0.124112	0.162261	0.76489	0.444337	0.826621	RGL1	ENSG00000143344	1	183605220	183897665	protein_coding
40.5896	0.290893	0.228894	1.27086	0.203778	0.663745	COLGALT2	ENSG00000198756	1	183898796	184006863	protein_coding
406.275	0.00397425	0.124327	0.0319662	0.974499	0.994185	TSEN15	ENSG00000198860	1	184020811	184043346	protein_coding
1.62733	-0.321395	0.386041	-0.832541	0.405104	0.806106	RP11-382D12.2	ENSG00000271387	1	184354887	184355838	lincRNA
293.483	-0.149682	0.127957	-1.16979	0.242087	0.695004	C1orf21	ENSG00000116667	1	184356192	184598154	protein_coding
284.381	0.0373684	0.0681726	0.548144	0.583593	0.885532	EDEM3	ENSG00000116406	1	184659365	184724047	protein_coding
217.443	-0.24915	0.194701	-1.27966	0.200666	0.659859	FAM129A	ENSG00000135842	1	184759858	184943682	protein_coding
611.395	-0.0988843	0.0722327	-1.36897	0.171009	0.632223	RNF2	ENSG00000121481	1	185014496	185071740	protein_coding
398.462	0.0923711	0.0756577	1.22091	0.22212	0.678607	TRMT1L	ENSG00000121486	1	185087220	185126204	protein_coding
114.594	0.0368093	0.084511	0.435556	0.663159	0.91305	SWT1	ENSG00000116668	1	185126212	185260897	protein_coding
3345.05	-0.0651561	0.088365	-0.737351	0.460909	0.833489	IVNS1ABP	ENSG00000116679	1	185265520	185286461	protein_coding
2.56938	-0.166934	0.291951	-0.571787	0.567466	0.878731	GS1-279B7.2	ENSG00000273004	1	185286911	185287662	lincRNA
225.941	0.271436	0.147404	1.84144	0.0655569	0.472618	HMCN1	ENSG00000143341	1	185703683	186160085	protein_coding
1934.89	0.107939	0.145459	0.742055	0.458054	0.831357	TPR	ENSG00000047410	1	186280784	186344825	protein_coding
185.974	-0.0206341	0.0689183	-0.2994	0.764635	0.940237	C1orf27	ENSG00000157181	1	186344890	186390510	protein_coding
1.23545	0.0277388	0.435685	0.063667	0.949235	0.988529	OCLM	ENSG00000262180	1	186369704	186370587	protein_coding
6.15927	-0.193282	0.289981	-0.666532	0.505071	0.854904	PTGS2	ENSG00000073756	1	186640923	186649559	protein_coding
25.2423	0.163287	0.199547	0.818288	0.413193	0.81045	PLA2G4A	ENSG00000116711	1	186798085	186958113	protein_coding
1.61548	-0.442213	0.505964	-0.874001	0.382118	0.794753	RP11-547I7.2	ENSG00000237457	1	190447681	190449865	lincRNA
188.151	0.448272	0.147781	3.03335	0.00241856	0.118268	RGS2	ENSG00000116741	1	192778169	192781403	protein_coding
334.835	-0.1196	0.0600264	-1.99246	0.0463211	0.41739	UCHL5	ENSG00000116750	1	192981380	193029237	protein_coding
1461.38	0.0160983	0.0613556	0.262377	0.793031	0.949747	TROVE2	ENSG00000116747	1	193028552	193060907	protein_coding
49.8139	-0.0371992	0.105727	-0.351844	0.724955	0.929229	RP11-101E13.5	ENSG00000272579	1	193059996	193060686	antisense
45.3207	-0.0417171	0.109607	-0.380607	0.703495	0.922333	GLRX2	ENSG00000023572	1	193065598	193075244	protein_coding
546.626	-0.0646001	0.0677818	-0.95306	0.34056	0.766727	CDC73	ENSG00000134371	1	193091147	193223031	protein_coding
3.23201	0.289689	0.312088	0.928229	0.353289	0.775321	B3GALT2	ENSG00000162630	1	193148175	193155784	protein_coding
109.103	0.0772562	0.141153	0.547322	0.584157	0.885689	KCNT2	ENSG00000162687	1	196194909	196578355	protein_coding
3.64786	-0.424205	0.346732	-1.22344	0.221164	0.678607	CFHR3	ENSG00000116785	1	196743925	196763203	protein_coding
1397.64	0.105283	0.103356	1.01864	0.308373	0.743779	ASPM	ENSG00000066279	1	197053258	197115824	protein_coding
184.14	0.137009	0.114914	1.19227	0.233156	0.687636	ZBTB41	ENSG00000177888	1	197122810	197169672	protein_coding
1.90322	0.496761	0.712152	0.69755	0.485459	0.846345	CRB1	ENSG00000134376	1	197170592	197447585	protein_coding
59.3785	-0.0486518	0.18358	-0.265017	0.790996	0.949648	DENND1B	ENSG00000213047	1	197473878	197744826	protein_coding
3.12336	0.218065	0.334903	0.651128	0.514964	0.856728	C1orf53	ENSG00000203724	1	197871777	197876497	protein_coding
190.237	0.186192	0.0900929	2.06667	0.0387655	0.393551	NEK7	ENSG00000151414	1	198126093	198291550	protein_coding
1.73578	0.4224	0.793805	0.53212	0.594643	0.890728	PTPRC	ENSG00000081237	1	198607801	198726545	protein_coding
273.706	0.00747504	0.293669	0.025454	0.979693	0.995182	NR5A2	ENSG00000116833	1	199996730	200146552	protein_coding
5.01631	-0.403223	0.357738	-1.12715	0.25968	0.709746	LINC00862	ENSG00000203721	1	200311672	200343482	lincRNA
1219.84	-0.0114655	0.0788794	-0.145355	0.884431	0.974963	ZNF281	ENSG00000162702	1	200374068	200379184	protein_coding
105.384	-0.0154066	0.177431	-0.0868313	0.930806	0.984176	RP11-469A15.2	ENSG00000230623	1	200443048	200447421	lincRNA
564.795	0.123944	0.0876225	1.41452	0.157209	0.625745	KIF14	ENSG00000118193	1	200520628	200589862	protein_coding
171.028	0.129327	0.0901218	1.43502	0.15128	0.617125	DDX59	ENSG00000118197	1	200593024	200639097	protein_coding
609.074	0.0648832	0.0743015	0.873243	0.382531	0.794753	CAMSAP2	ENSG00000118200	1	200708686	200829832	protein_coding
296.898	-0.0392324	0.0918627	-0.427076	0.669324	0.914742	C1orf106	ENSG00000163362	1	200860176	200884863	protein_coding
377.675	0.0590762	0.100114	0.590091	0.55513	0.873405	KIF21B	ENSG00000116852	1	200938520	200992828	protein_coding
103.673	-0.0959378	0.231507	-0.414405	0.678578	0.916153	RP11-168O16.1	ENSG00000229191	1	200993077	200997920	lincRNA
0.988776	-0.10889	0.819873	-0.132813	0.894342	0.976502	RP11-168O16.2	ENSG00000234132	1	201004224	201012201	antisense
1.00811	-0.289177	0.688298	-0.420133	0.674388	0.915532	CACNA1S	ENSG00000081248	1	201008642	201081694	protein_coding
1.93327	0.00834828	0.37088	0.0225094	0.982042	0.996028	ASCL5	ENSG00000232237	1	201083081	201096312	protein_coding
588.588	0.0493847	0.077402	0.638028	0.523455	0.861646	TMEM9	ENSG00000116857	1	201103900	201140702	protein_coding
7.31284	1.22215	0.382185	3.1978	0.0013848	0.0889691	PKP1	ENSG00000081277	1	201252580	201302121	protein_coding
20.4658	0.321124	0.383949	0.836371	0.402946	0.805611	TNNT2	ENSG00000118194	1	201328136	201346890	protein_coding
239.614	0.00109431	0.132717	0.0082454	0.993421	0.998882	LAD1	ENSG00000159166	1	201342372	201368736	protein_coding
14.7709	0.488097	0.273298	1.78595	0.0741067	0.492683	TNNI1	ENSG00000159173	1	201373625	201398994	protein_coding
6.76267	0.49001	0.252406	1.94136	0.0522147	0.432048	RP11-134G8.8	ENSG00000224818	1	201433511	201434274	lincRNA
198.291	0.772152	0.194859	3.96262	7.41327e-05	0.015302	PHLDA3	ENSG00000174307	1	201434620	201438365	protein_coding
259.95	-0.077769	0.217948	-0.356823	0.721224	0.928194	CSRP1	ENSG00000159176	1	201452658	201478584	protein_coding
10.6492	0.0263776	0.178369	0.147882	0.882436	0.974548	RPS10P7	ENSG00000223396	1	201487831	201499602	lincRNA
2.09943	0.356424	0.534392	0.666971	0.504791	0.854849	AC096677.1	ENSG00000269690	1	201592013	201592738	protein_coding
374.033	-0.0944694	0.141999	-0.665281	0.505871	0.855174	NAV1	ENSG00000134369	1	201592411	201796102	protein_coding
1.27983	-0.952972	0.420668	-2.26538	0.0234894	0.32146	IPO9-AS1	ENSG00000231871	1	201657387	201798687	antisense
0.914108	0.275898	0.565516	0.48787	0.625642	0.900124	RP11-90L20.2	ENSG00000235121	1	201692422	201706634	antisense
1542.68	-0.0293332	0.0355906	-0.824184	0.409835	0.808692	IPO9	ENSG00000198700	1	201798269	201853422	protein_coding
35.2314	0.245305	0.176452	1.39021	0.164466	0.630456	SHISA4	ENSG00000198892	1	201857808	201861434	protein_coding
10.7429	0.304805	0.279389	1.09097	0.275286	0.721976	LMOD1	ENSG00000163431	1	201865580	201915715	protein_coding
560.191	0.0312037	0.0924503	0.337519	0.735726	0.932274	TIMM17A	ENSG00000134375	1	201924619	201939789	protein_coding
393.762	0.0610363	0.0587301	1.03927	0.298681	0.736391	RNPEP	ENSG00000176393	1	201951500	201975275	protein_coding
3.72544	-0.112422	0.266543	-0.421779	0.673186	0.915423	RP11-465N4.4	ENSG00000234678	1	201969222	201979481	antisense
46.7833	0.19544	0.196049	0.996893	0.318817	0.751464	ELF3	ENSG00000163435	1	201977073	201986316	protein_coding
2.65331	-0.260544	0.339201	-0.768113	0.44242	0.825114	GPR37L1	ENSG00000170075	1	202091986	202102720	protein_coding
224.407	0.0647507	0.0757844	0.854407	0.39288	0.800157	ARL8A	ENSG00000143862	1	202102532	202113869	protein_coding
1.79817	-0.173441	0.396683	-0.437228	0.661946	0.912663	PTPN7	ENSG00000143851	1	202116141	202130716	protein_coding
7.34746	0.294992	0.216634	1.36171	0.17329	0.634805	LGR6	ENSG00000133067	1	202163029	202288909	protein_coding
431.221	0.0566843	0.0629819	0.900009	0.368115	0.785227	UBE2T	ENSG00000077152	1	202300785	202311108	protein_coding
106.221	-0.0644196	0.145834	-0.441734	0.658682	0.911574	PPP1R12B	ENSG00000077157	1	202317827	202561834	protein_coding
219.243	0.220208	0.173077	1.27231	0.203262	0.662959	SYT2	ENSG00000143858	1	202559724	202679545	protein_coding
4031.95	0.131359	0.0686572	1.91325	0.0557158	0.44612	KDM5B	ENSG00000117139	1	202696526	202778598	protein_coding
8.92903	0.42249	0.234499	1.80167	0.0715977	0.487423	PCAT6	ENSG00000228288	1	202780082	202781284	antisense
1.17219	0.4877	0.545449	0.894125	0.371255	0.787234	RP11-480I12.4	ENSG00000184774	1	202789394	202796353	protein_coding
30.7083	0.125585	0.145278	0.864446	0.387343	0.797903	RP11-480I12.7	ENSG00000234996	1	202830882	202844369	lincRNA
78.5941	-0.162021	0.100748	-1.60818	0.107795	0.555306	RABIF	ENSG00000183155	1	202848085	202858263	protein_coding
674.912	0.0940333	0.0541704	1.73588	0.0825847	0.511805	KLHL12	ENSG00000117153	1	202860228	202897764	protein_coding
889.977	0.0725359	0.0537488	1.34954	0.177165	0.637468	ADIPOR1	ENSG00000159346	1	202909951	202927700	protein_coding
119.656	-0.0587925	0.0749176	-0.784763	0.432593	0.819373	CYB5R1	ENSG00000159348	1	202930997	202936408	protein_coding
1106.73	0.0393413	0.0770677	0.510477	0.609717	0.895548	TMEM183A	ENSG00000163444	1	202976514	202993976	protein_coding
32.5064	0.103738	0.283953	0.365336	0.714861	0.925982	PPFIA4	ENSG00000143847	1	202995626	203047868	protein_coding
25.8619	0.0807492	0.156736	0.515191	0.606419	0.89411	ADORA1	ENSG00000163485	1	203059782	203136533	protein_coding
0.901885	0.18053	0.553683	0.326053	0.744384	0.936052	CHIT1	ENSG00000133063	1	203181955	203242769	protein_coding
84.1374	1.20441	0.337099	3.57286	0.000353102	0.0386849	BTG2	ENSG00000159388	1	203274619	203278730	protein_coding
1.9927	0.647543	0.492958	1.31359	0.188985	0.647206	FMOD	ENSG00000122176	1	203309756	203320617	protein_coding
1.80208	-0.485102	0.425473	-1.14015	0.254225	0.70467	PRELP	ENSG00000188783	1	203444956	203460480	protein_coding
5.79165	-0.652251	0.373986	-1.74405	0.08115	0.507637	OPTC	ENSG00000188770	1	203463271	203477992	protein_coding
306.436	0.10138	0.119143	0.850909	0.39482	0.800565	ATP2B4	ENSG00000058668	1	203595689	203713209	protein_coding
754.143	-0.0225669	0.0761791	-0.296235	0.767051	0.941406	ZC3H11A	ENSG00000058673	1	203764782	203823252	protein_coding
69.6771	0.123367	0.131657	0.937037	0.34874	0.772327	ZBED6	ENSG00000257315	1	203765437	203769686	protein_coding
1044.83	-0.0684343	0.0576292	-1.18749	0.235034	0.68923	SNRPE	ENSG00000182004	1	203830731	203839678	protein_coding
524.796	0.00274238	0.075861	0.03615	0.971163	0.993063	SOX13	ENSG00000143842	1	204042243	204096863	protein_coding
164.723	0.184074	0.0919565	2.00175	0.0453116	0.415007	ETNK2	ENSG00000143845	1	204100190	204121307	protein_coding
21.7393	-0.230269	0.143393	-1.60586	0.108304	0.556336	GOLT1A	ENSG00000174567	1	204167288	204183220	protein_coding
103.663	-0.181323	0.12737	-1.42359	0.154564	0.621741	PLEKHA6	ENSG00000143850	1	204187979	204346793	protein_coding
1.49927	-0.357763	0.405526	-0.88222	0.377658	0.792235	RP11-739N20.2	ENSG00000226330	1	204346978	204404974	antisense
1271.96	0.033975	0.058392	0.581844	0.560672	0.876439	PPP1R15B	ENSG00000158615	1	204372515	204380919	protein_coding
180.521	0.0412818	0.0842252	0.490136	0.624037	0.89992	PIK3C2B	ENSG00000133056	1	204391756	204463852	protein_coding
433.675	-0.0304026	0.111541	-0.27257	0.785184	0.946782	MDM4	ENSG00000198625	1	204485511	204542871	protein_coding
39.6675	-0.223955	0.177949	-1.25853	0.208199	0.667761	LRRN2	ENSG00000170382	1	204586298	204654861	protein_coding
123.143	0.292075	0.22626	1.29088	0.196745	0.655474	NFASC	ENSG00000163531	1	204797779	204991950	protein_coding
24.389	-0.0521158	0.3038	-0.171547	0.863794	0.968915	CNTN2	ENSG00000184144	1	205012325	205047627	protein_coding
22.2014	0.288014	0.154632	1.86258	0.062521	0.463252	TMEM81	ENSG00000174529	1	205052258	205053645	protein_coding
434.228	0.0161366	0.070111	0.230158	0.817969	0.956543	RBBP5	ENSG00000117222	1	205055270	205091143	protein_coding
257.337	0.12834	0.0794843	1.61465	0.106385	0.55407	DSTYK	ENSG00000133059	1	205111632	205180727	protein_coding
82.8788	0.284544	0.237417	1.1985	0.230724	0.685809	NUAK2	ENSG00000163545	1	205271187	205290883	protein_coding
19.6169	0.734762	0.297377	2.4708	0.0134809	0.249537	KLHDC8A	ENSG00000162873	1	205305220	205326218	protein_coding
8.89567	0.0466287	0.279568	0.166788	0.867536	0.970609	LEMD1	ENSG00000186007	1	205350506	205425082	protein_coding
15.6898	-0.118007	0.20919	-0.564114	0.572676	0.880962	RP11-576D8.4	ENSG00000224717	1	205425057	205438152	lincRNA
195.123	0.14717	0.13119	1.12181	0.261943	0.712323	CDK18	ENSG00000117266	1	205473723	205501921	protein_coding
5.7084	0.0269545	0.193293	0.139449	0.889095	0.976203	MFSD4	ENSG00000174514	1	205538013	205572046	protein_coding
227.69	0.0454689	0.101322	0.448755	0.653609	0.909654	ELK4	ENSG00000158711	1	205577071	205601090	protein_coding
99.7704	0.037139	0.123276	0.301268	0.76321	0.939786	SLC45A3	ENSG00000158715	1	205626979	205649587	protein_coding
7427.95	-0.0351915	0.0509859	-0.690221	0.490055	0.848383	NUCKS1	ENSG00000069275	1	205681947	205719404	protein_coding
126.739	0.17889	0.155689	1.14902	0.250548	0.701472	RAB7L1	ENSG00000117280	1	205737114	205744588	protein_coding
271.802	0.23266	0.089877	2.58864	0.00963544	0.216986	SLC41A1	ENSG00000133065	1	205758221	205782876	protein_coding
1.06187	0.821132	0.485417	1.6916	0.0907216	0.528574	PM20D1	ENSG00000162877	1	205797150	205819260	protein_coding
15.6238	0.193621	0.164251	1.17881	0.238473	0.691941	RP11-312O7.2	ENSG00000229874	1	206135293	206137984	antisense
69.2317	0.413094	0.14359	2.8769	0.004016	0.146128	FAM72A	ENSG00000196550	1	206136916	206155151	protein_coding
1.39632	0.0983658	0.396292	0.248215	0.803968	0.953727	AVPR1B	ENSG00000198049	1	206223976	206231639	protein_coding
417.588	0.237707	0.106245	2.23734	0.025264	0.331226	SRGAP2	ENSG00000163486	1	206516200	206637783	protein_coding
68.9988	-0.453462	0.203515	-2.22814	0.0258709	0.335068	IKBKE	ENSG00000143466	1	206643791	206670223	protein_coding
2.12582	-0.514669	0.409721	-1.25614	0.209064	0.668505	C1orf147	ENSG00000162888	1	206664449	206671061	protein_coding
21.5119	0.112807	0.164389	0.686221	0.492574	0.849527	RASSF5	ENSG00000136653	1	206680879	206762616	protein_coding
384.383	-0.0682724	0.0645623	-1.05746	0.2903	0.732022	EIF2D	ENSG00000143486	1	206744620	206785904	protein_coding
79.8242	0.146413	0.139768	1.04754	0.29485	0.733592	DYRK3	ENSG00000143479	1	206808881	206857764	protein_coding
490.407	0.139322	0.088956	1.56619	0.117304	0.5725	MAPKAPK2	ENSG00000162889	1	206858289	206907628	protein_coding
40.9578	-0.0503065	0.152498	-0.329884	0.741488	0.934563	C1orf116	ENSG00000182795	1	207191866	207206101	protein_coding
360.824	-0.0511191	0.0687208	-0.743867	0.456957	0.831357	YOD1	ENSG00000180667	1	207217194	207226325	protein_coding
326.322	0.160109	0.0807734	1.9822	0.0474566	0.421558	PFKFB2	ENSG00000123836	1	207222801	207254369	protein_coding
159.07	0.11522	0.0788901	1.46052	0.144148	0.610181	CD55	ENSG00000196352	1	207494853	207534311	protein_coding
61.2026	-0.132863	0.184487	-0.720178	0.471415	0.840083	CR2	ENSG00000117322	1	207627575	207663240	protein_coding
6.48957	-0.0606614	0.277036	-0.218966	0.826677	0.958379	CR1	ENSG00000203710	1	207669492	207813992	protein_coding
32.7823	0.438815	0.2846	1.54186	0.123107	0.579585	CR1L	ENSG00000197721	1	207818458	207911761	protein_coding
796.006	-0.0124484	0.057131	-0.217892	0.827514	0.958674	CD46	ENSG00000117335	1	207925402	207968858	protein_coding
2.41656	-0.0915706	0.3194	-0.286696	0.774345	0.943203	C1orf132	ENSG00000203709	1	207974863	208042495	processed_transcript
1.23307	0.230541	0.510345	0.451735	0.65146	0.909356	CD34	ENSG00000174059	1	208057594	208084747	protein_coding
1.31502	0.978685	0.493114	1.9847	0.0471775	0.420548	RP11-385M4.1	ENSG00000232537	1	209320612	209328446	lincRNA
65.696	0.240221	0.286952	0.837146	0.40251	0.805443	MIR205HG	ENSG00000230937	1	209602165	209606183	lincRNA
3.60462	0.385463	0.412203	0.935129	0.349722	0.77297	CAMK1G	ENSG00000008118	1	209757062	209787283	protein_coding
6.15498	0.230698	0.274498	0.840435	0.400664	0.804097	LAMB3	ENSG00000196878	1	209788215	209825811	protein_coding
5.25408	0.183428	0.369379	0.496585	0.619482	0.898931	G0S2	ENSG00000123689	1	209848765	209849733	protein_coding
35.562	-0.0949995	0.137507	-0.690868	0.489648	0.848383	TRAF3IP3	ENSG00000009790	1	209929377	209955668	protein_coding
95.0623	-0.0438472	0.100559	-0.436036	0.662811	0.91305	C1orf74	ENSG00000162757	1	209955661	209957904	protein_coding
232.352	0.118031	0.124926	0.944804	0.344759	0.770252	IRF6	ENSG00000117595	1	209959036	209979465	protein_coding
239.322	-0.128371	0.101858	-1.2603	0.207562	0.667109	DIEXF	ENSG00000117597	1	210001352	210030910	protein_coding
206.251	-0.00426474	0.0983303	-0.0433715	0.965405	0.991918	SYT14	ENSG00000143469	1	210111538	210337636	protein_coding
8.02812	0.285385	0.244948	1.16508	0.243985	0.695986	SERTAD4-AS1	ENSG00000203706	1	210404801	210407392	antisense
65.986	0.282437	0.22488	1.25594	0.209136	0.668521	SERTAD4	ENSG00000082497	1	210406144	210419976	protein_coding
6.49474	0.645284	0.237015	2.72254	0.00647814	0.181144	HHAT	ENSG00000054392	1	210501596	210849638	protein_coding
5.3576	-0.220318	0.355396	-0.619923	0.535309	0.866215	RNU5A-8P	ENSG00000200972	1	210547498	210547611	snRNA
1.71383	0.428122	0.410882	1.04196	0.297431	0.735652	KCNH1	ENSG00000143473	1	210856555	211307457	protein_coding
101.812	-0.16762	0.109074	-1.53675	0.124354	0.581106	RCOR3	ENSG00000117625	1	211431719	211489727	protein_coding
121.872	-0.160169	0.104736	-1.52927	0.126196	0.58434	TRAF5	ENSG00000082512	1	211499957	211548288	protein_coding
37.9274	-0.0184522	0.17815	-0.103577	0.917505	0.98195	LINC00467	ENSG00000153363	1	211556145	211605878	processed_transcript
1.55849	-0.28898	0.490573	-0.589067	0.555816	0.873752	RP11-318L16.6	ENSG00000261252	1	211608414	211608675	lincRNA
2.03615	-0.542788	0.443054	-1.22511	0.220535	0.678456	RD3	ENSG00000198570	1	211649864	211666259	protein_coding
618.561	-0.400617	0.200236	-2.00073	0.0454219	0.41526	SLC30A1	ENSG00000170385	1	211744910	211752084	protein_coding
362.704	0.103006	0.121223	0.849723	0.395479	0.800849	NEK2	ENSG00000117650	1	211836114	211848960	protein_coding
325.695	0.00731733	0.117408	0.0623238	0.950305	0.988722	LPGAT1	ENSG00000123684	1	211916799	212004114	protein_coding
353.669	-0.0606589	0.0871142	-0.696315	0.486232	0.847103	INTS7	ENSG00000143493	1	212113741	212208884	protein_coding
1067.36	-0.0811094	0.0547194	-1.48228	0.138266	0.601456	DTL	ENSG00000143476	1	212208919	212280742	protein_coding
553.381	0.149655	0.0645728	2.31761	0.0204706	0.30023	PPP2R5A	ENSG00000066027	1	212458879	212535200	protein_coding
1.45697	0.173818	0.428823	0.405338	0.685229	0.917835	RP11-384C4.2	ENSG00000229832	1	212530760	212531695	antisense
203.393	0.0317394	0.0882046	0.359839	0.718968	0.92769	TMEM206	ENSG00000065600	1	212537273	212588243	protein_coding
176.138	-0.189523	0.112714	-1.68145	0.0926752	0.531781	NENF	ENSG00000117691	1	212606229	212619714	protein_coding
3.66817	0.246697	0.302889	0.814477	0.415372	0.811229	RP11-61J19.4	ENSG00000260805	1	212731175	212733073	lincRNA
177.948	0.182663	0.205582	0.888517	0.374263	0.789769	ATF3	ENSG00000162772	1	212738676	212794119	protein_coding
10.918	0.298172	0.215975	1.38058	0.167407	0.631628	BATF3	ENSG00000123685	1	212859760	212873327	protein_coding
565.77	-0.0448315	0.0628298	-0.713539	0.475513	0.841405	NSL1	ENSG00000117697	1	212899495	212965124	protein_coding
154.543	0.0645797	0.107326	0.601716	0.547363	0.870153	TATDN3	ENSG00000203705	1	212965170	212989968	protein_coding
2.50537	0.524992	0.310127	1.69283	0.0904876	0.527963	C1orf227	ENSG00000185523	1	213003483	213020991	protein_coding
118.885	-0.0625619	0.208408	-0.300189	0.764033	0.940164	FLVCR1-AS1	ENSG00000198468	1	213025450	213031430	lincRNA
795.598	-0.0179576	0.116058	-0.154729	0.877035	0.973165	FLVCR1	ENSG00000162769	1	213031597	213072705	protein_coding
1233.88	0.101976	0.0944231	1.07999	0.280147	0.724917	VASH2	ENSG00000143494	1	213123862	213165379	protein_coding
447.686	-0.238554	0.0754192	-3.16304	0.00156129	0.0954389	ANGEL2	ENSG00000174606	1	213165524	213189168	protein_coding
418.821	0.0353499	0.0608724	0.580722	0.561428	0.876439	RPS6KC1	ENSG00000136643	1	213224589	213448116	protein_coding
17.3623	0.522541	0.298327	1.75157	0.0798475	0.503891	PROX1	ENSG00000117707	1	214156524	214214595	protein_coding
84.1819	-0.0258953	0.189307	-0.13679	0.891197	0.976502	SMYD2	ENSG00000143499	1	214454445	214510474	protein_coding
1212.31	0.235719	0.150311	1.5682	0.116834	0.571468	PTPN14	ENSG00000152104	1	214522039	214725792	protein_coding
2886.67	0.264577	0.176617	1.49803	0.134126	0.596517	CENPF	ENSG00000117724	1	214776538	214837931	protein_coding
6.89857	-0.542113	0.312796	-1.73312	0.0830743	0.512812	KCNK2	ENSG00000082482	1	215179118	215410436	protein_coding
958.567	0.00422233	0.0537872	0.0785007	0.93743	0.985761	KCTD3	ENSG00000136636	1	215740735	215795149	protein_coding
8.93454	0.755526	0.262061	2.88301	0.00393889	0.144901	USH2A	ENSG00000042781	1	215796236	216596738	protein_coding
25.0572	0.145307	0.237465	0.611908	0.540599	0.868256	ESRRG	ENSG00000196482	1	216676588	217311097	protein_coding
253.003	-0.123201	0.0710773	-1.73334	0.0830355	0.512812	GPATCH2	ENSG00000092978	1	217600334	217804424	protein_coding
2.05695	-0.222932	0.348361	-0.639946	0.522208	0.860928	RP11-361K17.2	ENSG00000229841	1	217665317	217667625	antisense
5.95372	-0.0408181	0.219851	-0.185663	0.852709	0.965492	SPATA17	ENSG00000162814	1	217804666	218045038	protein_coding
599.119	-0.145101	0.0867802	-1.67205	0.0945142	0.536831	RRP15	ENSG00000067533	1	218458629	218511325	protein_coding
1.44125	0.452057	0.484049	0.933909	0.350351	0.773123	RP11-224O19.2	ENSG00000232480	1	218517538	218519020	antisense
29.1773	0.537639	0.362706	1.4823	0.138261	0.601456	TGFB2	ENSG00000092969	1	218519577	218617961	protein_coding
108.964	-0.127931	0.0940486	-1.36026	0.173746	0.635396	LYPLAL1	ENSG00000143353	1	219347186	219386207	protein_coding
0.941424	0.563366	0.49516	1.13774	0.255227	0.704927	RP11-135J2.3	ENSG00000223842	1	219395590	219398839	lincRNA
2.10959	0.0933868	0.389136	0.239985	0.810342	0.954831	SLC30A10	ENSG00000196660	1	219858769	220131989	protein_coding
3784.39	0.0720505	0.0571765	1.26014	0.207618	0.667109	EPRS	ENSG00000136628	1	220141943	220220000	protein_coding
181.402	0.0796798	0.080788	0.986283	0.323994	0.755409	BPNT1	ENSG00000162813	1	220230824	220263804	protein_coding
1347.23	-0.0729396	0.0520831	-1.40045	0.16138	0.629796	IARS2	ENSG00000067704	1	220267444	220321380	protein_coding
1202.41	-0.0529179	0.0518394	-1.0208	0.307347	0.742679	RAB3GAP2	ENSG00000118873	1	220321635	220445796	protein_coding
187.6	0.0904196	0.0685132	1.31974	0.186922	0.645099	MARK1	ENSG00000116141	1	220701568	220837803	protein_coding
126.56	-0.0551842	0.127002	-0.434514	0.663915	0.913094	C1orf115	ENSG00000162817	1	220863187	220872499	protein_coding
61.2877	-0.0558917	0.112926	-0.494943	0.62064	0.899109	2022-03-02	ENSG00000117791	1	220921567	220958150	protein_coding
333.791	-0.0839669	0.0771785	-1.08796	0.276614	0.722606	2022-03-01	ENSG00000186205	1	220960101	220987735	protein_coding
28.1433	0.915017	0.234901	3.89533	9.80666e-05	0.0180557	DUSP10	ENSG00000143507	1	221874766	221915518	protein_coding
1.30381	2.54564	0.672042	3.78791	0.000151918	0.0239828	RP11-400N13.2	ENSG00000228437	1	222139683	222158306	lincRNA
94.5169	-0.0139827	0.100078	-0.139718	0.888883	0.976038	TAF1A	ENSG00000143498	1	222731244	222763275	protein_coding
5.67202	0.140697	0.249988	0.562815	0.573561	0.881242	RP11-378J18.3	ENSG00000225265	1	222763167	222766374	antisense
654.623	0.180705	0.0859791	2.10174	0.0355765	0.378961	MIA3	ENSG00000154305	1	222791428	222841354	protein_coding
6.5498	-0.346719	0.192965	-1.7968	0.0723672	0.488888	RP11-378J18.8	ENSG00000272750	1	222832209	222834854	antisense
453.609	-0.0260341	0.0561973	-0.463262	0.643176	0.906097	AIDA	ENSG00000186063	1	222841355	222886552	protein_coding
476.868	-0.00937811	0.0625389	-0.149956	0.880799	0.973814	BROX	ENSG00000162819	1	222885895	222908538	protein_coding
30.8368	0.0775554	0.166893	0.464702	0.642145	0.905997	RP11-452F19.3	ENSG00000228106	1	222988364	223010726	lincRNA
90.3548	0.164327	0.217463	0.755658	0.449855	0.828065	DISP1	ENSG00000154309	1	222988406	223179337	protein_coding
20.4656	-0.193817	0.233429	-0.830304	0.406367	0.806106	TLR5	ENSG00000187554	1	223282748	223316624	protein_coding
23.1695	0.171332	0.248377	0.689808	0.490315	0.848383	SUSD4	ENSG00000143502	1	223394161	223537544	protein_coding
285.181	-0.442009	0.176565	-2.50337	0.0123017	0.242753	CAPN2	ENSG00000162909	1	223889295	223963720	protein_coding
429.697	-0.116895	0.0533782	-2.18993	0.0285294	0.348914	TP53BP2	ENSG00000143514	1	223967601	224033674	protein_coding
6.01954	0.112028	0.256779	0.436282	0.662632	0.91305	RP11-504P24.8	ENSG00000272645	1	224139096	224141141	lincRNA
4.02593	0.113106	0.231108	0.489409	0.624552	0.89992	RP11-504P24.4	ENSG00000185495	1	224183659	224198309	lincRNA
740.021	0.0220488	0.068851	0.320239	0.748787	0.937109	FBXO28	ENSG00000143756	1	224301789	224349749	protein_coding
349.565	-0.0654757	0.094605	-0.692095	0.488878	0.848087	DEGS1	ENSG00000143753	1	224363458	224381143	protein_coding
390.851	0.00512708	0.0807106	0.0635243	0.949349	0.988529	NVL	ENSG00000143748	1	224415036	224518089	protein_coding
730.895	0.102591	0.0844568	1.21471	0.224476	0.680772	CNIH4	ENSG00000143771	1	224544552	224567161	protein_coding
706.044	0.194723	0.0843476	2.30858	0.0209669	0.304833	WDR26	ENSG00000162923	1	224572845	224624735	protein_coding
71.8222	0.857506	0.170902	5.01752	5.23417e-07	0.000283621	CNIH3	ENSG00000143786	1	224622362	224928251	protein_coding
6.0884	1.01314	0.206892	4.89696	9.73302e-07	0.000473613	RP11-100E13.1	ENSG00000233384	1	224802998	224803922	antisense
259.965	0.00463361	0.0883522	0.0524448	0.958174	0.990502	DNAH14	ENSG00000185842	1	225083964	225586996	protein_coding
1515.1	-0.012998	0.0840652	-0.154619	0.877122	0.973165	LBR	ENSG00000143815	1	225589204	225616627	protein_coding
2.94637	0.0258971	0.272746	0.0949495	0.924355	0.983118	AC092811.1	ENSG00000203691	1	225600404	225602040	protein_coding
3978.06	0.00134762	0.0532185	0.0253223	0.979798	0.995182	ENAH	ENSG00000154380	1	225674537	225840844	protein_coding
3552.81	-0.13396	0.0803802	-1.66658	0.0955971	0.539074	SRP9	ENSG00000143742	1	225965531	225978168	protein_coding
224.953	0.10336	0.0956986	1.08006	0.280115	0.724917	EPHX1	ENSG00000143819	1	225997794	226033260	protein_coding
1.07722	0.0328528	0.474109	0.0692939	0.944756	0.987813	RP11-285F7.2	ENSG00000242861	1	226028584	226034223	antisense
357.039	-0.0927022	0.146427	-0.633096	0.526671	0.862897	TMEM63A	ENSG00000196187	1	226033237	226070069	protein_coding
450.089	0.302541	0.317847	0.951842	0.341177	0.767236	LEFTY1	ENSG00000243709	1	226073982	226099082	protein_coding
473.563	0.000881095	0.11692	0.00753589	0.993987	0.99897	PYCR2	ENSG00000143811	1	226107578	226111978	protein_coding
1.04891	0.096168	0.729236	0.131875	0.895083	0.976502	RP4-559A3.6	ENSG00000248322	1	226124111	226125257	sense_overlapping
233.485	0.240055	0.308481	0.778185	0.43646	0.821188	LEFTY2	ENSG00000143768	1	226124298	226129189	protein_coding
431.486	-0.0198658	0.0685898	-0.289631	0.772098	0.942894	SDE2	ENSG00000143751	1	226170403	226187032	protein_coding
1.75475	0.549246	0.341214	1.60968	0.107467	0.555306	RP11-396C23.4	ENSG00000272562	1	226248413	226249577	antisense
1664.42	-0.0217925	0.0501385	-0.434646	0.663819	0.913094	H3F3A	ENSG00000163041	1	226249552	226259702	protein_coding
2.40836	-0.0917689	0.397498	-0.230866	0.817419	0.956543	RP11-396C23.2	ENSG00000225518	1	226271340	226277993	lincRNA
539.76	0.184895	0.0904385	2.04443	0.0409116	0.402639	ACBD3	ENSG00000182827	1	226332380	226374431	protein_coding
1.29901	-0.425985	0.44373	-0.96001	0.33705	0.765377	RP11-275I14.4	ENSG00000234478	1	226335704	226342772	antisense
40.7546	0.213564	0.55884	0.382157	0.702345	0.922333	MIXL1	ENSG00000185155	1	226411319	226414755	protein_coding
243.871	-0.0124052	0.0641478	-0.193384	0.846658	0.964088	LIN9	ENSG00000183814	1	226418850	226497570	protein_coding
5841.39	0.129804	0.0611835	2.12155	0.0338758	0.371595	PARP1	ENSG00000143799	1	226548392	226595780	protein_coding
5.15364	0.0417609	0.237372	0.17593	0.860349	0.968237	C1orf95	ENSG00000203685	1	226736501	226796915	protein_coding
144.437	0.287915	0.18611	1.54701	0.12186	0.577916	ITPKB	ENSG00000143772	1	226819391	226927024	protein_coding
164.904	-0.0588246	0.110148	-0.534053	0.593305	0.890013	PSEN2	ENSG00000143801	1	227057885	227083806	protein_coding
357.465	0.258434	0.103429	2.49866	0.0124663	0.243842	ADCK3	ENSG00000163050	1	227085237	227175246	protein_coding
512.258	-0.013943	0.0988119	-0.141107	0.887786	0.975949	CDC42BPA	ENSG00000143776	1	227177566	227506175	protein_coding
3.21155	0.0284915	0.321922	0.0885045	0.929476	0.984096	CTD-2090I13.1	ENSG00000234277	1	227581292	227618736	lincRNA
724.147	-0.0345822	0.0545585	-0.633855	0.526175	0.862804	ZNF678	ENSG00000181450	1	227751244	227865144	protein_coding
406.793	0.0219926	0.0552392	0.398133	0.690532	0.919116	SNAP47	ENSG00000143740	1	227916240	227968927	protein_coding
73.5718	-0.171952	0.119759	-1.43582	0.151054	0.617098	JMJD4	ENSG00000081692	1	227918126	227923112	protein_coding
14.4767	0.394844	0.25306	1.56027	0.118695	0.574258	WNT9A	ENSG00000143816	1	228106357	228135599	protein_coding
1.31761	-0.217749	0.466317	-0.466954	0.640533	0.905699	WNT3A	ENSG00000154342	1	228194752	228248961	protein_coding
2210.62	-0.00130767	0.0540491	-0.0241942	0.980698	0.995343	ARF1	ENSG00000143761	1	228270361	228286912	protein_coding
111.074	-0.0896632	0.0770093	-1.16432	0.244296	0.696217	C1orf35	ENSG00000143793	1	228288427	228293112	protein_coding
245.544	-0.0435605	0.0885069	-0.492171	0.622599	0.899267	MRPL55	ENSG00000162910	1	228294380	228297013	protein_coding
436.185	-0.0469032	0.0806423	-0.581619	0.560823	0.876439	GUK1	ENSG00000143774	1	228327663	228336685	protein_coding
4.98678	-0.472064	0.3385	-1.39457	0.163144	0.630456	GJC2	ENSG00000198835	1	228337553	228347527	protein_coding
86.6694	-0.240516	0.118817	-2.02426	0.0429429	0.409203	IBA57	ENSG00000181873	1	228353516	228369958	protein_coding
2.4749	-0.247142	0.345033	-0.716283	0.473817	0.841092	C1orf145	ENSG00000162913	1	228391207	228401365	protein_coding
210.218	-0.146785	0.126083	-1.16419	0.244348	0.696266	OBSCN	ENSG00000154358	1	228395831	228566577	protein_coding
3.62716	0.0996453	0.235995	0.422234	0.672854	0.915423	RP5-1139B12.2	ENSG00000269890	1	228458144	228462098	antisense
1.68809	-0.214546	0.40596	-0.528489	0.59716	0.890982	RP5-1139B12.4	ENSG00000270110	1	228483612	228490699	antisense
204.926	0.0119637	0.0818965	0.146084	0.883855	0.974913	TRIM11	ENSG00000154370	1	228581374	228594541	protein_coding
0.997348	0.509749	0.479664	1.06272	0.287908	0.731576	RP11-245P10.4	ENSG00000231563	1	228595082	228597395	antisense
6.67378	-0.21267	0.227352	-0.935424	0.34957	0.77297	TRIM17	ENSG00000162931	1	228595641	228604562	protein_coding
5.39112	-0.511537	0.3598	-1.42173	0.155106	0.622078	HIST3H3	ENSG00000168148	1	228612546	228613026	protein_coding
369.276	-0.0786143	0.185015	-0.424907	0.670904	0.915423	HIST3H2A	ENSG00000181218	1	228645065	228645560	protein_coding
540.889	-0.144659	0.169594	-0.852975	0.393673	0.800157	HIST3H2BB	ENSG00000196890	1	228645808	228646259	protein_coding
918.468	0.371288	0.154499	2.40318	0.0162532	0.274127	RNF187	ENSG00000168159	1	228674762	228683467	protein_coding
149.487	0.519071	0.211879	2.44984	0.014292	0.256526	RHOU	ENSG00000116574	1	228870824	228882416	protein_coding
1.49295	0.267485	0.43734	0.611618	0.540791	0.868256	RP5-1065P14.2	ENSG00000236975	1	229228562	229230652	lincRNA
2.03582	0.442863	0.360891	1.22714	0.219771	0.677561	RP5-1061H20.4	ENSG00000177788	1	229394028	229406775	lincRNA
308.387	0.0615252	0.0791705	0.777122	0.437087	0.822036	RAB4A	ENSG00000168118	1	229406822	229441641	protein_coding
371.255	0.812265	0.252546	3.2163	0.00129853	0.0866913	CCSAP	ENSG00000154429	1	229456758	229479041	protein_coding
9.61828	-0.333692	0.176589	-1.88965	0.0588043	0.4552	RP5-1068B5.3	ENSG00000226920	1	229576031	229576767	lincRNA
1632.79	-0.0161843	0.0425137	-0.380685	0.703437	0.922333	NUP133	ENSG00000069248	1	229577045	229644103	protein_coding
169.396	0.0373033	0.107854	0.345868	0.729442	0.930497	ABCB10	ENSG00000135776	1	229652329	229694442	protein_coding
341.717	-0.104553	0.0839924	-1.24479	0.21321	0.671843	TAF5L	ENSG00000135801	1	229728858	229761794	protein_coding
800.842	-0.10239	0.132206	-0.774471	0.438652	0.823184	URB2	ENSG00000135763	1	229761981	229795946	protein_coding
854.735	-0.0930592	0.0803877	-1.15763	0.247015	0.698407	GALNT2	ENSG00000143641	1	230193536	230417870	protein_coding
267.677	0.00948693	0.0673839	0.140789	0.888037	0.975949	PGBD5	ENSG00000177614	1	230457392	230561475	protein_coding
468.798	0.0245786	0.0595136	0.412991	0.679613	0.916153	COG2	ENSG00000135775	1	230778235	230829728	protein_coding
1.31611	-0.068188	0.728765	-0.0935664	0.925454	0.983358	AGT	ENSG00000135744	1	230838269	230850043	protein_coding
1.40433	-0.599852	0.435092	-1.37868	0.167994	0.631628	CAPN9	ENSG00000135773	1	230883130	230937749	protein_coding
366.379	-0.133229	0.0715366	-1.86239	0.0625479	0.463252	C1orf198	ENSG00000119280	1	230972865	231005335	protein_coding
3.93483	-0.0393069	0.244032	-0.161073	0.872036	0.971828	RP5-858B6.3	ENSG00000223393	1	231010592	231014761	antisense
74.8725	-0.117962	0.116942	-1.00872	0.313109	0.74729	TTC13	ENSG00000143643	1	231041989	231114621	protein_coding
106.47	-0.158231	0.103318	-1.53149	0.125648	0.583532	ARV1	ENSG00000173409	1	231114727	231136341	protein_coding
13.9325	0.355337	0.216954	1.63784	0.101454	0.548262	FAM89A	ENSG00000182118	1	231154704	231175992	protein_coding
85.2911	-0.146073	0.102253	-1.42855	0.153134	0.619768	C1orf131	ENSG00000143633	1	231359509	231376933	protein_coding
720.487	-0.182043	0.0754847	-2.41165	0.0158805	0.272359	GNPAT	ENSG00000116906	1	231376953	231413719	protein_coding
202.324	-0.0412466	0.0697466	-0.591379	0.554267	0.873383	EXOC8	ENSG00000116903	1	231468480	231473598	protein_coding
141.696	-0.0540533	0.0767657	-0.704133	0.48135	0.844422	SPRTN	ENSG00000010072	1	231472850	231490769	protein_coding
259.433	-0.189314	0.21795	-0.868611	0.38506	0.796376	EGLN1	ENSG00000135766	1	231499497	231560790	protein_coding
15.4663	-0.311058	0.167308	-1.85919	0.0630004	0.464965	RP11-295G20.2	ENSG00000233461	1	231658134	231664302	antisense
349.407	-0.142387	0.0756432	-1.88235	0.0597888	0.456302	TSNAX	ENSG00000116918	1	231664399	231702270	protein_coding
37.9804	-0.0980925	0.115529	-0.849073	0.39584	0.800849	DISC1	ENSG00000162946	1	231762561	232177018	protein_coding
18.8956	-0.29862	0.227476	-1.31276	0.189265	0.647206	RP5-865N13.2	ENSG00000235152	1	232295837	232321389	lincRNA
5.70676	-0.222419	0.328253	-0.677583	0.498036	0.851828	RP5-865N13.1	ENSG00000236372	1	232310678	232315859	lincRNA
347.251	0.733331	0.212513	3.45076	0.000559006	0.0523716	SIPA1L2	ENSG00000116991	1	232533711	232697304	protein_coding
49.4517	-0.263539	0.115028	-2.2911	0.0219579	0.311283	MAP10	ENSG00000212916	1	232940643	232946092	protein_coding
446.033	-0.010102	0.109564	-0.0922017	0.926538	0.983362	NTPCR	ENSG00000135778	1	233086351	233119628	protein_coding
616.101	-0.0413777	0.0916505	-0.451473	0.651649	0.909356	PCNXL2	ENSG00000135749	1	233119181	233431459	protein_coding
449.459	0.117463	0.102745	1.14325	0.252935	0.70383	MLK4	ENSG00000143674	1	233463514	233520894	protein_coding
106.422	0.0475652	0.119231	0.398932	0.689944	0.918847	KCNK1	ENSG00000135750	1	233749750	233808258	protein_coding
16.8003	0.112557	0.135511	0.830609	0.406195	0.806106	SLC35F3	ENSG00000183780	1	234040679	234460262	protein_coding
3.52772	0.364286	0.272706	1.33582	0.181608	0.64102	RP4-799P18.2	ENSG00000233332	1	234348352	234350834	antisense
4.49895	-0.412618	0.265828	-1.5522	0.120614	0.575765	RP5-827C21.2	ENSG00000236358	1	234492752	234501574	antisense
2.68824	-0.0622315	0.290645	-0.214116	0.830457	0.958953	RP5-827C21.4	ENSG00000231663	1	234508553	234509339	antisense
207.53	0.0385915	0.102189	0.377647	0.705693	0.922803	COA6	ENSG00000168275	1	234509202	234519795	protein_coding
250.657	0.0255274	0.0735909	0.346883	0.728679	0.930497	TARBP1	ENSG00000059588	1	234527059	234614849	protein_coding
445.681	0.193745	0.0983654	1.96965	0.0488786	0.424897	IRF2BP2	ENSG00000168264	1	234740015	234745271	protein_coding
0.916664	-0.0681227	0.474377	-0.143605	0.885813	0.975333	LINC01132	ENSG00000227630	1	234859789	234867390	lincRNA
3403.05	0.0273777	0.0642733	0.425957	0.670139	0.915143	TOMM20	ENSG00000173726	1	235272651	235292251	protein_coding
8.12362	0.0159818	0.191839	0.0833086	0.933606	0.984846	SNORA14B	ENSG00000207181	1	235291118	235291252	snoRNA
9.70115	-0.125477	0.170883	-0.734283	0.462776	0.8339	RBM34	ENSG00000188739	1	235294498	235324772	protein_coding
400.81	-0.0333138	0.0799652	-0.416603	0.676969	0.916153	ARID4B	ENSG00000054267	1	235294949	235491534	protein_coding
1.05222	0.654316	0.454218	1.44053	0.149717	0.615349	ARID4B-IT1	ENSG00000232686	1	235333435	235334206	sense_intronic
438.424	-0.0613969	0.0753501	-0.814822	0.415174	0.811229	GGPS1	ENSG00000152904	1	235490665	235507847	protein_coding
429.442	-0.0172906	0.0538655	-0.320995	0.748214	0.937042	TBCE	ENSG00000116957	1	235530675	235612283	protein_coding
323.05	-0.0372489	0.0497824	-0.748236	0.454318	0.83054	B3GALNT2	ENSG00000162885	1	235613238	235667781	protein_coding
454.071	-0.351497	0.120849	-2.90856	0.00363092	0.140736	GNG4	ENSG00000168243	1	235710987	235814054	protein_coding
7.84462	0.42024	0.304948	1.37807	0.168182	0.631763	LYST	ENSG00000143669	1	235824341	236046940	protein_coding
286.769	0.112102	0.168241	0.666319	0.505207	0.854904	NID1	ENSG00000116962	1	236139130	236228462	protein_coding
60.4336	0.0460636	0.11131	0.413832	0.678997	0.916153	GPR137B	ENSG00000077585	1	236305832	236385165	protein_coding
44.8378	-0.0265657	0.149408	-0.177806	0.858875	0.967175	ERO1LB	ENSG00000086619	1	236378855	236445319	protein_coding
88.8229	0.0398751	0.0885554	0.450284	0.652506	0.909356	EDARADD	ENSG00000186197	1	236511562	236648214	protein_coding
119.66	-0.137283	0.103289	-1.32911	0.183811	0.643309	LGALS8	ENSG00000116977	1	236681300	236716281	protein_coding
1.24468	-0.247441	0.492142	-0.502784	0.615116	0.897438	LGALS8-AS1	ENSG00000223776	1	236686369	236687808	antisense
2795.3	0.00261862	0.0733332	0.0357085	0.971515	0.993131	HEATR1	ENSG00000119285	1	236712305	236767804	protein_coding
8.52739	-0.203386	0.185976	-1.09361	0.274125	0.721035	ACTN2	ENSG00000077522	1	236849754	236927931	protein_coding
589.203	0.00366233	0.0848692	0.0431527	0.96558	0.992002	MTR	ENSG00000116984	1	236958610	237067281	protein_coding
228.728	-0.100554	0.1846	-0.544712	0.585952	0.886469	RYR2	ENSG00000198626	1	237205505	237997288	protein_coding
2.21556	-0.0367821	0.319268	-0.115207	0.908281	0.980462	RP11-193H5.1	ENSG00000237250	1	238025475	238091621	antisense
9.31099	0.465001	0.47603	0.976831	0.328653	0.758969	LINC01139	ENSG00000215808	1	238643684	238649323	lincRNA
114.194	0.277958	0.180299	1.54165	0.123158	0.579585	CHRM3	ENSG00000133019	1	239549865	240078750	protein_coding
2.71865	0.31982	0.347476	0.92041	0.357358	0.778764	CHRM3-AS2	ENSG00000233355	1	239866684	239893765	processed_transcript
14.1155	0.312173	0.215509	1.44854	0.147466	0.612999	FMN2	ENSG00000155816	1	240177648	240638489	protein_coding
2.85139	0.946904	0.332349	2.84912	0.00438397	0.153428	GREM2	ENSG00000180875	1	240652873	240775449	protein_coding
13.8918	-0.0406768	0.184503	-0.220467	0.825507	0.958177	RGS7	ENSG00000182901	1	240931554	241520530	protein_coding
1.17474	-0.13254	0.529211	-0.250448	0.802241	0.952693	RP11-527D7.1	ENSG00000225554	1	241587592	241596792	lincRNA
910.096	-0.10997	0.0558887	-1.96766	0.0491066	0.42492	FH	ENSG00000091483	1	241660903	241683061	protein_coding
1.43032	-0.507587	0.42921	-1.18261	0.236965	0.69101	KMO	ENSG00000117009	1	241695434	241758944	protein_coding
121.496	-0.0812647	0.107672	-0.754741	0.450404	0.828065	OPN3	ENSG00000054277	1	241753404	241840678	protein_coding
1292.39	-0.028116	0.0909506	-0.309135	0.757219	0.938331	CHML	ENSG00000203668	1	241792155	241799232	protein_coding
560.783	-0.0396936	0.0623451	-0.636675	0.524337	0.861833	EXO1	ENSG00000174371	1	242011269	242058450	protein_coding
24.7336	-0.0337705	0.172371	-0.195917	0.844675	0.963691	PLD5	ENSG00000180287	1	242246288	242687998	protein_coding
3.39695	-0.14497	0.272629	-0.531748	0.594901	0.890728	RP11-261C10.3	ENSG00000214837	1	243242159	243265035	lincRNA
779.916	0.0656348	0.0737386	0.890101	0.373412	0.789081	CEP170	ENSG00000143702	1	243287730	243418650	protein_coding
0.949502	-0.477505	0.517883	-0.922033	0.356511	0.777684	RP11-261C10.5	ENSG00000227230	1	243299200	243303890	antisense
104.139	0.225968	0.133042	1.69847	0.0894199	0.525117	SDCCAG8	ENSG00000054282	1	243419320	243663394	protein_coding
337.004	0.258999	0.115496	2.24249	0.0249299	0.329045	AKT3	ENSG00000117020	1	243651535	244014381	protein_coding
1020.83	-0.00626523	0.0513918	-0.121911	0.902969	0.978761	ADSS	ENSG00000035687	1	244571796	244615436	protein_coding
3.20773	-0.361014	0.336942	-1.07144	0.28397	0.728527	C1orf101	ENSG00000179397	1	244617679	244804479	protein_coding
2414.63	-0.0903893	0.0793657	-1.1389	0.254746	0.704671	DESI2	ENSG00000121644	1	244816237	244872335	protein_coding
10.7504	0.0214093	0.155913	0.137315	0.890781	0.976502	COX20	ENSG00000203667	1	244998624	245008359	protein_coding
25.8151	-0.0348233	0.153008	-0.227591	0.819964	0.956953	HNRNPU-AS1	ENSG00000188206	1	245003940	245018799	antisense
6833.52	-0.0807361	0.0726452	-1.11138	0.266406	0.714827	HNRNPU	ENSG00000153187	1	245014468	245027844	protein_coding
2.49369	-0.357489	0.308289	-1.15959	0.246216	0.697669	RP11-11N7.4	ENSG00000273175	1	245028040	245028574	lincRNA
2.64047	-0.0907476	0.324766	-0.279425	0.779919	0.94528	RP11-156E8.1	ENSG00000272195	1	245132652	245134390	protein_coding
47.2156	-0.179885	0.126788	-1.41879	0.155962	0.623877	EFCAB2	ENSG00000203666	1	245133007	245290466	protein_coding
15.016	0.715386	0.287582	2.48758	0.0128614	0.246109	KIF26B	ENSG00000162849	1	245318287	245872733	protein_coding
163.751	0.0384177	0.0800594	0.479865	0.631324	0.902167	SMYD3	ENSG00000185420	1	245912642	246670614	protein_coding
230.5	-0.0985019	0.108826	-0.90513	0.365396	0.784098	TFB2M	ENSG00000162851	1	246703862	246729626	protein_coding
406.921	0.0558789	0.0676931	0.825474	0.409102	0.808214	CNST	ENSG00000162852	1	246729746	246831886	protein_coding
279.313	-0.133339	0.10813	-1.23314	0.217525	0.676062	SCCPDH	ENSG00000143653	1	246887349	246931439	protein_coding
2.04929	-0.133183	0.354074	-0.376143	0.706811	0.923441	RP11-439E19.10	ENSG00000260855	1	246935603	246939074	antisense
3.55156	-0.0559074	0.354915	-0.157524	0.874832	0.972615	RP11-439E19.3	ENSG00000227953	1	246939315	246955687	processed_transcript
1279.03	0.0493457	0.0614324	0.803252	0.421829	0.813865	AHCTF1	ENSG00000153207	1	247002400	247095280	protein_coding
209.807	-0.0808664	0.068467	-1.1811	0.237563	0.691432	ZNF670	ENSG00000135747	1	247108849	247242113	protein_coding
135.131	0.0481752	0.0912132	0.528161	0.597388	0.891015	ZNF695	ENSG00000197472	1	247108849	247171395	protein_coding
216.107	0.0181615	0.0750154	0.242103	0.8087	0.954831	ZNF669	ENSG00000188295	1	247263264	247267674	protein_coding
2.49398	0.267616	0.359035	0.745376	0.456045	0.830826	C1orf229	ENSG00000221953	1	247273462	247275719	protein_coding
442.093	-0.022313	0.119377	-0.186911	0.85173	0.965147	ZNF124	ENSG00000196418	1	247285277	247335318	protein_coding
19.9099	0.314677	0.244615	1.28642	0.198296	0.657506	RP11-488L18.10	ENSG00000259865	1	247350583	247351828	lincRNA
10.2038	0.265564	0.214976	1.23532	0.216712	0.675513	MIR3916	ENSG00000263568	1	247365269	247365362	miRNA
12.9879	0.0850284	0.175825	0.483598	0.628671	0.901017	RP11-488L18.8	ENSG00000232347	1	247373993	247405125	lincRNA
841.996	-0.0538793	0.0407629	-1.32177	0.186244	0.644729	ZNF496	ENSG00000162714	1	247460714	247495148	protein_coding
9.12568	0.178222	0.224582	0.793574	0.427444	0.816873	TRIM58	ENSG00000162722	1	248020501	248041507	protein_coding
5.20011	0.270308	0.255452	1.05815	0.289985	0.732022	OR2W3	ENSG00000238243	1	248031277	248060449	protein_coding
410.623	-0.00873665	0.0574015	-0.152202	0.879027	0.973636	SH3BP5L	ENSG00000175137	1	249104648	249120832	protein_coding
[truncated: 18,051 more rows]
