# Supplementary material for: The 22q11.2 region regulates presynaptic gene-products linked to schizophrenia
Source: Nat Commun. 2022 Jun 27;13:3690. doi: 10.1038/s41467-022-31436-8 (PMC9237031; doi:10.1038/s41467-022-31436-8)
Supplement: Supplementary file 5 — Supplementary Data 2 [file 41467_2022_31436_MOESM5_ESM.xlsx]

## Sheet: TableS2_ResultsByTimePoint D4 D
Supplementary Data 2. Differentially expressed genes at day 4 (22q11.2 deletion vs controls). Wald-test implemented in DESeq2
baseMean	log2FoldChange	lfcSE	stat	pvalue	padj	external_gene_name	ensembl_gene_id	chromosome_name	start_position	end_position	gene_biotype
12.4496	-0.303622	0.230912	-1.31488	0.188549	0.726007	AL627309.1	ENSG00000237683	1	134901	139379	protein_coding
12.1895	0.219017	0.204589	1.07052	0.284385	0.795767	RP11-34P13.13	ENSG00000241860	1	141474	173862	processed_transcript
6.20237	0.0620079	0.236503	0.262187	0.793177	0.97214	RP11-206L10.3	ENSG00000235373	1	677193	685396	lincRNA
11.0041	0.12072	0.183151	0.65913	0.509812	0.895416	RP11-206L10.2	ENSG00000228327	1	700237	714006	lincRNA
15.9618	-0.0907113	0.241889	-0.375012	0.707651	0.952471	RP11-206L10.9	ENSG00000237491	1	714150	745440	lincRNA
4.44002	-0.26541	0.300674	-0.882716	0.37739	0.847921	RP11-206L10.10	ENSG00000240453	1	745489	753092	processed_transcript
2.7696	-0.900932	0.409921	-2.19782	0.0279621	0.376365	FAM87B	ENSG00000177757	1	752751	755214	lincRNA
5.55151	-0.12209	0.234242	-0.521213	0.602219	0.926852	LINC00115	ENSG00000225880	1	761586	762902	lincRNA
113.226	0.0424345	0.118173	0.359087	0.71953	0.955677	LINC01128	ENSG00000228794	1	762988	794826	processed_transcript
2.89617	0.47175	0.322903	1.46097	0.144025	0.66206	AL645608.2	ENSG00000269308	1	818043	819983	protein_coding
9.09608	0.755771	0.283614	2.66479	0.00770369	0.213437	RP11-54O7.16	ENSG00000272438	1	840214	851356	lincRNA
9.64998	0.109512	0.294712	0.371589	0.710199	0.953103	RP11-54O7.1	ENSG00000230699	1	846815	850328	lincRNA
61.5482	0.671858	0.229665	2.92539	0.00344028	0.143796	RP11-54O7.3	ENSG00000223764	1	852245	856396	lincRNA
7.78835	-0.281443	0.32095	-0.876908	0.380537	0.849921	SAMD11	ENSG00000187634	1	860260	879955	protein_coding
909.261	0.053807	0.0822093	0.654513	0.512782	0.896982	NOC2L	ENSG00000188976	1	879584	894689	protein_coding
44.4691	0.0892123	0.153201	0.582323	0.560349	0.916901	KLHL17	ENSG00000187961	1	895967	901095	protein_coding
10.5344	-0.301402	0.270661	-1.11358	0.265461	0.783469	RP11-54O7.17	ENSG00000272512	1	931346	933431	lincRNA
142.572	-0.427812	0.239869	-1.78352	0.0745013	0.535891	HES4	ENSG00000188290	1	934342	935552	protein_coding
64.3227	-0.603413	0.214347	-2.81511	0.00487599	0.168272	ISG15	ENSG00000187608	1	948803	949920	protein_coding
1202.96	-0.345851	0.15297	-2.2609	0.0237654	0.352128	AGRN	ENSG00000188157	1	955503	991496	protein_coding
59.8913	-0.115242	0.106981	-1.07723	0.28138	0.794114	C1orf159	ENSG00000131591	1	1017198	1051741	protein_coding
2.29943	-1.00585	0.497886	-2.02024	0.0433587	0.443112	TNFRSF18	ENSG00000186891	1	1138888	1142071	protein_coding
433.47	0.0260463	0.0548171	0.475149	0.634681	0.938562	SDF4	ENSG00000078808	1	1152288	1167411	protein_coding
324.453	0.0311262	0.100315	0.310285	0.756344	0.965156	B3GALT6	ENSG00000176022	1	1167629	1170421	protein_coding
4.68522	-0.329318	0.305751	-1.07708	0.281444	0.794114	FAM132A	ENSG00000184163	1	1177826	1182102	protein_coding
2.60071	-0.714665	0.360314	-1.98345	0.0473173	0.46052	RP5-902P8.12	ENSG00000260179	1	1185157	1186714	lincRNA
456.508	0.0799594	0.061505	1.30005	0.193585	0.732862	UBE2J2	ENSG00000160087	1	1189289	1209265	protein_coding
11.0791	-0.16214	0.224567	-0.722009	0.470289	0.882132	SCNN1D	ENSG00000162572	1	1215816	1227409	protein_coding
730.678	0.035442	0.128276	0.276295	0.782321	0.968775	ACAP3	ENSG00000131584	1	1227756	1244989	protein_coding
187.516	-0.0973914	0.078432	-1.24173	0.214336	0.75157	PUSL1	ENSG00000169972	1	1243947	1247057	protein_coding
530.664	0.000644157	0.0736927	0.00874112	0.993026	0.998906	CPSF3L	ENSG00000127054	1	1246965	1260071	protein_coding
18.1149	-0.00368582	0.16727	-0.0220351	0.98242	0.996991	RP5-890O3.9	ENSG00000240731	1	1252961	1254069	sense_intronic
98.5153	0.0838666	0.100811	0.831922	0.405453	0.862375	GLTPD1	ENSG00000224051	1	1260136	1264277	protein_coding
17.4455	-0.00928406	0.18337	-0.0506303	0.95962	0.992924	TAS1R3	ENSG00000169962	1	1266694	1270686	protein_coding
367.048	0.00837707	0.108593	0.0771418	0.938511	0.991875	DVL1	ENSG00000107404	1	1270656	1284730	protein_coding
69.087	-0.0828414	0.223939	-0.369929	0.711436	0.953349	MXRA8	ENSG00000162576	1	1288069	1297157	protein_coding
551.832	-0.00237764	0.0654119	-0.0363487	0.971004	0.994595	AURKAIP1	ENSG00000175756	1	1309110	1310875	protein_coding
447.419	0.0841712	0.0943995	0.891648	0.372581	0.844587	CCNL2	ENSG00000221978	1	1321091	1334708	protein_coding
168.664	-0.00228758	0.0717182	-0.0318968	0.974554	0.996027	RP4-758J18.2	ENSG00000224870	1	1334902	1337426	protein_coding
454.602	0.0038344	0.0680779	0.0563237	0.955084	0.992515	MRPL20	ENSG00000242485	1	1337288	1342693	protein_coding
19.3038	0.211593	0.139911	1.51234	0.130447	0.642028	RP4-758J18.13	ENSG00000272455	1	1344476	1345998	lincRNA
106.295	-1.07302	0.24901	-4.30915	1.63886e-05	0.00424704	ANKRD65	ENSG00000235098	1	1353800	1357149	protein_coding
1.86619	-0.807281	0.611162	-1.3209	0.186536	0.722866	RP4-758J18.7	ENSG00000225905	1	1355625	1358071	antisense
3.98314	-0.617656	0.297575	-2.07563	0.0379283	0.422935	RP4-758J18.10	ENSG00000225285	1	1365919	1369953	lincRNA
196.39	-0.347209	0.151764	-2.28782	0.0221478	0.34191	VWA1	ENSG00000179403	1	1370241	1378262	protein_coding
2.94647	-0.401979	0.348125	-1.1547	0.248214	0.770795	ATAD3C	ENSG00000215915	1	1385069	1405538	protein_coding
300.041	0.0959301	0.104255	0.920144	0.357498	0.837111	ATAD3B	ENSG00000160072	1	1407143	1433228	protein_coding
204.741	-0.0074776	0.116288	-0.0643027	0.948729	0.992163	ATAD3A	ENSG00000197785	1	1447531	1470067	protein_coding
9.13831	-0.244815	0.183988	-1.3306	0.18332	0.719363	TMEM240	ENSG00000205090	1	1470554	1475833	protein_coding
876.492	0.0435845	0.0475559	0.91649	0.35941	0.837949	SSU72	ENSG00000160075	1	1477053	1510249	protein_coding
10.2369	0.118957	0.202942	0.586161	0.557767	0.915546	AL645728.1	ENSG00000215014	1	1510355	1511373	protein_coding
73.351	-0.0690551	0.160765	-0.42954	0.667531	0.945153	C1orf233	ENSG00000228594	1	1533392	1535476	protein_coding
46.8736	-0.0129357	0.147557	-0.0876657	0.930142	0.991241	RP11-345P4.9	ENSG00000272106	1	1549138	1551175	antisense
179.431	-0.0621101	0.0875841	-0.709148	0.478233	0.886156	MIB2	ENSG00000197530	1	1550795	1565990	protein_coding
56.1147	0.17284	0.196145	0.881182	0.378219	0.848163	MMP23B	ENSG00000189409	1	1567474	1570639	protein_coding
92.0187	-0.0452973	0.119245	-0.379869	0.704042	0.950937	CDK11B	ENSG00000248333	1	1570603	1590473	protein_coding
514.204	0.175379	0.118949	1.4744	0.140373	0.656786	SLC35E2B	ENSG00000189339	1	1592939	1624167	protein_coding
21.4225	0.144563	0.189138	0.764325	0.444674	0.876196	RP11-345P4.7	ENSG00000269737	1	1603429	1604850	antisense
9.36591	-0.0214193	0.20571	-0.104124	0.917071	0.989865	CDK11A	ENSG00000008128	1	1634169	1655766	protein_coding
75.6471	0.0299245	0.17617	0.169862	0.865119	0.984726	RP1-283E3.8	ENSG00000268575	1	1634175	1669127	processed_transcript
67.014	0.14274	0.131572	1.08488	0.277975	0.792866	SLC35E2	ENSG00000215790	1	1656277	1677431	protein_coding
348.968	-0.0734674	0.0669429	-1.09746	0.272439	0.788815	NADK	ENSG00000008130	1	1682671	1711896	protein_coding
2817.93	0.0766252	0.0751419	1.01974	0.307852	0.810841	GNB1	ENSG00000078369	1	1716729	1822495	protein_coding
2.27622	0.528931	0.32131	1.64617	0.0997289	0.59093	RP1-140A9.1	ENSG00000231050	1	1822910	1824097	antisense
25.6449	-0.385526	0.164452	-2.3443	0.0190626	0.322832	TMEM52	ENSG00000178821	1	1849029	1850712	protein_coding
1.95255	-0.605919	0.524932	-1.15428	0.248386	0.770795	C1orf222	ENSG00000142609	1	1853396	1935276	protein_coding
48.5133	0.0756909	0.242587	0.312016	0.755028	0.965156	GABRD	ENSG00000187730	1	1950780	1962192	protein_coding
106.869	-0.223463	0.132918	-1.68121	0.0927225	0.577755	PRKCZ	ENSG00000067606	1	1981909	2116834	protein_coding
8.35045	-0.243489	0.211469	-1.15142	0.24956	0.770795	RP11-181G12.2	ENSG00000182873	1	2113233	2115828	antisense
162.559	-0.058434	0.0753097	-0.775916	0.437799	0.87406	C1orf86	ENSG00000162585	1	2115903	2144159	protein_coding
322.282	0.000300106	0.0914608	0.00328125	0.997382	0.999723	SKI	ENSG00000157933	1	2160134	2241558	protein_coding
53.5855	-0.0219257	0.106843	-0.205214	0.837405	0.978023	MORN1	ENSG00000116151	1	2252692	2323146	protein_coding
9.30136	-0.467622	0.184903	-2.52901	0.0114385	0.264037	RP4-740C4.6	ENSG00000269896	1	2281853	2284259	processed_transcript
630.801	0.0336673	0.0531177	0.633825	0.526195	0.903832	RER1	ENSG00000157916	1	2323267	2336883	protein_coding
120.821	-0.115181	0.0715486	-1.60983	0.107434	0.606123	PEX10	ENSG00000157911	1	2336236	2345236	protein_coding
377.69	0.0423889	0.24458	0.173313	0.862406	0.984413	PLCH2	ENSG00000149527	1	2357419	2436969	protein_coding
3.17597	-0.363961	0.317766	-1.14537	0.252054	0.773239	RP3-395M20.2	ENSG00000224387	1	2423739	2424697	antisense
3.31943	-0.469085	0.370706	-1.26538	0.205735	0.74588	RP3-395M20.3	ENSG00000229393	1	2424876	2425918	antisense
211.727	-0.0063536	0.0815871	-0.0778751	0.937927	0.991653	PANK4	ENSG00000157881	1	2439972	2458039	protein_coding
514.094	-0.399669	0.27353	-1.46115	0.143974	0.66206	HES5	ENSG00000197921	1	2460184	2461684	protein_coding
40.2877	-0.360024	0.213407	-1.68703	0.0915973	0.574656	RP3-395M20.12	ENSG00000272449	1	2477904	2478899	lincRNA
3.20386	-0.750215	0.362662	-2.06864	0.0385801	0.425808	RP3-395M20.8	ENSG00000238164	1	2481359	2488470	processed_transcript
10.3718	-1.40032	0.34127	-4.10325	4.07378e-05	0.00910091	TNFRSF14	ENSG00000157873	1	2487078	2496821	protein_coding
2.99645	-0.0216025	0.356642	-0.0605721	0.9517	0.992238	RP3-395M20.9	ENSG00000228037	1	2512999	2515972	antisense
184.729	-0.110903	0.0916676	-1.20984	0.22634	0.758815	FAM213B	ENSG00000157870	1	2517930	2522908	protein_coding
3.10881	-0.885008	0.371415	-2.3828	0.0171815	0.309373	TTC34	ENSG00000215912	1	2567415	2718286	protein_coding
5.80153	-1.33997	0.390871	-3.42815	0.00060771	0.0525848	PRDM16	ENSG00000142611	1	2985732	3355185	protein_coding
70.8481	-0.356309	0.195785	-1.8199	0.0687744	0.522301	ARHGEF16	ENSG00000130762	1	3370990	3397677	protein_coding
198.162	-0.0173456	0.139877	-0.124005	0.901311	0.988542	MEGF6	ENSG00000162591	1	3406484	3528059	protein_coding
244.45	0.031517	0.107146	0.29415	0.768643	0.967209	TPRG1L	ENSG00000158109	1	3541566	3546691	protein_coding
152.513	-0.158269	0.0800288	-1.97766	0.0479676	0.462531	WRAP73	ENSG00000116213	1	3547331	3569325	protein_coding
47.7184	-0.548794	0.219707	-2.49785	0.012495	0.275031	TP73	ENSG00000078900	1	3569084	3652765	protein_coding
364.396	-0.0762147	0.071703	-1.06292	0.287817	0.799487	TP73-AS1	ENSG00000227372	1	3652548	3663900	antisense
2.13236	-0.245787	0.442066	-0.555997	0.578213	0.919975	CCDC27	ENSG00000162592	1	3668962	3688209	protein_coding
11.6311	-0.0971189	0.189293	-0.513061	0.607909	0.928868	SMIM1	ENSG00000235169	1	3689352	3692546	protein_coding
639.077	0.0239021	0.048253	0.49535	0.620353	0.933136	LRRC47	ENSG00000130764	1	3696784	3713068	protein_coding
3.51673	0.243437	0.332006	0.733233	0.463416	0.879807	RP1-286D6.5	ENSG00000272153	1	3701572	3702102	antisense
224.152	-0.0906369	0.0836897	-1.08301	0.278803	0.793023	CEP104	ENSG00000116198	1	3728645	3773778	protein_coding
86.1688	-0.111987	0.091611	-1.22242	0.22155	0.754629	DFFB	ENSG00000169598	1	3773845	3801993	protein_coding
175.757	0.0122816	0.0835722	0.146958	0.883166	0.985233	C1orf174	ENSG00000198912	1	3805689	3816857	protein_coding
5.74977	-0.0340991	0.276063	-0.123519	0.901696	0.988542	LINC01134	ENSG00000236423	1	3816936	3833789	lincRNA
251.048	-0.468489	0.437488	-1.07086	0.284231	0.795767	AJAP1	ENSG00000196581	1	4714792	4852594	protein_coding
104.982	-0.0143431	0.0898395	-0.159653	0.873155	0.985224	NPHP4	ENSG00000131697	1	5922871	6052533	protein_coding
40.952	-0.612392	0.190919	-3.2076	0.00133845	0.0867139	KCNAB2	ENSG00000069424	1	6051526	6161253	protein_coding
6.79296	-0.347869	0.278584	-1.24871	0.211772	0.751565	CHD5	ENSG00000116254	1	6161853	6240183	protein_coding
2346	0.0986699	0.0575277	1.71517	0.086314	0.56026	RPL22	ENSG00000116251	1	6241329	6269449	protein_coding
9.23351	-0.0545282	0.178954	-0.304705	0.760591	0.965614	RNF207	ENSG00000158286	1	6265535	6281359	protein_coding
1800.4	-0.0971205	0.0701316	-1.38483	0.166104	0.694623	ICMT	ENSG00000116237	1	6281253	6296032	protein_coding
22.133	-0.0109887	0.178939	-0.0614105	0.951032	0.992238	LINC00337	ENSG00000225077	1	6296300	6299504	antisense
38.7935	-0.532517	0.301948	-1.7636	0.0777991	0.541841	HES3	ENSG00000173673	1	6304252	6305638	protein_coding
313.103	-0.140783	0.164708	-0.854744	0.392693	0.857211	GPR153	ENSG00000158292	1	6307406	6321035	protein_coding
448.563	-0.0419094	0.0658882	-0.636068	0.524732	0.903258	ACOT7	ENSG00000097021	1	6324329	6454451	protein_coding
116.872	-0.0470537	0.281081	-0.167403	0.867053	0.984726	HES2	ENSG00000069812	1	6472478	6484730	protein_coding
34.2041	0.151488	0.263893	0.574051	0.565933	0.918125	ESPN	ENSG00000187017	1	6484848	6521430	protein_coding
18.4303	-0.547873	0.222661	-2.46057	0.0138717	0.285596	TNFRSF25	ENSG00000215788	1	6521211	6526255	protein_coding
177.42	-0.207076	0.167601	-1.23553	0.216633	0.752067	PLEKHG5	ENSG00000171680	1	6526152	6580121	protein_coding
636.784	0.0319605	0.0867126	0.368579	0.712442	0.953717	NOL9	ENSG00000162408	1	6581407	6614595	protein_coding
2.80545	-0.0790509	0.326466	-0.242141	0.808671	0.973727	TAS1R1	ENSG00000173662	1	6615241	6639817	protein_coding
105.061	0.104146	0.0750129	1.38838	0.165023	0.693788	ZBTB48	ENSG00000204859	1	6640061	6649340	protein_coding
312.936	0.231398	0.115455	2.00422	0.0450467	0.451753	KLHL21	ENSG00000162413	1	6650784	6674667	protein_coding
383.422	0.0218271	0.0901883	0.242017	0.808767	0.973727	PHF13	ENSG00000116273	1	6673745	6684093	protein_coding
121.345	0.110383	0.0885954	1.24592	0.212792	0.751565	THAP3	ENSG00000041988	1	6684926	6695646	protein_coding
398.261	0.0142954	0.0925473	0.154466	0.877243	0.985224	DNAJC11	ENSG00000007923	1	6694228	6761984	protein_coding
6.76306	-0.242571	0.201532	-1.20364	0.22873	0.761088	RP11-312B8.1	ENSG00000237436	1	6843952	6844903	antisense
331.118	-0.0651199	0.0721556	-0.902493	0.366795	0.841879	CAMTA1	ENSG00000171735	1	6845384	7829766	protein_coding
314.492	0.0171929	0.0773877	0.222165	0.824185	0.976087	VAMP3	ENSG00000049245	1	7831329	7841492	protein_coding
2.46649	0.158612	0.338896	0.468027	0.639766	0.938877	RP3-467L1.6	ENSG00000269925	1	7836443	7836835	sense_intronic
32.4273	0.359622	0.187984	1.91304	0.0557426	0.483485	PER3	ENSG00000049246	1	7844380	7905237	protein_coding
1258.88	-0.000225645	0.0586579	-0.0038468	0.996931	0.999723	PARK7	ENSG00000116288	1	8014351	8045565	protein_coding
197.413	0.00996494	0.0823245	0.121045	0.903656	0.988542	ERRFI1	ENSG00000116285	1	8064464	8086368	protein_coding
12.986	-0.111336	0.176307	-0.631491	0.527719	0.903998	SLC45A1	ENSG00000162426	1	8377886	8404227	protein_coding
535.553	0.0121469	0.0822132	0.147748	0.882541	0.985233	RERE	ENSG00000142599	1	8412457	8877702	protein_coding
3.10657	0.0858293	0.286443	0.299639	0.764453	0.966925	RP5-1115A15.1	ENSG00000232912	1	8484705	8494898	antisense
4.09837	-0.320231	0.268351	-1.19333	0.23274	0.763596	RP4-633I8.4	ENSG00000228423	1	8865919	8867110	lincRNA
14163	-0.10329	0.0970652	-1.06413	0.28727	0.798998	ENO1	ENSG00000074800	1	8921061	8939308	protein_coding
9.50203	0.183718	0.21176	0.867578	0.385625	0.852287	ENO1-IT1	ENSG00000236269	1	8935847	8938066	sense_intronic
2.71309	-0.00197185	0.326423	-0.00604078	0.99518	0.999284	ENO1-AS1	ENSG00000230679	1	8938894	8939953	antisense
16.1864	-0.715245	0.259638	-2.75477	0.00587327	0.185313	SLC2A5	ENSG00000142583	1	9095166	9148537	protein_coding
40.9157	-0.134001	0.164059	-0.816786	0.414051	0.865819	GPR157	ENSG00000180758	1	9160364	9189229	protein_coding
8.07838	-0.114223	0.236707	-0.482551	0.629415	0.935719	RP3-510D11.1	ENSG00000228526	1	9242066	9262678	lincRNA
13.3703	-0.380566	0.219831	-1.73118	0.0834196	0.553927	RP3-510D11.2	ENSG00000234546	1	9242263	9252148	lincRNA
153.798	-0.175754	0.1428	-1.23077	0.21841	0.752329	H6PD	ENSG00000049239	1	9294834	9331396	protein_coding
160.413	0.139884	0.181195	0.77201	0.440108	0.874623	SPSB1	ENSG00000171621	1	9352939	9429591	protein_coding
225.418	-0.00912504	0.0672179	-0.135753	0.892017	0.986864	SLC25A33	ENSG00000171612	1	9599541	9645237	protein_coding
186.787	-0.189637	0.12348	-1.53577	0.124595	0.630634	TMEM201	ENSG00000188807	1	9648932	9674935	protein_coding
140.984	0.104227	0.153113	0.680716	0.496051	0.891409	PIK3CD	ENSG00000171608	1	9711790	9789172	protein_coding
30.5874	-0.0670586	0.127758	-0.524888	0.599661	0.925927	RP11-558F24.4	ENSG00000231789	1	9732484	9747613	antisense
851.979	-0.0267452	0.117481	-0.227656	0.819914	0.975882	CLSTN1	ENSG00000171603	1	9789084	9884584	protein_coding
376.151	-0.137151	0.0930754	-1.47355	0.140603	0.657069	CTNNBIP1	ENSG00000178585	1	9908334	9970394	protein_coding
255.747	0.0284105	0.0560571	0.506813	0.612286	0.930328	LZIC	ENSG00000162441	1	9982173	10003465	protein_coding
4.84396	-0.401068	0.278343	-1.44091	0.14961	0.670468	RP11-84A14.4	ENSG00000228150	1	10002981	10010032	sense_intronic
90.9434	0.0179223	0.0984404	0.182063	0.855534	0.982461	NMNAT1	ENSG00000173614	1	10003486	10045559	protein_coding
3.82448	-0.0984713	0.373913	-0.263353	0.792278	0.971712	RBP7	ENSG00000162444	1	10057264	10076078	protein_coding
647.865	0.00567668	0.070816	0.080161	0.936109	0.991377	UBE4B	ENSG00000130939	1	10092890	10241297	protein_coding
1735.63	-0.00933558	0.0875714	-0.106605	0.915102	0.989694	KIF1B	ENSG00000054523	1	10270863	10441661	protein_coding
2445.28	-0.00315463	0.0670254	-0.0470662	0.96246	0.993281	PGD	ENSG00000142657	1	10458649	10480201	protein_coding
28.5157	-0.0257126	0.124692	-0.206209	0.836627	0.977798	APITD1	ENSG00000175279	1	10490159	10512210	protein_coding
1.91911	-0.0627732	0.402943	-0.155787	0.876201	0.985224	CORT	ENSG00000241563	1	10509776	10511959	protein_coding
588.96	-0.128506	0.118696	-1.08266	0.278961	0.793023	DFFA	ENSG00000160049	1	10516579	10532583	protein_coding
143.563	0.0431999	0.0693432	0.622986	0.533293	0.906614	PEX14	ENSG00000142655	1	10532345	10690815	protein_coding
49.7286	0.0307574	0.216062	0.142354	0.8868	0.985607	CASZ1	ENSG00000130940	1	10696661	10856707	protein_coding
4.08033	0.0398118	0.31042	0.128251	0.89795	0.988223	RP4-734G22.3	ENSG00000272078	1	10699298	10714390	antisense
2.81907	-1.02796	0.462085	-2.22462	0.0261067	0.366097	C1orf127	ENSG00000175262	1	11006528	11042094	protein_coding
907.187	0.0365574	0.0643536	0.56807	0.569987	0.918383	TARDBP	ENSG00000120948	1	11072414	11085796	protein_coding
14.7253	-0.183239	0.175457	-1.04435	0.296322	0.80433	MASP2	ENSG00000009724	1	11086580	11107290	protein_coding
6.19216	-0.110438	0.216544	-0.510001	0.610051	0.929194	RP4-635E18.8	ENSG00000271895	1	11089716	11090585	antisense
329.901	-0.0609324	0.0761976	-0.799663	0.423906	0.869096	SRM	ENSG00000116649	1	11114641	11120081	protein_coding
639.04	0.068013	0.0625193	1.08787	0.276651	0.791668	EXOSC10	ENSG00000171824	1	11126675	11159938	protein_coding
6.7934	0.210989	0.237547	0.8882	0.374433	0.845938	RP4-635E18.6	ENSG00000230337	1	11159732	11162157	antisense
1383.84	0.0731291	0.0948372	0.771101	0.440647	0.874623	MTOR	ENSG00000198793	1	11166592	11322564	protein_coding
3.1326	-0.000692976	0.36411	-0.0019032	0.998481	0.999826	MTOR-AS1	ENSG00000225602	1	11203955	11209594	antisense
6.81647	-0.0665386	0.228691	-0.290954	0.771086	0.967606	ANGPTL7	ENSG00000171819	1	11249398	11256038	protein_coding
215.863	-0.0220372	0.0502694	-0.438381	0.66111	0.943763	UBIAD1	ENSG00000120942	1	11333263	11356106	protein_coding
342.391	0.0108321	0.161458	0.0670897	0.94651	0.992163	PTCHD2	ENSG00000204624	1	11539223	11597641	protein_coding
102.208	0.0223496	0.207764	0.107572	0.914335	0.989585	FBXO2	ENSG00000116661	1	11708424	11715842	protein_coding
95.7456	-0.0676858	0.104367	-0.648535	0.516639	0.898634	FBXO44	ENSG00000132879	1	11714432	11723384	protein_coding
17.4152	-0.140909	0.175323	-0.803711	0.421564	0.868036	FBXO6	ENSG00000116663	1	11724181	11734411	protein_coding
857.438	-0.170882	0.0909232	-1.87941	0.0601881	0.499068	MAD2L2	ENSG00000116670	1	11734537	11751707	protein_coding
1439.72	-0.326665	0.210387	-1.55269	0.120497	0.624642	DRAXIN	ENSG00000162490	1	11751786	11785914	protein_coding
157.757	-0.0931292	0.13167	-0.707291	0.479386	0.886365	AGTRAP	ENSG00000177674	1	11796141	11814859	protein_coding
287.526	0.230162	0.0864121	2.66353	0.00773245	0.213437	MTHFR	ENSG00000177000	1	11845780	11866977	protein_coding
180.433	0.222996	0.12619	1.76714	0.0772049	0.541702	CLCN6	ENSG00000011021	1	11866207	11903201	protein_coding
2.43298	-0.558308	1.72364	-0.323912	0.746005	0.962963	NPPB	ENSG00000120937	1	11917521	11918988	protein_coding
39.1486	-0.0750558	0.172224	-0.435804	0.662979	0.944483	RNU5E-1	ENSG00000199347	1	11968209	11968328	snRNA
17.3028	-0.43055	0.196926	-2.18636	0.0287894	0.381927	RNU5E-4P	ENSG00000201801	1	11969865	11969984	snRNA
451.426	0.0649964	0.0735678	0.883489	0.376972	0.847816	KIAA2013	ENSG00000116685	1	11979648	11986485	protein_coding
580.269	0.0933064	0.125951	0.740814	0.458806	0.878562	PLOD1	ENSG00000083444	1	11994262	12035595	protein_coding
1010.63	0.0724273	0.0458203	1.58068	0.113951	0.613944	MFN2	ENSG00000116688	1	12040238	12073571	protein_coding
203.326	0.0749207	0.0840078	0.89183	0.372484	0.844564	MIIP	ENSG00000116691	1	12079523	12092102	protein_coding
10.5307	0.0427839	0.381051	0.112279	0.910603	0.988542	TNFRSF8	ENSG00000120949	1	12123434	12204264	protein_coding
27.8938	-0.266021	0.302451	-0.87955	0.379103	0.848302	TNFRSF1B	ENSG00000028137	1	12227060	12269285	protein_coding
499.845	0.0432068	0.0640747	0.674319	0.500108	0.892818	VPS13D	ENSG00000048707	1	12290124	12572099	protein_coding
66.3621	-0.588031	0.245292	-2.39727	0.0165179	0.305059	DHRS3	ENSG00000162496	1	12627939	12677737	protein_coding
4.44951	-0.552238	0.33372	-1.65479	0.0979664	0.588056	RP11-474O21.5	ENSG00000272482	1	12678906	12679250	lincRNA
23.6571	2.0407	1.15954	1.75992	0.0784215	0.541841	PRAMEF12	ENSG00000116726	1	12834984	12838049	protein_coding
9.9088	2.33464	1.3455	1.73514	0.0827151	0.552647	PRAMEF1	ENSG00000116721	1	12851546	12856777	protein_coding
15.5066	0.083987	0.185315	0.453212	0.650396	0.94229	HNRNPCL1	ENSG00000179172	1	12907261	12908578	protein_coding
7.75812	1.95008	1.32742	1.46908	0.141812	0.65892	PRAMEF2	ENSG00000120952	1	12916941	12921764	protein_coding
550.998	-0.395733	0.190194	-2.08069	0.0374626	0.420637	PDPN	ENSG00000162493	1	13909960	13944452	protein_coding
320.109	-0.0329456	0.104193	-0.316197	0.751853	0.964746	PRDM2	ENSG00000116731	1	14026693	14151574	protein_coding
94.9974	-0.00693979	0.110633	-0.0627282	0.949983	0.99222	KAZN	ENSG00000189337	1	14925200	15444539	protein_coding
2.08624	-0.306814	0.363708	-0.843571	0.398909	0.859461	TMEM51-AS1	ENSG00000175147	1	15442448	15478960	processed_transcript
83.1136	-0.186178	0.131941	-1.41107	0.158224	0.681175	TMEM51	ENSG00000171729	1	15479028	15546976	protein_coding
2.52144	-0.211196	0.391815	-0.53902	0.589873	0.92361	C1orf195	ENSG00000204464	1	15490840	15497813	protein_coding
4.62566	0.169806	0.303571	0.559363	0.575914	0.919586	FHAD1	ENSG00000142621	1	15573768	15726779	protein_coding
102.395	-0.115342	0.150916	-0.764279	0.444701	0.876196	EFHD2	ENSG00000142634	1	15736391	15756839	protein_coding
109.124	0.0424351	0.0649808	0.653041	0.51373	0.897756	CASP9	ENSG00000132906	1	15817327	15853029	protein_coding
388.873	0.0563198	0.0595905	0.945113	0.344601	0.830895	DNAJC16	ENSG00000116138	1	15853308	15918874	protein_coding
15.9179	0.0482464	0.189754	0.254258	0.799296	0.972299	AGMAT	ENSG00000116771	1	15898848	15911605	protein_coding
524.803	0.0250047	0.0641383	0.389856	0.696643	0.949173	DDI2	ENSG00000197312	1	15943995	15995539	protein_coding
484.807	0.0763058	0.0936202	0.815057	0.41504	0.866106	PLEKHM2	ENSG00000116786	1	16010827	16061264	protein_coding
3.78299	0.246915	0.290155	0.850976	0.394783	0.859175	RP11-288I21.1	ENSG00000237938	1	16049214	16063391	antisense
8.66266	0.2385	0.210407	1.13352	0.256997	0.777669	SLC25A34	ENSG00000162461	1	16062900	16067891	protein_coding
293.078	-0.199822	0.168533	-1.18565	0.235761	0.7645	FBLIM1	ENSG00000162458	1	16083102	16113089	protein_coding
68.7064	-0.00719172	0.132648	-0.0542165	0.956763	0.992754	RP11-169K16.9	ENSG00000179743	1	16160560	16174642	antisense
556.662	-0.0990723	0.10442	-0.948782	0.342731	0.829762	SPEN	ENSG00000065526	1	16174359	16266955	protein_coding
191.578	0.106647	0.104927	1.0164	0.309441	0.81217	ZBTB17	ENSG00000116809	1	16268364	16302627	protein_coding
4.20019	-1.0532	0.353757	-2.97717	0.00290925	0.131341	HSPB7	ENSG00000173641	1	16340523	16346089	protein_coding
5.08663	-0.170397	0.276496	-0.616274	0.537714	0.908003	CLCNKA	ENSG00000186510	1	16345370	16360545	protein_coding
4.77766	-0.636001	0.345702	-1.83974	0.065807	0.517614	CLCNKB	ENSG00000184908	1	16370272	16383803	protein_coding
4.4942	-0.653889	0.342328	-1.91013	0.0561168	0.484121	FAM131C	ENSG00000185519	1	16384264	16400127	protein_coding
498.857	-0.421715	0.1916	-2.20102	0.0277347	0.375646	EPHA2	ENSG00000142627	1	16450832	16482582	protein_coding
2.31801	-0.00154045	0.346336	-0.00444784	0.996451	0.999723	RP11-276H7.2	ENSG00000227959	1	16481706	16483824	antisense
67.0886	-0.263096	0.244794	-1.07476	0.282481	0.794408	ARHGEF19	ENSG00000142632	1	16524349	16539104	protein_coding
7.1675	-0.113145	0.210816	-0.536698	0.591476	0.923833	C1orf134	ENSG00000204377	1	16555368	16556038	protein_coding
24.9682	-0.127271	0.144155	-0.882874	0.377304	0.847921	RSG1	ENSG00000132881	1	16558195	16563657	protein_coding
422.125	-0.0779858	0.0545526	-1.42955	0.152845	0.674017	FBXO42	ENSG00000037637	1	16573334	16678949	protein_coding
533.466	-0.0744991	0.0600061	-1.24153	0.214411	0.75157	SZRD1	ENSG00000055070	1	16679070	16724640	protein_coding
3.36442	-0.1623	0.342897	-0.473319	0.635986	0.938562	SPATA21	ENSG00000187144	1	16713612	16763919	protein_coding
291.895	-0.101468	0.0797336	-1.27259	0.203163	0.741534	NECAP2	ENSG00000157191	1	16767167	16786573	protein_coding
19.1576	-0.0458518	0.199187	-0.230195	0.817941	0.975632	RP4-798A10.2	ENSG00000226029	1	16787443	16794976	lincRNA
110.909	-0.0712735	0.154059	-0.462637	0.643624	0.94001	RNU1-1	ENSG00000206652	1	16840617	16840780	snRNA
4.00166	-0.286997	0.296306	-0.968584	0.332753	0.824234	RP4-798A10.7	ENSG00000261135	1	16841140	16842249	lincRNA
13.3214	-0.0127807	0.16676	-0.0766414	0.938909	0.991875	U1	ENSG00000233421	1	16860381	16862144	lincRNA
390.371	-0.444778	0.25513	-1.74334	0.0812748	0.549011	NBPF1	ENSG00000219481	1	16888814	16940057	protein_coding
84.09	-0.00615462	0.15627	-0.0393846	0.968584	0.994595	CROCCP2	ENSG00000215908	1	16944751	16971178	lincRNA
142.747	0.0765353	0.16568	0.461946	0.64412	0.940298	CROCC	ENSG00000058453	1	17066768	17299474	protein_coding
8.62006	-0.0886975	0.228478	-0.38821	0.697861	0.949458	RNU1-4	ENSG00000207389	1	17067011	17067174	snRNA
21.8243	0.10629	0.205825	0.516409	0.605568	0.928445	U1	ENSG00000228549	1	17197440	17200587	lincRNA
18.5918	-0.202792	0.262605	-0.772232	0.439977	0.874623	RP11-108M9.4	ENSG00000238142	1	17215033	17216144	lincRNA
30.1299	-0.0566608	0.194748	-0.290945	0.771093	0.967606	RNU1-2	ENSG00000207005	1	17222475	17222638	snRNA
5.57397	0.515018	0.292463	1.76097	0.078244	0.541841	RP11-108M9.6	ENSG00000272426	1	17230834	17231271	lincRNA
135.299	-0.346932	0.207152	-1.67477	0.0939793	0.579099	MFAP2	ENSG00000117122	1	17300997	17307330	protein_coding
394.581	-0.124524	0.0997828	-1.24795	0.212049	0.751565	ATP13A2	ENSG00000159363	1	17312453	17338423	protein_coding
423.772	0.0984186	0.0649332	1.51569	0.129597	0.640279	SDHB	ENSG00000117118	1	17345217	17380665	protein_coding
26.7454	0.196394	0.267107	0.735262	0.46218	0.87947	PADI2	ENSG00000117115	1	17393256	17445948	protein_coding
5.70398	-1.54727	0.404603	-3.82417	0.000131213	0.0202474	PADI3	ENSG00000142619	1	17575593	17610728	protein_coding
2294.35	0.135179	0.0815967	1.65667	0.0975858	0.587025	RCC2	ENSG00000179051	1	17733256	17766220	protein_coding
396.066	0.100791	0.121561	0.829137	0.407027	0.863532	ARHGEF10L	ENSG00000074964	1	17866330	18024369	protein_coding
3.51336	0.374335	0.408147	0.917158	0.35906	0.837621	ACTL8	ENSG00000117148	1	18081808	18153558	protein_coding
66.5664	-0.278578	0.156047	-1.78522	0.0742255	0.535106	IGSF21	ENSG00000117154	1	18434240	18704977	protein_coding
51.7565	-0.720912	0.361808	-1.99253	0.0463133	0.456463	KLHDC7A	ENSG00000179023	1	18807424	18812478	protein_coding
5.35773	0.834943	0.513234	1.62683	0.103774	0.597499	PAX7	ENSG00000009709	1	18957500	19075360	protein_coding
250.393	0.0672312	0.0817113	0.822789	0.410628	0.864999	ALDH4A1	ENSG00000159423	1	19197926	19229275	protein_coding
494.541	0.111026	0.148267	0.748823	0.453964	0.878149	IFFO2	ENSG00000169991	1	19230775	19283180	protein_coding
7.18497	0.492992	0.224172	2.19916	0.0278662	0.37588	RP5-1126H10.2	ENSG00000272084	1	19398604	19402005	3prime_overlapping_ncRNA
2096.89	0.152895	0.08158	1.87417	0.0609065	0.500909	UBR4	ENSG00000127481	1	19401000	19536770	protein_coding
2.26542	-0.202133	0.381289	-0.53013	0.596022	0.924609	RP1-43E13.2	ENSG00000230424	1	19536995	19567198	antisense
777.876	0.13028	0.0521733	2.49707	0.0125224	0.275322	EMC1	ENSG00000127463	1	19542158	19578046	protein_coding
441.287	-0.0936994	0.0942457	-0.994203	0.320124	0.817535	MRTO4	ENSG00000053372	1	19578033	19586622	protein_coding
3.17619	-0.102211	0.280758	-0.364055	0.715817	0.955077	AKR7A3	ENSG00000162482	1	19609052	19615744	protein_coding
405.221	-0.0616823	0.0954496	-0.646228	0.518131	0.899304	AKR7A2	ENSG00000053371	1	19630459	19638640	protein_coding
155.827	-0.0107132	0.105293	-0.101747	0.918958	0.989865	PQLC2	ENSG00000040487	1	19638820	19655794	protein_coding
753.401	0.0884656	0.0579081	1.52769	0.12659	0.635599	CAPZB	ENSG00000077549	1	19665267	19812066	protein_coding
127.582	-0.010335	0.0946828	-0.109154	0.913081	0.98924	MINOS1	ENSG00000173436	1	19923477	19956314	protein_coding
27.0623	-0.187656	0.247205	-0.759109	0.447787	0.87704	NBL1	ENSG00000158747	1	19967048	19984945	protein_coding
4.24032	-0.422123	0.340649	-1.23917	0.215282	0.752067	TMCO4	ENSG00000162542	1	20008706	20126438	protein_coding
178.681	-0.127134	0.0691816	-1.83768	0.0661094	0.518113	OTUD3	ENSG00000169914	1	20209006	20239438	protein_coding
18.6613	-0.245258	0.198507	-1.23551	0.216641	0.752067	UBXN10	ENSG00000162543	1	20512578	20522541	protein_coding
6.18562	-0.433393	0.32691	-1.32573	0.18493	0.721549	VWA5B1	ENSG00000158816	1	20617412	20681387	protein_coding
423.666	0.0912704	0.152264	0.599422	0.548891	0.911573	CAMK2N1	ENSG00000162545	1	20808884	20812713	protein_coding
371.812	0.0348149	0.088597	0.392958	0.694351	0.94913	MUL1	ENSG00000090432	1	20825943	20834654	protein_coding
6.24072	0.61779	0.273258	2.26083	0.0237699	0.352128	FAM43B	ENSG00000183114	1	20878932	20881512	protein_coding
5.04019	-0.460279	0.439901	-1.04632	0.295411	0.803248	CDA	ENSG00000158825	1	20915441	20945401	protein_coding
98.1694	0.0963164	0.14095	0.683339	0.494393	0.890908	PINK1	ENSG00000158828	1	20959948	20978004	protein_coding
31.7976	0.0182488	0.151086	0.120784	0.903862	0.988542	PINK1-AS	ENSG00000117242	1	20969150	20978686	antisense
2023.16	-0.00306274	0.0450848	-0.0679328	0.945839	0.992163	DDOST	ENSG00000244038	1	20978270	20988000	protein_coding
29.8897	-0.187855	0.26366	-0.712488	0.476163	0.884674	KIF17	ENSG00000117245	1	20990507	21044510	protein_coding
47.7427	-0.21928	0.250757	-0.874472	0.381861	0.85024	SH2D5	ENSG00000189410	1	21046225	21059330	protein_coding
1049.88	0.0757918	0.0645334	1.17446	0.240212	0.766992	HP1BP3	ENSG00000127483	1	21069154	21113816	protein_coding
594.782	0.0657322	0.112335	0.585143	0.558451	0.9158	EIF4G3	ENSG00000075151	1	21132963	21503377	protein_coding
609.886	-0.0787569	0.115264	-0.683273	0.494434	0.890908	ECE1	ENSG00000117298	1	21543740	21671997	protein_coding
2.68872	-0.267773	0.331676	-0.807335	0.419473	0.866863	RP3-329E20.2	ENSG00000236936	1	21592575	21593744	antisense
3.55459	-0.868734	0.333688	-2.60344	0.00922947	0.235721	RP5-1071N3.1	ENSG00000231105	1	21619783	21626267	antisense
64.3993	-0.192376	0.26004	-0.739792	0.459426	0.878764	NBPF3	ENSG00000142794	1	21766621	21811498	protein_coding
467.02	-0.645448	0.225745	-2.85919	0.00424731	0.156932	ALPL	ENSG00000162551	1	21835858	21904905	protein_coding
49.8057	-0.68466	0.173512	-3.94588	7.95061e-05	0.0146654	RAP1GAP	ENSG00000076864	1	21922708	21995801	protein_coding
402.404	-0.0128847	0.0734421	-0.17544	0.860734	0.983788	USP48	ENSG00000090686	1	22004791	22110099	protein_coding
356.018	-0.34173	0.214559	-1.5927	0.111227	0.609474	HSPG2	ENSG00000142798	1	22148738	22263790	protein_coding
4.14038	-1.88434	0.636979	-2.95825	0.00309395	0.135437	CELA3A	ENSG00000142789	1	22328149	22339032	protein_coding
94.0518	-0.249715	0.126523	-1.97367	0.0484193	0.46346	LINC00339	ENSG00000218510	1	22351681	22357716	lincRNA
3593.82	0.0152616	0.0894489	0.170618	0.864524	0.984698	CDC42	ENSG00000070831	1	22379120	22419437	protein_coding
2.9668	0.172156	0.333081	0.516859	0.605255	0.928343	CDC42-IT1	ENSG00000230068	1	22385690	22390692	sense_intronic
3.98898	-0.139594	0.319992	-0.436243	0.662661	0.944339	RP1-224A6.9	ENSG00000271840	1	22427106	22427853	lincRNA
12.865	-0.607719	0.184896	-3.28682	0.00101324	0.0745919	WNT4	ENSG00000162552	1	22443798	22470462	protein_coding
398.209	0.256593	0.0994643	2.57975	0.00988709	0.24605	ZBTB40	ENSG00000184677	1	22778344	22857650	protein_coding
4.71793	-0.651173	0.377743	-1.72385	0.0847346	0.55695	EPHA8	ENSG00000070886	1	22890057	22930087	protein_coding
657.203	0.0823752	0.146241	0.563284	0.573241	0.918383	EPHB2	ENSG00000133216	1	23037332	23241818	protein_coding
60.5751	0.209483	0.227115	0.922364	0.356339	0.836981	RP1-74M1.3	ENSG00000272796	1	23243175	23247993	lincRNA
2982.77	0.0881478	0.0592933	1.48664	0.13711	0.65099	KDM1A	ENSG00000004487	1	23345941	23410182	protein_coding
3.049	-0.147584	0.335706	-0.439624	0.66021	0.943659	RP1-184J9.2	ENSG00000240553	1	23346640	23414551	antisense
786.339	-0.114212	0.0863843	-1.32214	0.186123	0.722053	LUZP1	ENSG00000169641	1	23410516	23504301	protein_coding
45.827	-0.289167	0.294305	-0.982541	0.325833	0.819855	HTR1D	ENSG00000179546	1	23516993	23521222	protein_coding
30.291	-0.0393841	0.185829	-0.211937	0.832156	0.97698	RP5-1057J7.6	ENSG00000261326	1	23607802	23613245	lincRNA
1829.98	0.125064	0.0550052	2.27368	0.0229852	0.346042	HNRNPR	ENSG00000125944	1	23630264	23670829	protein_coding
118.634	0.297059	0.150038	1.97989	0.0477153	0.46208	ZNF436	ENSG00000125945	1	23685941	23695935	protein_coding
12.239	0.348726	0.233568	1.49304	0.135427	0.648315	C1orf213	ENSG00000249087	1	23695490	23698332	protein_coding
3.05539	-0.433567	0.400296	-1.08312	0.278757	0.793023	TCEA3	ENSG00000204219	1	23707554	23751233	protein_coding
258.71	0.0817652	0.11454	0.71386	0.475314	0.884066	ASAP3	ENSG00000088280	1	23755056	23811061	protein_coding
251.127	-0.103993	0.213506	-0.487072	0.626207	0.934245	E2F2	ENSG00000007968	1	23832922	23857712	protein_coding
582.401	0.196417	0.241543	0.813175	0.416118	0.866149	ID3	ENSG00000117318	1	23884409	23886285	protein_coding
6640.72	0.119835	0.0665125	1.80169	0.0715942	0.528487	RPL11	ENSG00000142676	1	24018269	24022915	protein_coding
712.465	0.0465264	0.0466117	0.998171	0.318196	0.815893	TCEB3	ENSG00000011007	1	24069645	24088549	protein_coding
10.8954	-0.14857	0.204282	-0.727281	0.467054	0.880513	RP5-886K2.3	ENSG00000236810	1	24086872	24104777	antisense
402.777	-0.0125311	0.0687972	-0.182145	0.855469	0.982453	PITHD1	ENSG00000057757	1	24104895	24114722	protein_coding
702.316	-0.0305336	0.0677001	-0.451012	0.651981	0.94229	LYPLA2	ENSG00000011009	1	24117460	24122029	protein_coding
135.094	-0.143817	0.091345	-1.57443	0.115387	0.615622	GALE	ENSG00000117308	1	24122089	24127271	protein_coding
149.53	-0.0437256	0.0944372	-0.463012	0.643356	0.94001	HMGCL	ENSG00000117305	1	24128375	24165110	protein_coding
142.99	-0.163445	0.105457	-1.54988	0.121171	0.625322	FUCA1	ENSG00000179163	1	24171567	24194784	protein_coding
82.1117	-0.148331	0.491464	-0.301814	0.762794	0.966303	PNRC2	ENSG00000189266	1	24285599	24289952	protein_coding
98.193	-0.173283	0.110075	-1.57423	0.115434	0.615622	SRSF10	ENSG00000188529	1	24291294	24307417	protein_coding
3.72776	-1.4704	0.44745	-3.28617	0.00101558	0.0745919	MYOM3	ENSG00000142661	1	24382525	24438665	protein_coding
5.40429	-0.613537	0.31892	-1.92379	0.0543803	0.48152	IL22RA1	ENSG00000142677	1	24446261	24469611	protein_coding
52.1773	-0.470736	0.244915	-1.92204	0.0546005	0.481679	IFNLR1	ENSG00000185436	1	24480647	24514449	protein_coding
45.2758	-0.660506	0.244746	-2.69874	0.00696036	0.201612	GRHL3	ENSG00000158055	1	24645812	24690972	protein_coding
49.4424	-0.208288	0.130525	-1.59578	0.110539	0.609272	STPG1	ENSG00000001460	1	24683489	24743424	protein_coding
166.01	-0.211831	0.120104	-1.76373	0.0777769	0.541841	NIPAL3	ENSG00000001461	1	24742284	24799466	protein_coding
259.059	-0.130861	0.113239	-1.15561	0.247839	0.770795	RCAN3	ENSG00000117602	1	24829387	24867530	protein_coding
369.817	-0.0191094	0.0920196	-0.207667	0.835489	0.977638	SRRM1	ENSG00000133226	1	24958207	24999758	protein_coding
2987.33	0.0168512	0.0743315	0.226703	0.820655	0.975882	CLIC4	ENSG00000169504	1	25071848	25170815	protein_coding
4.03028	0.551732	0.348701	1.58225	0.113593	0.613405	RUNX3	ENSG00000020633	1	25226002	25291612	protein_coding
350.926	0.0803357	0.0478607	1.67853	0.093243	0.578631	SYF2	ENSG00000117614	1	25549170	25558993	protein_coding
204.92	0.124271	0.142364	0.872909	0.382713	0.85024	C1orf63	ENSG00000117616	1	25568728	25664704	protein_coding
7.65458	-1.00656	0.429009	-2.34624	0.0189638	0.322832	RHD	ENSG00000187010	1	25598884	25656936	protein_coding
752.541	0.00760862	0.0797688	0.0953835	0.92401	0.990377	TMEM50A	ENSG00000183726	1	25664408	25688852	protein_coding
5.4882	-0.35625	0.300649	-1.18494	0.236043	0.764748	RHCE	ENSG00000188672	1	25688740	25756683	protein_coding
536.733	0.138441	0.110768	1.24983	0.211363	0.751565	TMEM57	ENSG00000204178	1	25757388	25826700	protein_coding
173.477	0.0702921	0.139814	0.502755	0.615137	0.931355	LDLRAP1	ENSG00000157978	1	25870071	25895377	protein_coding
157.814	-0.0514132	0.137322	-0.374399	0.708108	0.9525	MAN1C1	ENSG00000117643	1	25943959	26112698	protein_coding
4.50657	-0.0177616	0.339077	-0.0523821	0.958224	0.992754	RP1-187B23.1	ENSG00000233478	1	25971035	25985602	antisense
488.553	-0.0906883	0.130156	-0.696767	0.485949	0.88896	SEPN1	ENSG00000162430	1	26126667	26144713	protein_coding
276.209	-0.0181106	0.0877404	-0.206412	0.836469	0.977798	MTFR1L	ENSG00000117640	1	26145131	26159432	protein_coding
176.641	-0.0867417	0.105461	-0.822498	0.410794	0.864999	AUNIP	ENSG00000127423	1	26158414	26185903	protein_coding
68.9803	-0.251374	0.140446	-1.78983	0.0734814	0.532507	PAQR7	ENSG00000182749	1	26187701	26197744	protein_coding
9221.52	0.197649	0.102847	1.92177	0.0546347	0.481679	STMN1	ENSG00000117632	1	26210672	26233482	protein_coding
143.167	-0.0481695	0.0690626	-0.697476	0.485505	0.888766	PAFAH2	ENSG00000158006	1	26286258	26324648	protein_coding
28.9801	-0.0728572	0.148574	-0.490377	0.623867	0.933757	EXTL1	ENSG00000158008	1	26346375	26362955	protein_coding
3.07061	-0.609581	0.342892	-1.77776	0.0754427	0.537415	SLC30A2	ENSG00000158014	1	26363743	26372624	protein_coding
105.552	-0.133762	0.0836524	-1.59902	0.109816	0.609084	PDIK1L	ENSG00000175087	1	26437664	26452034	protein_coding
7.93219	0.199188	0.240496	0.828238	0.407536	0.863532	FAM110D	ENSG00000197245	1	26485511	26489119	protein_coding
3.84115	0.186354	0.274287	0.679411	0.496877	0.891471	ZNF593	ENSG00000142684	1	26496362	26498551	protein_coding
18.6645	-0.621647	0.206525	-3.01003	0.00261219	0.125074	CNKSR1	ENSG00000142675	1	26503894	26516377	protein_coding
571.662	0.0314704	0.0568556	0.553515	0.579911	0.920031	CEP85	ENSG00000130695	1	26560691	26605299	protein_coding
662.639	0.124377	0.119699	1.03908	0.298769	0.805152	SH3BGRL3	ENSG00000142669	1	26605667	26608007	protein_coding
49.3897	0.00797405	0.122154	0.0652789	0.947952	0.992163	UBXN11	ENSG00000158062	1	26607819	26644854	protein_coding
13.6306	0.0542659	0.320802	0.169157	0.865673	0.984726	CD52	ENSG00000169442	1	26644448	26647014	protein_coding
20.9922	-0.279156	0.203895	-1.36912	0.170962	0.701555	AIM1L	ENSG00000176092	1	26648350	26680621	protein_coding
7605.64	-0.00456415	0.124136	-0.0367674	0.97067	0.994595	LIN28A	ENSG00000131914	1	26737269	26756213	protein_coding
264.483	-0.0194924	0.046845	-0.416104	0.677334	0.946543	DHDDS	ENSG00000117682	1	26758773	26797785	protein_coding
4.08371	-0.0167679	0.295584	-0.0567282	0.954762	0.992393	RP3-476K8.3	ENSG00000225891	1	26789247	26793773	antisense
3008.05	-0.0659292	0.0884807	-0.745125	0.456196	0.878149	HMGN2	ENSG00000198830	1	26798941	26802463	protein_coding
370.017	-0.385247	0.119845	-3.21453	0.00130659	0.0852176	RPS6KA1	ENSG00000117676	1	26856252	26901521	protein_coding
7.26517	-0.297132	0.21506	-1.38162	0.167088	0.695484	RP5-968P14.2	ENSG00000260063	1	27018623	27020622	antisense
872.841	-0.0116081	0.0985318	-0.117811	0.906218	0.988542	ARID1A	ENSG00000117713	1	27022524	27108595	protein_coding
86.2137	-0.126579	0.0913635	-1.38545	0.165916	0.694623	PIGV	ENSG00000060642	1	27113963	27124889	protein_coding
390.605	-0.0201991	0.0823619	-0.245248	0.806264	0.972742	ZDHHC18	ENSG00000204160	1	27153201	27184093	protein_coding
14.7182	-1.31749	0.328214	-4.01412	5.9667e-05	0.0118335	SFN	ENSG00000175793	1	27189633	27190947	protein_coding
197.734	-0.0974767	0.0819256	-1.18982	0.234117	0.764296	GPN2	ENSG00000142751	1	27202624	27216788	protein_coding
145.486	0.0763858	0.083545	0.914307	0.360555	0.838463	GPATCH3	ENSG00000198746	1	27216979	27226957	protein_coding
595.985	0.031704	0.0872072	0.363548	0.716195	0.955196	NUDC	ENSG00000090273	1	27226729	27273353	protein_coding
19.9701	-0.4011	0.271148	-1.47927	0.139069	0.653896	C1orf172	ENSG00000175707	1	27276053	27286897	protein_coding
119.87	-0.0678534	0.0936767	-0.724336	0.46886	0.881738	TRNP1	ENSG00000253368	1	27320198	27327389	protein_coding
398.12	-0.342738	0.227647	-1.50557	0.132178	0.643901	FAM46B	ENSG00000158246	1	27331511	27339327	protein_coding
87.0753	-0.223313	0.106388	-2.09904	0.0358133	0.415705	SLC9A1	ENSG00000090020	1	27425306	27493472	protein_coding
316.942	0.0460342	0.103437	0.445048	0.656285	0.942834	WDTC1	ENSG00000142784	1	27561007	27635110	protein_coding
293.725	0.187219	0.104448	1.79245	0.0730607	0.531043	TMEM222	ENSG00000186501	1	27648651	27662891	protein_coding
2.52591	0.27023	0.374387	0.721793	0.470422	0.882132	RNU6-48P	ENSG00000206888	1	27651710	27651816	snRNA
61.0889	-0.792445	0.196831	-4.02602	5.6729e-05	0.0114853	SYTL1	ENSG00000142765	1	27668513	27680421	protein_coding
53.5631	-0.0124818	0.145012	-0.086074	0.931408	0.991351	MAP3K6	ENSG00000142733	1	27681675	27693383	protein_coding
31.0097	-0.216418	0.176159	-1.22854	0.219243	0.75313	GPR3	ENSG00000181773	1	27719148	27722318	protein_coding
471.209	-0.057051	0.0675972	-0.843985	0.398678	0.859461	WASF2	ENSG00000158195	1	27730730	27816669	protein_coding
6.36096	-0.122274	0.298312	-0.409886	0.68189	0.947013	RP1-159A19.4	ENSG00000237429	1	27852316	27857072	antisense
313.098	0.0564954	0.107958	0.523308	0.60076	0.926534	AHDC1	ENSG00000126705	1	27860546	27930942	protein_coding
28.0561	-0.0315411	0.207668	-0.151883	0.87928	0.985224	IFI6	ENSG00000126709	1	27992572	27998729	protein_coding
90.3218	0.109228	0.0812072	1.34506	0.178607	0.71199	FAM76A	ENSG00000009780	1	28052490	28089633	protein_coding
326.222	-0.0283478	0.132091	-0.214609	0.830072	0.976864	STX12	ENSG00000117758	1	28099694	28150963	protein_coding
744.433	0.0678896	0.0522122	1.30026	0.19351	0.732862	PPP1R8	ENSG00000117751	1	28157289	28178187	protein_coding
12.2382	-0.287335	0.166341	-1.72739	0.0840982	0.555696	SCARNA1	ENSG00000252947	1	28160912	28161077	snoRNA
87.6617	-0.121822	0.149682	-0.813873	0.415718	0.866149	THEMIS2	ENSG00000130775	1	28199055	28213196	protein_coding
730.149	-0.010623	0.0714166	-0.148747	0.881753	0.985224	RPA2	ENSG00000117748	1	28218035	28241257	protein_coding
28.9352	-0.127616	0.296385	-0.430576	0.666777	0.945153	SMPDL3B	ENSG00000130768	1	28261504	28285668	protein_coding
170.903	0.0365587	0.0973132	0.375681	0.707154	0.952291	XKR8	ENSG00000158156	1	28285973	28294607	protein_coding
406.123	-0.0200124	0.0598116	-0.334591	0.737933	0.960847	EYA3	ENSG00000158161	1	28296855	28415207	protein_coding
9.50164	-0.716629	0.302041	-2.37262	0.0176625	0.314079	PTAFR	ENSG00000169403	1	28473677	28520447	protein_coding
883.268	-0.0505693	0.0484385	-1.04399	0.296489	0.80433	DNAJC8	ENSG00000126698	1	28525967	28559536	protein_coding
546.982	-0.114444	0.0809698	-1.41342	0.157533	0.680941	ATPIF1	ENSG00000130770	1	28562620	28573417	protein_coding
11.0183	-0.287475	0.248385	-1.15738	0.247118	0.770795	RP5-1092A3.4	ENSG00000270605	1	28566020	28567964	antisense
542.51	-0.109974	0.129277	-0.850684	0.394945	0.859175	SESN2	ENSG00000130766	1	28586038	28609002	protein_coding
95.8339	-0.0596116	0.123662	-0.482052	0.629769	0.935719	MED18	ENSG00000130772	1	28655513	28662476	protein_coding
222.835	0.00494583	0.104991	0.0471073	0.962428	0.993281	PHACTR4	ENSG00000204138	1	28696114	28826881	protein_coding
622.512	-0.0518364	0.113297	-0.457527	0.647292	0.941819	RCC1	ENSG00000180198	1	28832455	28865812	protein_coding
6619.42	-0.0434262	0.164137	-0.264573	0.791338	0.971356	SNHG3	ENSG00000242125	1	28832492	28837404	sense_intronic
3967.52	0.0215174	0.192836	0.111584	0.911153	0.988542	SNORA73B	ENSG00000200087	1	28835071	28835274	snoRNA
244.364	-0.0342188	0.073942	-0.462779	0.643523	0.94001	TRNAU1AP	ENSG00000180098	1	28879597	28905051	protein_coding
137.537	0.044722	0.132863	0.336604	0.736416	0.960731	SNHG12	ENSG00000197989	1	28905050	28909495	antisense
4.36936	0.36214	0.259966	1.39303	0.163612	0.691571	SNORD99	ENSG00000221539	1	28905261	28905334	snoRNA
217.059	-0.000238848	0.0697028	-0.00342666	0.997266	0.999723	TAF12	ENSG00000120656	1	28915835	28969597	protein_coding
12.4857	-0.213957	0.210726	-1.01533	0.309947	0.81233	RAB42	ENSG00000188060	1	28918712	28921955	protein_coding
4.79859	0.00828795	0.249839	0.0331731	0.973537	0.995424	RP11-442N24__B.1	ENSG00000229388	1	28969740	28975093	lincRNA
80.5386	-0.00847258	0.179782	-0.047127	0.962412	0.993281	RNU11	ENSG00000270103	1	28975112	28975245	lincRNA
267.965	0.0255584	0.0932101	0.274202	0.783929	0.96912	GMEB1	ENSG00000162419	1	28995244	29045865	protein_coding
1817.57	0.054514	0.0551624	0.988247	0.323032	0.818841	YTHDF2	ENSG00000198492	1	29063133	29096287	protein_coding
9.14646	-0.388728	0.356797	-1.08949	0.275936	0.790843	OPRD1	ENSG00000116329	1	29138654	29190208	protein_coding
8.88374	-0.738368	0.307581	-2.40057	0.0163696	0.304459	RP1-212P9.2	ENSG00000226852	1	29194087	29197779	lincRNA
1610.65	0.0779776	0.119022	0.65515	0.512371	0.896753	EPB41	ENSG00000159023	1	29213603	29446553	protein_coding
15.9071	0.0338257	0.260018	0.13009	0.896496	0.988122	TMEM200B	ENSG00000253304	1	29445940	29450447	protein_coding
574.081	0.00525268	0.0991771	0.0529626	0.957762	0.992754	SRSF4	ENSG00000116350	1	29474255	29508499	protein_coding
1.97202	0.663323	0.419375	1.5817	0.113719	0.613616	RP11-242O24.5	ENSG00000227637	1	29479001	29479503	antisense
115.058	-0.103489	0.0772569	-1.33955	0.180392	0.715384	MECR	ENSG00000116353	1	29519385	29557454	protein_coding
2.92318	-0.503581	0.346535	-1.45319	0.14617	0.664483	RP11-467D18.2	ENSG00000237934	1	29550445	29551328	antisense
694.328	-0.201611	0.193117	-1.04398	0.296493	0.80433	PTPRU	ENSG00000060656	1	29563028	29653325	protein_coding
2.35252	-0.0144252	0.388664	-0.0371148	0.970394	0.994595	MATN1	ENSG00000162510	1	31184124	31196434	protein_coding
4.18608	-0.0137683	0.272597	-0.050508	0.959718	0.992924	MATN1-AS1	ENSG00000186056	1	31191351	31199674	antisense
149.045	-0.948266	0.375357	-2.5263	0.011527	0.264614	LAPTM5	ENSG00000162511	1	31205316	31230667	protein_coding
320.481	-0.203756	0.118064	-1.72582	0.0843803	0.555851	SDC3	ENSG00000162512	1	31342314	31381608	protein_coding
1726.87	0.113406	0.0465743	2.43494	0.0148942	0.293198	PUM1	ENSG00000134644	1	31404353	31538838	protein_coding
4.26132	-0.11227	0.278174	-0.403595	0.686511	0.948069	SNORD103B	ENSG00000202107	1	31421964	31422049	snoRNA
3.45036	0.279347	0.287469	0.971748	0.331176	0.822655	SNORD85	ENSG00000200181	1	31441011	31441083	snoRNA
334.156	0.0461297	0.164919	0.279712	0.779699	0.968775	NKAIN1	ENSG00000084628	1	31652592	31712401	protein_coding
1174.42	-0.00757395	0.0669789	-0.11308	0.909967	0.988542	SNRNP40	ENSG00000060688	1	31732417	31769662	protein_coding
462.78	0.029765	0.0703312	0.423212	0.672141	0.945414	ZCCHC17	ENSG00000121766	1	31769842	31837783	protein_coding
308.114	0.409292	0.28102	1.45645	0.145268	0.663467	FABP3	ENSG00000121769	1	31838472	31849697	protein_coding
84.3035	-0.0774752	0.141369	-0.548034	0.583669	0.92125	SERINC2	ENSG00000168528	1	31882412	31907525	protein_coding
3.99628	-0.33676	0.398433	-0.845212	0.397992	0.859461	TINAGL1	ENSG00000142910	1	32042116	32053288	protein_coding
3.15412	-0.283785	0.350938	-0.808647	0.418718	0.866653	HCRTR1	ENSG00000121764	1	32083287	32098119	protein_coding
435.316	0.0169661	0.0639263	0.265401	0.790701	0.970757	PEF1	ENSG00000162517	1	32095463	32110497	protein_coding
2.80093	-0.312541	0.30823	-1.01399	0.31059	0.81233	RP11-73M7.6	ENSG00000235790	1	32109650	32125539	antisense
71.5317	-0.0533145	0.208486	-0.255723	0.798165	0.972299	COL16A1	ENSG00000084636	1	32117848	32169920	protein_coding
142.75	-0.432656	0.163587	-2.6448	0.00817383	0.218861	BAI2	ENSG00000121753	1	32192718	32230494	protein_coding
4.33333	-0.245898	0.259576	-0.947305	0.343483	0.830135	SPOCD1	ENSG00000134668	1	32256023	32281652	protein_coding
1717.78	-0.0406997	0.0530659	-0.766966	0.443102	0.875294	PTP4A2	ENSG00000184007	1	32372022	32410457	protein_coding
4.84905	-0.187433	0.263577	-0.711113	0.477014	0.885422	AL136115.1	ENSG00000212673	1	32379174	32380745	protein_coding
2.00969	-0.0049011	0.450239	-0.0108856	0.991315	0.998906	RP4-534N18.2	ENSG00000228634	1	32398621	32399576	lincRNA
1780.26	0.11664	0.0571447	2.04113	0.0412379	0.434233	KHDRBS1	ENSG00000121774	1	32479430	32526451	protein_coding
4.808	-0.343605	0.289817	-1.18559	0.235783	0.7645	RP11-277A4.4	ENSG00000203325	1	32517892	32539075	antisense
89.0782	0.0863214	0.102987	0.838177	0.401931	0.86025	TMEM39B	ENSG00000121775	1	32537632	32568467	protein_coding
1255.38	0.0186259	0.0442094	0.42131	0.673529	0.945776	KPNA6	ENSG00000025800	1	32573639	32642169	protein_coding
1078.6	-0.014151	0.061239	-0.231078	0.817254	0.975461	TXLNA	ENSG00000084652	1	32645287	32663886	protein_coding
94.4382	-0.00309792	0.0807156	-0.0383807	0.969384	0.994595	CCDC28B	ENSG00000160050	1	32665987	32670988	protein_coding
2.55605	0.132154	0.342627	0.385707	0.699714	0.950359	RP4-622L5.7	ENSG00000224066	1	32670370	32672415	antisense
34.0384	-0.17261	0.120836	-1.42847	0.153157	0.674155	IQCC	ENSG00000160051	1	32671236	32674288	protein_coding
3.9354	-0.344212	0.307759	-1.11845	0.263376	0.78232	DCDC2B	ENSG00000222046	1	32674695	32681797	protein_coding
50.9942	-0.0485265	0.0930328	-0.521606	0.601944	0.926852	TMEM234	ENSG00000160055	1	32680073	32687972	protein_coding
1671.42	-0.0370534	0.0592821	-0.625036	0.531947	0.906053	EIF3I	ENSG00000084623	1	32687529	32697205	protein_coding
3.22885	-0.326248	0.347875	-0.937833	0.34833	0.832337	FAM167B	ENSG00000183615	1	32712834	32714457	protein_coding
73.1213	-0.165644	0.371268	-0.446156	0.655484	0.942834	LCK	ENSG00000182866	1	32716840	32751766	protein_coding
781.593	0.0129104	0.12288	0.105065	0.916325	0.989818	HDAC1	ENSG00000116478	1	32757687	32799236	protein_coding
3120.96	0.0171029	0.0819447	0.208712	0.834673	0.977475	MARCKSL1	ENSG00000175130	1	32799433	32801980	protein_coding
2.67354	-0.558399	0.36685	-1.52214	0.127973	0.637275	TSSK3	ENSG00000162526	1	32817122	32829913	protein_coding
6.31337	-0.0844618	0.251929	-0.335261	0.737429	0.960847	FAM229A	ENSG00000225828	1	32826871	32829879	protein_coding
584.548	0.127398	0.0842662	1.51185	0.130572	0.642074	BSDC1	ENSG00000160058	1	32830704	32860332	protein_coding
45.6743	-0.165845	0.135862	-1.22069	0.222205	0.755382	ZBTB8B	ENSG00000273274	1	32930670	32962287	protein_coding
80.9978	-0.145276	0.122221	-1.18863	0.234586	0.764296	ZBTB8A	ENSG00000160062	1	33005028	33071540	protein_coding
191.235	0.0581343	0.0577433	1.00677	0.314044	0.812565	ZBTB8OS	ENSG00000176261	1	33065773	33116504	protein_coding
2685.88	0.0379733	0.0522029	0.727417	0.466971	0.880513	RBBP4	ENSG00000162521	1	33116743	33151812	protein_coding
6.28896	-1.12406	0.344189	-3.26582	0.00109146	0.0755288	SYNC	ENSG00000162520	1	33145507	33169197	protein_coding
189.193	-0.0948874	0.0958925	-0.989519	0.322409	0.818841	KIAA1522	ENSG00000162522	1	33207486	33240571	protein_coding
1373.54	-0.0233751	0.086861	-0.269109	0.787846	0.969688	YARS	ENSG00000134684	1	33240840	33283754	protein_coding
527.638	0.0426075	0.0456109	0.934152	0.350226	0.832337	S100PBP	ENSG00000116497	1	33282368	33324476	protein_coding
872.645	0.398398	0.154866	2.57254	0.0100956	0.248376	FNDC5	ENSG00000160097	1	33327869	33338083	protein_coding
491.342	0.531489	0.162749	3.26569	0.00109197	0.0755288	HPCA	ENSG00000121905	1	33351595	33364042	protein_coding
60.8426	-0.0735868	0.158855	-0.463233	0.643197	0.94001	TMEM54	ENSG00000121900	1	33360195	33367039	protein_coding
300.945	-0.209009	0.115668	-1.80697	0.0707668	0.527069	RNF19B	ENSG00000116514	1	33402046	33430286	protein_coding
3.53599	0.0862854	0.311641	0.276874	0.781877	0.968775	RP1-117O3.2	ENSG00000236065	1	33452676	33498070	antisense
616.111	-0.00847092	0.0795578	-0.106475	0.915206	0.989694	AK2	ENSG00000004455	1	33473585	33546597	protein_coding
20.1993	0.117759	0.149204	0.789243	0.42997	0.871754	ADC	ENSG00000142920	1	33546705	33586131	protein_coding
351.24	0.274869	0.119311	2.30381	0.0212336	0.336345	TRIM62	ENSG00000116525	1	33611003	33647660	protein_coding
198.958	0.0200931	0.092158	0.218028	0.827407	0.976476	ZNF362	ENSG00000160094	1	33722146	33766320	protein_coding
3.18691	0.270625	0.333732	0.810904	0.417421	0.866475	RP11-415J8.7	ENSG00000270115	1	33726813	33727281	lincRNA
12.0029	0.0626333	0.218906	0.28612	0.774786	0.967793	RP11-415J8.3	ENSG00000225313	1	33772967	33791644	antisense
2349.7	0.128881	0.127486	1.01094	0.312046	0.812565	PHC2	ENSG00000134686	1	33789224	33896653	protein_coding
1.97833	-0.0558933	0.408788	-0.136729	0.891245	0.986703	MIR3605	ENSG00000266239	1	33797994	33798093	miRNA
11.0198	-0.532413	0.311478	-1.70931	0.0873931	0.56431	RN7SKP16	ENSG00000222112	1	33802167	33802465	misc_RNA
6.79757	0.204	0.276897	0.736737	0.461282	0.879211	RP11-415J8.5	ENSG00000233246	1	33815953	33828846	antisense
98.2212	0.0459208	0.0857029	0.535814	0.592087	0.923833	ZSCAN20	ENSG00000121903	1	33938246	33962107	protein_coding
42.4351	-0.365993	0.170244	-2.14981	0.0315702	0.396151	CSMD2	ENSG00000121904	1	33979609	34631443	protein_coding
9.31794	-0.402075	0.343923	-1.16908	0.24237	0.768513	C1orf94	ENSG00000142698	1	34632484	34684732	protein_coding
426.114	0.0805648	0.080843	0.996558	0.318979	0.816668	SMIM12	ENSG00000163866	1	35178338	35325417	protein_coding
4.09718	-2.54708	0.558569	-4.56002	5.11498e-06	0.001685	GJB5	ENSG00000189280	1	35220648	35224113	protein_coding
4.51879	0.32156	0.388527	0.82764	0.407874	0.863532	GJA4	ENSG00000187513	1	35258599	35261348	protein_coding
9.14388	0.0608976	0.234782	0.25938	0.795342	0.972267	RP5-997D16.2	ENSG00000230163	1	35316295	35317156	antisense
92.0615	-0.119835	0.122414	-0.978936	0.327612	0.819855	DLGAP3	ENSG00000116544	1	35331037	35395186	protein_coding
4.40381	-0.295239	0.253839	-1.1631	0.24479	0.769779	RP11-244H3.1	ENSG00000241014	1	35439957	35450914	processed_transcript
85.4265	0.0507595	0.079286	0.640208	0.522037	0.901734	ZMYM6	ENSG00000163867	1	35449523	35497569	protein_coding
368.75	-0.0507118	0.0933427	-0.543286	0.586933	0.921976	ZMYM1	ENSG00000197056	1	35525387	35581460	protein_coding
4149.22	0.0767096	0.110655	0.693231	0.488164	0.889729	SFPQ	ENSG00000116560	1	35641979	35658749	protein_coding
1177	-0.0218847	0.0522388	-0.418936	0.675263	0.946377	ZMYM4	ENSG00000146463	1	35734568	35887659	protein_coding
552.733	0.00642177	0.0756127	0.0849297	0.932317	0.991351	KIAA0319L	ENSG00000142687	1	35899091	36023551	protein_coding
369.916	-0.0583614	0.0958672	-0.608774	0.542674	0.910262	NCDN	ENSG00000020129	1	36023074	36032875	protein_coding
1019.46	0.0259796	0.0553434	0.469426	0.638765	0.9388	PSMB2	ENSG00000126067	1	36067185	36107445	protein_coding
106.398	-0.0558475	0.112103	-0.49818	0.618357	0.93272	C1orf216	ENSG00000142686	1	36179476	36185073	protein_coding
449.495	-0.0351786	0.136086	-0.258502	0.79602	0.972267	CLSPN	ENSG00000092853	1	36185819	36235568	protein_coding
261.107	0.0947859	0.0981779	0.965451	0.334319	0.824891	AGO4	ENSG00000134698	1	36273773	36323491	protein_coding
1630.66	-0.0155822	0.0804779	-0.19362	0.846473	0.98076	AGO1	ENSG00000092847	1	36335409	36395211	protein_coding
2.34757	-0.0568628	0.337423	-0.168521	0.866173	0.984726	RP4-789D17.5	ENSG00000271914	1	36395321	36395716	lincRNA
292.093	0.0255877	0.0648011	0.394866	0.692942	0.94913	AGO3	ENSG00000126070	1	36396319	36538101	protein_coding
2.17424	-0.13485	0.404477	-0.333393	0.738838	0.961082	TEKT2	ENSG00000092850	1	36549676	36553876	protein_coding
202.674	0.0739609	0.0748525	0.988089	0.323109	0.818841	ADPRHL2	ENSG00000116863	1	36554476	36559533	protein_coding
3.97827	0.00180391	0.32396	0.00556832	0.995557	0.999392	COL8A2	ENSG00000171812	1	36560837	36590821	protein_coding
253.126	0.0137974	0.0693993	0.198813	0.842409	0.979043	TRAPPC3	ENSG00000054116	1	36602173	36615098	protein_coding
423.615	-0.0283992	0.140458	-0.202189	0.839769	0.978309	MAP7D1	ENSG00000116871	1	36621180	36646450	protein_coding
1687.07	0.0224327	0.0924037	0.242769	0.808185	0.973553	THRAP3	ENSG00000054118	1	36690017	36770958	protein_coding
25.3645	-0.269873	0.192824	-1.39958	0.161638	0.687329	SH3D21	ENSG00000214193	1	36771988	36790484	protein_coding
21.4988	0.00449118	0.209285	0.0214596	0.982879	0.997149	EVA1B	ENSG00000142694	1	36787632	36789755	protein_coding
4.3417	-0.682752	0.311377	-2.19268	0.0283302	0.378697	RP11-268J15.5	ENSG00000116883	1	36789335	36794822	protein_coding
211.303	0.00585495	0.0755893	0.0774574	0.93826	0.991735	STK40	ENSG00000196182	1	36805225	36851497	protein_coding
84.95	-0.158727	0.0929818	-1.70707	0.0878086	0.565299	LSM10	ENSG00000181817	1	36856839	36863493	protein_coding
73.1707	-0.30961	0.148499	-2.08493	0.037076	0.419407	OSCP1	ENSG00000116885	1	36881428	36916086	protein_coding
616.215	-0.0618873	0.0732003	-0.845452	0.397858	0.859461	MRPS15	ENSG00000116898	1	36921319	36930038	protein_coding
70.6416	0.193976	0.217021	0.893814	0.371422	0.844185	GRIK3	ENSG00000163873	1	37261128	37499730	protein_coding
3.48815	-0.433623	0.366851	-1.18201	0.237201	0.765127	LINC01137	ENSG00000233621	1	37920480	37940012	antisense
30.5784	0.169528	0.128093	1.32347	0.185678	0.721766	ZC3H12A	ENSG00000163874	1	37940153	37949980	protein_coding
358.049	0.0264814	0.072859	0.36346	0.716261	0.955196	MEAF6	ENSG00000163875	1	37958176	37980375	protein_coding
232.477	0.0509005	0.0583417	0.872455	0.38296	0.850299	SNIP1	ENSG00000163877	1	38000050	38019903	protein_coding
80.4816	-0.199465	0.112863	-1.76733	0.0771731	0.541702	DNALI1	ENSG00000163879	1	38022520	38032458	protein_coding
677.405	0.0685295	0.0684601	1.00101	0.31682	0.814804	GNL2	ENSG00000134697	1	38032417	38061536	protein_coding
291.253	-0.01642	0.0681286	-0.241014	0.809544	0.973727	C1orf109	ENSG00000116922	1	38147242	38157914	protein_coding
474.447	0.119231	0.0808629	1.47448	0.140352	0.656786	CDCA8	ENSG00000134690	1	38158090	38175391	protein_coding
7.3107	0.112213	0.28651	0.391655	0.695313	0.949137	EPHA10	ENSG00000183317	1	38179552	38230805	protein_coding
187.937	0.167352	0.160541	1.04243	0.297214	0.80433	MANEAL	ENSG00000185090	1	38259474	38266809	protein_coding
213.476	-0.0626843	0.0809795	-0.774076	0.438886	0.874623	YRDC	ENSG00000196449	1	38268616	38273857	protein_coding
246.386	0.0610245	0.102122	0.597564	0.550131	0.912005	C1orf122	ENSG00000197982	1	38272651	38275126	protein_coding
119.041	-0.115258	0.0864178	-1.33373	0.182291	0.719012	MTF1	ENSG00000188786	1	38275239	38325292	protein_coding
202.206	-0.00290983	0.0783797	-0.0371247	0.970386	0.994595	INPP5B	ENSG00000204084	1	38326369	38412729	protein_coding
2051.28	-0.143182	0.0611697	-2.34073	0.0192461	0.324148	SF3A3	ENSG00000183431	1	38422647	38456593	protein_coding
75.6221	-0.211282	0.128088	-1.64951	0.0990435	0.59093	FHL3	ENSG00000183386	1	38462442	38471278	protein_coding
461.261	0.0100366	0.0490762	0.20451	0.837955	0.978076	UTP11L	ENSG00000183520	1	38474930	38490496	protein_coding
255.754	-0.227517	0.132468	-1.71753	0.0858831	0.559954	POU3F1	ENSG00000185668	1	38509523	38512450	protein_coding
13.9718	-0.0029405	0.178863	-0.0164399	0.986883	0.998164	RP5-884C9.2	ENSG00000224592	1	38512986	38584697	lincRNA
208.273	0.115186	0.10538	1.09305	0.274371	0.789681	RRAGC	ENSG00000116954	1	39303870	39325495	protein_coding
3.88301	0.638219	0.288995	2.20841	0.0272156	0.373561	RP5-864K19.4	ENSG00000228436	1	39325672	39385068	antisense
179.712	-0.0911069	0.086281	-1.05593	0.290999	0.801226	MYCBP	ENSG00000214114	1	39328636	39347289	protein_coding
2.81459	-0.390053	0.375865	-1.03775	0.299387	0.805653	RHBDL2	ENSG00000158315	1	39351479	39407471	protein_coding
1771.05	0.0292583	0.0727187	0.402349	0.687427	0.948088	AKIRIN1	ENSG00000174574	1	39456895	39471731	protein_coding
1537.2	0.0417555	0.0788329	0.529672	0.59634	0.924609	NDUFS5	ENSG00000168653	1	39491990	39500308	protein_coding
3670.36	0.0706899	0.0967267	0.730821	0.464888	0.879928	MACF1	ENSG00000127603	1	39546988	39952849	protein_coding
2.03416	0.907474	0.415474	2.18419	0.0289483	0.381927	RP11-420K8.1	ENSG00000226438	1	39715510	39723321	antisense
178.93	-0.0066276	0.109154	-0.0607176	0.951584	0.992238	KIAA0754	ENSG00000255103	1	39876151	39882154	protein_coding
9.67785	0.162235	0.328836	0.493361	0.621757	0.933386	RP11-69E11.4	ENSG00000182109	1	39987952	40011859	antisense
887.005	-0.0324731	0.0758603	-0.428064	0.668604	0.945153	PABPC4	ENSG00000090621	1	40026488	40042462	protein_coding
4.71558	0.273866	0.252334	1.08533	0.277775	0.792866	RP11-69E11.8	ENSG00000228060	1	40030832	40038875	antisense
3.73044	-0.00885134	0.329435	-0.0268683	0.978565	0.996568	SNORA55	ENSG00000201457	1	40033046	40033180	snoRNA
262.328	-0.158732	0.238907	-0.664409	0.506428	0.89405	HEYL	ENSG00000163909	1	40089825	40105617	protein_coding
5.19811	-0.233284	0.287418	-0.811653	0.416991	0.866247	HPCAL4	ENSG00000116983	1	40144320	40157361	protein_coding
209.186	-0.0693591	0.0805338	-0.861243	0.389104	0.854825	PPIE	ENSG00000084072	1	40157854	40229586	protein_coding
9.26892	-0.309007	0.204195	-1.51329	0.130206	0.641646	BMP8B	ENSG00000116985	1	40222854	40254533	protein_coding
284.822	-0.0598635	0.0868109	-0.689585	0.490455	0.890143	TRIT1	ENSG00000043514	1	40306723	40349183	protein_coding
1.93441	-0.247126	0.405555	-0.609353	0.542291	0.910262	Y_RNA	ENSG00000202222	1	40347238	40347350	misc_RNA
1261.63	0.269006	0.160688	1.67409	0.0941127	0.579099	MYCL	ENSG00000116990	1	40361098	40367928	protein_coding
9.69521	0.412455	0.222083	1.85721	0.0632813	0.509264	RP1-118J21.5	ENSG00000236546	1	40363417	40364770	antisense
110.568	-0.0397515	0.161023	-0.246868	0.80501	0.972742	MFSD2A	ENSG00000168389	1	40420802	40435638	protein_coding
2825	0.143962	0.0449616	3.20189	0.00136528	0.0869809	CAP1	ENSG00000131236	1	40505905	40538321	protein_coding
1076.05	-0.00186287	0.0945026	-0.0197124	0.984273	0.997349	PPT1	ENSG00000131238	1	40538379	40563375	protein_coding
749.331	0.0463744	0.042541	1.09011	0.275665	0.790646	RLF	ENSG00000117000	1	40627045	40706593	protein_coding
52.9698	-0.106966	0.119306	-0.896568	0.36995	0.843937	RP1-39G22.7	ENSG00000259943	1	40722099	40723639	antisense
875.951	0.127566	0.103253	1.23546	0.216658	0.752067	ZMPSTE24	ENSG00000084073	1	40723779	40759856	protein_coding
7.29019	-0.0267614	0.296776	-0.0901737	0.928149	0.990652	COL9A2	ENSG00000049089	1	40766159	40783488	protein_coding
133.48	0.0352402	0.0907918	0.388143	0.69791	0.949458	SMAP2	ENSG00000084070	1	40810522	40888998	protein_coding
60.4989	0.0111634	0.126587	0.0881879	0.929727	0.991108	ZFP69B	ENSG00000187801	1	40915774	40929390	protein_coding
30.1206	-0.0341958	0.121461	-0.281538	0.778297	0.968775	RP1-228H13.5	ENSG00000260920	1	40929991	40932436	sense_overlapping
61.5103	0.033223	0.0850677	0.390547	0.696132	0.949173	ZFP69	ENSG00000187815	1	40942887	40962015	protein_coding
54.2803	0.0830193	0.103427	0.802685	0.422157	0.868087	EXO5	ENSG00000164002	1	40974413	40982228	protein_coding
4.03173	0.0944646	0.238937	0.395354	0.692582	0.94913	RP11-656D10.6	ENSG00000238186	1	40981426	40982846	antisense
53.4185	0.0679857	0.109984	0.61814	0.536483	0.908003	ZNF684	ENSG00000117010	1	40997233	41013841	protein_coding
714.113	0.0956429	0.182113	0.525185	0.599455	0.925858	RIMS3	ENSG00000117016	1	41086351	41131329	protein_coding
21.1723	0.0621726	0.199067	0.31232	0.754797	0.965156	NFYC-AS1	ENSG00000272145	1	41156052	41157738	antisense
301.205	0.0152465	0.0551903	0.276253	0.782354	0.968775	NFYC	ENSG00000066136	1	41157320	41237275	protein_coding
5.13008	-0.348729	0.258425	-1.34944	0.177197	0.711379	KCNQ4	ENSG00000117013	1	41249684	41306124	protein_coding
30.0925	-0.146915	0.134838	-1.08957	0.275904	0.790843	CITED4	ENSG00000179862	1	41326729	41328018	protein_coding
942.425	-0.0437622	0.06169	-0.70939	0.478083	0.886156	CTPS1	ENSG00000171793	1	41445007	41478235	protein_coding
19.1466	-0.0462657	0.182757	-0.253154	0.800149	0.972299	SLFNL1	ENSG00000171790	1	41481269	41488909	protein_coding
119.54	0.0594533	0.115435	0.515038	0.606526	0.928773	SCMH1	ENSG00000010803	1	41492872	41707826	protein_coding
14.0699	-0.263645	0.197681	-1.33369	0.182306	0.719012	FOXO6	ENSG00000204060	1	41827594	41849262	protein_coding
65.2541	0.0142875	0.173932	0.082144	0.934532	0.991377	HIVEP3	ENSG00000127124	1	41972036	42501596	protein_coding
387.639	-0.0428337	0.0631976	-0.677774	0.497915	0.891574	FOXJ3	ENSG00000198815	1	42642210	42801548	protein_coding
140.819	0.211941	0.139717	1.51693	0.129285	0.63996	RIMKLA	ENSG00000177181	1	42846466	42888249	protein_coding
3.35799	0.312947	0.285388	1.09657	0.27283	0.788815	ZMYND12	ENSG00000066185	1	42896000	42921938	protein_coding
166.154	-0.0514191	0.0763007	-0.673901	0.500374	0.892983	PPCS	ENSG00000127125	1	42921788	42939056	protein_coding
13.2863	0.162513	0.151869	1.07009	0.284581	0.795767	CCDC30	ENSG00000186409	1	42929001	43120335	protein_coding
255.376	-0.143667	0.0820551	-1.75086	0.0799707	0.546908	PPIH	ENSG00000171960	1	43124096	43142429	protein_coding
4.90687	-0.0375244	0.253034	-0.148298	0.882108	0.985224	RP5-994D16.3	ENSG00000234917	1	43144406	43147325	lincRNA
7129.46	0.0196419	0.0511495	0.384008	0.700972	0.950456	YBX1	ENSG00000065978	1	43148098	43168020	protein_coding
25.0247	-0.378579	0.282148	-1.34177	0.179669	0.713975	CLDN19	ENSG00000164007	1	43198764	43205925	protein_coding
387.78	0.053007	0.0950241	0.557827	0.576963	0.919975	LEPRE1	ENSG00000117385	1	43212006	43232755	protein_coding
97.9846	-0.0101929	0.0812906	-0.125389	0.900216	0.988542	C1orf50	ENSG00000164008	1	43232940	43263968	protein_coding
14.1946	-0.180834	0.17326	-1.04371	0.296618	0.80433	RP5-994D16.9	ENSG00000228452	1	43241484	43242461	antisense
201.499	0.0780453	0.0903926	0.863403	0.387916	0.85361	CCDC23	ENSG00000177868	1	43272723	43282954	protein_coding
39.833	0.100084	0.125571	0.797029	0.425434	0.870102	ERMAP	ENSG00000164010	1	43282795	43310660	protein_coding
7.76587	0.0525932	0.208444	0.252314	0.800799	0.972299	RP11-342M1.3	ENSG00000228192	1	43300352	43312093	antisense
114.588	-0.136193	0.0770291	-1.76807	0.077049	0.541674	ZNF691	ENSG00000164011	1	43312280	43318148	protein_coding
2890.83	-0.181778	0.176397	-1.0305	0.302774	0.808008	SLC2A1	ENSG00000117394	1	43391052	43424530	protein_coding
12.8167	-0.347668	0.274721	-1.26553	0.205681	0.74588	SLC2A1-AS1	ENSG00000227533	1	43424720	43449029	lincRNA
1.99093	-0.654535	0.410873	-1.59303	0.111153	0.609411	FAM183A	ENSG00000186973	1	43610824	43622067	protein_coding
370.741	0.0735349	0.0876665	0.838803	0.40158	0.859972	EBNA1BP2	ENSG00000117395	1	43629846	43736607	protein_coding
16.8176	-0.461072	0.255508	-1.80453	0.0711482	0.527436	WDR65	ENSG00000243710	1	43637820	43720029	protein_coding
10.9421	-0.728098	0.340678	-2.13721	0.0325812	0.398225	TMEM125	ENSG00000179178	1	43735665	43739673	protein_coding
5.6314	-0.878022	0.376758	-2.33046	0.0197817	0.327493	C1orf210	ENSG00000253313	1	43747554	43751288	protein_coding
111.568	0.5773	0.265759	2.17227	0.0298353	0.38658	TIE1	ENSG00000066056	1	43766664	43788779	protein_coding
2.57543	-0.437495	0.429004	-1.01979	0.307827	0.810841	MPL	ENSG00000117400	1	43803478	43818443	protein_coding
3.4652	0.0698606	0.304463	0.229455	0.818515	0.975632	RP1-92O14.3	ENSG00000234694	1	43820355	43824329	antisense
825.846	0.152109	0.120139	1.26611	0.205474	0.745628	CDC20	ENSG00000117399	1	43824626	43828874	protein_coding
111.272	0.0343825	0.0745507	0.461196	0.644658	0.94056	ELOVL1	ENSG00000066322	1	43829068	43833696	protein_coding
210.388	0.0898879	0.0767688	1.17089	0.241643	0.768289	MED8	ENSG00000159479	1	43849588	43855479	protein_coding
2.52348	-0.200174	0.387941	-0.515991	0.60586	0.928445	RP1-92O14.6	ENSG00000229431	1	43850784	43854826	antisense
182.365	0.0617338	0.0953375	0.64753	0.517289	0.898842	SZT2	ENSG00000198198	1	43855553	43918321	protein_coding
8.89756	0.238314	0.190684	1.24978	0.211378	0.751565	HYI	ENSG00000178922	1	43916824	43919660	protein_coding
844.655	-0.220233	0.156531	-1.40696	0.15944	0.683316	PTPRF	ENSG00000142949	1	43990858	44089343	protein_coding
656.311	0.201604	0.0556209	3.62462	0.000289392	0.0349356	KDM4A	ENSG00000066135	1	44115829	44171186	protein_coding
14.2834	-0.165057	0.156406	-1.05531	0.291283	0.801361	KDM4A-AS1	ENSG00000236200	1	44165436	44173809	antisense
70.9532	-0.026857	0.116117	-0.231293	0.817087	0.975461	ST3GAL3	ENSG00000126091	1	44171495	44396831	protein_coding
8.04756	-0.559683	0.29326	-1.90849	0.0563285	0.484121	ARTN	ENSG00000117407	1	44398992	44402913	protein_coding
332.532	0.0278892	0.0827533	0.337016	0.736105	0.960715	IPO13	ENSG00000117408	1	44412611	44433694	protein_coding
361.322	0.0497998	0.0948056	0.525283	0.599386	0.925858	DPH2	ENSG00000132768	1	44435672	44439041	protein_coding
1061.06	0.0335985	0.124895	0.269014	0.787919	0.969688	ATP6V0B	ENSG00000117410	1	44440159	44443967	protein_coding
437.905	-0.167454	0.0749955	-2.23285	0.0255588	0.363928	B4GALT2	ENSG00000117411	1	44444615	44456840	protein_coding
22.1152	-0.0796743	0.169497	-0.470062	0.638311	0.938562	CCDC24	ENSG00000159214	1	44457031	44462200	protein_coding
73.7485	0.21373	0.150619	1.41901	0.155895	0.678738	SLC6A9	ENSG00000196517	1	44457172	44497139	protein_coding
5.97349	-0.232762	0.221239	-1.05208	0.292762	0.802208	RP5-1198O20.4	ENSG00000230615	1	44501798	44570647	lincRNA
183.746	-0.097762	0.0553206	-1.76719	0.0771965	0.541702	DMAP1	ENSG00000178028	1	44679127	44686353	protein_coding
359.93	-0.0300774	0.0639866	-0.470058	0.638314	0.938562	ERI3	ENSG00000117419	1	44686742	44820932	protein_coding
1.89571	-0.109172	0.387208	-0.281945	0.777985	0.968775	ERI3-IT1	ENSG00000233602	1	44709080	44709945	sense_intronic
442.837	0.0192608	0.0575965	0.334409	0.738071	0.960847	RNF220	ENSG00000187147	1	44870866	45117396	protein_coding
53.1007	0.0586769	0.0844408	0.694888	0.487125	0.88924	TMEM53	ENSG00000126106	1	45100910	45140227	protein_coding
4.19339	-0.36217	0.301411	-1.20158	0.229525	0.761624	C1orf228	ENSG00000198520	1	45140364	45191263	protein_coding
7.60103	-0.551485	0.247784	-2.22567	0.0260362	0.365779	RNU5F-1	ENSG00000199377	1	45187458	45187574	snRNA
15.4449	-0.662692	0.177841	-3.72631	0.000194301	0.0264872	RNU5D-1	ENSG00000200169	1	45196727	45196842	snRNA
729.806	0.028261	0.0905531	0.312093	0.75497	0.965156	KIF2C	ENSG00000142945	1	45205490	45233439	protein_coding
3.07469	0.51865	0.313959	1.65196	0.0985418	0.589836	RP11-269F19.2	ENSG00000225721	1	45224709	45241482	antisense
9196.89	-0.00288313	0.0737873	-0.0390735	0.968832	0.994595	RPS8	ENSG00000142937	1	45240923	45244451	protein_coding
43.2312	0.10506	0.187299	0.560922	0.574851	0.918946	SNORD46	ENSG00000200913	1	45242162	45242265	snoRNA
5.01574	-0.187169	0.254145	-0.736466	0.461447	0.879211	BEST4	ENSG00000142959	1	45249257	45253377	protein_coding
364.758	-0.363264	0.139777	-2.59888	0.00935282	0.237819	PLK3	ENSG00000173846	1	45265897	45271662	protein_coding
9.56239	-0.192382	0.217464	-0.884661	0.37634	0.846786	TCTEX1D4	ENSG00000188396	1	45271585	45272957	protein_coding
17.3857	-0.453325	0.174217	-2.60206	0.00926653	0.236357	BTBD19	ENSG00000222009	1	45274154	45281257	protein_coding
24.8617	-0.186789	0.14134	-1.32156	0.186316	0.722369	PTCH2	ENSG00000117425	1	45285516	45308735	protein_coding
340.511	-0.0303905	0.0803409	-0.378269	0.705231	0.951337	EIF2B3	ENSG00000070785	1	45316450	45452282	protein_coding
276.295	0.126493	0.0882147	1.43393	0.151593	0.67249	HECTD3	ENSG00000126107	1	45468212	45477001	protein_coding
534.392	-0.0248882	0.0724976	-0.343297	0.731375	0.959914	UROD	ENSG00000126088	1	45477819	45481247	protein_coding
188.519	-0.0383542	0.169037	-0.226897	0.820503	0.975882	ZSWIM5	ENSG00000162415	1	45482071	45771881	protein_coding
44.1208	-0.495847	0.195837	-2.53194	0.0113435	0.26278	HPDL	ENSG00000186603	1	45792545	45794347	protein_coding
166.226	-0.0483144	0.104223	-0.463566	0.642958	0.94001	MUTYH	ENSG00000132781	1	45794835	45806142	protein_coding
145.13	-0.0424623	0.12499	-0.339727	0.734062	0.960431	TOE1	ENSG00000132773	1	45805342	45809647	protein_coding
93.2094	0.119164	0.0924473	1.28899	0.197402	0.737026	TESK2	ENSG00000070759	1	45809555	45956872	protein_coding
38.026	-0.0781616	0.170322	-0.458905	0.646303	0.94175	CCDC163P	ENSG00000236624	1	45959538	45965751	protein_coding
70.4573	-0.0416555	0.112269	-0.371034	0.710612	0.953103	MMACHC	ENSG00000132763	1	45965725	45976739	protein_coding
9688.03	0.0523168	0.0758182	0.69003	0.490176	0.890143	PRDX1	ENSG00000117450	1	45976708	45988719	protein_coding
877.563	-0.143729	0.0752298	-1.91054	0.0560643	0.484121	AKR1A1	ENSG00000117448	1	46016215	46035721	protein_coding
1858.68	-0.0370841	0.138295	-0.268152	0.788582	0.969688	NASP	ENSG00000132780	1	46049518	46084566	protein_coding
13.9117	0.00529949	0.172837	0.0306618	0.975539	0.996562	CCDC17	ENSG00000159588	1	46085716	46089729	protein_coding
1197.22	0.069372	0.0439454	1.5786	0.114429	0.614406	GPBP1L1	ENSG00000159592	1	46092976	46153785	protein_coding
273.193	0.00732188	0.0538757	0.135903	0.891898	0.986864	TMEM69	ENSG00000159596	1	46152886	46160115	protein_coding
98.8246	-0.229282	0.0941006	-2.43656	0.0148277	0.293088	IPP	ENSG00000197429	1	46159996	46216322	protein_coding
9.8043	-0.10006	0.179412	-0.557707	0.577044	0.919975	RP11-767N6.7	ENSG00000230896	1	46160356	46162747	sense_intronic
311.147	-0.0296076	0.0958613	-0.308859	0.757429	0.965156	MAST2	ENSG00000086015	1	46252659	46501796	protein_coding
1299.03	0.158314	0.133385	1.1869	0.235268	0.7645	PIK3R3	ENSG00000117461	1	46505812	46642160	protein_coding
1.91214	-0.502013	0.39542	-1.26957	0.204237	0.743502	RP4-533D7.4	ENSG00000226957	1	46512490	46514040	antisense
404.507	-0.0569288	0.0580901	-0.980009	0.327082	0.819855	POMGNT1	ENSG00000085998	1	46654354	46685977	protein_coding
6.7348	-0.362007	0.271161	-1.33502	0.181869	0.718455	LURAP1	ENSG00000171357	1	46669006	46686933	protein_coding
148.866	-0.14237	0.116115	-1.22611	0.220157	0.753731	RAD54L	ENSG00000085999	1	46713360	46744145	protein_coding
660.757	0.00670671	0.0642811	0.104334	0.916904	0.989865	LRRC41	ENSG00000132128	1	46726868	46769280	protein_coding
2159.38	0.0820437	0.0864032	0.949545	0.342343	0.829168	UQCRH	ENSG00000173660	1	46769303	46782448	protein_coding
173.819	-0.1393	0.0655845	-2.12398	0.0336717	0.4034	NSUN4	ENSG00000117481	1	46805849	46830824	protein_coding
21.165	-0.484243	0.186616	-2.59486	0.00946285	0.239179	FAAH	ENSG00000117480	1	46859937	46879520	protein_coding
3.35794	0.0959387	0.298595	0.3213	0.747983	0.963117	MKNK1-AS1	ENSG00000269956	1	47004368	47035927	antisense
115.197	-0.00688154	0.0972157	-0.0707863	0.943568	0.992163	MKNK1	ENSG00000079277	1	47023090	47082515	protein_coding
43.1181	0.0147666	0.154075	0.0958398	0.923648	0.990377	MOB3C	ENSG00000142961	1	47073387	47082563	protein_coding
587.436	-0.0523245	0.0533357	-0.98104	0.326573	0.819855	ATPAF1	ENSG00000123472	1	47098409	47139539	protein_coding
265.629	0.004918	0.0848206	0.0579811	0.953764	0.992323	EFCAB14	ENSG00000159658	1	47124366	47184824	protein_coding
10.8516	0.146376	0.233483	0.626926	0.530708	0.905605	CYP4X1	ENSG00000186377	1	47427036	47516423	protein_coding
22.1287	0.0835294	0.392257	0.212945	0.831369	0.97698	TAL1	ENSG00000162367	1	47681962	47697892	protein_coding
484.454	0.0387918	0.073392	0.528556	0.597114	0.924609	STIL	ENSG00000123473	1	47715811	47779819	protein_coding
611.424	0.0717264	0.0737089	0.973103	0.330502	0.822383	CMPK1	ENSG00000162368	1	47799469	47844511	protein_coding
2.83404	-0.457666	0.399838	-1.14463	0.252363	0.77377	FOXD2	ENSG00000186564	1	47901689	47906363	protein_coding
9.53664	-0.323999	0.292549	-1.1075	0.268077	0.784809	TRABD2B	ENSG00000269113	1	48226200	48462567	protein_coding
73.5722	-0.0306478	0.0961439	-0.31877	0.749901	0.964115	SPATA6	ENSG00000132122	1	48761044	48937845	protein_coding
7.33433	0.50594	0.359689	1.40661	0.159544	0.68332	AGBL4	ENSG00000186094	1	48998527	50489585	protein_coding
96.7427	0.055464	0.081449	0.680966	0.495893	0.891409	BEND5	ENSG00000162373	1	49193195	49242641	protein_coding
922.381	0.171896	0.283324	0.606714	0.544041	0.910529	ELAVL4	ENSG00000162374	1	50513686	50669458	protein_coding
1.89523	0.358061	0.429455	0.833756	0.404419	0.861894	RP11-567C20.2	ENSG00000237337	1	50639978	50641540	antisense
2.83098	0.195321	0.33594	0.581416	0.56096	0.917103	DMRTA2	ENSG00000142700	1	50883222	50889172	protein_coding
515.643	-0.0498846	0.0834737	-0.597609	0.550101	0.912005	FAF1	ENSG00000185104	1	50905150	51425935	protein_coding
1.88309	-0.655188	0.429513	-1.52542	0.127154	0.636515	RP5-850O15.3	ENSG00000225767	1	50927141	50936822	antisense
31.6971	0.408331	0.256203	1.59378	0.110985	0.609272	CDKN2C	ENSG00000123080	1	51426417	51440305	protein_coding
817.649	-0.0237946	0.0773576	-0.307592	0.758392	0.96521	RNF11	ENSG00000123091	1	51701943	51739127	protein_coding
89.501	-0.0715492	0.172432	-0.414942	0.678184	0.946543	TTC39A	ENSG00000085831	1	51752930	51810788	protein_coding
1086.89	0.346261	0.0981918	3.52638	0.000421285	0.0422067	EPS15	ENSG00000085832	1	51819935	51985000	protein_coding
921.684	0.0389169	0.0519878	0.748577	0.454112	0.878149	OSBPL9	ENSG00000117859	1	52042851	52254889	protein_coding
953.816	0.0771405	0.0533539	1.44583	0.148226	0.667497	NRD1	ENSG00000078618	1	52254863	52344477	protein_coding
4.78946	-0.0636693	0.243129	-0.261875	0.793418	0.972244	RP4-657D16.3	ENSG00000266993	1	52259637	52264824	antisense
577.017	-0.177877	0.168241	-1.05727	0.290387	0.800878	RAB3B	ENSG00000169213	1	52373628	52456436	protein_coding
505.889	0.0229942	0.0707237	0.325127	0.745085	0.962729	TXNDC12	ENSG00000117862	1	52485803	52521843	protein_coding
92.8715	0.0120465	0.0819226	0.147047	0.883095	0.985233	KTI12	ENSG00000198841	1	52497775	52499488	protein_coding
2.22361	-0.415548	0.402289	-1.03296	0.301623	0.807252	TXNDC12-AS1	ENSG00000228369	1	52516590	52518355	antisense
994.709	0.0487009	0.0645319	0.754679	0.450442	0.878149	BTF3L4	ENSG00000134717	1	52521797	52556388	protein_coding
467.073	0.0101562	0.0526517	0.192894	0.847042	0.980821	ZFYVE9	ENSG00000157077	1	52608046	52812358	protein_coding
197.017	0.0459712	0.0763985	0.60173	0.547354	0.91112	CC2D1B	ENSG00000154222	1	52811395	52831865	protein_coding
573.853	-0.0939542	0.126865	-0.740586	0.458944	0.878562	ORC1	ENSG00000085840	1	52838501	52870131	protein_coding
510.246	-0.0222038	0.0528575	-0.420069	0.674435	0.946327	PRPF38A	ENSG00000134748	1	52870236	52886511	protein_coding
445	-0.0227347	0.0628132	-0.361941	0.717396	0.955642	ZCCHC11	ENSG00000134744	1	52873954	53019159	protein_coding
2.45436	0.391876	0.373133	1.05023	0.293612	0.802228	RP11-25O10.2	ENSG00000272371	1	53020490	53020945	lincRNA
47.6339	-0.365557	0.169405	-2.15789	0.0309362	0.394484	GPX7	ENSG00000116157	1	53068044	53074723	protein_coding
220.767	0.0900358	0.0865982	1.0397	0.298481	0.804835	COA7	ENSG00000162377	1	53152508	53164038	protein_coding
1078.06	-0.0378819	0.0598773	-0.632658	0.526957	0.903838	ZYG11B	ENSG00000162378	1	53192126	53293014	protein_coding
11.1524	-0.0841193	0.253554	-0.331762	0.740069	0.961321	ZYG11A	ENSG00000203995	1	53308183	53360670	protein_coding
18.5386	-0.384084	0.229399	-1.67431	0.0940696	0.579099	ECHDC2	ENSG00000121310	1	53361656	53392884	protein_coding
411.973	0.112859	0.0866693	1.30218	0.192853	0.732376	SCP2	ENSG00000116171	1	53392901	53517375	protein_coding
6.64424	-1.02315	0.345271	-2.96334	0.00304319	0.134121	PODN	ENSG00000174348	1	53527854	53551174	protein_coding
236.941	-0.128961	0.0621604	-2.07465	0.0380193	0.423449	CPT2	ENSG00000157184	1	53662101	53679869	protein_coding
227.921	-0.00662766	0.0587214	-0.112866	0.910137	0.988542	C1orf123	ENSG00000162384	1	53679771	53686289	protein_coding
5.35266	-0.610942	0.286641	-2.13139	0.0330572	0.400046	RP5-1024G6.7	ENSG00000259818	1	53686335	53689925	antisense
164.988	-0.115244	0.0929054	-1.24044	0.214813	0.751582	MAGOH	ENSG00000162385	1	53692564	53704282	protein_coding
3.69625	0.171381	0.312869	0.547773	0.583848	0.92125	RP5-1024G6.5	ENSG00000226754	1	53704282	53708455	antisense
48.731	0.0318568	0.125618	0.253602	0.799803	0.972299	RP5-1024G6.8	ENSG00000270172	1	53708036	53710212	lincRNA
266.781	0.0973837	0.0962881	1.01138	0.311836	0.812565	LRP8	ENSG00000157193	1	53711217	53793742	protein_coding
3.93977	0.223024	0.291825	0.764239	0.444725	0.876196	RP4-784A16.4	ENSG00000232762	1	53770208	53773134	antisense
1.96442	-0.377897	0.507202	-0.745063	0.456234	0.878149	RP4-784A16.5	ENSG00000225675	1	53793905	53802181	lincRNA
4.48569	0.02019	0.294032	0.068666	0.945255	0.992163	GLIS1	ENSG00000174332	1	53971910	54199877	protein_coding
1125.99	-0.0506542	0.0731029	-0.692916	0.488362	0.889729	NDC1	ENSG00000058804	1	54231133	54304533	protein_coding
364.355	0.185952	0.0649941	2.86106	0.00422222	0.156932	YIPF1	ENSG00000058799	1	54317392	54356407	protein_coding
154.55	-0.0606891	0.125399	-0.483967	0.628409	0.935634	HSPB11	ENSG00000081870	1	54382247	54411602	protein_coding
478.795	-0.0271581	0.079511	-0.341564	0.732679	0.959964	LRRC42	ENSG00000116212	1	54411750	54433841	protein_coding
41.8339	0.226324	0.193741	1.16818	0.242735	0.768513	RP4-758J24.5	ENSG00000272091	1	54492356	54494172	lincRNA
1283.53	0.141772	0.117815	1.20334	0.228843	0.761088	TMEM59	ENSG00000116209	1	54497347	54519177	protein_coding
136.137	0.0575008	0.0699913	0.821543	0.411337	0.864999	TCEANC2	ENSG00000116205	1	54519260	54578192	protein_coding
10.8506	-0.127804	0.207285	-0.616564	0.537522	0.908003	AL161915.1	ENSG00000212670	1	54569968	54571750	protein_coding
24.371	-0.216423	0.137311	-1.57615	0.11499	0.615622	AL357673.1	ENSG00000248835	1	54635333	54637997	protein_coding
38.4972	-0.179967	0.112086	-1.60562	0.108357	0.607277	CYB5RL	ENSG00000215883	1	54638009	54665709	protein_coding
726.936	-0.0738594	0.0576337	-1.28153	0.200007	0.738417	MRPL37	ENSG00000116221	1	54649714	54691137	protein_coding
1006.24	0.221805	0.108929	2.03624	0.0417261	0.436441	SSBP3	ENSG00000157216	1	54691105	54879152	protein_coding
7.54731	0.248762	0.244651	1.0168	0.309247	0.811904	SSBP3-AS1	ENSG00000198711	1	54703710	54704736	protein_coding
3.66741	0.232948	0.324774	0.717262	0.473212	0.883904	RP5-997D24.3	ENSG00000225632	1	54751078	54753044	antisense
14.6812	-0.0330119	0.181249	-0.182135	0.855477	0.982453	ACOT11	ENSG00000162390	1	55007930	55104865	protein_coding
7.70584	-1.46656	0.390642	-3.75423	0.000173875	0.0246674	FAM151A	ENSG00000162391	1	55074855	55089229	protein_coding
24.963	0.0401223	0.124758	0.321602	0.747754	0.963117	TTC4	ENSG00000243725	1	55181495	55208330	protein_coding
120.606	-0.148722	0.0936063	-1.5888	0.112105	0.611206	PARS2	ENSG00000162396	1	55222571	55230187	protein_coding
4474.92	0.124273	0.129099	0.962617	0.33574	0.825274	DHCR24	ENSG00000116133	1	55315306	55352891	protein_coding
142.137	0.0483603	0.263045	0.183848	0.854133	0.982039	PCSK9	ENSG00000169174	1	55505221	55530525	protein_coding
808.496	0.122947	0.0710717	1.7299	0.0836487	0.554153	USP24	ENSG00000162402	1	55532032	55680786	protein_coding
38.745	0.165097	0.23761	0.694825	0.487165	0.88924	RN7SKP291	ENSG00000199831	1	55842199	55842525	misc_RNA
348.208	0.0669229	0.0844459	0.792495	0.428072	0.870704	PPAP2B	ENSG00000162407	1	56960419	57110974	protein_coding
135.55	-0.536919	0.172622	-3.11037	0.00186852	0.104059	PRKAA2	ENSG00000162409	1	57110995	57181008	protein_coding
3.38853	-1.77792	0.486049	-3.65791	0.000254279	0.031885	C1orf168	ENSG00000187889	1	57184477	57285369	protein_coding
34.377	0.0825591	0.196515	0.420117	0.6744	0.946327	DAB1	ENSG00000173406	1	57460451	59012406	protein_coding
3.41081	0.379632	0.353787	1.07305	0.283247	0.794809	DAB1-AS1	ENSG00000226759	1	58326204	58346577	antisense
121.174	0.156349	0.105181	1.48647	0.137155	0.65099	OMA1	ENSG00000162600	1	58881056	59012474	protein_coding
315.448	-0.021797	0.0871289	-0.250169	0.802457	0.97255	MYSM1	ENSG00000162601	1	59120411	59165764	protein_coding
260.718	0.10263	0.166872	0.615019	0.538542	0.908003	JUN	ENSG00000177606	1	59246465	59249785	protein_coding
66.2533	0.0669484	0.141833	0.472024	0.636909	0.938562	FGGY	ENSG00000172456	1	59762310	60233347	protein_coding
142.541	0.0318559	0.174277	0.182789	0.854964	0.982329	HOOK1	ENSG00000134709	1	60280458	60342050	protein_coding
3.31382	-0.424739	0.368534	-1.15251	0.249112	0.770795	CYP2J2	ENSG00000134716	1	60358980	60392462	protein_coding
2.4627	0.000514136	0.395771	0.00129907	0.998963	0.999826	RP11-776H12.1	ENSG00000226476	1	61005921	61106163	lincRNA
3.40307	1.75062	0.387617	4.51637	6.2909e-06	0.0019721	RP11-436K8.1	ENSG00000231252	1	61125303	61291256	lincRNA
73.1607	0.724558	0.233889	3.09787	0.00194915	0.106715	NFIA	ENSG00000162599	1	61330931	61928465	protein_coding
2.41551	1.33036	0.523639	2.54061	0.0110661	0.260703	RP4-668G5.1	ENSG00000237928	1	61405911	61436448	antisense
2.1426	1.59973	0.483649	3.30763	0.000940903	0.0714351	RP5-833A20.1	ENSG00000237853	1	61714617	61719182	lincRNA
119.755	-0.0252496	0.0809522	-0.311908	0.755111	0.965156	TM2D1	ENSG00000162604	1	62146718	62191095	protein_coding
186.246	-0.264289	0.181595	-1.45537	0.145567	0.663847	INADL	ENSG00000132849	1	62208149	62629592	protein_coding
1020.47	0.062759	0.274601	0.228546	0.819222	0.975873	L1TD1	ENSG00000240563	1	62660503	62678000	protein_coding
1132.78	-0.0574317	0.080265	-0.715526	0.474284	0.884035	USP1	ENSG00000162607	1	62901968	62917475	protein_coding
640.994	0.00898509	0.0807585	0.111259	0.911411	0.988542	DOCK7	ENSG00000116641	1	62920399	63153969	protein_coding
7.31314	0.212656	0.290615	0.731743	0.464325	0.879928	ANGPTL3	ENSG00000132855	1	63063158	63071830	protein_coding
3.43069	0.0733152	0.377997	0.193957	0.846209	0.980747	AL138847.1	ENSG00000269624	1	63073437	63075249	protein_coding
8.73333	0.105315	0.20016	0.526153	0.598782	0.925554	RP11-230B22.1	ENSG00000235545	1	63154153	63176365	antisense
161.314	-0.039804	0.0957113	-0.415875	0.677501	0.946543	ATG4C	ENSG00000125703	1	63249806	63331184	protein_coding
18.5909	-0.291374	0.361226	-0.806624	0.419883	0.866958	RP4-792G4.2	ENSG00000230798	1	63786555	63790112	antisense
9.16886	0.0158863	0.369886	0.0429492	0.965742	0.993709	FOXD3	ENSG00000187140	1	63788730	63790797	protein_coding
187.011	-0.0627339	0.0944972	-0.663871	0.506773	0.89405	ALG6	ENSG00000088035	1	63833261	63904233	protein_coding
224.94	-0.0629813	0.0924198	-0.681469	0.495575	0.891162	ITGB3BP	ENSG00000142856	1	63906441	64059392	protein_coding
59.209	-0.0741783	0.120376	-0.616223	0.537747	0.908003	EFCAB7	ENSG00000203965	1	63989043	64038364	protein_coding
1.88036	-0.00475966	0.405	-0.0117522	0.990623	0.998791	DLEU2L	ENSG00000116652	1	64014588	64015405	protein_coding
307.98	-0.110025	0.11755	-0.935987	0.34928	0.832337	PGM1	ENSG00000079739	1	64058947	64125916	protein_coding
491.625	-0.174307	0.114291	-1.52512	0.12723	0.636515	ROR1	ENSG00000185483	1	64239693	64647181	protein_coding
7.59992	-0.326249	0.249548	-1.30736	0.19109	0.730174	RP11-24J23.2	ENSG00000223949	1	64560125	64636980	antisense
614.794	-0.362684	0.162187	-2.23622	0.0253375	0.363171	CACHD1	ENSG00000158966	1	64936428	65158741	protein_coding
280.942	-0.134931	0.0826111	-1.63333	0.102399	0.594808	RAVER2	ENSG00000162437	1	65210778	65298915	protein_coding
337.452	0.0159283	0.0869068	0.18328	0.854578	0.982039	JAK1	ENSG00000162434	1	65298912	65432187	protein_coding
4.59311	-0.379643	0.296769	-1.27926	0.200807	0.738417	RP11-182I10.3	ENSG00000226891	1	65437908	65468159	lincRNA
858.503	-0.136154	0.176474	-0.771526	0.440395	0.874623	AK4	ENSG00000162433	1	65613232	65697828	protein_coding
291.048	0.00418497	0.16243	0.0257647	0.979445	0.996568	DNAJC6	ENSG00000116675	1	65713902	65881552	protein_coding
87.7901	0.178773	0.179166	0.997805	0.318374	0.815917	LEPR	ENSG00000116678	1	65886248	66107242	protein_coding
383.699	0.0676001	0.0865474	0.781076	0.434758	0.873651	LEPROT	ENSG00000213625	1	65886270	65901690	protein_coding
49.6887	0.198848	0.291184	0.682892	0.494675	0.890908	PDE4B	ENSG00000184588	1	66258197	66840259	protein_coding
34.3578	0.16976	0.300483	0.564956	0.572104	0.918383	SGIP1	ENSG00000118473	1	66999066	67213982	protein_coding
3.53851	0.461787	0.35461	1.30224	0.192835	0.732376	TCTEX1D1	ENSG00000152760	1	67218142	67244470	protein_coding
16.7381	0.135665	0.154121	0.880251	0.378723	0.848183	WDR78	ENSG00000152763	1	67278568	67390570	protein_coding
405.841	-0.136282	0.0936289	-1.45556	0.145515	0.663847	MIER1	ENSG00000198160	1	67390578	67454302	protein_coding
180.833	-0.0938689	0.102564	-0.915224	0.360074	0.838394	SLC35D1	ENSG00000116704	1	67465015	67519782	protein_coding
8.07568	-0.308466	0.255231	-1.20857	0.226827	0.75894	IL12RB2	ENSG00000081985	1	67773047	67862583	protein_coding
4099.07	-0.0110202	0.074281	-0.148358	0.88206	0.985224	SERBP1	ENSG00000142864	1	67873493	67896098	protein_coding
2.04125	-0.748725	0.411598	-1.81907	0.0689013	0.5225	RNU6-387P	ENSG00000223263	1	67882897	67883001	snRNA
377.323	-0.0613166	0.134335	-0.456447	0.648069	0.94217	GADD45A	ENSG00000116717	1	68150744	68154021	protein_coding
254.659	-0.0319655	0.14441	-0.221353	0.824818	0.976087	GNG12	ENSG00000172380	1	68167149	68299150	protein_coding
1.95105	-0.327021	0.42764	-0.764711	0.444444	0.876196	GNG12-AS1	ENSG00000232284	1	68297986	68668670	antisense
115.025	0.15315	0.164562	0.930653	0.352033	0.833795	WLS	ENSG00000116729	1	68564142	68698803	protein_coding
528.401	0.0040139	0.11873	0.033807	0.973031	0.995289	DEPDC1	ENSG00000024526	1	68939835	68962904	protein_coding
3.37031	-0.0878473	0.32726	-0.268433	0.788366	0.969688	RP4-694A7.2	ENSG00000233589	1	68944812	68949222	antisense
3.82017	0.346113	0.272341	1.27088	0.203772	0.742517	RP4-694A7.4	ENSG00000234264	1	68962359	69004310	antisense
2.14618	-0.249484	0.422439	-0.590581	0.554801	0.913949	RP11-424D14.1	ENSG00000223883	1	69521581	69650686	lincRNA
17.6609	0.210543	0.163447	1.28814	0.197697	0.737026	LRRC7	ENSG00000033122	1	70034081	70617628	protein_coding
738.643	-0.0919516	0.0692937	-1.32698	0.184514	0.720806	LRRC40	ENSG00000066557	1	70610488	70671303	protein_coding
2.27181	-0.046693	0.367543	-0.127041	0.898908	0.988542	RN7SL242P	ENSG00000244389	1	70645829	70646123	misc_RNA
1253.87	-0.010833	0.0511605	-0.211745	0.832306	0.97698	SRSF11	ENSG00000116754	1	70671365	70718735	protein_coding
2.34057	-0.116041	0.380008	-0.305366	0.760088	0.965614	RP4-677H15.4	ENSG00000228988	1	70684272	70686706	antisense
374.225	0.0992726	0.0557775	1.7798	0.0751091	0.537231	ANKRD13C	ENSG00000118454	1	70726271	70820417	protein_coding
12.8387	-0.136832	0.179913	-0.760544	0.446929	0.876616	HHLA3	ENSG00000197568	1	70820488	70851022	protein_coding
89.9899	0.213517	0.0862091	2.47674	0.013259	0.28222	CTH	ENSG00000116761	1	70876901	70905534	protein_coding
6.15355	0.480654	0.490616	0.979694	0.327237	0.819855	PTGER3	ENSG00000050628	1	71318036	71513491	protein_coding
3.39076	0.0720564	0.330949	0.217727	0.827642	0.976629	ZRANB2-AS1	ENSG00000235079	1	71514538	71532867	antisense
566.128	-0.0941365	0.07454	-1.2629	0.206626	0.746917	ZRANB2	ENSG00000132485	1	71528974	71546980	protein_coding
2.91468	0.0939842	0.30941	0.303753	0.761316	0.965816	MIR186	ENSG00000207721	1	71533314	71533399	miRNA
5.29101	0.343787	0.258351	1.3307	0.183289	0.719363	ZRANB2-AS2	ENSG00000229956	1	71547007	71955652	processed_transcript
21.3487	0.0998957	0.251639	0.39698	0.691383	0.949011	NEGR1	ENSG00000172260	1	71861623	72748417	protein_coding
7.56213	-0.199035	0.241532	-0.824051	0.409911	0.864665	LRRIQ3	ENSG00000162620	1	74491699	74663871	protein_coding
160.517	-0.0155322	0.103078	-0.150684	0.880225	0.985224	FPGT	ENSG00000254685	1	74663896	74699770	protein_coding
7.81933	0.932519	0.280149	3.32865	0.000872675	0.0677657	C1orf173	ENSG00000178965	1	75033795	75139422	protein_coding
222.983	-0.12621	0.294425	-0.428666	0.668166	0.945153	CRYZ	ENSG00000116791	1	75171170	75199092	protein_coding
239.461	0.0295954	0.280709	0.105431	0.916034	0.989718	TYW3	ENSG00000162623	1	75198836	75232362	protein_coding
2.0582	0.0762211	0.425642	0.179073	0.85788	0.98315	LHX8	ENSG00000162624	1	75594119	75627218	protein_coding
76.4416	-0.0168335	0.204418	-0.0823485	0.93437	0.991377	SLC44A5	ENSG00000137968	1	75667816	76076801	protein_coding
2.03716	0.479431	0.354016	1.35426	0.175652	0.709934	RP4-682C21.5	ENSG00000178193	1	76175688	76189696	antisense
677.73	0.155712	0.075916	2.05111	0.0402562	0.43061	ACADM	ENSG00000117054	1	76190036	76253260	protein_coding
762.575	0.000639184	0.083743	0.00763268	0.99391	0.999117	RABGGTB	ENSG00000137955	1	76251879	76260764	protein_coding
4.11159	0.0916342	0.285858	0.320559	0.748545	0.9633	MSH4	ENSG00000057468	1	76262567	76378923	protein_coding
154.484	0.0113736	0.149118	0.0762721	0.939203	0.991875	ST6GALNAC3	ENSG00000184005	1	76540404	77100286	protein_coding
303.529	0.172343	0.118225	1.45776	0.144907	0.663467	ST6GALNAC5	ENSG00000117069	1	77333126	77531396	protein_coding
5.7708	0.0262818	0.267261	0.0983375	0.921664	0.990086	RP4-564M11.2	ENSG00000230498	1	77533605	77544167	antisense
357.874	0.07118	0.0845763	0.841606	0.400008	0.85956	PIGK	ENSG00000142892	1	77554675	77685115	protein_coding
22.1891	-0.175663	0.198446	-0.885195	0.376051	0.846587	AK5	ENSG00000154027	1	77747736	78025651	protein_coding
759.492	0.0539333	0.0537641	1.00315	0.31579	0.813477	ZZZ3	ENSG00000036549	1	78028101	78149104	protein_coding
1156.25	0.0819203	0.0635277	1.28952	0.197217	0.737026	USP33	ENSG00000077254	1	78161672	78225537	protein_coding
131.767	-0.0675094	0.0819373	-0.823915	0.409988	0.864674	FAM73A	ENSG00000180488	1	78245309	78344106	protein_coding
2.58022	-0.455963	0.362038	-1.25943	0.207874	0.748367	NEXN-AS1	ENSG00000235927	1	78347033	78355224	antisense
31.1961	-0.03442	0.153182	-0.2247	0.822213	0.975882	NEXN	ENSG00000162614	1	78354198	78409580	protein_coding
2028.75	0.0252924	0.0544845	0.464212	0.642496	0.94001	FUBP1	ENSG00000162613	1	78409740	78444794	protein_coding
224.314	0.180415	0.119779	1.50624	0.132006	0.643349	DNAJB4	ENSG00000162616	1	78444859	78483648	protein_coding
3.78867	-0.118872	0.332099	-0.357942	0.720387	0.95599	GIPC2	ENSG00000137960	1	78445226	78604133	protein_coding
5.72164	-0.419877	0.246865	-1.70084	0.0889738	0.568847	RP11-386I14.4	ENSG00000273338	1	78470030	78470238	antisense
4.9039	0.168599	0.491486	0.34304	0.731569	0.959914	PTGFR	ENSG00000122420	1	78769568	79005434	protein_coding
6.40446	2.95596	0.831336	3.55567	0.000377015	0.0398242	IFI44L	ENSG00000137959	1	79085607	79111830	protein_coding
17.2926	0.823644	0.449584	1.83201	0.0669496	0.520077	ELTD1	ENSG00000162618	1	79355449	79472403	protein_coding
2460.32	0.0147067	0.0809275	0.181727	0.855797	0.98261	LPHN2	ENSG00000117114	1	81771845	82458120	protein_coding
543.007	0.0598723	0.120864	0.495369	0.62034	0.933136	TTLL7	ENSG00000137941	1	84330711	84464833	protein_coding
13.25	-0.0138462	0.241327	-0.0573753	0.954246	0.992323	TTLL7-IT1	ENSG00000233061	1	84444801	84449983	sense_intronic
13.276	-0.192081	0.174445	-1.1011	0.270853	0.787548	RP11-486G15.2	ENSG00000271576	1	84542014	84543614	lincRNA
336.494	-0.0537976	0.0681326	-0.7896	0.429761	0.871449	PRKACB	ENSG00000142875	1	84543745	84704181	protein_coding
8.72567	-0.252725	0.288057	-0.877342	0.380301	0.849699	SAMD13	ENSG00000203943	1	84764049	84855640	protein_coding
402.314	0.0761288	0.0583562	1.30455	0.192045	0.731591	RPF1	ENSG00000117133	1	84944942	84963473	protein_coding
660.275	0.091538	0.082507	1.10946	0.267233	0.784109	GNG5	ENSG00000174021	1	84964008	84972248	protein_coding
45.2879	-0.181469	0.147131	-1.23338	0.217433	0.752097	CTBS	ENSG00000117151	1	85015289	85040163	protein_coding
372.762	-0.0862472	0.088655	-0.97284	0.330633	0.822383	SSX2IP	ENSG00000117155	1	85109390	85156486	protein_coding
120.51	-0.283609	0.221268	-1.28175	0.199931	0.738417	LPAR3	ENSG00000171517	1	85277285	85358896	protein_coding
3.91823	-0.110503	0.364162	-0.303445	0.761551	0.96584	MCOLN2	ENSG00000153898	1	85391268	85462796	protein_coding
17.6344	-0.219076	0.241528	-0.907043	0.364384	0.839827	WDR63	ENSG00000162643	1	85464830	85598821	protein_coding
37.9469	0.0652172	0.264401	0.24666	0.805171	0.972742	MCOLN3	ENSG00000055732	1	85483765	85514182	protein_coding
49.7054	-0.190874	0.128211	-1.48875	0.136553	0.65009	SYDE2	ENSG00000097096	1	85622556	85666729	protein_coding
220.466	0.0497863	0.0662174	0.75186	0.452135	0.878149	C1orf52	ENSG00000162642	1	85715639	85725355	protein_coding
265.526	-0.0118264	0.0562812	-0.21013	0.833566	0.977475	BCL10	ENSG00000142867	1	85731931	85742773	protein_coding
184.183	-0.320729	0.150584	-2.1299	0.03318	0.400046	DDAH1	ENSG00000153904	1	85784164	86043933	protein_coding
46.3655	-0.137416	0.269111	-0.51063	0.60961	0.929194	CYR61	ENSG00000142871	1	86046444	86049645	protein_coding
162.522	0.128595	0.108837	1.18154	0.237387	0.765127	ZNHIT6	ENSG00000117174	1	86115106	86174116	protein_coding
3.97482	0.105622	0.34379	0.307227	0.758671	0.96521	COL24A1	ENSG00000171502	1	86194916	86622626	protein_coding
157.547	-0.108487	0.0762799	-1.42222	0.154961	0.676654	ODF2L	ENSG00000122417	1	86814344	86862023	protein_coding
9.16743	-0.565132	0.52196	-1.08271	0.278937	0.793023	CLCA2	ENSG00000137975	1	86889769	86922241	protein_coding
3.85936	-0.00896936	0.349068	-0.0256952	0.9795	0.996568	RP4-612B15.3	ENSG00000261737	1	87169185	87170145	antisense
906.187	0.0314149	0.0690295	0.455094	0.649042	0.94229	SH3GLB1	ENSG00000097033	1	87170259	87213867	protein_coding
906.301	-0.00262472	0.0797706	-0.0329034	0.973752	0.995468	2022-09-15	ENSG00000183291	1	87328132	87380107	protein_coding
441.468	0.00883704	0.0707692	0.124871	0.900626	0.988542	HS2ST1	ENSG00000153936	1	87380331	87602334	protein_coding
3.96629	0.0192004	0.315106	0.0609331	0.951412	0.992238	RP4-604K5.3	ENSG00000267734	1	87397882	87400574	lincRNA
2.61067	-0.726644	0.406449	-1.78779	0.0738103	0.533573	RP4-604K5.2	ENSG00000224198	1	87409368	87410425	antisense
462.126	0.00898852	0.0626672	0.143433	0.885948	0.985464	LMO4	ENSG00000143013	1	87794151	87814606	protein_coding
2.5625	0.305463	0.310574	0.983544	0.32534	0.819855	RP11-76N22.2	ENSG00000237505	1	89003196	89150887	antisense
526.844	-0.0472987	0.0580504	-0.814786	0.415195	0.866127	PKN2	ENSG00000065243	1	89149905	89301938	protein_coding
325.614	0.0955359	0.0782065	1.22159	0.221864	0.754929	GTF2B	ENSG00000137947	1	89318615	89357627	protein_coding
387.889	0.036082	0.116412	0.309951	0.756598	0.965156	CCBL2	ENSG00000137944	1	89401456	89458636	protein_coding
407.258	-0.0625625	0.0963205	-0.649524	0.516	0.898634	RBMXL1	ENSG00000213516	1	89445139	89458643	protein_coding
387.843	-0.126896	0.0797946	-1.59029	0.11177	0.610706	LRRC8B	ENSG00000197147	1	89990395	90063423	protein_coding
4.99396	0.0976659	0.308676	0.316403	0.751697	0.964726	RP5-1007M22.2	ENSG00000231999	1	90048800	90098453	antisense
73.5156	-0.152298	0.13059	-1.16623	0.243521	0.768608	LRRC8C	ENSG00000171488	1	90098631	90235462	protein_coding
8.1787	0.00949866	0.214964	0.0441872	0.964755	0.993618	RP5-943J3.2	ENSG00000272931	1	90285733	90286427	lincRNA
667.805	-0.0591879	0.0742106	-0.797566	0.425122	0.870102	LRRC8D	ENSG00000171492	1	90286573	90402170	protein_coding
311.261	-0.0409959	0.0720544	-0.568957	0.569385	0.918383	ZNF326	ENSG00000162664	1	90460671	90501090	protein_coding
11.4794	-0.134049	0.298006	-0.44982	0.65284	0.942681	RP4-665J23.1	ENSG00000233593	1	91248543	91317207	lincRNA
1622.33	0.1448	0.0538347	2.68971	0.0071515	0.20501	ZNF644	ENSG00000122482	1	91380859	91487829	protein_coding
86.2149	0.248993	0.147739	1.68535	0.0919201	0.574927	HFM1	ENSG00000162669	1	91726323	91870426	protein_coding
563.968	-0.195927	0.103891	-1.88588	0.059311	0.49475	CDC7	ENSG00000097046	1	91966408	91991321	protein_coding
94.7759	-0.107002	0.128564	-0.832288	0.405246	0.862219	TGFBR3	ENSG00000069702	1	92145902	92371892	protein_coding
3.49158	-0.239483	0.310572	-0.771102	0.440646	0.874623	EPHX4	ENSG00000172031	1	92495539	92529093	protein_coding
10.0166	0.228238	0.190684	1.19694	0.231328	0.762415	BTBD8	ENSG00000189195	1	92545862	92613393	protein_coding
68.2395	-0.48535	0.235936	-2.05712	0.0396743	0.429349	KIAA1107	ENSG00000069712	1	92632542	92650280	protein_coding
221.336	-0.0326936	0.110501	-0.295868	0.767331	0.967209	GLMN	ENSG00000174842	1	92711959	92764544	protein_coding
341.01	-0.09714	0.0560956	-1.73169	0.0833295	0.553771	RPAP2	ENSG00000122484	1	92764522	92867613	protein_coding
249.497	0.0401229	0.0942933	0.425512	0.670464	0.945153	EVI5	ENSG00000067208	1	92974253	93257961	protein_coding
9911.76	0.0498681	0.0762404	0.65409	0.513054	0.89706	RPL5	ENSG00000122406	1	93297582	93307481	protein_coding
5.35133	-0.244149	0.25762	-0.947707	0.343278	0.830052	SNORA66	ENSG00000251795	1	93303575	93303627	snoRNA
3.40957	0.443919	0.291752	1.52156	0.128118	0.637672	SNORA66	ENSG00000207523	1	93306276	93306408	snoRNA
116.427	0.0342524	0.10147	0.337562	0.735693	0.960715	FAM69A	ENSG00000154511	1	93307724	93427057	protein_coding
1316.84	0.0897481	0.0518417	1.7312	0.0834167	0.553927	MTF2	ENSG00000143033	1	93544792	93604638	protein_coding
508.414	0.0499803	0.0824885	0.605906	0.544577	0.910994	TMED5	ENSG00000117500	1	93615299	93646285	protein_coding
178.884	0.0149268	0.073897	0.201994	0.839921	0.978309	CCDC18	ENSG00000122483	1	93645476	93744287	protein_coding
29.4863	-0.116511	0.138892	-0.838861	0.401547	0.859972	RP4-717I23.3	ENSG00000223745	1	93727743	93811582	processed_transcript
1251.58	0.062906	0.0876269	0.717884	0.472829	0.883904	DR1	ENSG00000117505	1	93811445	93835055	protein_coding
1642.13	0.000527385	0.0900036	0.0058596	0.995325	0.999284	FNBP1L	ENSG00000137942	1	93913688	94020218	protein_coding
82.1908	0.121677	0.103887	1.17125	0.241498	0.768289	BCAR3	ENSG00000137936	1	94027347	94312706	protein_coding
2.16235	-0.206714	0.375266	-0.550846	0.581739	0.920718	RP5-1033H22.2	ENSG00000224093	1	94057756	94071130	antisense
2.58961	0.168514	0.345993	0.487044	0.626227	0.934245	RP4-561L24.3	ENSG00000260464	1	94312730	94314495	lincRNA
803.028	0.0388904	0.0573419	0.678219	0.497633	0.891574	DNTTIP2	ENSG00000067334	1	94333373	94345474	protein_coding
358.617	0.239084	0.183754	1.30111	0.193221	0.732696	GCLM	ENSG00000023909	1	94350761	94374966	protein_coding
13.1171	0.153478	0.33816	0.453862	0.649928	0.94229	ABCA4	ENSG00000198691	1	94458393	94586688	protein_coding
85.6462	0.252985	0.178526	1.41707	0.156461	0.679991	ARHGAP29	ENSG00000137962	1	94614544	94740624	protein_coding
737.446	-0.0463981	0.0753893	-0.615446	0.53826	0.908003	ABCD3	ENSG00000117528	1	94883933	94984222	protein_coding
203.957	0.400259	0.21963	1.82243	0.06839	0.52144	F3	ENSG00000117525	1	94994781	95007356	protein_coding
23.4565	0.441344	0.211112	2.09057	0.036567	0.417745	RP11-86H7.7	ENSG00000235565	1	95086707	95089740	lincRNA
59.261	0.211242	0.16186	1.30509	0.191862	0.73104	LINC01057	ENSG00000224081	1	95104017	95285837	lincRNA
258.638	0.0996534	0.193031	0.516256	0.605675	0.928445	SLC44A3	ENSG00000143036	1	95285898	95360802	protein_coding
4.09035	-0.154537	0.278309	-0.555272	0.578708	0.919975	RP11-465K1.2	ENSG00000237416	1	95302304	95320982	processed_transcript
3906.81	0.0959284	0.070552	1.35968	0.17393	0.707368	CNN3	ENSG00000117519	1	95362507	95392834	protein_coding
29.1892	-0.248561	0.136073	-1.82668	0.0677483	0.52144	RP4-639F20.1	ENSG00000235501	1	95393122	95428826	antisense
48.7815	0.0831855	0.106235	0.783036	0.433606	0.873518	ALG14	ENSG00000172339	1	95439963	95538501	protein_coding
28.1402	-0.408053	0.190218	-2.14518	0.0319382	0.396905	TMEM56	ENSG00000152078	1	95582894	95663163	protein_coding
25.3958	-0.070138	0.138661	-0.505822	0.612981	0.930445	RWDD3	ENSG00000122481	1	95699711	95712781	protein_coding
26.418	0.789525	0.470087	1.67953	0.0930488	0.578164	RP11-14O19.2	ENSG00000237954	1	95821785	95846556	lincRNA
2.30551	-0.205485	0.355795	-0.577538	0.563576	0.917356	RP11-286B14.1	ENSG00000228971	1	95975672	96247898	lincRNA
952.415	0.00146341	0.0946963	0.0154537	0.98767	0.998169	PTBP2	ENSG00000117569	1	97187221	97289294	protein_coding
37.9511	1.06305	0.17796	5.97353	2.32169e-09	1.61158e-06	DPYD	ENSG00000188641	1	97543299	98386605	protein_coding
36.7848	0.756681	0.362266	2.08874	0.0367308	0.417863	MIR137HG	ENSG00000225206	1	98453556	98515419	lincRNA
225.932	0.0901418	0.09656	0.933531	0.350546	0.832337	SNX7	ENSG00000162627	1	99127236	99226056	protein_coding
50.1081	-0.268559	0.3053	-0.879655	0.379046	0.848302	LPPR5	ENSG00000117598	1	99355806	99470588	protein_coding
4.71123	0.0871703	0.336581	0.258988	0.795645	0.972267	LPPR4	ENSG00000117600	1	99729509	99775146	protein_coding
4.757	0.522345	0.336175	1.55379	0.120235	0.624642	PALMD	ENSG00000099260	1	100111499	100160097	protein_coding
48.8294	-0.163679	0.129755	-1.26145	0.207148	0.747273	FRRS1	ENSG00000156869	1	100174259	100232187	protein_coding
486.825	-0.00847877	0.12449	-0.0681079	0.9457	0.992163	AGL	ENSG00000162688	1	100315640	100389579	protein_coding
128.813	0.0799782	0.0889152	0.899489	0.368392	0.842892	SLC35A3	ENSG00000117620	1	100435345	100492535	protein_coding
8.74184	0.089857	0.201128	0.446765	0.655045	0.942834	RP4-714D9.5	ENSG00000261254	1	100496122	100501188	sense_overlapping
746.217	0.0350655	0.062808	0.558298	0.576641	0.919975	HIAT1	ENSG00000156875	1	100503653	100548933	protein_coding
172.068	-0.0651145	0.0826653	-0.787688	0.430879	0.871961	SASS6	ENSG00000156876	1	100549119	100598511	protein_coding
97.1481	-0.0763049	0.0806894	-0.945661	0.344322	0.830895	TRMT13	ENSG00000122435	1	100598706	100616053	protein_coding
4.51635	0.150005	0.280138	0.535467	0.592327	0.923833	LRRC39	ENSG00000122477	1	100614409	100643771	protein_coding
356.432	0.0245153	0.0539789	0.454165	0.64971	0.94229	DBT	ENSG00000137992	1	100652475	100715390	protein_coding
6.14341	-0.158017	0.237124	-0.666391	0.505161	0.89405	RP11-305E17.6	ENSG00000224616	1	100729565	100731676	antisense
401.559	0.037481	0.0596861	0.627968	0.530025	0.904995	RTCA	ENSG00000137996	1	100731763	100758325	protein_coding
106.123	0.104991	0.0855222	1.22765	0.219578	0.75348	CDC14A	ENSG00000079335	1	100810584	100985833	protein_coding
2.1391	0.119097	0.538034	0.221356	0.824815	0.976087	GPR88	ENSG00000181656	1	101003693	101007574	protein_coding
2.88831	-0.812519	0.570777	-1.42353	0.154582	0.675677	VCAM1	ENSG00000162692	1	101185298	101204601	protein_coding
420.073	0.0586245	0.0848628	0.690815	0.489682	0.889814	EXTL2	ENSG00000162694	1	101337943	101361554	protein_coding
467.729	0.0273703	0.0758937	0.36064	0.718369	0.955677	SLC30A7	ENSG00000162695	1	101361632	101447309	protein_coding
254.337	0.00428383	0.0812273	0.0527388	0.95794	0.992754	DPH5	ENSG00000117543	1	101455179	101491644	protein_coding
5.22029	0.439006	0.253372	1.73265	0.0831572	0.553508	AC093157.1	ENSG00000269175	1	101455761	101457653	protein_coding
2.65245	-0.0951271	0.330854	-0.28752	0.773714	0.967618	RP11-421L21.2	ENSG00000235795	1	101461029	101461816	antisense
32.3905	0.0130839	0.131951	0.0991576	0.921013	0.990034	RP11-421L21.3	ENSG00000233184	1	101491434	101552821	antisense
11.6893	-0.0478824	0.237591	-0.201533	0.840282	0.978342	S1PR1	ENSG00000170989	1	101702444	101707074	protein_coding
2.28483	0.191413	0.386924	0.494706	0.620808	0.933136	RP11-157N3.1	ENSG00000231671	1	101788893	101855859	lincRNA
19.8811	-0.172306	0.264122	-0.652371	0.514162	0.89779	OLFM3	ENSG00000118733	1	102268130	102462586	protein_coding
79.0833	-0.157847	0.168887	-0.934632	0.349978	0.832337	COL11A1	ENSG00000060718	1	103342023	103574052	protein_coding
85.201	0.118947	0.110255	1.07884	0.280659	0.794114	RNPC3	ENSG00000185946	1	104068313	104097861	protein_coding
9.514	-0.0976576	0.250168	-0.390369	0.696264	0.949173	AMY2B	ENSG00000240038	1	104096437	104122156	protein_coding
461.082	0.019822	0.0811684	0.244209	0.807069	0.973202	PRMT6	ENSG00000198890	1	107599267	107601916	protein_coding
15.9339	0.667962	0.301736	2.21373	0.0268471	0.371124	NTNG1	ENSG00000162631	1	107682629	108026080	protein_coding
85.9672	-0.138692	0.132083	-1.05003	0.293702	0.802228	VAV3	ENSG00000134215	1	108113782	108507766	protein_coding
719.697	0.0012366	0.138893	0.00890326	0.992896	0.998906	SLC25A24	ENSG00000085491	1	108676658	108743471	protein_coding
3.94129	-0.170446	0.272338	-0.625863	0.531405	0.906053	RP11-483I13.5	ENSG00000260879	1	108742548	108744113	antisense
7.73954	0.853568	0.41183	2.07262	0.0382073	0.424341	NBPF4	ENSG00000196427	1	108765963	108786689	protein_coding
5.88916	0.745688	0.428302	1.74103	0.081678	0.550067	NBPF6	ENSG00000186086	1	108918421	109013624	protein_coding
715.463	0.0830894	0.134051	0.619835	0.535367	0.907916	FAM102B	ENSG00000162636	1	109102711	109187522	protein_coding
63.6913	0.394979	0.152602	2.58829	0.00964546	0.242193	HENMT1	ENSG00000162639	1	109190912	109204148	protein_coding
305.272	0.0475901	0.0589574	0.807196	0.419554	0.866863	PRPF38B	ENSG00000134186	1	109234945	109244425	protein_coding
4.42116	-0.110208	0.350124	-0.314768	0.752938	0.965156	FNDC7	ENSG00000143107	1	109255279	109285365	protein_coding
290.755	-0.00389089	0.0661742	-0.0587977	0.953113	0.992323	STXBP3	ENSG00000116266	1	109289296	109352148	protein_coding
233.119	0.289463	0.106773	2.71101	0.00670782	0.199581	GPSM2	ENSG00000121957	1	109417972	109477167	protein_coding
215.033	-0.0289427	0.0650239	-0.445108	0.656242	0.942834	CLCC1	ENSG00000121940	1	109472130	109506111	protein_coding
554.118	0.17715	0.185398	0.955512	0.339319	0.826852	WDR47	ENSG00000085433	1	109512836	109584850	protein_coding
187.091	0.0804871	0.100044	0.80452	0.421096	0.86773	TAF13	ENSG00000197780	1	109605108	109618624	protein_coding
5.60506	-0.0520471	0.246562	-0.211091	0.832816	0.977217	RP5-1065J22.8	ENSG00000273382	1	109630593	109633480	antisense
330.542	0.0211712	0.0690054	0.306805	0.758992	0.965327	TMEM167B	ENSG00000215717	1	109632425	109639556	protein_coding
2390.26	0.107318	0.150239	0.714318	0.47503	0.884066	SCARNA2	ENSG00000270066	1	109642815	109643241	lincRNA
2.8889	-0.0141919	0.333719	-0.0425264	0.966079	0.993866	C1orf194	ENSG00000179902	1	109648573	109656479	protein_coding
14.1258	-0.0269036	0.198326	-0.135654	0.892095	0.986871	KIAA1324	ENSG00000116299	1	109656301	109749401	protein_coding
2262.27	-0.0624997	0.0694984	-0.899298	0.368494	0.842892	SARS	ENSG00000031698	1	109756540	109780791	protein_coding
1398.83	-0.0626564	0.155367	-0.40328	0.686742	0.948069	CELSR2	ENSG00000143126	1	109792641	109818372	protein_coding
363.411	0.034875	0.096648	0.360845	0.718215	0.955677	PSRC1	ENSG00000134222	1	109822178	109825808	protein_coding
25.1729	-0.93217	0.290857	-3.20491	0.00135106	0.086951	MYBPHL	ENSG00000221986	1	109834987	109849663	protein_coding
839.785	-0.0175598	0.0572359	-0.306797	0.758998	0.965327	SORT1	ENSG00000134243	1	109852192	109940573	protein_coding
1015.72	0.0927371	0.0901204	1.02904	0.303463	0.808606	PSMA5	ENSG00000143106	1	109941653	109969062	protein_coding
19.8982	0.532586	0.177853	2.99452	0.00274874	0.127047	SYPL2	ENSG00000143028	1	110009180	110024759	protein_coding
104.145	0.2842	0.141737	2.00512	0.0449499	0.451753	ATXN7L2	ENSG00000162650	1	110026101	110035426	protein_coding
102.771	-0.0183169	0.0928317	-0.197313	0.843582	0.979437	CYB561D1	ENSG00000174151	1	110036674	110045554	protein_coding
65.8101	-0.00934054	0.159557	-0.0585406	0.953318	0.992323	AMIGO1	ENSG00000181754	1	110046797	110052360	protein_coding
11.0762	-0.163326	0.191298	-0.853777	0.393229	0.85768	GPR61	ENSG00000156097	1	110082494	110091028	protein_coding
1990.54	0.0276107	0.0539943	0.511362	0.609097	0.928868	GNAI3	ENSG00000065135	1	110091233	110136975	protein_coding
7.5837	0.0238743	0.203345	0.117408	0.906537	0.988542	RP5-1160K1.3	ENSG00000225113	1	110138847	110140403	antisense
14.1143	0.246847	0.199344	1.2383	0.215605	0.752067	GNAT2	ENSG00000134183	1	110145889	110155679	protein_coding
167.504	-0.0812742	0.0925196	-0.878453	0.379698	0.848904	AMPD2	ENSG00000116337	1	110158726	110174673	protein_coding
61.2413	0.0581229	0.16302	0.356539	0.721437	0.956861	GSTM4	ENSG00000168765	1	110198703	110208118	protein_coding
32.0893	0.0646823	0.138624	0.466604	0.640783	0.939445	GSTM2	ENSG00000213366	1	110210644	110252171	protein_coding
10.4406	-0.874754	0.759987	-1.15101	0.249728	0.770795	GSTM1	ENSG00000134184	1	110230436	110251661	protein_coding
1.89405	0.171338	0.748477	0.228915	0.818935	0.975845	GSTM5	ENSG00000134201	1	110254864	110318050	protein_coding
39.1459	-0.124564	0.227611	-0.547268	0.584195	0.92125	GSTM3	ENSG00000134202	1	110276554	110284384	protein_coding
50.7533	-0.748145	0.233662	-3.20182	0.00136561	0.0869809	CSF1	ENSG00000184371	1	110452864	110473614	protein_coding
916.19	-0.0112798	0.0545701	-0.206703	0.836242	0.977798	AHCYL1	ENSG00000168710	1	110527308	110566357	protein_coding
415.551	0.0534496	0.059459	0.898932	0.368689	0.842941	STRIP1	ENSG00000143093	1	110574199	110617263	protein_coding
54.3211	-0.0245069	0.129156	-0.189747	0.849508	0.981407	RP4-773N10.4	ENSG00000258634	1	110600962	110605177	antisense
10.6061	-0.177053	0.270004	-0.655745	0.511988	0.896568	SLC6A17	ENSG00000197106	1	110693108	110744824	protein_coding
3.54097	-0.195256	0.345097	-0.565801	0.571529	0.918383	KCNC4-AS1	ENSG00000224965	1	110751456	110752609	antisense
97.176	-0.337034	0.21029	-1.60271	0.108999	0.60861	KCNC4	ENSG00000116396	1	110753965	110825722	protein_coding
4.63169	-0.545613	0.23799	-2.29259	0.0218718	0.340075	RP5-1074L1.1	ENSG00000227963	1	110828997	110881793	antisense
659.126	0.0176464	0.0728896	0.242097	0.808705	0.973727	RBM15	ENSG00000162775	1	110881128	110889299	protein_coding
43.7143	-0.00961578	0.168879	-0.0569389	0.954594	0.992324	SLC16A4	ENSG00000168679	1	110905470	110933704	protein_coding
19.7789	-0.104373	0.18267	-0.571376	0.567745	0.918383	RP5-1074L1.4	ENSG00000273373	1	110912776	110915625	antisense
11.1637	0.0551632	0.236787	0.232966	0.815788	0.975433	LAMTOR5-AS1	ENSG00000224699	1	110925441	110974982	antisense
296.735	0.0946608	0.0818179	1.15697	0.247285	0.770795	LAMTOR5	ENSG00000134248	1	110943871	110950564	protein_coding
29.9931	0.234671	0.238609	0.983493	0.325365	0.819855	KCNA2	ENSG00000177301	1	111136202	111174096	protein_coding
7.31682	0.498481	0.245582	2.0298	0.0423773	0.438509	RP11-284N8.3	ENSG00000259834	1	111196182	111199662	lincRNA
14.6569	0.0848627	0.240183	0.353325	0.723845	0.957931	KCNA3	ENSG00000177272	1	111214310	111217655	protein_coding
3.05175	0.338838	0.340054	0.996422	0.319045	0.816668	CD53	ENSG00000143119	1	111415775	111442550	protein_coding
6.88122	0.338407	0.261851	1.29237	0.19623	0.735994	RP11-96K19.4	ENSG00000261654	1	111478991	111484975	sense_overlapping
6.24981	0.193153	0.260108	0.742589	0.45773	0.878358	RP11-96K19.2	ENSG00000232811	1	111486089	111495470	antisense
244.599	0.204706	0.0775146	2.64087	0.00826943	0.219901	LRIF1	ENSG00000121931	1	111489807	111506701	protein_coding
3.14016	-0.162193	0.297399	-0.545373	0.585497	0.921284	RP11-96K19.5	ENSG00000273010	1	111505924	111507271	antisense
339.401	0.0345529	0.0816142	0.423368	0.672026	0.945414	DRAM2	ENSG00000156171	1	111659955	111682838	protein_coding
248.184	0.00612989	0.0844872	0.072554	0.942161	0.992163	CEPT1	ENSG00000134255	1	111682249	111727724	protein_coding
7.12667	-0.0593691	0.242109	-0.245216	0.806289	0.972742	DENND2D	ENSG00000162777	1	111729796	111747157	protein_coding
30.0499	-0.0143735	0.221403	-0.0649201	0.948238	0.992163	PIFO	ENSG00000173947	1	111888910	111895635	protein_coding
4.13943	0.457959	0.283795	1.61369	0.106594	0.604062	OVGP1	ENSG00000085465	1	111956936	111970399	protein_coding
7.41226	0.0190271	0.225978	0.0841992	0.932898	0.991351	RP11-552M11.8	ENSG00000260948	1	111973668	111975690	sense_overlapping
4.14229	-0.24115	0.251462	-0.958991	0.337563	0.826332	RP11-552M11.4	ENSG00000243960	1	111981260	111983986	sense_overlapping
370.529	0.00802285	0.09955	0.0805912	0.935767	0.991377	WDR77	ENSG00000116455	1	111982512	111991998	protein_coding
2322.88	0.0403489	0.0768685	0.524908	0.599647	0.925927	ATP5F1	ENSG00000116459	1	111991486	112005395	protein_coding
156.251	0.00642764	0.0753516	0.085302	0.932021	0.991351	RAP1A	ENSG00000116473	1	112084840	112259313	protein_coding
1793.75	0.0872621	0.111285	0.784129	0.432965	0.873206	FAM212B	ENSG00000197852	1	112223252	112298446	protein_coding
48.1903	0.315566	0.161668	1.95194	0.0509447	0.469559	FAM212B-AS1	ENSG00000227811	1	112282463	112290420	antisense
654.548	0.0876583	0.0737127	1.18919	0.234365	0.764296	DDX20	ENSG00000064703	1	112297867	112310638	protein_coding
11.3043	0.201225	0.240258	0.837537	0.402291	0.860465	KCND3	ENSG00000171385	1	112313284	112531777	protein_coding
570.387	-0.0636621	0.0554836	-1.1474	0.251215	0.772444	CTTNBP2NL	ENSG00000143079	1	112938803	113006078	protein_coding
70.7667	0.577629	0.216109	2.67286	0.00752066	0.210622	WNT2B	ENSG00000134245	1	113009163	113072787	protein_coding
133.83	-0.0200751	0.0954838	-0.210246	0.833476	0.977475	ST7L	ENSG00000007341	1	113066140	113163447	protein_coding
1981.37	0.00469553	0.066966	0.0701181	0.9441	0.992163	CAPZA1	ENSG00000116489	1	113161795	113214241	protein_coding
2.55636	0.0295833	0.35304	0.0837958	0.933219	0.991351	snoU13	ENSG00000238975	1	113195210	113195310	snoRNA
191.843	-0.416791	0.109247	-3.81511	0.00013612	0.0208317	MOV10	ENSG00000155363	1	113215763	113243368	protein_coding
423.18	0.0276283	0.130652	0.211465	0.832525	0.977024	RHOC	ENSG00000155366	1	113243728	113250056	protein_coding
20.8627	-0.383323	0.175801	-2.18044	0.029225	0.383428	PPM1J	ENSG00000155367	1	113252616	113258099	protein_coding
2.21308	-0.473239	0.45823	-1.03275	0.301719	0.807252	FAM19A3	ENSG00000184599	1	113263041	113269857	protein_coding
2.93132	0.132734	0.448252	0.296115	0.767143	0.967209	RP11-426L16.8	ENSG00000215866	1	113362792	113393265	lincRNA
3353.47	-0.0839267	0.116522	-0.720266	0.471361	0.882854	SLC16A1	ENSG00000155380	1	113454469	113499635	protein_coding
19.6943	-0.367507	0.158344	-2.32095	0.0202897	0.330832	SLC16A1-AS1	ENSG00000226419	1	113499037	113542118	antisense
5.53295	-0.420095	0.237852	-1.7662	0.077362	0.541841	RP11-31F15.2	ENSG00000238198	1	113554309	113615727	lincRNA
456.399	0.0662971	0.0720727	0.919863	0.357644	0.837111	LRIG2	ENSG00000198799	1	113615831	113674882	protein_coding
210.361	-0.106158	0.124147	-0.855099	0.392496	0.857131	MAGI3	ENSG00000081026	1	113933371	114228545	protein_coding
462.163	0.0750445	0.0889264	0.843894	0.398728	0.859461	PHTF1	ENSG00000116793	1	114239453	114302111	protein_coding
533.973	0.0532754	0.084049	0.633861	0.526172	0.903832	RSBN1	ENSG00000081019	1	114304454	114355098	protein_coding
1.91654	0.744625	0.444772	1.67417	0.0940964	0.579099	AP4B1-AS1	ENSG00000226167	1	114399257	114443859	antisense
84.2484	0.181411	0.0799144	2.27006	0.0232038	0.347451	AP4B1	ENSG00000134262	1	114437370	114447823	protein_coding
209.025	0.106741	0.0985316	1.08332	0.278668	0.793023	DCLRE1B	ENSG00000118655	1	114447763	114456708	protein_coding
2.61268	-0.685929	0.387067	-1.77212	0.0763748	0.53995	RP5-1073O3.7	ENSG00000235527	1	114466622	114472114	antisense
847.569	-0.0127821	0.0582497	-0.219437	0.82631	0.976325	HIPK1	ENSG00000163349	1	114471814	114520426	protein_coding
179.509	-0.449253	0.222924	-2.01527	0.0438765	0.446016	OLFML3	ENSG00000116774	1	114522063	114524876	protein_coding
75.6343	-0.545237	0.213091	-2.5587	0.0105064	0.254299	SYT6	ENSG00000134207	1	114631913	114696541	protein_coding
1010.95	0.00373	0.0531373	0.0701956	0.944038	0.992163	TRIM33	ENSG00000197323	1	114935399	115053781	protein_coding
584.027	0.0392171	0.0685054	0.572468	0.567005	0.918125	BCAS2	ENSG00000116752	1	115110178	115124260	protein_coding
60.8184	0.122412	0.173735	0.704591	0.481065	0.886745	DENND2C	ENSG00000175984	1	115125469	115213043	protein_coding
2432.48	0.0619307	0.0783202	0.790737	0.429097	0.870921	NRAS	ENSG00000213281	1	115247090	115259515	protein_coding
8173.44	0.157166	0.0515653	3.04791	0.00230441	0.117384	CSDE1	ENSG00000009307	1	115259534	115301297	protein_coding
2.41444	-0.143364	0.372798	-0.384562	0.700562	0.950413	Y_RNA	ENSG00000201900	1	115270341	115270445	misc_RNA
848.437	0.000646371	0.0695769	0.00929002	0.992588	0.998906	SIKE1	ENSG00000052723	1	115312100	115323306	protein_coding
89.4539	-0.178776	0.177144	-1.00921	0.312872	0.812565	TSPAN2	ENSG00000134198	1	115590632	115632121	protein_coding
16.9058	-0.517567	0.212276	-2.43818	0.0147614	0.293056	NGF	ENSG00000134259	1	115828539	115880857	protein_coding
179.468	0.00640098	0.0575953	0.111137	0.911508	0.988542	VANGL1	ENSG00000173218	1	116184574	116240845	protein_coding
5.18327	0.504555	0.350673	1.43882	0.150202	0.670906	CASQ2	ENSG00000118729	1	116242628	116311402	protein_coding
999.519	0.0615915	0.237233	0.259624	0.795154	0.972267	NHLH2	ENSG00000177551	1	116378998	116386538	protein_coding
3.52913	0.0790776	0.453367	0.174423	0.861533	0.984233	RP11-12L8.1	ENSG00000228127	1	116461997	116468529	lincRNA
96.1151	0.186248	0.179417	1.03807	0.299237	0.805495	SLC22A15	ENSG00000163393	1	116519119	116612675	protein_coding
1661.16	-0.0923113	0.0798529	-1.15602	0.247674	0.770795	ATP1A1	ENSG00000163399	1	116915290	116952883	protein_coding
17.6849	0.0258739	0.169416	0.152724	0.878616	0.985224	ATP1A1OS	ENSG00000203865	1	116934869	116961244	processed_transcript
74.0767	-0.0861409	0.140254	-0.614177	0.539098	0.908359	CD58	ENSG00000116815	1	117057157	117113661	protein_coding
1199.87	0.126597	0.094432	1.34062	0.180045	0.714738	IGSF3	ENSG00000143061	1	117117031	117210375	protein_coding
1077.45	0.25871	0.101284	2.55429	0.0106405	0.256587	PTGFRN	ENSG00000134247	1	117452679	117532980	protein_coding
26.3372	0.477247	0.195201	2.4449	0.0144891	0.290022	CD101	ENSG00000134256	1	117544382	117579167	protein_coding
3.6995	-0.525318	0.288116	-1.82329	0.0682597	0.52144	RP11-27K13.3	ENSG00000236137	1	117568104	117602112	antisense
499.534	-0.217822	0.108117	-2.0147	0.0439366	0.44616	TTF2	ENSG00000116830	1	117602925	117650075	protein_coding
134.702	-0.392314	0.118076	-3.32255	0.000891979	0.0685238	TRIM45	ENSG00000134253	1	117653682	117665209	protein_coding
6.43433	-0.51635	0.28423	-1.81666	0.0692685	0.523848	VTCN1	ENSG00000134258	1	117686209	117753556	protein_coding
885.885	0.0511083	0.0668671	0.764326	0.444673	0.876196	MAN1A2	ENSG00000198162	1	117910071	118071494	protein_coding
98.4968	-0.0570584	0.224397	-0.254274	0.799284	0.972299	FAM46C	ENSG00000183508	1	118148556	118170994	protein_coding
452.448	0.0064237	0.0590067	0.108864	0.91331	0.989287	GDAP2	ENSG00000196505	1	118406107	118472253	protein_coding
661.36	0.040625	0.062708	0.647844	0.517086	0.898773	WDR3	ENSG00000065183	1	118472343	118509165	protein_coding
4.40472	0.207487	0.305865	0.67836	0.497543	0.891574	SPAG17	ENSG00000155761	1	118496484	118727846	protein_coding
11.4258	0.820224	0.340396	2.40962	0.0159692	0.300209	TBX15	ENSG00000092607	1	119425669	119532179	protein_coding
129.01	0.0630419	0.0764213	0.824926	0.409414	0.864252	WARS2	ENSG00000116874	1	119573839	119683294	protein_coding
32.2589	0.0673802	0.137203	0.491099	0.623357	0.933693	RP11-418J17.1	ENSG00000231365	1	119683019	119818596	antisense
2.36322	0.237665	0.324293	0.732871	0.463637	0.879807	LINC00622	ENSG00000260941	1	120140325	120141894	sense_overlapping
370.105	0.127396	0.0797517	1.5974	0.110176	0.609272	ZNF697	ENSG00000143067	1	120162045	120190396	protein_coding
1573.96	-0.151141	0.137937	-1.09573	0.273198	0.788815	PHGDH	ENSG00000092621	1	120202421	120286838	protein_coding
1.87142	0.673012	0.373085	1.80391	0.0712452	0.527436	RP5-1042I8.7	ENSG00000261662	1	120451878	120453236	sense_overlapping
790.59	0.0167464	0.115262	0.145291	0.884481	0.985233	NOTCH2	ENSG00000134250	1	120454176	120612240	protein_coding
16.4088	0.016537	0.160217	0.103216	0.917791	0.989865	RP6-42F4.1	ENSG00000273131	1	120693320	120697146	processed_transcript
2.04652	0.290352	0.476125	0.609824	0.541978	0.910253	RP11-439A17.7	ENSG00000236933	1	120835810	120838343	antisense
34.0081	0.0882486	0.130216	0.677708	0.497957	0.891574	FAM72B	ENSG00000188610	1	120837756	120855681	protein_coding
80.987	0.161674	0.123995	1.30388	0.192275	0.731908	RP11-343N15.5	ENSG00000269996	1	121133256	121134581	lincRNA
4.71104	-0.170233	0.253086	-0.672627	0.501184	0.893088	RP11-344P13.6	ENSG00000272583	1	121260164	121260627	lincRNA
2.14075	-0.182252	0.874899	-0.208313	0.834985	0.977475	RP11-423O2.5	ENSG00000234978	1	142803224	142816004	lincRNA
4.91959	-0.383534	0.293084	-1.30861	0.190666	0.72934	RP6-206I17.1	ENSG00000223804	1	143647638	143745417	lincRNA
2.24451	-0.0444394	0.361219	-0.123026	0.902086	0.988542	RP6-206I17.2	ENSG00000231734	1	143687097	143720401	lincRNA
25.0602	0.13697	0.149994	0.913175	0.36115	0.838659	FAM72D	ENSG00000215784	1	143896452	143913143	protein_coding
1.92401	-0.572056	0.435725	-1.31288	0.189222	0.727252	RP11-640M9.1	ENSG00000236943	1	144456138	144521970	antisense
12.6602	-0.233385	0.224781	-1.03828	0.29914	0.805404	RNU1-59P	ENSG00000201699	1	144534038	144534199	snRNA
45.1666	0.0271266	0.1342	0.202135	0.839811	0.978309	NBPF9	ENSG00000168614	1	144811744	144830413	protein_coding
412.861	0.0936917	0.141165	0.663705	0.506879	0.89405	PDE4DIP	ENSG00000178104	1	144836157	145076186	protein_coding
470.335	0.16816	0.0766335	2.19434	0.0282113	0.378488	SEC22B	ENSG00000223380	1	145096220	145116922	processed_transcript
35.6682	-0.130881	0.127909	-1.02323	0.306199	0.809908	NOTCH2NL	ENSG00000213240	1	145209119	145291972	protein_coding
30.6	0.0685214	0.14993	0.457023	0.647654	0.941872	NBPF10	ENSG00000163386	1	145289772	145370303	protein_coding
24.5083	-0.201233	0.1573	-1.27929	0.200794	0.738417	RP11-458D21.1	ENSG00000233396	1	145373054	145382434	lincRNA
48.8364	-0.156434	0.165683	-0.944173	0.345081	0.830895	RNVU1-6	ENSG00000201558	1	145382757	145382920	snRNA
1331.41	-0.254713	0.240537	-1.05893	0.28963	0.800867	TXNIP	ENSG00000117289	1	145438469	145442635	protein_coding
71.4168	0.143222	0.142352	1.00611	0.314362	0.812565	POLR3GL	ENSG00000121851	1	145456236	145470388	protein_coding
5.54977	0.444011	0.271542	1.63515	0.102018	0.594808	ANKRD34A	ENSG00000181039	1	145470508	145475646	protein_coding
5.61451	0.194159	0.249407	0.778483	0.436285	0.873914	RP11-315I20.1	ENSG00000234222	1	145475982	145508503	antisense
93.745	0.110781	0.139618	0.793454	0.427513	0.870459	LIX1L	ENSG00000152022	1	145477085	145501669	protein_coding
1013.38	0.0374842	0.0596073	0.628852	0.529446	0.904946	RBM8A	ENSG00000131795	1	145507598	145513536	protein_coding
114.162	-0.00299151	0.108189	-0.0276509	0.977941	0.996568	PEX11B	ENSG00000131779	1	145516252	145523730	protein_coding
3.76613	0.294565	0.338394	0.870479	0.384039	0.851103	ITGA10	ENSG00000143127	1	145524891	145543868	protein_coding
12.2262	0.0311334	0.268923	0.115771	0.907834	0.988542	ANKRD35	ENSG00000198483	1	145549230	145568526	protein_coding
99.8465	-0.000782861	0.0862252	-0.00907926	0.992756	0.998906	PIAS3	ENSG00000131788	1	145575233	145586546	protein_coding
11.5551	-0.262043	0.165281	-1.58544	0.112866	0.612508	NUDT17	ENSG00000186364	1	145586115	145589439	protein_coding
330.522	-0.0102868	0.0626964	-0.164073	0.869674	0.984996	POLR3C	ENSG00000186141	1	145592605	145611025	protein_coding
332.707	-0.00505138	0.0629275	-0.080273	0.93602	0.991377	RNF115	ENSG00000121848	1	145611036	145696218	protein_coding
4.54028	0.0699074	0.318772	0.219302	0.826415	0.976325	CD160	ENSG00000117281	1	145695798	145715614	protein_coding
4.406	0.0584835	0.270928	0.215864	0.829094	0.976784	PDZK1	ENSG00000174827	1	145726918	145764074	protein_coding
58.0681	0.00701286	0.105103	0.066724	0.946801	0.992163	GPR89A	ENSG00000117262	1	145764411	145827103	protein_coding
6.23472	0.0524035	0.200245	0.261697	0.793555	0.972244	NBPF11	ENSG00000152042	1	146032647	146082765	protein_coding
3.65885	0.301715	0.383526	0.786689	0.431464	0.871961	RP4-565E6.1	ENSG00000227733	1	146093234	146159103	sense_intronic
37.3169	-0.0309861	0.114128	-0.271503	0.786004	0.969469	NBPF12	ENSG00000186275	1	146373546	146467744	protein_coding
621.689	-0.311478	0.0951054	-3.27508	0.00105632	0.0750975	PRKAB2	ENSG00000131791	1	146626685	146644129	protein_coding
13.5102	-0.05883	0.182286	-0.322734	0.746897	0.963107	RP11-337C18.8	ENSG00000237188	1	146644350	146683136	antisense
14.2616	-0.406116	0.18325	-2.21618	0.026679	0.36961	FMO5	ENSG00000131781	1	146646930	146714700	protein_coding
10.8417	-0.266959	0.205602	-1.29842	0.194141	0.733541	RP11-337C18.9	ENSG00000271721	1	146647181	146649319	antisense
493.428	-0.0794676	0.0715262	-1.11103	0.266557	0.783598	CHD1L	ENSG00000131778	1	146714291	146767443	protein_coding
255.112	-0.0416221	0.0985744	-0.422241	0.672849	0.945726	BCL9	ENSG00000116128	1	147013182	147098017	protein_coding
49.3946	0.087064	0.11439	0.761115	0.446588	0.876616	ACP6	ENSG00000162836	1	147101453	147142618	protein_coding
2.28584	-0.158697	0.439294	-0.361255	0.717909	0.955677	GJA5	ENSG00000143140	1	147228332	147245484	protein_coding
14.3659	-0.118602	0.152637	-0.777021	0.437146	0.874032	GPR89B	ENSG00000188092	1	147400506	147465753	protein_coding
2.76259	-0.516308	0.318019	-1.62351	0.10448	0.598842	NBPF24	ENSG00000203836	1	147574428	147634886	protein_coding
16.8104	-0.279362	0.2402	-1.16304	0.244814	0.769779	RNU1-120P	ENSG00000199879	1	147735751	147735907	snRNA
12.5433	-0.222509	0.250527	-0.888163	0.374453	0.845938	RNU1-122P	ENSG00000202408	1	147806736	147806886	snRNA
35.2433	-0.379551	0.236279	-1.60637	0.108193	0.607105	RNVU1-13	ENSG00000212456	1	147994146	147994313	snRNA
22.5192	-0.131816	0.199068	-0.662168	0.507864	0.894562	NBPF14	ENSG00000122497	1	148003642	148025863	protein_coding
57.9712	-0.0634597	0.142075	-0.446662	0.655119	0.942834	RNVU1-14	ENSG00000207501	1	148241465	148241628	snRNA
15.4529	-0.114327	0.139473	-0.819708	0.412383	0.865199	NBPF20	ENSG00000203832	1	148250249	148347506	protein_coding
89.6728	-0.0362996	0.100931	-0.359649	0.71911	0.955677	NBPF15	ENSG00000243452	1	148555979	148596267	protein_coding
31.4528	-0.285787	0.187566	-1.52366	0.127593	0.636515	RNVU1-15	ENSG00000207205	1	148604908	148605072	snRNA
7.15661	-0.360463	0.247869	-1.45425	0.145876	0.664305	NBPF16	ENSG00000203827	1	148739443	148758311	protein_coding
11.4837	-0.4261	0.237205	-1.79634	0.0724409	0.529758	RP11-14N7.2	ENSG00000232527	1	148928322	148951595	lincRNA
2.95016	-0.353983	0.466343	-0.759062	0.447815	0.87704	RNU1-92P	ENSG00000252826	1	149215166	149215300	snRNA
113.815	-0.217488	0.163626	-1.32918	0.183788	0.720318	RNVU1-18	ENSG00000206737	1	149224058	149224221	snRNA
2.2323	-0.337773	0.49779	-0.678544	0.497427	0.891574	RP11-403I13.5	ENSG00000232721	1	149230716	149232554	lincRNA
9.18488	-0.17718	0.18648	-0.950128	0.342047	0.828986	RP11-403I13.4	ENSG00000223779	1	149239531	149265510	lincRNA
2.03954	-0.361585	0.423586	-0.853628	0.393311	0.857764	RP11-403I13.8	ENSG00000235999	1	149287451	149291743	lincRNA
32.5881	0.637521	0.517568	1.23176	0.218038	0.752329	RP5-998N21.10	ENSG00000273213	1	149398877	149400540	processed_transcript
5.09818	0.357	0.29996	1.19016	0.233984	0.764296	FAM72C	ENSG00000203817	1	149438750	149459549	protein_coding
27.9653	-0.225745	0.141564	-1.59466	0.110789	0.609272	RNVU1-19	ENSG00000212544	1	149514090	149514256	snRNA
22.5319	-0.0967075	0.223751	-0.43221	0.665589	0.945153	RNVU1-20	ENSG00000202496	1	149605917	149606079	snRNA
5.30126	-0.584499	0.319003	-1.83227	0.0669113	0.520077	RP11-353N4.5	ENSG00000234232	1	149649060	149719362	lincRNA
1713.84	0.271969	0.206317	1.31821	0.187433	0.72494	HIST2H2BF	ENSG00000203814	1	149754245	149783928	protein_coding
1.91508	0.400726	0.522154	0.767447	0.442816	0.875294	RP11-196G18.3	ENSG00000233030	1	149757215	149764576	antisense
609.051	0.0695899	0.186868	0.372402	0.709594	0.953103	HIST2H3D	ENSG00000183598	1	149784826	149785236	protein_coding
11.6992	-0.0552972	0.236623	-0.233694	0.815223	0.975417	HIST2H4A	ENSG00000183941	1	149804221	149811339	protein_coding
8.67587	-0.254567	0.27283	-0.933061	0.350789	0.832368	HIST2H3C	ENSG00000203811	1	149811110	149812765	protein_coding
7.83658	0.558929	0.28622	1.9528	0.0508437	0.469559	HIST2H2AA3	ENSG00000183558	1	149813505	149814478	protein_coding
58.1161	0.103242	0.156841	0.65826	0.510371	0.895491	RP11-196G18.22	ENSG00000261716	1	149816065	149820591	sense_overlapping
10.3255	0.138314	0.28057	0.492974	0.622031	0.933386	HIST2H2AA4	ENSG00000203812	1	149822643	149823191	protein_coding
7.07057	-0.251492	0.256266	-0.981367	0.326412	0.819855	HIST2H3A	ENSG00000203852	1	149824181	149825836	protein_coding
8.12698	0.055078	0.243426	0.226262	0.820998	0.975882	HIST2H4B	ENSG00000182217	1	149825607	149832714	protein_coding
1924.37	0.146968	0.174589	0.841793	0.399904	0.85956	HIST2H2BE	ENSG00000184678	1	149856010	149858232	protein_coding
1287.27	0.0369705	0.157226	0.235143	0.814098	0.974953	HIST2H2AC	ENSG00000184260	1	149858525	149858961	protein_coding
458.252	0.222889	0.156078	1.42806	0.153274	0.674155	HIST2H2AB	ENSG00000184270	1	149859019	149859466	protein_coding
40.6944	-0.0973833	0.129106	-0.754292	0.450674	0.878149	BOLA1	ENSG00000178096	1	149859440	149872351	protein_coding
474.455	-0.0657291	0.0954068	-0.688935	0.490864	0.890187	SV2A	ENSG00000159164	1	149874870	149889434	protein_coding
278.933	0.109477	0.0947777	1.1551	0.248051	0.770795	SF3B4	ENSG00000143368	1	149895209	149900236	protein_coding
12.6356	-0.249363	0.157814	-1.58011	0.114081	0.614204	MTMR11	ENSG00000014914	1	149900543	149908791	protein_coding
324.74	0.147154	0.060641	2.42664	0.0152392	0.295232	OTUD7B	ENSG00000163113	1	149909705	149982625	protein_coding
330.339	-0.0958261	0.0789003	-1.21452	0.224548	0.7573	VPS45	ENSG00000136631	1	150039369	150117505	protein_coding
463.441	0.171657	0.0937589	1.83083	0.0671252	0.520269	PLEKHO1	ENSG00000023902	1	150121373	150136916	protein_coding
1022.31	-0.00111415	0.0897153	-0.0124188	0.990092	0.99873	ANP32E	ENSG00000143401	1	150190717	150208504	protein_coding
205.692	0.0151569	0.12172	0.124523	0.900902	0.988542	CA14	ENSG00000118298	1	150229554	150237478	protein_coding
868.385	0.0287524	0.0568077	0.506136	0.612761	0.930367	APH1A	ENSG00000117362	1	150237804	150241980	protein_coding
38.9434	0.086284	0.170758	0.505301	0.613348	0.930581	C1orf54	ENSG00000118292	1	150240600	150253327	protein_coding
24.9673	0.0140791	0.158373	0.0888982	0.929163	0.990865	C1orf51	ENSG00000159208	1	150254953	150259505	protein_coding
588.484	0.0268422	0.0696766	0.385239	0.70006	0.950364	MRPS21	ENSG00000187145	1	150266289	150281414	protein_coding
379.783	0.0661527	0.0684895	0.96588	0.334104	0.824891	PRPF3	ENSG00000117360	1	150293925	150325671	protein_coding
296.324	-0.0580691	0.0774932	-0.749345	0.45365	0.878149	RPRD2	ENSG00000163125	1	150335567	150449042	protein_coding
242.687	-0.0786848	0.0689776	-1.14073	0.253982	0.775796	TARS2	ENSG00000143374	1	150459887	150480078	protein_coding
14.2846	-0.387569	0.321565	-1.20526	0.228103	0.760635	ECM1	ENSG00000143369	1	150480538	150486265	protein_coding
7.98971	0.187176	0.190967	0.980151	0.327012	0.819855	ADAMTSL4	ENSG00000143382	1	150521884	150533413	protein_coding
1.88874	-0.499027	0.494987	-1.00816	0.313377	0.812565	RN7SL600P	ENSG00000264584	1	150541449	150541745	misc_RNA
3336.08	0.0983739	0.0455927	2.15767	0.0309535	0.394484	MCL1	ENSG00000143384	1	150547032	150552066	protein_coding
1130.97	0.00573292	0.0505892	0.113323	0.909774	0.988542	ENSA	ENSG00000143420	1	150573327	150602088	protein_coding
265.015	0.053978	0.0686311	0.786494	0.431578	0.871961	GOLPH3L	ENSG00000143457	1	150618701	150669630	protein_coding
12.2292	-0.00188581	0.216467	-0.00871179	0.993049	0.998906	CTSK	ENSG00000143387	1	150768684	150780799	protein_coding
259.643	0.0889838	0.0706653	1.25923	0.207948	0.748367	ARNT	ENSG00000143437	1	150782181	150849244	protein_coding
441.6	0.0806092	0.0498277	1.61776	0.105714	0.601868	SETDB1	ENSG00000143379	1	150898739	150937213	protein_coding
617.02	0.010415	0.0558932	0.186337	0.852181	0.981841	CERS2	ENSG00000143418	1	150933059	150947479	protein_coding
2.72444	-0.0984765	0.341242	-0.288582	0.772901	0.967618	RP11-316M1.3	ENSG00000231073	1	150945599	150948010	antisense
18.0451	-0.436008	0.208173	-2.09445	0.0362196	0.417745	ANXA9	ENSG00000143412	1	150954493	150968110	protein_coding
70.918	-0.251034	0.123703	-2.02933	0.0424243	0.438509	FAM63A	ENSG00000143409	1	150969025	150980851	protein_coding
236.923	-0.0242337	0.0523649	-0.462785	0.643518	0.94001	PRUNE	ENSG00000143363	1	150980896	151008189	protein_coding
5.25898	-0.263848	0.289134	-0.912547	0.361481	0.838795	BNIPL	ENSG00000163141	1	151009046	151020076	protein_coding
35.5975	-0.00384791	0.104009	-0.0369959	0.970488	0.994595	C1orf56	ENSG00000143443	1	151020216	151024462	protein_coding
759.147	-0.087079	0.051631	-1.68656	0.0916872	0.574927	CDC42SE1	ENSG00000197622	1	151023447	151042801	protein_coding
1599.46	0.117209	0.170047	0.689273	0.490652	0.890143	MLLT11	ENSG00000213190	1	151030234	151040970	protein_coding
45.09	-0.0241235	0.11036	-0.218589	0.82697	0.976476	GABPB2	ENSG00000143458	1	151043054	151098018	protein_coding
6.43261	0.201692	0.273241	0.738148	0.460425	0.879091	RP11-68I18.10	ENSG00000261168	1	151102551	151104086	sense_overlapping
210.557	0.167551	0.132446	1.26505	0.205853	0.745914	SEMA6C	ENSG00000143434	1	151104161	151119104	protein_coding
217.878	0.0365906	0.0628608	0.58209	0.560506	0.916943	SCNM1	ENSG00000163156	1	151129140	151142773	protein_coding
112.753	-0.0845333	0.0943215	-0.896225	0.370133	0.843938	LYSMD1	ENSG00000163155	1	151132224	151138424	protein_coding
631.499	0.0258856	0.0539532	0.47978	0.631384	0.936578	VPS72	ENSG00000163159	1	151142463	151167797	protein_coding
949.862	-0.0310576	0.0457905	-0.678255	0.49761	0.891574	PIP5K1A	ENSG00000143398	1	151170425	151222012	protein_coding
1244.33	0.110167	0.0376743	2.92419	0.00345352	0.144039	PSMD4	ENSG00000159352	1	151227179	151239955	protein_coding
3.97214	-0.144102	0.273288	-0.52729	0.597992	0.925438	RP11-126K1.2	ENSG00000232671	1	151252500	151254405	protein_coding
445.259	-0.00559963	0.107992	-0.0518522	0.958646	0.992924	ZNF687	ENSG00000143373	1	151254094	151264656	protein_coding
478.178	0.040049	0.0526421	0.760779	0.446789	0.876616	PI4KB	ENSG00000143393	1	151264273	151300191	protein_coding
507.772	0.113205	0.0571296	1.98155	0.0475301	0.461737	RFX5	ENSG00000143390	1	151313116	151319833	protein_coding
24.2212	0.270476	0.171062	1.58115	0.113843	0.613774	RP11-126K1.6	ENSG00000237976	1	151319443	151320503	antisense
76.5289	-0.250387	0.149986	-1.6694	0.0950376	0.58159	SELENBP1	ENSG00000143416	1	151336778	151345209	protein_coding
2365.46	0.0153109	0.0774448	0.197701	0.843279	0.979383	PSMB4	ENSG00000159377	1	151372010	151374420	protein_coding
454.816	0.0378433	0.0801327	0.472258	0.636743	0.938562	POGZ	ENSG00000143442	1	151375200	151431941	protein_coding
116.921	-0.231338	0.195824	-1.18136	0.237461	0.765127	CGN	ENSG00000143375	1	151482986	151511168	protein_coding
148.505	-0.124381	0.105603	-1.17782	0.238869	0.766524	TUFT1	ENSG00000143367	1	151512781	151556059	protein_coding
2.00396	-0.154558	0.415217	-0.372235	0.709718	0.953103	RP11-74C1.4	ENSG00000232536	1	151512992	151534331	sense_intronic
548.587	-0.0441346	0.0657157	-0.6716	0.501839	0.893281	SNX27	ENSG00000143376	1	151584541	151671567	protein_coding
302.738	0.155003	0.199616	0.776504	0.437452	0.874032	CELF3	ENSG00000159409	1	151674880	151689290	protein_coding
307.702	0.113062	0.0701808	1.61101	0.107177	0.605419	MRPL9	ENSG00000143436	1	151732119	151736040	protein_coding
7.36438	0.495353	0.198244	2.4987	0.012465	0.274683	OAZ3	ENSG00000143450	1	151735445	151743808	protein_coding
2.26717	0.0783606	0.382232	0.205008	0.837566	0.978076	RP11-98D18.3	ENSG00000249602	1	151735860	151741977	antisense
158.672	0.101015	0.103516	0.975839	0.329144	0.82198	TDRKH	ENSG00000182134	1	151742583	151763892	protein_coding
5.96677	0.248703	0.238985	1.04066	0.298032	0.804658	RP11-98D18.9	ENSG00000203288	1	151763280	151766878	antisense
2.61096	0.145892	0.324463	0.449642	0.652969	0.942681	AL450992.2	ENSG00000234614	1	151814353	151822861	antisense
96.5718	0.10331	0.117146	0.881892	0.377835	0.847921	THEM4	ENSG00000159445	1	151846060	151882284	protein_coding
79.9511	-0.153317	0.271802	-0.564076	0.572702	0.918383	S100A10	ENSG00000197747	1	151955391	151966866	protein_coding
141.677	0.542059	0.229424	2.36269	0.0181428	0.317965	S100A11	ENSG00000163191	1	152004982	152020383	protein_coding
3.62368	-0.379905	0.329575	-1.15271	0.249029	0.770795	TCHH	ENSG00000159450	1	152078793	152086556	protein_coding
4.05464	0.0331621	0.810789	0.040901	0.967375	0.994258	FLG-AS1	ENSG00000237975	1	152140601	152339163	antisense
5.16922	-0.136584	0.745145	-0.183299	0.854564	0.982039	HRNR	ENSG00000197915	1	152184558	152196669	protein_coding
7.90595	-0.233459	0.782092	-0.298506	0.765317	0.966929	FLG	ENSG00000143631	1	152274651	152297679	protein_coding
166.624	0.28229	0.251015	1.12459	0.260761	0.779853	S100A6	ENSG00000197956	1	153507075	153508720	protein_coding
2.29231	0.435348	0.354491	1.22809	0.219412	0.75331	S100A5	ENSG00000196420	1	153509623	153514241	protein_coding
52.3376	-0.184995	0.30917	-0.598361	0.549599	0.911625	S100A4	ENSG00000196154	1	153516089	153522612	protein_coding
3.5897	-0.514114	0.532961	-0.964636	0.334727	0.824891	S100A3	ENSG00000188015	1	153519805	153521848	protein_coding
7.96469	0.306952	0.322032	0.953171	0.340504	0.827889	S100A2	ENSG00000196754	1	153533584	153540366	protein_coding
77.6441	-0.53885	0.253718	-2.12381	0.0336859	0.4034	S100A16	ENSG00000188643	1	153579362	153585621	protein_coding
325.727	0.0780106	0.175805	0.443732	0.657236	0.943005	S100A13	ENSG00000189171	1	153591263	153606568	protein_coding
17.6424	0.20856	0.222731	0.936378	0.349078	0.832337	S100A1	ENSG00000160678	1	153600402	153604513	protein_coding
490.579	0.043935	0.0458446	0.958346	0.337889	0.826332	CHTOP	ENSG00000160679	1	153606525	153618782	protein_coding
243.139	0.029407	0.0765407	0.384202	0.700829	0.950413	SNAPIN	ENSG00000143553	1	153631130	153634306	protein_coding
3881.19	-0.00170555	0.0630943	-0.0270318	0.978434	0.996568	ILF2	ENSG00000143621	1	153634512	153643524	protein_coding
54.7447	-0.114191	0.25845	-0.441831	0.658611	0.943659	NPR1	ENSG00000169418	1	153651113	153666468	protein_coding
560.311	-0.0165045	0.0905886	-0.182192	0.855432	0.982453	INTS3	ENSG00000143624	1	153700543	153746555	protein_coding
97.3156	-0.439466	0.129355	-3.39737	0.00068038	0.0574951	SLC27A3	ENSG00000143554	1	153746830	153752633	protein_coding
176.607	0.00301302	0.0992743	0.0303505	0.975788	0.996568	GATAD2B	ENSG00000143614	1	153777201	153895451	protein_coding
227.997	-0.133177	0.093142	-1.42983	0.152767	0.674017	DENND4B	ENSG00000198837	1	153901977	153919172	protein_coding
48.7514	0.134987	0.117953	1.14441	0.252453	0.7738	CRTC2	ENSG00000160741	1	153920145	153931101	protein_coding
1175.58	-0.0478114	0.087512	-0.546341	0.584832	0.921284	SLC39A1	ENSG00000143570	1	153931575	153940188	protein_coding
7.13757	-0.0658506	0.21344	-0.308521	0.757686	0.96521	RP11-422P24.10	ENSG00000273026	1	153938992	153939406	antisense
155.895	-0.0954149	0.122002	-0.782078	0.434169	0.873518	CREB3L4	ENSG00000143578	1	153940010	153946839	protein_coding
502.276	0.0111187	0.0680796	0.163319	0.870267	0.984996	JTB	ENSG00000143543	1	153946745	153950164	protein_coding
15.9285	-0.129063	0.150613	-0.856919	0.39149	0.856483	RP11-422P24.11	ENSG00000272654	1	153950219	153951636	lincRNA
228.112	-0.0380809	0.120106	-0.317059	0.751199	0.964726	RAB13	ENSG00000143545	1	153954127	153958834	protein_coding
6855.36	0.0404197	0.0771592	0.523848	0.600384	0.926337	RPS27	ENSG00000177954	1	153963235	153964626	protein_coding
14.1458	-0.119744	0.174361	-0.686762	0.492233	0.890292	NUP210L	ENSG00000143552	1	153965161	154127592	protein_coding
3417.08	-0.0170418	0.0738014	-0.230914	0.817381	0.975461	TPM3	ENSG00000143549	1	154127784	154167124	protein_coding
1467.3	-7.42579e-05	0.0808566	-0.00091839	0.999267	0.999826	C1orf43	ENSG00000143612	1	154179182	154193104	protein_coding
1082.87	0.0498157	0.0736132	0.676722	0.498582	0.891649	UBAP2L	ENSG00000143569	1	154192655	154243986	protein_coding
4.46896	0.243333	0.255291	0.953159	0.34051	0.827889	AL590431.1	ENSG00000252817	1	154226921	154226997	miRNA
724.847	0.00221351	0.0783299	0.0282588	0.977456	0.996568	HAX1	ENSG00000143575	1	154244987	154248351	protein_coding
503.678	0.0530714	0.0639048	0.830475	0.40627	0.863207	ATP8B2	ENSG00000143515	1	154298029	154323783	protein_coding
21.7455	0.255713	0.321044	0.796505	0.425739	0.870459	IL6R	ENSG00000160712	1	154377669	154441926	protein_coding
5.7357	-0.284277	0.286861	-0.990992	0.321689	0.818841	SHE	ENSG00000169291	1	154442248	154474589	protein_coding
700.745	0.0663981	0.0579916	1.14496	0.252226	0.773471	UBE2Q1	ENSG00000160714	1	154521053	154531504	protein_coding
5.79186	0.170118	0.223097	0.762529	0.445745	0.876596	UBE2Q1-AS1	ENSG00000229780	1	154526085	154527493	antisense
366.522	0.207336	0.144271	1.43713	0.150682	0.670906	CHRNB2	ENSG00000160716	1	154540257	154552502	protein_coding
2461.4	-0.0539451	0.08355	-0.645663	0.518498	0.899396	ADAR	ENSG00000160710	1	154554538	154600475	protein_coding
108.26	-0.66564	0.231373	-2.87691	0.0040159	0.153045	KCNN3	ENSG00000143603	1	154669931	154842756	protein_coding
99.2025	-0.024487	0.0790432	-0.309793	0.756718	0.965156	PMVK	ENSG00000163344	1	154897210	154909467	protein_coding
4.61923	-0.045511	0.276799	-0.164419	0.869401	0.984996	RP11-307C12.13	ENSG00000270361	1	154909846	154910535	lincRNA
626.439	0.073217	0.129133	0.56699	0.570721	0.918383	PBXIP1	ENSG00000163346	1	154916552	154928599	protein_coding
486.828	0.0100304	0.0877227	0.114342	0.908967	0.988542	PYGO2	ENSG00000163348	1	154929502	154936329	protein_coding
3.38791	-0.0375825	0.322557	-0.116514	0.907245	0.988542	RP11-307C12.12	ENSG00000271380	1	154934301	154935099	antisense
814.914	-0.149666	0.125493	-1.19262	0.233018	0.763655	SHC1	ENSG00000160691	1	154934774	154946871	protein_coding
658.858	-0.0871718	0.0950509	-0.917107	0.359087	0.837621	CKS1B	ENSG00000173207	1	154947129	154951725	protein_coding
479.403	-0.0411954	0.0487175	-0.845597	0.397778	0.859461	FLAD1	ENSG00000160688	1	154955814	154965587	protein_coding
109.73	-0.532719	0.154176	-3.45527	0.000549741	0.0494665	ZBTB7B	ENSG00000160685	1	154975127	154990998	protein_coding
3.16007	-0.00852187	0.361762	-0.0235566	0.981206	0.996856	RP11-307C12.11	ENSG00000232093	1	155017667	155018594	antisense
179.162	-0.371914	0.151204	-2.45968	0.013906	0.285596	ADAM15	ENSG00000143537	1	155023042	155035252	protein_coding
83.6579	0.0851393	0.156056	0.545568	0.585363	0.921284	EFNA4	ENSG00000243364	1	155036207	155042029	protein_coding
30.0447	0.0672858	0.225145	0.298855	0.765051	0.966925	EFNA3	ENSG00000143590	1	155036224	155060014	protein_coding
54.8162	-0.148618	0.187788	-0.791414	0.428702	0.870903	EFNA1	ENSG00000169242	1	155099936	155107333	protein_coding
211.253	-0.156589	0.1041	-1.50422	0.132526	0.644425	SLC50A1	ENSG00000169241	1	155107820	155111329	protein_coding
55.15	-0.207182	0.123819	-1.67327	0.0942743	0.579498	DPM3	ENSG00000179085	1	155112367	155113071	protein_coding
12.7527	-0.277188	0.173362	-1.5989	0.109844	0.609084	KRTCAP2	ENSG00000163463	1	155141884	155145951	protein_coding
41.2217	0.0100325	0.134419	0.0746359	0.940504	0.991875	TRIM46	ENSG00000163462	1	155145873	155157447	protein_coding
2.80129	-0.717602	0.407592	-1.76059	0.0783077	0.541841	MUC1	ENSG00000185499	1	155158300	155162707	protein_coding
392.369	0.432034	0.171262	2.52264	0.0116477	0.265087	THBS3	ENSG00000169231	1	155165379	155178842	protein_coding
16.489	0.0537081	0.177453	0.302661	0.762148	0.966077	RP11-263K19.4	ENSG00000231064	1	155166659	155175286	antisense
162.399	0.0615084	0.0624965	0.98419	0.325022	0.819729	MTX1	ENSG00000173171	1	155178490	155183615	protein_coding
157.292	0.148864	0.0943144	1.57838	0.114478	0.614406	GBA	ENSG00000177628	1	155204243	155214490	protein_coding
90.8108	-0.133089	0.095961	-1.3869	0.165471	0.694623	FAM189B	ENSG00000160767	1	155216996	155225274	protein_coding
293.273	0.0810485	0.0547771	1.47961	0.138978	0.65388	SCAMP3	ENSG00000116521	1	155225770	155232221	protein_coding
274.722	-0.0621184	0.0771252	-0.805422	0.420576	0.867516	CLK2	ENSG00000176444	1	155232659	155248282	protein_coding
52.3167	-0.00520364	0.132181	-0.0393675	0.968597	0.994595	HCN3	ENSG00000143630	1	155247374	155259639	protein_coding
835.891	0.0949819	0.108375	0.876415	0.380804	0.849993	FDPS	ENSG00000160752	1	155278539	155290457	protein_coding
23.0538	-0.0203656	0.149213	-0.136487	0.891436	0.98684	RUSC1-AS1	ENSG00000225855	1	155286654	155293967	antisense
462.91	0.0609038	0.142771	0.426585	0.669682	0.945153	RUSC1	ENSG00000160753	1	155290687	155300905	protein_coding
520.862	0.0351363	0.0807667	0.435034	0.663538	0.944692	ASH1L	ENSG00000116539	1	155305059	155532598	protein_coding
17.6589	-0.150553	0.156796	-0.960181	0.336964	0.825605	ASH1L-AS1	ENSG00000235919	1	155531821	155533775	processed_transcript
157.149	0.0810193	0.0888512	0.911853	0.361846	0.838941	MSTO1	ENSG00000125459	1	155579979	155718153	protein_coding
313.764	0.0643198	0.0518789	1.2398	0.215048	0.751874	YY1AP1	ENSG00000163374	1	155629237	155658791	protein_coding
538.208	0.0482148	0.0504844	0.955043	0.339556	0.827122	DAP3	ENSG00000132676	1	155657751	155708801	protein_coding
455.6	0.102231	0.0777102	1.31554	0.188329	0.725912	GON4L	ENSG00000116580	1	155719508	155829191	protein_coding
2445.25	0.2883	0.211932	1.36034	0.173721	0.707368	SYT11	ENSG00000132718	1	155829300	155854990	protein_coding
360.065	-0.0296953	0.076166	-0.389876	0.696628	0.949173	RIT1	ENSG00000143622	1	155867599	155881195	protein_coding
368.974	0.0348478	0.0578518	0.602364	0.546932	0.91112	KIAA0907	ENSG00000132680	1	155882834	155904191	protein_coding
2.91109	0.417269	0.295071	1.41413	0.157324	0.680941	SNORA42	ENSG00000207475	1	155889700	155889836	snoRNA
3.06118	-0.317307	0.353012	-0.898856	0.368729	0.842941	SCARNA4	ENSG00000252808	1	155895749	155895877	snoRNA
990.18	0.0372797	0.0870984	0.428018	0.668638	0.945153	ARHGEF2	ENSG00000116584	1	155916630	155976861	protein_coding
3.23122	-0.304003	0.310602	-0.978754	0.327702	0.819855	RP11-336K24.12	ENSG00000273002	1	155948590	155952777	antisense
1603.78	0.0399943	0.0750983	0.532559	0.594339	0.924527	SSR2	ENSG00000163479	1	155978839	155990750	protein_coding
323.046	0.016786	0.0751736	0.223296	0.823305	0.976087	UBQLN4	ENSG00000160803	1	156005092	156023585	protein_coding
197.736	0.0122153	0.0584079	0.209137	0.834341	0.977475	LAMTOR2	ENSG00000116586	1	156024543	156028301	protein_coding
32.568	-0.396492	0.264893	-1.4968	0.134445	0.646252	RAB25	ENSG00000132698	1	156030951	156040295	protein_coding
836.062	0.0238238	0.101536	0.234633	0.814494	0.975025	MEX3A	ENSG00000254726	1	156041804	156051789	protein_coding
585.19	-0.285962	0.174288	-1.64074	0.10085	0.592796	LMNA	ENSG00000160789	1	156052364	156109880	protein_coding
36.4801	-0.59258	0.285291	-2.07711	0.0377914	0.42282	SEMA4A	ENSG00000196189	1	156117157	156147543	protein_coding
260.66	0.0209174	0.0871428	0.240036	0.810302	0.973727	SLC25A44	ENSG00000160785	1	156163880	156182587	protein_coding
215.174	-0.216483	0.086165	-2.51242	0.0119907	0.270022	PMF1	ENSG00000160783	1	156182784	156212874	protein_coding
9.51954	-0.179683	0.213895	-0.840052	0.400879	0.859683	PAQR6	ENSG00000160781	1	156213206	156217881	protein_coding
1034.74	0.117416	0.114093	1.02912	0.303423	0.808606	SMG5	ENSG00000198952	1	156219015	156252620	protein_coding
23.854	0.0909957	0.138622	0.656429	0.511548	0.896198	TMEM79	ENSG00000163472	1	156252726	156262976	protein_coding
180.291	-0.162962	0.0703442	-2.31664	0.0205235	0.331859	C1orf85	ENSG00000198715	1	156259880	156265463	protein_coding
5992.39	0.034202	0.0587286	0.582374	0.560315	0.916901	CCT3	ENSG00000163468	1	156278759	156337664	protein_coding
9.84645	-0.0598665	0.194846	-0.30725	0.758653	0.96521	TSACC	ENSG00000163467	1	156307105	156316786	protein_coding
11.834	-0.211962	0.238638	-0.888216	0.374424	0.845938	C1orf61	ENSG00000125462	1	156374042	156400493	protein_coding
3.57572	-0.0680514	0.265113	-0.256688	0.79742	0.972299	RP11-98G7.1	ENSG00000236947	1	156416204	156426369	lincRNA
185.913	0.0242906	0.121288	0.200272	0.841268	0.978622	MEF2D	ENSG00000116604	1	156433519	156470620	protein_coding
308.537	-0.178146	0.104546	-1.704	0.0883809	0.566547	IQGAP3	ENSG00000183856	1	156495197	156542396	protein_coding
516.711	-0.134101	0.0886174	-1.51325	0.130216	0.641646	APOA1BP	ENSG00000163382	1	156561554	156564091	protein_coding
169.982	0.0493051	0.166929	0.295367	0.767714	0.967209	GPATCH4	ENSG00000160818	1	156564279	156571288	protein_coding
2.84299	-0.471406	0.447023	-1.05454	0.291634	0.801682	HAPLN2	ENSG00000132702	1	156589086	156595517	protein_coding
217.383	0.418116	0.210534	1.98597	0.0470363	0.459696	BCAN	ENSG00000132692	1	156611182	156629324	protein_coding
3.94872	0.307902	0.285667	1.07783	0.281108	0.794114	RP11-284F21.10	ENSG00000272405	1	156611458	156614679	antisense
9836.92	-0.058401	0.187465	-0.31153	0.755398	0.965156	NES	ENSG00000132688	1	156638555	156647189	protein_coding
406.088	-0.0927324	0.227321	-0.407935	0.683321	0.94748	CRABP2	ENSG00000143320	1	156669398	156675608	protein_coding
272.288	-0.0211229	0.0658552	-0.320748	0.748402	0.963194	ISG20L2	ENSG00000143319	1	156691683	156698591	protein_coding
105.798	0.021127	0.0831685	0.254027	0.799475	0.972299	RRNAD1	ENSG00000143303	1	156698234	156706752	protein_coding
157.584	-0.11468	0.0800037	-1.43343	0.151735	0.672724	MRPL24	ENSG00000143314	1	156707095	156711382	protein_coding
2008.75	0.042777	0.0607637	0.703989	0.48144	0.886745	HDGF	ENSG00000143321	1	156711899	156736717	protein_coding
247.848	0.0755399	0.0711697	1.06141	0.288506	0.80037	PRCC	ENSG00000143294	1	156720402	156770607	protein_coding
4.44586	-0.728287	0.308466	-2.36099	0.0182261	0.318277	SH2D2A	ENSG00000027869	1	156776035	156786654	protein_coding
569.998	0.197393	0.232852	0.847718	0.396595	0.859461	NTRK1	ENSG00000198400	1	156785432	156851642	protein_coding
14.6278	-0.0377105	0.224269	-0.168148	0.866467	0.984726	INSRR	ENSG00000027644	1	156809855	156828810	protein_coding
5.11634	-0.204934	0.281313	-0.728489	0.466314	0.880398	PEAR1	ENSG00000187800	1	156863490	156886226	protein_coding
2.39631	-0.139408	0.399585	-0.348882	0.727178	0.959305	LRRC71	ENSG00000160838	1	156890442	156902886	protein_coding
451.193	0.0696158	0.0736288	0.945496	0.344405	0.830895	ARHGEF11	ENSG00000132694	1	156904632	157015162	protein_coding
2.53984	-1.39709	0.542123	-2.57707	0.00996425	0.246796	ETV3L	ENSG00000253831	1	157061836	157069600	protein_coding
425.836	-0.000441451	0.0837752	-0.00526948	0.995796	0.99955	ETV3	ENSG00000117036	1	157090983	157108266	protein_coding
636.749	-0.0883579	0.124171	-0.711584	0.476722	0.885049	KIRREL	ENSG00000183853	1	157963063	158070052	protein_coding
3.19232	-0.547338	0.355737	-1.5386	0.123902	0.629854	KIRREL-IT1	ENSG00000226520	1	157995340	158000956	sense_intronic
6.94449	0.182966	0.225296	0.812112	0.416727	0.866247	CD1D	ENSG00000158473	1	158149737	158154686	protein_coding
63.7808	-0.110116	0.252709	-0.435743	0.663023	0.944483	IFI16	ENSG00000163565	1	158969758	159024945	protein_coding
29.9797	-0.0972096	0.128581	-0.756018	0.449639	0.877516	AIM2	ENSG00000163568	1	159032274	159116886	protein_coding
187.978	0.462256	0.187304	2.46794	0.0135892	0.283391	CADM3	ENSG00000162706	1	159141399	159173103	protein_coding
4.07419	0.534248	0.345264	1.54736	0.121776	0.625816	CTA-134P22.2	ENSG00000225670	1	159165775	159177763	antisense
4.97203	0.523757	0.271428	1.92963	0.0536523	0.479666	DARC	ENSG00000213088	1	159173097	159176290	protein_coding
62.5241	-0.22035	0.122401	-1.80023	0.071825	0.528671	DUSP23	ENSG00000158716	1	159750722	159752333	protein_coding
274.767	-0.393252	0.162885	-2.4143	0.0157656	0.300071	TAGLN2	ENSG00000158710	1	159887897	159895522	protein_coding
57.0494	0.037312	0.210446	0.1773	0.859273	0.983211	IGSF9	ENSG00000085552	1	159896829	159915386	protein_coding
7.34337	-0.307913	0.212868	-1.4465	0.148037	0.666955	RP11-226L15.5	ENSG00000260766	1	159994743	159996584	sense_overlapping
136.618	-0.0244887	0.109007	-0.224652	0.82225	0.975882	PIGM	ENSG00000143315	1	159997462	160001783	protein_coding
6.91975	0.0827074	0.266621	0.310206	0.756404	0.965156	KCNJ10	ENSG00000177807	1	160007257	160040038	protein_coding
5.39345	-0.199165	0.338521	-0.588339	0.556305	0.914087	KCNJ9	ENSG00000162728	1	160051360	160060353	protein_coding
220.468	0.0572865	0.112753	0.508069	0.611405	0.929669	IGSF8	ENSG00000162729	1	160061130	160068733	protein_coding
398.576	-0.394044	0.243937	-1.61535	0.106235	0.60303	ATP1A2	ENSG00000018625	1	160085549	160113381	protein_coding
2.23447	0.186758	0.396751	0.470718	0.637842	0.938562	ATP1A4	ENSG00000132681	1	160121360	160156767	protein_coding
4.23831	0.199546	0.292219	0.682864	0.494693	0.890908	CASQ1	ENSG00000143318	1	160160285	160171676	protein_coding
3.51736	-0.124638	0.293304	-0.424945	0.670877	0.945153	RP11-536C5.7	ENSG00000227741	1	160171989	160178659	antisense
529.415	0.0760598	0.104058	0.73094	0.464816	0.879928	PEA15	ENSG00000162734	1	160175127	160185166	protein_coding
213.477	0.0867906	0.0692943	1.25249	0.210391	0.751406	DCAF8	ENSG00000132716	1	160185505	160254920	protein_coding
3.86682	0.256367	0.330092	0.776654	0.437363	0.874032	RP11-574F21.2	ENSG00000228606	1	160231534	160232568	antisense
690.87	0.00139226	0.0527436	0.0263969	0.978941	0.996568	PEX19	ENSG00000162735	1	160246602	160256138	protein_coding
2765.29	0.0359876	0.0558526	0.644331	0.519361	0.89983	COPA	ENSG00000122218	1	160259063	160313190	protein_coding
602.881	0.040838	0.0671473	0.608185	0.543065	0.910307	NCSTN	ENSG00000162736	1	160313062	160328742	protein_coding
974.597	-0.0218595	0.207198	-0.1055	0.915979	0.989718	NHLH1	ENSG00000171786	1	160336857	160342638	protein_coding
372.908	-0.0829974	0.086092	-0.964055	0.335018	0.824891	VANGL2	ENSG00000162738	1	160370376	160398468	protein_coding
2.438	0.374297	0.421181	0.888683	0.374173	0.845938	ITLN2	ENSG00000158764	1	160914815	160924589	protein_coding
613.256	-0.413915	0.166712	-2.48282	0.0130347	0.279935	F11R	ENSG00000158769	1	160965001	160991138	protein_coding
77.6671	-0.580999	0.182698	-3.1801	0.00147224	0.0897588	TSTD1	ENSG00000215845	1	161007421	161008780	protein_coding
591.94	0.19227	0.0753832	2.55057	0.0107548	0.257745	USF1	ENSG00000158773	1	161009041	161015767	protein_coding
10.9872	-0.098497	0.167501	-0.588039	0.556506	0.914153	ARHGAP30	ENSG00000186517	1	161016736	161039760	protein_coding
27.6039	-1.29041	0.316476	-4.07745	4.55332e-05	0.00961938	PVRL4	ENSG00000143217	1	161040785	161059389	protein_coding
33.3344	-0.397057	0.143528	-2.76641	0.00566774	0.180881	KLHDC9	ENSG00000162755	1	161068151	161070136	protein_coding
171.251	0.0833464	0.0738584	1.12846	0.259125	0.778657	PFDN2	ENSG00000143256	1	161070346	161087901	protein_coding
208.51	-0.00775394	0.0645366	-0.120148	0.904366	0.988542	NIT1	ENSG00000158793	1	161087876	161095235	protein_coding
171.317	-0.017417	0.05567	-0.312862	0.754386	0.965156	DEDD	ENSG00000158796	1	161090764	161102478	protein_coding
431.606	0.0137297	0.0637319	0.21543	0.829432	0.976784	UFC1	ENSG00000143222	1	161122566	161128646	protein_coding
73.8779	0.0894405	0.0969067	0.922954	0.356031	0.836848	USP21	ENSG00000143258	1	161129240	161135513	protein_coding
92.8658	-0.0413513	0.0857813	-0.482055	0.629767	0.935719	PPOX	ENSG00000143224	1	161136200	161147803	protein_coding
257.833	0.07013	0.0609953	1.14976	0.250243	0.771162	B4GALT3	ENSG00000158850	1	161141100	161147287	protein_coding
226.241	0.0743785	0.24814	0.299744	0.764372	0.966925	ADAMTS4	ENSG00000158859	1	161154098	161168846	protein_coding
731.323	0.0872726	0.0519142	1.68109	0.0927452	0.577755	NDUFS2	ENSG00000158864	1	161166894	161184185	protein_coding
144.071	0.106016	0.0696285	1.52259	0.127861	0.636882	TOMM40L	ENSG00000158882	1	161195793	161200408	protein_coding
10.6803	-0.00623325	0.188396	-0.0330859	0.973606	0.995424	NR1I3	ENSG00000143257	1	161199456	161208092	protein_coding
11.1605	0.22486	0.32902	0.683425	0.494338	0.890908	PCP4L1	ENSG00000248485	1	161228517	161255240	protein_coding
65.077	-0.240607	0.172362	-1.39594	0.162732	0.689528	MPZ	ENSG00000158887	1	161274525	161279762	protein_coding
421.104	-0.0247433	0.104697	-0.236332	0.813175	0.974887	SDHC	ENSG00000143252	1	161284047	161332984	protein_coding
47.3609	0.102094	0.108536	0.940646	0.346886	0.831945	C1orf192	ENSG00000188931	1	161334521	161337664	protein_coding
32.8709	0.172787	0.135313	1.27695	0.201621	0.740077	RP11-122G18.5	ENSG00000235477	1	161337812	161341754	lincRNA
3.23003	-1.14413	0.598079	-1.91301	0.0557466	0.483485	FCRLA	ENSG00000132185	1	161676762	161684142	protein_coding
5.94032	0.129929	0.211874	0.613238	0.539719	0.908774	FCRLB	ENSG00000162746	1	161691353	161697933	protein_coding
253.653	0.142441	0.0850505	1.67478	0.0939772	0.579099	DUSP12	ENSG00000081721	1	161719548	161727028	protein_coding
533.927	0.0347232	0.0964299	0.360088	0.718782	0.955677	ATF6	ENSG00000118217	1	161736084	161933860	protein_coding
273.404	-0.30007	0.216525	-1.38584	0.165795	0.694623	OLFML2B	ENSG00000162745	1	161952982	161993644	protein_coding
24.9926	-0.123961	0.194278	-0.638058	0.523436	0.902318	NOS1AP	ENSG00000198929	1	162039564	162353321	protein_coding
42.2717	0.0655708	0.188087	0.34862	0.727374	0.959305	C1orf226	ENSG00000239887	1	162336698	162356600	protein_coding
2.68578	-0.241489	0.366594	-0.658737	0.510065	0.895417	C1orf111	ENSG00000171722	1	162342993	162346660	protein_coding
638.594	-0.0890565	0.0755007	-1.17954	0.238181	0.76619	UHMK1	ENSG00000152332	1	162467041	162499419	protein_coding
2.06109	-0.0692955	0.446294	-0.155269	0.876609	0.985224	RP11-359K18.3	ENSG00000259788	1	162530017	162531098	antisense
382.711	0.0435692	0.0818984	0.531991	0.594732	0.924558	UAP1	ENSG00000117143	1	162531323	162569627	protein_coding
38.7726	0.494023	0.260075	1.89954	0.0574933	0.486266	DDR2	ENSG00000162733	1	162601163	162757190	protein_coding
198.255	0.123998	0.141899	0.873846	0.382202	0.85024	HSD17B7	ENSG00000132196	1	162760492	162782607	protein_coding
129.362	0.102716	0.400242	0.256636	0.79746	0.972299	RGS4	ENSG00000117152	1	163038565	163046592	protein_coding
156.281	0.10871	0.465695	0.233435	0.815423	0.975433	RGS5	ENSG00000143248	1	163080911	163291577	protein_coding
12.6819	-0.0318121	0.175555	-0.181209	0.856203	0.98261	RP11-267N12.3	ENSG00000232995	1	163214295	163291684	antisense
255.767	0.0623649	0.100147	0.622733	0.53346	0.906799	NUF2	ENSG00000143228	1	163236366	163325554	protein_coding
1109.31	-0.0988589	0.103691	-0.9534	0.340387	0.827889	PBX1	ENSG00000185630	1	164524821	164868533	protein_coding
2.50363	-0.346117	0.406775	-0.850879	0.394836	0.859175	RNU6-171P	ENSG00000207082	1	164608802	164608908	snRNA
10.7576	-0.0524973	0.209738	-0.2503	0.802355	0.97255	RP11-477H21.2	ENSG00000269887	1	164649322	164650036	sense_intronic
5.41611	-0.149904	0.294971	-0.508199	0.611314	0.929669	RP11-506O24.1	ENSG00000233693	1	164738353	164743878	antisense
2.82407	-0.364501	0.359523	-1.01385	0.310656	0.81233	RP11-506O24.2	ENSG00000271917	1	164797673	164799189	sense_intronic
112.124	0.108627	0.398707	0.272449	0.785277	0.969364	RXRG	ENSG00000143171	1	165370159	165414433	protein_coding
394.128	-0.116522	0.0986055	-1.1817	0.237326	0.765127	MGST3	ENSG00000143198	1	165600098	165631033	protein_coding
718.557	0.0711986	0.0879832	0.809229	0.418383	0.866653	ALDH9A1	ENSG00000143149	1	165631453	165668100	protein_coding
750.005	0.10745	0.0845435	1.27095	0.203747	0.742517	TMCO1	ENSG00000143183	1	165696032	165796992	protein_coding
9.56634	0.0028625	0.203123	0.0140924	0.988756	0.998299	RP11-466F5.8	ENSG00000224358	1	165738166	165744413	antisense
604.674	-0.0678197	0.0842843	-0.804654	0.421019	0.867663	UCK2	ENSG00000143179	1	165796768	165880855	protein_coding
3.04835	-0.209926	0.35209	-0.596228	0.551023	0.912083	RP11-525G13.2	ENSG00000236364	1	165865116	165869920	antisense
121.596	0.378179	0.129888	2.91157	0.00359619	0.146447	FAM78B	ENSG00000188859	1	166026674	166136206	protein_coding
2.1631	0.316763	0.388088	0.816215	0.414377	0.865911	RP11-375H19.2	ENSG00000203307	1	166050420	166056720	antisense
6.90917	0.380765	0.273871	1.39031	0.164435	0.692343	RP11-9L18.3	ENSG00000230898	1	166117019	166134332	sense_intronic
6.56167	0.589716	0.247851	2.37932	0.0173448	0.310991	RP11-479J7.2	ENSG00000229588	1	166304121	166304999	lincRNA
831.642	-0.028261	0.0586094	-0.482193	0.629669	0.935719	POGK	ENSG00000143157	1	166808681	166825581	protein_coding
334.67	-0.0782307	0.0741577	-1.05492	0.29146	0.801475	TADA1	ENSG00000152382	1	166825747	166845564	protein_coding
54.4742	-0.423372	0.215756	-1.96227	0.0497307	0.467835	ILDR2	ENSG00000143195	1	166882443	166944719	protein_coding
16.8338	1.15993	0.390782	2.96822	0.00299531	0.132915	DUSP27	ENSG00000198842	1	167063282	167098402	protein_coding
2.45539	-0.0476583	0.341751	-0.139453	0.889092	0.98606	RP11-277B15.3	ENSG00000272205	1	167189068	167189749	antisense
793.492	0.0645102	0.0868901	0.742435	0.457824	0.878358	POU2F1	ENSG00000143190	1	167190066	167396582	protein_coding
7.74986	0.0735475	0.215082	0.341951	0.732388	0.959964	RP11-52A20.2	ENSG00000272033	1	167348345	167350237	sense_intronic
5.15023	-0.132232	0.308248	-0.428981	0.667937	0.945153	CD247	ENSG00000198821	1	167399877	167487847	protein_coding
140.548	-0.12839	0.140838	-0.911611	0.361974	0.839031	CREG1	ENSG00000143162	1	167498914	167523004	protein_coding
3.45343	0.443347	0.362706	1.22233	0.221582	0.754629	RCSD1	ENSG00000198771	1	167599330	167675486	protein_coding
1431.97	0.0124349	0.0874486	0.142197	0.886924	0.985607	MPZL1	ENSG00000197965	1	167690429	167761156	protein_coding
4.15696	-0.29927	0.291008	-1.02839	0.303766	0.808606	ADCY10	ENSG00000143199	1	167778625	167883453	protein_coding
305.691	-0.0631512	0.097257	-0.649322	0.51613	0.898634	MPC2	ENSG00000143158	1	167885967	167906278	protein_coding
220.436	0.065797	0.0682702	0.963773	0.33516	0.824891	DCAF6	ENSG00000143164	1	167905021	168045081	protein_coding
200.492	0.0819244	0.109429	0.74865	0.454068	0.878149	GPR161	ENSG00000143147	1	168053997	168106821	protein_coding
360.356	0.0218535	0.0775115	0.281939	0.77799	0.968775	TIPRL	ENSG00000143155	1	168148171	168169950	protein_coding
590.778	0.0416957	0.063143	0.660337	0.509038	0.894948	SFT2D2	ENSG00000213064	1	168195176	168222263	protein_coding
4.31415	0.128954	0.289159	0.445961	0.655626	0.942834	TBX19	ENSG00000143178	1	168250278	168283664	protein_coding
400.795	0.134928	0.113793	1.18573	0.235727	0.7645	ATP1B1	ENSG00000143153	1	169074935	169101960	protein_coding
111.997	-0.0345642	0.0807012	-0.428299	0.668434	0.945153	NME7	ENSG00000143156	1	169101769	169337205	protein_coding
151.904	0.0921395	0.0799482	1.15249	0.24912	0.770795	BLZF1	ENSG00000117475	1	169337208	169365778	protein_coding
26.9036	-0.148839	0.176352	-0.843989	0.398676	0.859461	CCDC181	ENSG00000117477	1	169364108	169429907	protein_coding
301.351	-0.0561181	0.080898	-0.69369	0.487877	0.889729	SLC19A2	ENSG00000117479	1	169433147	169455241	protein_coding
226.796	-0.03684	0.0906159	-0.406551	0.684337	0.948069	C1orf112	ENSG00000000460	1	169631245	169823221	protein_coding
59.5638	0.110752	0.121654	0.910384	0.36262	0.839458	METTL18	ENSG00000171806	1	169761670	169764107	protein_coding
105.433	-0.0436215	0.0920349	-0.473967	0.635524	0.938562	SCYL3	ENSG00000000457	1	169818772	169863408	protein_coding
262.51	0.111093	0.165634	0.670715	0.502402	0.893329	KIFAP3	ENSG00000075945	1	169890467	170054349	protein_coding
71.9697	-0.00158632	0.0925771	-0.0171351	0.986329	0.998062	GORAB	ENSG00000120370	1	170501270	170522587	protein_coding
3.35094	0.321742	0.300624	1.07025	0.284508	0.795767	FMO1	ENSG00000010932	1	171217638	171255117	protein_coding
8.36701	-0.331337	0.273591	-1.21107	0.22587	0.758339	FMO4	ENSG00000076258	1	171283347	171311223	protein_coding
1489.48	0.0187059	0.129199	0.144783	0.884882	0.985233	PRRC2C	ENSG00000117523	1	171454651	171562650	protein_coding
2.4096	0.328749	0.337711	0.973461	0.330324	0.822383	RN7SL425P	ENSG00000239373	1	171461550	171461858	misc_RNA
117.391	0.0740278	0.124003	0.596985	0.550517	0.912083	VAMP4	ENSG00000117533	1	171669300	171711387	protein_coding
418.38	0.117952	0.0756699	1.55877	0.11905	0.62242	METTL13	ENSG00000010165	1	171750788	171783163	protein_coding
50.8851	-0.0886627	0.177883	-0.498434	0.618178	0.932618	DNM3	ENSG00000197959	1	171810621	172387606	protein_coding
296.694	-0.150819	0.0766187	-1.96843	0.0490184	0.464289	PIGC	ENSG00000135845	1	172339329	172413230	protein_coding
789.063	-0.0238718	0.0539539	-0.442448	0.658165	0.943579	SUCO	ENSG00000094975	1	172501489	172580971	protein_coding
5.80551	-0.202525	0.230402	-0.879007	0.379397	0.848656	TNFSF4	ENSG00000117586	1	173152873	173176452	protein_coding
9.2344	0.0593034	0.178395	0.332428	0.739566	0.961301	RP11-296O14.3	ENSG00000203739	1	173386932	173430501	antisense
1531.68	-0.0190732	0.0954691	-0.199784	0.84165	0.978762	PRDX6	ENSG00000117592	1	173446405	173457946	protein_coding
4.60126	-0.0372726	0.328522	-0.113456	0.909669	0.988542	ANKRD45	ENSG00000183831	1	173578700	173639001	protein_coding
228.885	0.175097	0.077565	2.25742	0.0239816	0.35311	KLHL20	ENSG00000076321	1	173684080	173755840	protein_coding
166.842	-0.00433003	0.0697241	-0.0621023	0.950481	0.99222	CENPL	ENSG00000120334	1	173768688	173793858	protein_coding
488.61	0.00502943	0.0627436	0.0801584	0.936111	0.991377	DARS2	ENSG00000117593	1	173793641	173827684	protein_coding
23.6052	-0.141764	0.159831	-0.886962	0.375099	0.846212	GAS5-AS1	ENSG00000270084	1	173832386	173833079	antisense
1794.37	0.106586	0.0958962	1.11147	0.266365	0.783598	GAS5	ENSG00000234741	1	173833038	173838020	processed_transcript
6.62671	0.192464	0.26091	0.737664	0.460719	0.879159	SNORD78	ENSG00000208317	1	173834760	173834824	snoRNA
427.033	-0.0536784	0.0794472	-0.675649	0.499264	0.892029	ZBTB37	ENSG00000185278	1	173837220	173872687	protein_coding
691.858	0.025001	0.062734	0.398524	0.690244	0.948433	RC3H1	ENSG00000135870	1	173900352	173991435	protein_coding
4.07794	-0.0521988	0.313162	-0.166683	0.86762	0.984726	RC3H1-IT1	ENSG00000236535	1	173978405	173985344	sense_intronic
366.691	-0.300721	0.111215	-2.70396	0.0068518	0.201612	RABGAP1L	ENSG00000152061	1	174128548	174964445	protein_coding
1316.6	-0.0187461	0.0723217	-0.259204	0.795478	0.972267	CACYBP	ENSG00000116161	1	174968300	174980851	protein_coding
311.882	0.033053	0.0696373	0.474645	0.63504	0.938562	MRPS14	ENSG00000120333	1	174979925	174992561	protein_coding
9.65907	-0.379438	0.340279	-1.11508	0.264816	0.783246	TNN	ENSG00000120332	1	175036994	175117202	protein_coding
49.3548	-0.248975	0.20811	-1.19636	0.231557	0.762415	KIAA0040	ENSG00000235750	1	175126123	175162135	protein_coding
2.68286	0.257028	0.408568	0.629095	0.529287	0.904946	TNR	ENSG00000116147	1	175284330	175712906	protein_coding
601.745	0.0642295	0.0702333	0.914516	0.360446	0.838463	RFWD2	ENSG00000143207	1	175913967	176176629	protein_coding
1.86886	-0.00560554	0.393941	-0.0142294	0.988647	0.998299	SCARNA3	ENSG00000252906	1	175937534	175937676	snoRNA
2.17328	-0.376982	0.4014	-0.939169	0.347644	0.832324	RP11-492I21.1	ENSG00000228686	1	175986413	175987896	antisense
2.44238	0.0820058	0.346807	0.236459	0.813076	0.974887	RP11-195C7.1	ENSG00000236021	1	176176784	176198466	antisense
15.6608	-0.16681	0.174552	-0.955646	0.339251	0.826852	PAPPA2	ENSG00000116183	1	176432307	176814735	protein_coding
126.259	-0.00561244	0.174252	-0.0322087	0.974306	0.995877	ASTN1	ENSG00000152092	1	176826438	177134109	protein_coding
67.0202	-0.0282842	0.314834	-0.0898384	0.928416	0.990652	BRINP2	ENSG00000198797	1	177140633	177251558	protein_coding
5.47232	-0.0142911	0.214993	-0.0664725	0.947002	0.992163	RASAL2-AS1	ENSG00000224687	1	178060643	178063119	lincRNA
318.795	-0.105251	0.0922436	-1.14101	0.253866	0.775796	RASAL2	ENSG00000075391	1	178062864	178448644	protein_coding
1.95541	0.144517	0.37999	0.380317	0.70371	0.950869	C1orf220	ENSG00000213057	1	178511887	178518024	protein_coding
5.96183	-0.0920476	0.225112	-0.408897	0.682615	0.947018	RP11-428K3.1	ENSG00000273062	1	178693441	178695420	antisense
556.804	-0.106247	0.0824108	-1.28923	0.197317	0.737026	RALGPS2	ENSG00000116191	1	178694300	178889238	protein_coding
12.4928	-0.538052	0.229032	-2.34925	0.0188115	0.3227	ANGPTL1	ENSG00000116194	1	178818840	178840187	protein_coding
712.217	-0.0169579	0.066677	-0.254329	0.799241	0.972299	FAM20B	ENSG00000116199	1	178994939	179045697	protein_coding
221.97	-0.0870035	0.0990122	-0.878716	0.379555	0.848814	TOR3A	ENSG00000186283	1	179050512	179067158	protein_coding
474.121	-0.0123048	0.0755824	-0.162799	0.870676	0.985075	ABL2	ENSG00000143322	1	179068462	179198819	protein_coding
2.0276	-0.25638	0.453074	-0.565869	0.571483	0.918383	SNORA67	ENSG00000201619	1	179170622	179170762	snoRNA
356.19	-0.193038	0.127045	-1.51945	0.12865	0.638293	SOAT1	ENSG00000057252	1	179262925	179327815	protein_coding
2.36826	-0.31551	0.354937	-0.888917	0.374048	0.845938	AXDND1	ENSG00000162779	1	179334855	179523870	protein_coding
1462.95	0.0245511	0.058763	0.417799	0.676094	0.946522	TOR1AIP2	ENSG00000169905	1	179809102	179846938	protein_coding
421.395	0.111804	0.0749187	1.49233	0.135612	0.648667	TOR1AIP1	ENSG00000143337	1	179851177	179894135	protein_coding
2.44405	0.831457	0.333909	2.49007	0.0127718	0.277046	RP11-533E19.5	ENSG00000260360	1	179922319	179923575	lincRNA
898.851	0.064293	0.0862212	0.745675	0.455864	0.878149	CEP350	ENSG00000135837	1	179923873	180084015	protein_coding
429.625	-0.141257	0.0868898	-1.6257	0.104014	0.597499	QSOX1	ENSG00000116260	1	180123969	180173165	protein_coding
47.6865	-0.229863	0.155118	-1.48186	0.138378	0.652741	LHX4	ENSG00000121454	1	180199421	180249380	protein_coding
10.5235	-0.409941	0.176464	-2.32309	0.0201746	0.329784	RP5-1180C10.2	ENSG00000230124	1	180238788	180245359	antisense
391.402	-0.0524572	0.0757128	-0.692845	0.488407	0.889729	ACBD6	ENSG00000135847	1	180244515	180472089	protein_coding
1083.67	-0.0246262	0.107675	-0.228709	0.819095	0.975845	XPR1	ENSG00000143324	1	180601140	180859387	protein_coding
67.0409	-0.0290551	0.159118	-0.182601	0.855111	0.98244	KIAA1614	ENSG00000135835	1	180882290	180920750	protein_coding
3.92066	-0.392209	0.270275	-1.45115	0.146739	0.664483	RP11-46A10.5	ENSG00000243155	1	180913178	180945618	antisense
564.53	0.104576	0.047934	2.18167	0.0291337	0.383114	STX6	ENSG00000135823	1	180941861	180992047	protein_coding
3.7306	-0.663588	0.422629	-1.57014	0.116382	0.616253	MR1	ENSG00000153029	1	181003067	181031074	protein_coding
430.83	-0.157157	0.108631	-1.4467	0.14798	0.666853	IER5	ENSG00000162783	1	181057638	181059977	protein_coding
57.6168	-0.180275	0.160402	-1.12389	0.261058	0.780363	RP11-309G3.3	ENSG00000272198	1	181060245	181062035	lincRNA
16.4259	-0.0157981	0.25362	-0.0622903	0.950332	0.99222	CACNA1E	ENSG00000198216	1	181382238	181777219	protein_coding
2.54478	-0.147565	0.407742	-0.361909	0.71742	0.955642	ZNF648	ENSG00000179930	1	182023705	182030847	protein_coding
4148.02	-0.0557955	0.0696782	-0.80076	0.423271	0.868771	GLUL	ENSG00000135821	1	182350839	182361341	protein_coding
29.8854	-0.136582	0.247281	-0.552335	0.580719	0.920191	RNASEL	ENSG00000135828	1	182542769	182558391	protein_coding
2340.62	-0.324958	0.164775	-1.97213	0.0485943	0.463862	RGS16	ENSG00000143333	1	182567758	182573543	protein_coding
34.5845	-0.271996	0.207429	-1.31128	0.189765	0.727349	RP11-317P15.4	ENSG00000261504	1	182584389	182585764	lincRNA
41.978	-0.264995	0.184104	-1.43937	0.150045	0.670906	RP11-317P15.5	ENSG00000261185	1	182610951	182612442	lincRNA
48.1725	-0.48629	0.182884	-2.65901	0.00783717	0.21454	RGS8	ENSG00000135824	1	182615239	182653711	protein_coding
38.6556	0.310035	0.199192	1.55646	0.119598	0.623862	NPL	ENSG00000135838	1	182758428	182799519	protein_coding
4621.14	0.0343758	0.0610584	0.562999	0.573435	0.918442	DHX9	ENSG00000135829	1	182808504	182856886	protein_coding
1250.56	-0.0575598	0.100596	-0.572187	0.567196	0.918125	LAMC1	ENSG00000135862	1	182992595	183114727	protein_coding
2.48811	0.142818	0.334444	0.427032	0.669356	0.945153	RP11-181K3.4	ENSG00000224468	1	183107537	183110417	antisense
40.2041	-0.357841	0.233249	-1.53416	0.124991	0.631322	LAMC2	ENSG00000058085	1	183155373	183214035	protein_coding
132.224	0.236307	0.203087	1.16357	0.244597	0.769779	NMNAT2	ENSG00000157064	1	183217372	183387737	protein_coding
3.30703	0.37523	0.278749	1.34612	0.178264	0.711628	SMG7-AS1	ENSG00000232860	1	183430009	183440881	processed_transcript
326.086	-0.0164928	0.0926081	-0.178093	0.85865	0.98315	SMG7	ENSG00000116698	1	183441351	183567381	protein_coding
2.68775	0.0173382	0.318382	0.0544574	0.956571	0.992754	NCF2	ENSG00000116701	1	183524698	183560011	protein_coding
1182.68	0.144026	0.0965911	1.49109	0.135938	0.648685	ARPC5	ENSG00000162704	1	183592401	183604892	protein_coding
164.2	0.209752	0.138945	1.5096	0.131146	0.642131	RGL1	ENSG00000143344	1	183605220	183897665	protein_coding
5.83574	-0.129407	0.366154	-0.353424	0.723771	0.957931	APOBEC4	ENSG00000173627	1	183615541	183622451	protein_coding
101.374	0.064816	0.124309	0.521411	0.602081	0.926852	COLGALT2	ENSG00000198756	1	183898796	184006863	protein_coding
368.341	0.0559085	0.115083	0.48581	0.627102	0.934833	TSEN15	ENSG00000198860	1	184020811	184043346	protein_coding
3.78017	0.420507	0.25118	1.67413	0.0941057	0.579099	RP11-382D12.2	ENSG00000271387	1	184354887	184355838	lincRNA
393.931	0.00228676	0.142733	0.0160212	0.987217	0.998169	C1orf21	ENSG00000116667	1	184356192	184598154	protein_coding
2.54983	-0.271867	0.385819	-0.704649	0.481028	0.886745	GS1-115G20.1	ENSG00000230470	1	184377471	184381494	sense_intronic
429.076	0.0935861	0.0678297	1.37972	0.167673	0.696245	EDEM3	ENSG00000116406	1	184659365	184724047	protein_coding
79.041	-0.153926	0.258132	-0.596308	0.550969	0.912083	FAM129A	ENSG00000135842	1	184759858	184943682	protein_coding
696.668	0.0694765	0.0722648	0.961415	0.336344	0.825371	RNF2	ENSG00000121481	1	185014496	185071740	protein_coding
380.235	0.0276238	0.0636766	0.433813	0.664424	0.944754	TRMT1L	ENSG00000121486	1	185087220	185126204	protein_coding
131.028	0.0755878	0.111236	0.679528	0.496804	0.891431	SWT1	ENSG00000116668	1	185126212	185260897	protein_coding
1328.39	0.0810697	0.0732777	1.10633	0.268582	0.785235	IVNS1ABP	ENSG00000116679	1	185265520	185286461	protein_coding
3.1926	0.0150922	0.304869	0.049504	0.960518	0.993039	GS1-279B7.2	ENSG00000273004	1	185286911	185287662	lincRNA
2.47899	-0.481381	0.371198	-1.29683	0.194689	0.733898	GS1-279B7.1	ENSG00000261024	1	185290289	185304171	lincRNA
188.408	-0.130865	0.166539	-0.785795	0.431988	0.872052	HMCN1	ENSG00000143341	1	185703683	186160085	protein_coding
2.44874	-0.255388	0.399205	-0.639741	0.522341	0.90174	PRG4	ENSG00000116690	1	186265405	186283694	protein_coding
1621.11	0.123781	0.15732	0.786813	0.431391	0.871961	TPR	ENSG00000047410	1	186280784	186344825	protein_coding
303.304	0.0483833	0.0587791	0.823137	0.41043	0.864999	C1orf27	ENSG00000157181	1	186344890	186390510	protein_coding
2.52937	0.211118	0.393583	0.536399	0.591683	0.923833	OCLM	ENSG00000262180	1	186369704	186370587	protein_coding
4.3601	0.277277	0.325862	0.850904	0.394823	0.859175	PTGS2	ENSG00000073756	1	186640923	186649559	protein_coding
8.22181	0.0909672	0.250823	0.362675	0.716848	0.955455	PLA2G4A	ENSG00000116711	1	186798085	186958113	protein_coding
4.41693	0.527331	0.441891	1.19335	0.232732	0.763596	ERVMER61-1	ENSG00000230426	1	187610358	187612992	lincRNA
2.46974	-0.651167	0.391641	-1.66267	0.0963794	0.583557	RP11-547I7.2	ENSG00000237457	1	190447681	190449865	lincRNA
303.396	0.149646	0.108226	1.38272	0.166752	0.695484	RGS2	ENSG00000116741	1	192778169	192781403	protein_coding
337.605	-0.113134	0.0701833	-1.61198	0.106966	0.604814	UCHL5	ENSG00000116750	1	192981380	193029237	protein_coding
1920.99	0.0858097	0.068861	1.24613	0.212717	0.751565	TROVE2	ENSG00000116747	1	193028552	193060907	protein_coding
66.5527	0.0971933	0.101109	0.96127	0.336416	0.825371	RP11-101E13.5	ENSG00000272579	1	193059996	193060686	antisense
56.6304	0.0494321	0.113013	0.4374	0.661821	0.944186	GLRX2	ENSG00000023572	1	193065598	193075244	protein_coding
469.011	0.13003	0.0748487	1.73724	0.0823454	0.552258	CDC73	ENSG00000134371	1	193091147	193223031	protein_coding
337.705	0.283764	0.192556	1.47367	0.14057	0.657069	B3GALT2	ENSG00000162630	1	193148175	193155784	protein_coding
186.571	0.18045	0.162376	1.11131	0.266435	0.783598	KCNT2	ENSG00000162687	1	196194909	196578355	protein_coding
1096.83	0.124064	0.110882	1.11888	0.263191	0.78232	ASPM	ENSG00000066279	1	197053258	197115824	protein_coding
315.781	-0.0644243	0.126665	-0.508618	0.61102	0.929669	ZBTB41	ENSG00000177888	1	197122810	197169672	protein_coding
106.907	-0.00554352	0.274103	-0.0202242	0.983865	0.997349	CRB1	ENSG00000134376	1	197170592	197447585	protein_coding
144.114	-0.0783169	0.19927	-0.39302	0.694305	0.94913	DENND1B	ENSG00000213047	1	197473878	197744826	protein_coding
13.2336	0.609488	0.25198	2.41879	0.0155722	0.298188	C1orf53	ENSG00000203724	1	197871777	197876497	protein_coding
67.2468	0.436456	0.41852	1.04286	0.297015	0.80433	LHX9	ENSG00000143355	1	197881037	197904608	protein_coding
311.559	0.0864631	0.125545	0.6887	0.491012	0.890234	NEK7	ENSG00000151414	1	198126093	198291550	protein_coding
290.118	-0.364052	0.250219	-1.45493	0.145688	0.66407	NR5A2	ENSG00000116833	1	199996730	200146552	protein_coding
2.46613	0.0599951	0.318462	0.18839	0.850571	0.98175	LINC00862	ENSG00000203721	1	200311672	200343482	lincRNA
999.095	-0.00731264	0.0603739	-0.121123	0.903594	0.988542	ZNF281	ENSG00000162702	1	200374068	200379184	protein_coding
20.3139	-0.170012	0.178603	-0.9519	0.341148	0.828616	RP11-469A15.2	ENSG00000230623	1	200443048	200447421	lincRNA
413.344	0.0819708	0.0910318	0.900464	0.367873	0.842793	KIF14	ENSG00000118193	1	200520628	200589862	protein_coding
143.393	-0.0748021	0.0792656	-0.943689	0.345329	0.830895	DDX59	ENSG00000118197	1	200593024	200639097	protein_coding
738.532	0.0326754	0.074036	0.441345	0.658963	0.943659	CAMSAP2	ENSG00000118200	1	200708686	200829832	protein_coding
311.43	0.0618096	0.129765	0.476321	0.633846	0.938194	C1orf106	ENSG00000163362	1	200860176	200884863	protein_coding
306.761	-0.115217	0.157544	-0.731332	0.464577	0.879928	KIF21B	ENSG00000116852	1	200938520	200992828	protein_coding
21.7211	-0.0435625	0.193711	-0.224884	0.822069	0.975882	RP11-168O16.1	ENSG00000229191	1	200993077	200997920	lincRNA
6.0676	-0.0756688	0.30281	-0.249889	0.802673	0.97255	CACNA1S	ENSG00000081248	1	201008642	201081694	protein_coding
473.314	-0.0287614	0.0849337	-0.338633	0.734886	0.960633	TMEM9	ENSG00000116857	1	201103900	201140702	protein_coding
28.0813	-0.378676	0.295922	-1.27965	0.200668	0.738417	IGFN1	ENSG00000163395	1	201159953	201198080	protein_coding
2.84405	-0.394567	0.434729	-0.907616	0.364081	0.839827	PKP1	ENSG00000081277	1	201252580	201302121	protein_coding
11.9211	-0.87991	0.298209	-2.95065	0.00317105	0.136787	TNNT2	ENSG00000118194	1	201328136	201346890	protein_coding
16.7448	-0.364875	0.389318	-0.937216	0.348648	0.832337	LAD1	ENSG00000159166	1	201342372	201368736	protein_coding
95.5794	-0.387859	0.254548	-1.52371	0.12758	0.636515	TNNI1	ENSG00000159173	1	201373625	201398994	protein_coding
49.3731	-0.25721	0.198404	-1.2964	0.194838	0.734137	RP11-134G8.8	ENSG00000224818	1	201433511	201434274	lincRNA
664.368	-0.292641	0.175349	-1.66891	0.095136	0.58159	PHLDA3	ENSG00000174307	1	201434620	201438365	protein_coding
181.781	-0.610563	0.24813	-2.46066	0.0138682	0.285596	CSRP1	ENSG00000159176	1	201452658	201478584	protein_coding
7.69673	-0.0808466	0.204325	-0.395676	0.692344	0.94913	RPS10P7	ENSG00000223396	1	201487831	201499602	lincRNA
5.51452	0.179666	0.280192	0.641224	0.521377	0.901098	AC096677.1	ENSG00000269690	1	201592013	201592738	protein_coding
921.29	0.115549	0.121377	0.951983	0.341105	0.828616	NAV1	ENSG00000134369	1	201592411	201796102	protein_coding
3.75445	0.142954	0.314766	0.45416	0.649714	0.94229	RP11-25B7.1	ENSG00000236390	1	201642233	201643272	antisense
3.94687	0.0673911	0.296815	0.227048	0.820387	0.975882	IPO9-AS1	ENSG00000231871	1	201657387	201798687	antisense
9.0303	-0.219623	0.255838	-0.858447	0.390645	0.856055	RP11-90L20.2	ENSG00000235121	1	201692422	201706634	antisense
1540.4	-0.0513432	0.055748	-0.920987	0.357057	0.837088	IPO9	ENSG00000198700	1	201798269	201853422	protein_coding
28.1762	-0.110524	0.191929	-0.575855	0.564713	0.917706	SHISA4	ENSG00000198892	1	201857808	201861434	protein_coding
21.8372	1.02927	0.278063	3.70157	0.000214272	0.0280084	LMOD1	ENSG00000163431	1	201865580	201915715	protein_coding
734.474	0.148739	0.0914898	1.62574	0.104004	0.597499	TIMM17A	ENSG00000134375	1	201924619	201939789	protein_coding
641.808	-0.225857	0.128643	-1.75569	0.0791421	0.545167	RNPEP	ENSG00000176393	1	201951500	201975275	protein_coding
4.16635	-0.475374	0.274033	-1.73473	0.0827887	0.552812	RP11-465N4.4	ENSG00000234678	1	201969222	201979481	antisense
18.1477	-0.404151	0.271469	-1.48876	0.136552	0.65009	ELF3	ENSG00000163435	1	201977073	201986316	protein_coding
5.54913	-0.293169	0.255346	-1.14812	0.250918	0.772262	GPR37L1	ENSG00000170075	1	202091986	202102720	protein_coding
291.67	-0.111275	0.123088	-0.904027	0.365981	0.841402	ARL8A	ENSG00000143862	1	202102532	202113869	protein_coding
2.30732	-0.326416	0.351213	-0.929398	0.352683	0.834622	PTPN7	ENSG00000143851	1	202116141	202130716	protein_coding
2.2619	-0.950496	0.468411	-2.02919	0.0424386	0.438509	LGR6	ENSG00000133067	1	202163029	202288909	protein_coding
503.44	-0.0827305	0.0975544	-0.848046	0.396413	0.859461	UBE2T	ENSG00000077152	1	202300785	202311108	protein_coding
138.949	0.143688	0.121399	1.1836	0.236572	0.765127	PPP1R12B	ENSG00000077157	1	202317827	202561834	protein_coding
155.998	0.218754	0.174513	1.25351	0.210019	0.751045	SYT2	ENSG00000143858	1	202559724	202679545	protein_coding
3477.98	0.0940158	0.0616999	1.52376	0.127569	0.636515	KDM5B	ENSG00000117139	1	202696526	202778598	protein_coding
6.68132	-0.012952	0.243773	-0.0531314	0.957627	0.992754	PCAT6	ENSG00000228288	1	202780082	202781284	antisense
22.6723	-0.266964	0.182858	-1.45995	0.144303	0.662571	RP11-480I12.7	ENSG00000234996	1	202830882	202844369	lincRNA
152.79	-0.0048	0.0966798	-0.0496484	0.960403	0.993039	RABIF	ENSG00000183155	1	202848085	202858263	protein_coding
626.732	-0.0587367	0.0567223	-1.03551	0.30043	0.806226	KLHL12	ENSG00000117153	1	202860228	202897764	protein_coding
915.761	0.00530254	0.0675251	0.0785269	0.937409	0.991462	ADIPOR1	ENSG00000159346	1	202909951	202927700	protein_coding
241.603	0.110644	0.150822	0.73361	0.463187	0.879807	CYB5R1	ENSG00000159348	1	202930997	202936408	protein_coding
817.5	0.0397359	0.0706786	0.562206	0.573976	0.918759	TMEM183A	ENSG00000163444	1	202976514	202993976	protein_coding
99.0379	0.276435	0.224731	1.23007	0.21867	0.752359	PPFIA4	ENSG00000143847	1	202995626	203047868	protein_coding
18.9122	-0.126684	0.238176	-0.531893	0.5948	0.924558	ADORA1	ENSG00000163485	1	203059782	203136533	protein_coding
4.43535	-0.523152	0.407571	-1.28359	0.199287	0.737498	CHI3L1	ENSG00000133048	1	203148059	203155877	protein_coding
901.996	-0.283422	0.126898	-2.23346	0.0255186	0.363928	BTG2	ENSG00000159388	1	203274619	203278730	protein_coding
9.69767	-0.924238	0.339849	-2.71955	0.00653707	0.196984	OPTC	ENSG00000188770	1	203463271	203477992	protein_coding
404.868	0.202763	0.124445	1.62934	0.103242	0.597382	ATP2B4	ENSG00000058668	1	203595689	203713209	protein_coding
796.386	0.128239	0.0704715	1.81973	0.0687995	0.522301	ZC3H11A	ENSG00000058673	1	203764782	203823252	protein_coding
140.192	-0.0203085	0.101026	-0.201023	0.84068	0.978346	ZBED6	ENSG00000257315	1	203765437	203769686	protein_coding
940.083	0.0654186	0.0631268	1.03631	0.30006	0.806221	SNRPE	ENSG00000182004	1	203830731	203839678	protein_coding
177.095	-0.0380276	0.203685	-0.186698	0.851897	0.981841	SOX13	ENSG00000143842	1	204042243	204096863	protein_coding
91.6026	-0.34633	0.15583	-2.22249	0.0262505	0.366629	ETNK2	ENSG00000143845	1	204100190	204121307	protein_coding
5.86061	0.128184	0.29061	0.441087	0.65915	0.943659	GOLT1A	ENSG00000174567	1	204167288	204183220	protein_coding
158.234	0.186689	0.175444	1.06409	0.287286	0.798998	PLEKHA6	ENSG00000143850	1	204187979	204346793	protein_coding
2.738	0.267663	0.310589	0.861791	0.388803	0.85451	RP11-739N20.2	ENSG00000226330	1	204346978	204404974	antisense
1271.73	0.0202187	0.0656871	0.307803	0.758232	0.96521	PPP1R15B	ENSG00000158615	1	204372515	204380919	protein_coding
433.351	0.0356874	0.117432	0.303897	0.761206	0.965816	PIK3C2B	ENSG00000133056	1	204391756	204463852	protein_coding
371.02	-0.0631339	0.104706	-0.602962	0.546534	0.91112	MDM4	ENSG00000198625	1	204485511	204542871	protein_coding
73.3394	0.279226	0.231701	1.20511	0.228159	0.760635	LRRN2	ENSG00000170382	1	204586298	204654861	protein_coding
2.88996	0.0708357	0.321885	0.220065	0.825821	0.976325	RP11-430C7.5	ENSG00000240219	1	204595903	204598840	lincRNA
294.204	0.010672	0.163892	0.0651162	0.948081	0.992163	NFASC	ENSG00000163531	1	204797779	204991950	protein_coding
653.377	0.0941952	0.439882	0.214138	0.83044	0.976864	CNTN2	ENSG00000184144	1	205012325	205047627	protein_coding
23.2033	0.0941771	0.113342	0.830908	0.406026	0.863167	TMEM81	ENSG00000174529	1	205052258	205053645	protein_coding
494.297	0.0250128	0.0568705	0.43982	0.660067	0.943659	RBBP5	ENSG00000117222	1	205055270	205091143	protein_coding
262.556	-0.219816	0.087964	-2.49894	0.0124567	0.274683	DSTYK	ENSG00000133059	1	205111632	205180727	protein_coding
438.292	-0.19844	0.14344	-1.38344	0.166531	0.695318	TMCC2	ENSG00000133069	1	205197304	205242471	protein_coding
112.527	-0.409815	0.185684	-2.20705	0.0273106	0.37391	NUAK2	ENSG00000163545	1	205271187	205290883	protein_coding
117.027	0.020828	0.22939	0.0907973	0.927654	0.99055	KLHDC8A	ENSG00000162873	1	205305220	205326218	protein_coding
3.61709	-0.133372	0.36629	-0.364115	0.715772	0.955077	LEMD1	ENSG00000186007	1	205350506	205425082	protein_coding
5.68015	-0.449915	0.328889	-1.36799	0.171317	0.702026	RP11-576D8.4	ENSG00000224717	1	205425057	205438152	lincRNA
67.118	-0.139601	0.179802	-0.776416	0.437503	0.874032	CDK18	ENSG00000117266	1	205473723	205501921	protein_coding
9.97758	-0.347163	0.222861	-1.55776	0.119291	0.62276	MFSD4	ENSG00000174514	1	205538013	205572046	protein_coding
240.607	-0.0306498	0.074113	-0.413554	0.679201	0.946576	ELK4	ENSG00000158711	1	205577071	205601090	protein_coding
58.4037	-0.163069	0.239013	-0.682259	0.495075	0.891098	SLC45A3	ENSG00000158715	1	205626979	205649587	protein_coding
5603.41	-0.00120768	0.0697994	-0.0173022	0.986196	0.998062	NUCKS1	ENSG00000069275	1	205681947	205719404	protein_coding
142.635	0.192738	0.156049	1.23511	0.216789	0.752067	RAB7L1	ENSG00000117280	1	205737114	205744588	protein_coding
389.318	0.0282845	0.152446	0.185538	0.852807	0.981892	SLC41A1	ENSG00000133065	1	205758221	205782876	protein_coding
4.49686	-0.198448	0.451433	-0.439597	0.660229	0.943659	PM20D1	ENSG00000162877	1	205797150	205819260	protein_coding
16.9736	-0.00747156	0.152458	-0.0490074	0.960913	0.993039	RP11-312O7.2	ENSG00000229874	1	206135293	206137984	antisense
26.983	-0.0670068	0.137406	-0.487657	0.625793	0.934245	FAM72A	ENSG00000196550	1	206136916	206155151	protein_coding
437.697	0.0740754	0.0911159	0.81298	0.416229	0.866149	SRGAP2	ENSG00000163486	1	206516200	206637783	protein_coding
20.2887	-0.323133	0.271493	-1.19021	0.233965	0.764296	IKBKE	ENSG00000143466	1	206643791	206670223	protein_coding
18.1205	0.471678	0.19874	2.37335	0.0176278	0.314036	RASSF5	ENSG00000136653	1	206680879	206762616	protein_coding
254.398	-0.114739	0.0702094	-1.63424	0.102209	0.594808	EIF2D	ENSG00000143486	1	206744620	206785904	protein_coding
77.3068	-0.202554	0.110975	-1.82521	0.0679688	0.52144	DYRK3	ENSG00000143479	1	206808881	206857764	protein_coding
1755.13	-0.0871171	0.120448	-0.723279	0.469509	0.882132	MAPKAPK2	ENSG00000162889	1	206858289	206907628	protein_coding
3.83291	0.463057	0.409023	1.1321	0.25759	0.778015	C1orf116	ENSG00000182795	1	207191866	207206101	protein_coding
432.444	-0.0143847	0.0902802	-0.159334	0.873405	0.985224	YOD1	ENSG00000180667	1	207217194	207226325	protein_coding
167.271	0.0958149	0.0928968	1.03141	0.302348	0.807535	PFKFB2	ENSG00000123836	1	207222801	207254369	protein_coding
198.524	-0.183002	0.140378	-1.30364	0.192357	0.731908	CD55	ENSG00000196352	1	207494853	207534311	protein_coding
2.73989	0.129102	0.370188	0.348746	0.72728	0.959305	CR2	ENSG00000117322	1	207627575	207663240	protein_coding
3.3759	0.7512	0.445842	1.6849	0.0920077	0.574927	CR1L	ENSG00000197721	1	207818458	207911761	protein_coding
474.769	0.00744997	0.0682736	0.109119	0.913108	0.98924	CD46	ENSG00000117335	1	207925402	207968858	protein_coding
7.2543	-0.452222	0.235239	-1.92239	0.0545564	0.481679	C1orf132	ENSG00000203709	1	207974863	208042495	processed_transcript
2.73232	0.610754	0.40719	1.49992	0.133634	0.645783	CD34	ENSG00000174059	1	208057594	208084747	protein_coding
719.278	-0.00047071	0.123514	-0.00381097	0.996959	0.999723	PLXNA2	ENSG00000076356	1	208195587	208417665	protein_coding
1.97429	-0.536465	0.529526	-1.01311	0.31101	0.812565	RP11-385M4.1	ENSG00000232537	1	209320612	209328446	lincRNA
11.5743	-0.856788	0.308153	-2.7804	0.00542928	0.1785	MIR205HG	ENSG00000230937	1	209602165	209606183	lincRNA
4.64551	-0.00459352	0.315206	-0.0145731	0.988373	0.998294	CAMK1G	ENSG00000008118	1	209757062	209787283	protein_coding
6.51201	-0.316592	0.325615	-0.972289	0.330907	0.822383	LAMB3	ENSG00000196878	1	209788215	209825811	protein_coding
2.32101	0.300071	0.509117	0.589395	0.555597	0.914035	G0S2	ENSG00000123689	1	209848765	209849733	protein_coding
34.2103	-0.187771	0.1309	-1.43447	0.151439	0.672465	TRAF3IP3	ENSG00000009790	1	209929377	209955668	protein_coding
86.2744	-0.209057	0.0875283	-2.38845	0.0169197	0.307626	C1orf74	ENSG00000162757	1	209955661	209957904	protein_coding
43.6667	-0.138893	0.270885	-0.512738	0.608135	0.928868	IRF6	ENSG00000117595	1	209959036	209979465	protein_coding
200.667	0.0195912	0.0694209	0.282208	0.777784	0.968775	DIEXF	ENSG00000117597	1	210001352	210030910	protein_coding
235.846	0.0114779	0.0939497	0.12217	0.902764	0.988542	SYT14	ENSG00000143469	1	210111538	210337636	protein_coding
3.14192	-0.173231	0.419964	-0.41249	0.67998	0.946657	SERTAD4-AS1	ENSG00000203706	1	210404801	210407392	antisense
28.2409	-0.106309	0.225223	-0.472017	0.636915	0.938562	SERTAD4	ENSG00000082497	1	210406144	210419976	protein_coding
68.7923	0.347495	0.168517	2.06208	0.0392001	0.42755	HHAT	ENSG00000054392	1	210501596	210849638	protein_coding
6.66862	-0.155628	0.250249	-0.621893	0.534013	0.907351	RNU5A-8P	ENSG00000200972	1	210547498	210547611	snRNA
19.9991	0.650932	0.306785	2.12179	0.0338555	0.403443	KCNH1	ENSG00000143473	1	210856555	211307457	protein_coding
197.752	0.0192288	0.0927756	0.207262	0.835806	0.977724	RCOR3	ENSG00000117625	1	211431719	211489727	protein_coding
122.914	-0.310664	0.11469	-2.70874	0.00675388	0.199803	TRAF5	ENSG00000082512	1	211499957	211548288	protein_coding
49.6121	-0.0797654	0.149583	-0.533253	0.593859	0.924527	LINC00467	ENSG00000153363	1	211556145	211605878	processed_transcript
2.08773	0.083334	0.345829	0.240969	0.809579	0.973727	RP11-318L16.6	ENSG00000261252	1	211608414	211608675	lincRNA
6.10299	-0.438502	0.331249	-1.32379	0.185574	0.721595	RD3	ENSG00000198570	1	211649864	211666259	protein_coding
563.784	-0.158122	0.121329	-1.30325	0.192488	0.73199	SLC30A1	ENSG00000170385	1	211744910	211752084	protein_coding
327.523	-0.0820593	0.0942518	-0.870639	0.383951	0.85108	NEK2	ENSG00000117650	1	211836114	211848960	protein_coding
1470.93	-0.244224	0.157375	-1.55186	0.120695	0.62502	LPGAT1	ENSG00000123684	1	211916799	212004114	protein_coding
532.693	-0.00975652	0.07276	-0.134092	0.89333	0.987025	INTS7	ENSG00000143493	1	212113741	212208884	protein_coding
1029.56	-0.0811857	0.10671	-0.760809	0.446771	0.876616	DTL	ENSG00000143476	1	212208919	212280742	protein_coding
247.202	-0.0444911	0.0937135	-0.474757	0.63496	0.938562	PPP2R5A	ENSG00000066027	1	212458879	212535200	protein_coding
2.50032	-0.100329	0.397644	-0.252309	0.800803	0.972299	RP11-384C4.2	ENSG00000229832	1	212530760	212531695	antisense
203.779	0.0831214	0.0960115	0.865743	0.386631	0.852571	TMEM206	ENSG00000065600	1	212537273	212588243	protein_coding
226.092	-0.148092	0.139936	-1.05828	0.289927	0.800867	NENF	ENSG00000117691	1	212606229	212619714	protein_coding
4.82692	-0.321771	0.278857	-1.15389	0.248544	0.770795	RP11-61J19.4	ENSG00000260805	1	212731175	212733073	lincRNA
134.712	-0.121761	0.191917	-0.634447	0.525789	0.903781	ATF3	ENSG00000162772	1	212738676	212794119	protein_coding
3.28509	0.0659046	0.326518	0.201841	0.840041	0.978327	BATF3	ENSG00000123685	1	212859760	212873327	protein_coding
509.744	-0.0740851	0.0572118	-1.29493	0.195346	0.734805	NSL1	ENSG00000117697	1	212899495	212965124	protein_coding
138.633	-0.105069	0.0903128	-1.16339	0.24467	0.769779	TATDN3	ENSG00000203705	1	212965170	212989968	protein_coding
3.10995	0.255732	0.292843	0.873273	0.382514	0.85024	C1orf227	ENSG00000185523	1	213003483	213020991	protein_coding
59.5161	-0.259858	0.18686	-1.39065	0.164331	0.692343	FLVCR1-AS1	ENSG00000198468	1	213025450	213031430	lincRNA
929.548	0.012	0.110532	0.108566	0.913547	0.989287	FLVCR1	ENSG00000162769	1	213031597	213072705	protein_coding
1280.86	-0.0500608	0.157646	-0.317551	0.750825	0.964702	VASH2	ENSG00000143494	1	213123862	213165379	protein_coding
532.588	-0.0552822	0.0657932	-0.840241	0.400773	0.859683	ANGEL2	ENSG00000174606	1	213165524	213189168	protein_coding
303.39	0.0109343	0.0691597	0.158102	0.874376	0.985224	RPS6KC1	ENSG00000136643	1	213224589	213448116	protein_coding
10.9236	0.281531	0.285836	0.984939	0.324654	0.819729	PROX1-AS1	ENSG00000230461	1	213991094	214160973	antisense
357.334	0.222789	0.121227	1.83778	0.0660949	0.518113	PROX1	ENSG00000117707	1	214156524	214214595	protein_coding
3.75206	-0.191942	0.336403	-0.570572	0.56829	0.918383	RP11-53A1.2	ENSG00000272167	1	214202236	214204109	antisense
198.225	0.19872	0.121335	1.63778	0.101467	0.593652	SMYD2	ENSG00000143499	1	214454445	214510474	protein_coding
451.465	-0.0810309	0.155689	-0.520467	0.602738	0.92694	PTPN14	ENSG00000152104	1	214522039	214725792	protein_coding
2089.75	0.124855	0.170966	0.730291	0.465212	0.879956	CENPF	ENSG00000117724	1	214776538	214837931	protein_coding
3.0888	-0.222205	0.36816	-0.603555	0.54614	0.91112	KCNK2	ENSG00000082482	1	215179118	215410436	protein_coding
703.64	0.0696303	0.0668018	1.04234	0.297253	0.80433	KCTD3	ENSG00000136636	1	215740735	215795149	protein_coding
8.67483	0.0910588	0.235006	0.387475	0.698405	0.949458	USH2A	ENSG00000042781	1	215796236	216596738	protein_coding
108.653	-0.35608	0.226658	-1.571	0.116182	0.616107	ESRRG	ENSG00000196482	1	216676588	217311097	protein_coding
265.275	0.0697721	0.0573976	1.21559	0.224141	0.756582	GPATCH2	ENSG00000092978	1	217600334	217804424	protein_coding
5.11269	0.108506	0.215756	0.50291	0.615027	0.931334	RP11-361K17.2	ENSG00000229841	1	217665317	217667625	antisense
8.16943	0.121492	0.205113	0.592314	0.55364	0.913357	SPATA17	ENSG00000162814	1	217804666	218045038	protein_coding
383.532	-0.0940137	0.0914458	-1.02808	0.303912	0.808606	RRP15	ENSG00000067533	1	218458629	218511325	protein_coding
2.22656	0.367274	0.403454	0.910323	0.362652	0.839458	RP11-224O19.2	ENSG00000232480	1	218517538	218519020	antisense
42.9549	0.180544	0.213006	0.8476	0.396661	0.859461	TGFB2	ENSG00000092969	1	218519577	218617961	protein_coding
112.087	-0.164388	0.119012	-1.38127	0.167197	0.695484	LYPLAL1	ENSG00000143353	1	219347186	219386207	protein_coding
3.44305	0.183649	0.313579	0.585654	0.558108	0.915546	RP11-135J2.3	ENSG00000223842	1	219395590	219398839	lincRNA
2.84264	-0.282026	0.332359	-0.848559	0.396127	0.859461	SLC30A10	ENSG00000196660	1	219858769	220131989	protein_coding
2121.14	-0.00200561	0.070006	-0.0286491	0.977144	0.996568	EPRS	ENSG00000136628	1	220141943	220220000	protein_coding
171.574	0.0664085	0.0880189	0.754479	0.450561	0.878149	BPNT1	ENSG00000162813	1	220230824	220263804	protein_coding
843.537	-0.0667038	0.0445541	-1.49714	0.134357	0.646216	IARS2	ENSG00000067704	1	220267444	220321380	protein_coding
907.811	0.0288315	0.0502715	0.573516	0.566296	0.918125	RAB3GAP2	ENSG00000118873	1	220321635	220445796	protein_coding
253.465	-0.00663048	0.0806993	-0.0821629	0.934517	0.991377	MARK1	ENSG00000116141	1	220701568	220837803	protein_coding
179.674	-0.15273	0.155722	-0.980791	0.326696	0.819855	C1orf115	ENSG00000162817	1	220863187	220872499	protein_coding
27.9568	-0.342907	0.181108	-1.89339	0.0583065	0.489111	2022-03-02	ENSG00000117791	1	220921567	220958150	protein_coding
175.139	-0.174557	0.0992729	-1.75835	0.0786876	0.543101	2022-03-01	ENSG00000186205	1	220960101	220987735	protein_coding
9.07954	0.811913	0.411829	1.97148	0.048669	0.463862	HLX	ENSG00000136630	1	221051699	221058401	protein_coding
109.988	0.168515	0.152629	1.10408	0.269557	0.78635	DUSP10	ENSG00000143507	1	221874766	221915518	protein_coding
78.9065	0.00122867	0.0962942	0.0127595	0.98982	0.99873	TAF1A	ENSG00000143498	1	222731244	222763275	protein_coding
15.0396	0.0142754	0.182348	0.0782868	0.9376	0.991462	RP11-378J18.3	ENSG00000225265	1	222763167	222766374	antisense
669.555	0.0355548	0.0865471	0.410815	0.681208	0.946942	MIA3	ENSG00000154305	1	222791428	222841354	protein_coding
11.344	-0.0357593	0.186479	-0.19176	0.84793	0.980934	RP11-378J18.8	ENSG00000272750	1	222832209	222834854	antisense
396.69	-0.049152	0.0655998	-0.74927	0.453695	0.878149	AIDA	ENSG00000186063	1	222841355	222886552	protein_coding
423.71	0.0469701	0.0621432	0.755836	0.449747	0.87764	BROX	ENSG00000162819	1	222885895	222908538	protein_coding
25.2232	-0.213483	0.166532	-1.28194	0.199865	0.738417	RP11-452F19.3	ENSG00000228106	1	222988364	223010726	lincRNA
242.227	0.133693	0.127093	1.05193	0.292833	0.802208	DISP1	ENSG00000154309	1	222988406	223179337	protein_coding
3.46703	-0.398708	0.327285	-1.21823	0.223136	0.756059	TLR5	ENSG00000187554	1	223282748	223316624	protein_coding
18.5806	-0.455696	0.260247	-1.75101	0.079944	0.546908	SUSD4	ENSG00000143502	1	223394161	223537544	protein_coding
404.939	-0.39393	0.124117	-3.17387	0.00150422	0.091078	CAPN2	ENSG00000162909	1	223889295	223963720	protein_coding
619.151	0.126967	0.0668327	1.89978	0.0574618	0.486212	TP53BP2	ENSG00000143514	1	223967601	224033674	protein_coding
8.70124	0.0755722	0.17923	0.42165	0.673281	0.945776	RP11-504P24.8	ENSG00000272645	1	224139096	224141141	lincRNA
8.44907	-0.233707	0.218348	-1.07034	0.284466	0.795767	RP11-504P24.4	ENSG00000185495	1	224183659	224198309	lincRNA
795.868	0.0143882	0.0617519	0.233	0.815761	0.975433	FBXO28	ENSG00000143756	1	224301789	224349749	protein_coding
476.162	0.00146318	0.087368	0.0167473	0.986638	0.998164	DEGS1	ENSG00000143753	1	224363458	224381143	protein_coding
342.795	-0.0693052	0.047044	-1.4732	0.140698	0.657069	NVL	ENSG00000143748	1	224415036	224518089	protein_coding
785.843	-0.0860552	0.0741645	-1.16033	0.245915	0.770327	CNIH4	ENSG00000143771	1	224544552	224567161	protein_coding
1318.68	0.106905	0.0688407	1.55293	0.120439	0.624642	WDR26	ENSG00000162923	1	224572845	224624735	protein_coding
117.015	0.910162	0.183647	4.95605	7.19393e-07	0.000317776	CNIH3	ENSG00000143786	1	224622362	224928251	protein_coding
3.73855	0.495198	0.319471	1.55006	0.121128	0.625322	RP11-100E13.1	ENSG00000233384	1	224802998	224803922	antisense
301.533	0.0578154	0.119301	0.484617	0.627948	0.93513	DNAH14	ENSG00000185842	1	225083964	225586996	protein_coding
1350.77	0.128283	0.0589592	2.17579	0.0295707	0.384377	LBR	ENSG00000143815	1	225589204	225616627	protein_coding
6.05644	0.307568	0.275439	1.11665	0.264146	0.782493	AC092811.1	ENSG00000203691	1	225600404	225602040	protein_coding
3.17172	-1.06474	0.459291	-2.31823	0.0204369	0.331562	RP11-496N12.6	ENSG00000234476	1	225634945	225653045	sense_intronic
3097.95	-0.0221851	0.0868737	-0.255372	0.798436	0.972299	ENAH	ENSG00000154380	1	225674537	225840844	protein_coding
3449.73	-0.00507715	0.0783409	-0.0648084	0.948327	0.992163	SRP9	ENSG00000143742	1	225965531	225978168	protein_coding
224.598	-0.0954199	0.119874	-0.795999	0.426033	0.870459	EPHX1	ENSG00000143819	1	225997794	226033260	protein_coding
59.3881	-0.27865	0.133595	-2.08579	0.036998	0.419178	TMEM63A	ENSG00000196187	1	226033237	226070069	protein_coding
2.5061	-0.212896	0.4329	-0.49179	0.622868	0.933461	LEFTY1	ENSG00000243709	1	226073982	226099082	protein_coding
155.888	-0.00303019	0.0758654	-0.0399416	0.96814	0.994333	PYCR2	ENSG00000143811	1	226107578	226111978	protein_coding
520.92	-0.0252644	0.0763166	-0.331048	0.740608	0.961348	SDE2	ENSG00000143751	1	226170403	226187032	protein_coding
4.07365	0.097726	0.264622	0.369304	0.711901	0.953591	RP11-396C23.4	ENSG00000272562	1	226248413	226249577	antisense
1946.39	0.112623	0.0772483	1.45794	0.144858	0.663467	H3F3A	ENSG00000163041	1	226249552	226259702	protein_coding
3.26171	-0.481845	0.313171	-1.5386	0.123901	0.629854	RP11-396C23.2	ENSG00000225518	1	226271340	226277993	lincRNA
477.93	-0.0326808	0.0589385	-0.55449	0.579244	0.919987	ACBD3	ENSG00000182827	1	226332380	226374431	protein_coding
2.24112	0.0571676	0.360596	0.158537	0.874034	0.985224	RP11-275I14.4	ENSG00000234478	1	226335704	226342772	antisense
3.39359	0.132288	0.290321	0.45566	0.648634	0.942287	MIXL1	ENSG00000185155	1	226411319	226414755	protein_coding
239.621	-0.0609103	0.0713882	-0.853227	0.393534	0.857768	LIN9	ENSG00000183814	1	226418850	226497570	protein_coding
3321.53	0.084401	0.124242	0.67933	0.496929	0.891476	PARP1	ENSG00000143799	1	226548392	226595780	protein_coding
23.3462	0.0467628	0.248782	0.187967	0.850903	0.98184	C1orf95	ENSG00000203685	1	226736501	226796915	protein_coding
42.0128	-0.548227	0.256654	-2.13605	0.0326752	0.398474	ITPKB	ENSG00000143772	1	226819391	226927024	protein_coding
165.876	-0.120072	0.101245	-1.18595	0.235641	0.7645	PSEN2	ENSG00000143801	1	227057885	227083806	protein_coding
495.024	-0.0523383	0.113659	-0.460487	0.645166	0.941118	ADCK3	ENSG00000163050	1	227085237	227175246	protein_coding
574.356	0.0688541	0.0868837	0.792486	0.428077	0.870704	CDC42BPA	ENSG00000143776	1	227177566	227506175	protein_coding
2.58553	-0.0163996	0.327686	-0.0500467	0.960085	0.993039	CTD-2090I13.1	ENSG00000234277	1	227581292	227618736	lincRNA
463.582	-0.0279336	0.0812436	-0.343825	0.730978	0.959758	ZNF678	ENSG00000181450	1	227751244	227865144	protein_coding
331.274	-0.0043065	0.0621855	-0.0692524	0.944789	0.992163	SNAP47	ENSG00000143740	1	227916240	227968927	protein_coding
114.698	-0.000283377	0.0990508	-0.00286092	0.997717	0.999723	JMJD4	ENSG00000081692	1	227918126	227923112	protein_coding
2.28189	-0.243761	0.358595	-0.679768	0.496651	0.891409	SNAP47-AS1	ENSG00000230005	1	227931532	227934892	antisense
36.4031	-0.832743	0.204585	-4.07041	4.69307e-05	0.00980801	WNT9A	ENSG00000143816	1	228106357	228135599	protein_coding
1674.21	-0.0375324	0.0408959	-0.917754	0.358747	0.837609	ARF1	ENSG00000143761	1	228270361	228286912	protein_coding
104.221	-0.16411	0.0745123	-2.20246	0.0276328	0.375257	C1orf35	ENSG00000143793	1	228288427	228293112	protein_coding
184.159	0.0135853	0.0696116	0.195158	0.845269	0.980324	MRPL55	ENSG00000162910	1	228294380	228297013	protein_coding
501.163	-0.0462089	0.0932412	-0.495585	0.620188	0.933114	GUK1	ENSG00000143774	1	228327663	228336685	protein_coding
6.2317	-0.456523	0.317947	-1.43585	0.151046	0.671792	GJC2	ENSG00000198835	1	228337553	228347527	protein_coding
3.32407	0.0841982	0.304327	0.27667	0.782034	0.968775	IBA57-AS1	ENSG00000203684	1	228351787	228353213	protein_coding
89.4117	0.0519876	0.0992103	0.524014	0.600269	0.926282	IBA57	ENSG00000181873	1	228353516	228369958	protein_coding
3.52209	-0.0129876	0.29604	-0.0438712	0.965007	0.993618	C1orf145	ENSG00000162913	1	228391207	228401365	protein_coding
206.467	-0.125793	0.15025	-0.837224	0.402467	0.860615	OBSCN	ENSG00000154358	1	228395831	228566577	protein_coding
5.12678	-0.0720441	0.244464	-0.294703	0.768221	0.967209	RP5-1139B12.2	ENSG00000269890	1	228458144	228462098	antisense
231.201	0.0189489	0.0680701	0.278374	0.780725	0.968775	TRIM11	ENSG00000154370	1	228581374	228594541	protein_coding
2.61617	-0.133339	0.357982	-0.372473	0.709541	0.953103	RP11-245P10.4	ENSG00000231563	1	228595082	228597395	antisense
11.7576	-0.14877	0.188082	-0.790989	0.42895	0.870903	TRIM17	ENSG00000162931	1	228595641	228604562	protein_coding
2.24518	-0.0266241	0.583087	-0.0456606	0.963581	0.993569	HIST3H3	ENSG00000168148	1	228612546	228613026	protein_coding
227.711	0.262453	0.183385	1.43116	0.152384	0.673756	HIST3H2A	ENSG00000181218	1	228645065	228645560	protein_coding
403.694	0.316442	0.207411	1.52568	0.127091	0.636515	HIST3H2BB	ENSG00000196890	1	228645808	228646259	protein_coding
1071.96	0.014851	0.116254	0.127746	0.89835	0.988246	RNF187	ENSG00000168159	1	228674762	228683467	protein_coding
865.79	0.137912	0.125889	1.09551	0.273294	0.788815	RHOU	ENSG00000116574	1	228870824	228882416	protein_coding
2.34702	-0.0506493	0.329624	-0.153658	0.87788	0.985224	RP5-1061H20.4	ENSG00000177788	1	229394028	229406775	lincRNA
397.761	0.0181768	0.0883586	0.205716	0.837013	0.977949	RAB4A	ENSG00000168118	1	229406822	229441641	protein_coding
355.075	0.0681044	0.109147	0.623969	0.532648	0.906366	CCSAP	ENSG00000154429	1	229456758	229479041	protein_coding
22.085	0.382005	0.228202	1.67397	0.0941356	0.579099	ACTA1	ENSG00000143632	1	229566992	229569845	protein_coding
6.87916	-0.17084	0.208927	-0.817702	0.413528	0.865438	RP5-1068B5.3	ENSG00000226920	1	229576031	229576767	lincRNA
1177.28	-0.00171031	0.0459828	-0.0371947	0.97033	0.994595	NUP133	ENSG00000069248	1	229577045	229644103	protein_coding
313.291	-0.0277448	0.0771069	-0.359822	0.71898	0.955677	ABCB10	ENSG00000135776	1	229652329	229694442	protein_coding
314.118	-0.00473686	0.0781556	-0.0606081	0.951671	0.992238	TAF5L	ENSG00000135801	1	229728858	229761794	protein_coding
578.286	0.0139035	0.0935632	0.1486	0.881869	0.985224	URB2	ENSG00000135763	1	229761981	229795946	protein_coding
589.197	-0.0806396	0.0863005	-0.934405	0.350095	0.832337	GALNT2	ENSG00000143641	1	230193536	230417870	protein_coding
2.03941	-0.137363	0.379059	-0.362378	0.71707	0.955568	RP5-956O18.2	ENSG00000227006	1	230394440	230404229	antisense
503.398	0.0797799	0.0839325	0.950524	0.341846	0.828986	PGBD5	ENSG00000177614	1	230457392	230561475	protein_coding
450.651	0.036661	0.0650425	0.563648	0.572994	0.918383	COG2	ENSG00000135775	1	230778235	230829728	protein_coding
28.0346	0.0966556	0.408904	0.236378	0.81314	0.974887	AGT	ENSG00000135744	1	230838269	230850043	protein_coding
3.62356	-0.814373	0.414309	-1.96562	0.0493428	0.466119	CAPN9	ENSG00000135773	1	230883130	230937749	protein_coding
316.115	-0.125299	0.0846943	-1.47943	0.139025	0.653896	C1orf198	ENSG00000119280	1	230972865	231005335	protein_coding
3.13814	-0.568187	0.309763	-1.83426	0.0666147	0.519344	RP5-858B6.3	ENSG00000223393	1	231010592	231014761	antisense
157.492	0.00960531	0.0838733	0.114522	0.908824	0.988542	TTC13	ENSG00000143643	1	231041989	231114621	protein_coding
158.357	-0.00628612	0.0846432	-0.0742661	0.940799	0.991925	ARV1	ENSG00000173409	1	231114727	231136341	protein_coding
54.5388	-0.00432293	0.182501	-0.0236872	0.981102	0.996856	FAM89A	ENSG00000182118	1	231154704	231175992	protein_coding
3.17112	0.157671	0.357104	0.441526	0.658832	0.943659	TRIM67	ENSG00000119283	1	231297858	231357302	protein_coding
110.215	-0.023399	0.0638074	-0.366712	0.713834	0.954534	C1orf131	ENSG00000143633	1	231359509	231376933	protein_coding
782.107	-0.0160436	0.0555361	-0.288885	0.772669	0.967618	GNPAT	ENSG00000116906	1	231376953	231413719	protein_coding
247.986	-0.0203264	0.0740146	-0.274627	0.783603	0.96912	EXOC8	ENSG00000116903	1	231468480	231473598	protein_coding
201.098	0.00210867	0.0862092	0.0244599	0.980486	0.996795	SPRTN	ENSG00000010072	1	231472850	231490769	protein_coding
258.97	-0.0746116	0.107959	-0.691108	0.489498	0.889729	EGLN1	ENSG00000135766	1	231499497	231560790	protein_coding
12.1949	-0.122776	0.159196	-0.771227	0.440572	0.874623	RP11-295G20.2	ENSG00000233461	1	231658134	231664302	antisense
437.354	0.0672977	0.0824243	0.81648	0.414226	0.865819	TSNAX	ENSG00000116918	1	231664399	231702270	protein_coding
36.816	0.173539	0.127243	1.36384	0.172619	0.704837	DISC1	ENSG00000162946	1	231762561	232177018	protein_coding
19.7791	0.0626092	0.186373	0.335934	0.736921	0.960792	RP5-865N13.2	ENSG00000235152	1	232295837	232321389	lincRNA
6.74405	-0.184928	0.277964	-0.665293	0.505863	0.89405	RP5-865N13.1	ENSG00000236372	1	232310678	232315859	lincRNA
1198.88	0.299298	0.0983467	3.0433	0.00234001	0.117987	SIPA1L2	ENSG00000116991	1	232533711	232697304	protein_coding
60.6449	-0.0536804	0.118808	-0.451827	0.651394	0.94229	MAP10	ENSG00000212916	1	232940643	232946092	protein_coding
668.502	-0.219403	0.0940528	-2.33276	0.0196608	0.326653	NTPCR	ENSG00000135778	1	233086351	233119628	protein_coding
343.814	-0.0639724	0.0675614	-0.946877	0.343701	0.830351	PCNXL2	ENSG00000135749	1	233119181	233431459	protein_coding
72.9538	-0.315779	0.17844	-1.76967	0.076783	0.540854	MLK4	ENSG00000143674	1	233463514	233520894	protein_coding
26.5747	-0.0190197	0.179891	-0.105729	0.915797	0.989718	KCNK1	ENSG00000135750	1	233749750	233808258	protein_coding
14.2861	0.0535037	0.237621	0.225164	0.821852	0.975882	SLC35F3	ENSG00000183780	1	234040679	234460262	protein_coding
3.38317	0.354345	0.297445	1.19129	0.233538	0.764054	RP5-827C21.2	ENSG00000236358	1	234492752	234501574	antisense
3.87803	0.0354167	0.273237	0.129619	0.896868	0.988184	RP5-827C21.4	ENSG00000231663	1	234508553	234509339	antisense
135.79	-0.107402	0.089351	-1.20203	0.229352	0.761608	COA6	ENSG00000168275	1	234509202	234519795	protein_coding
186.612	0.0824431	0.0773497	1.06585	0.286492	0.798147	TARBP1	ENSG00000059588	1	234527059	234614849	protein_coding
927.748	0.349518	0.129473	2.69955	0.00694341	0.201612	IRF2BP2	ENSG00000168264	1	234740015	234745271	protein_coding
2.48287	0.416863	0.340825	1.2231	0.221291	0.754563	LINC01132	ENSG00000227630	1	234859789	234867390	lincRNA
3087.71	0.0445188	0.0767454	0.580085	0.561858	0.917356	TOMM20	ENSG00000173726	1	235272651	235292251	protein_coding
9.80093	-0.0502444	0.193876	-0.259158	0.795514	0.972267	SNORA14B	ENSG00000207181	1	235291118	235291252	snoRNA
12.8432	-0.0139626	0.153244	-0.091113	0.927403	0.990428	RBM34	ENSG00000188739	1	235294498	235324772	protein_coding
493.497	0.0527297	0.0840891	0.627069	0.530614	0.905604	ARID4B	ENSG00000054267	1	235294949	235491534	protein_coding
2.29373	0.11256	0.355494	0.31663	0.751524	0.964726	ARID4B-IT1	ENSG00000232686	1	235333435	235334206	sense_intronic
474.801	-0.0141278	0.0560387	-0.252107	0.800958	0.972356	GGPS1	ENSG00000152904	1	235490665	235507847	protein_coding
308.567	0.0246241	0.0535801	0.459576	0.64582	0.94157	TBCE	ENSG00000116957	1	235530675	235612283	protein_coding
218.147	0.0168707	0.0604543	0.279065	0.780195	0.968775	B3GALNT2	ENSG00000162885	1	235613238	235667781	protein_coding
779.405	0.0139126	0.131563	0.105748	0.915782	0.989718	GNG4	ENSG00000168243	1	235710987	235814054	protein_coding
205.095	0.111226	0.177546	0.626462	0.531012	0.905647	LYST	ENSG00000143669	1	235824341	236046940	protein_coding
298.875	0.0527252	0.154532	0.341192	0.732959	0.959964	NID1	ENSG00000116962	1	236139130	236228462	protein_coding
72.418	0.173086	0.108167	1.60017	0.10956	0.609084	GPR137B	ENSG00000077585	1	236305832	236385165	protein_coding
75.4662	-0.128353	0.146974	-0.873307	0.382496	0.85024	ERO1LB	ENSG00000086619	1	236378855	236445319	protein_coding
41.03	-0.1672	0.154094	-1.08505	0.277899	0.792866	EDARADD	ENSG00000186197	1	236511562	236648214	protein_coding
142.277	0.140858	0.117366	1.20015	0.23008	0.762183	LGALS8	ENSG00000116977	1	236681300	236716281	protein_coding
2.31459	-0.0731943	0.369231	-0.198235	0.842862	0.979197	LGALS8-AS1	ENSG00000223776	1	236686369	236687808	antisense
1326.02	0.0520712	0.0865606	0.601558	0.547468	0.91112	HEATR1	ENSG00000119285	1	236712305	236767804	protein_coding
3.96832	0.208462	0.267073	0.780543	0.435072	0.873914	ACTN2	ENSG00000077522	1	236849754	236927931	protein_coding
626.236	0.000513725	0.0811095	0.00633373	0.994946	0.999265	MTR	ENSG00000116984	1	236958610	237067281	protein_coding
273.871	0.356701	0.224165	1.59124	0.111555	0.610332	RYR2	ENSG00000198626	1	237205505	237997288	protein_coding
2.27881	-0.167262	0.366128	-0.456839	0.647787	0.941971	RP11-193H5.1	ENSG00000237250	1	238025475	238091621	antisense
5.06859	0.261859	0.723462	0.361952	0.717388	0.955642	LINC01139	ENSG00000215808	1	238643684	238649323	lincRNA
67.3332	-0.0800148	0.141429	-0.565758	0.571558	0.918383	CHRM3	ENSG00000133019	1	239549865	240078750	protein_coding
4.02723	-0.563427	0.319226	-1.76498	0.0775678	0.541841	CHRM3-AS2	ENSG00000233355	1	239866684	239893765	processed_transcript
136.543	0.28539	0.143545	1.98815	0.046795	0.458541	FMN2	ENSG00000155816	1	240177648	240638489	protein_coding
3.05281	-0.053552	0.384288	-0.139354	0.889171	0.98606	RP11-567G24.3	ENSG00000233735	1	240341139	240342944	antisense
34.5374	0.281676	0.348587	0.808051	0.419061	0.866753	GREM2	ENSG00000180875	1	240652873	240775449	protein_coding
26.2663	-0.0147935	0.223784	-0.0661062	0.947293	0.992163	RGS7	ENSG00000182901	1	240931554	241520530	protein_coding
2.67828	-0.905554	0.472156	-1.91791	0.055122	0.482373	RP11-527D7.1	ENSG00000225554	1	241587592	241596792	lincRNA
1033.98	-0.0523926	0.0675356	-0.775777	0.437881	0.87406	FH	ENSG00000091483	1	241660903	241683061	protein_coding
4.6744	0.36554	0.290125	1.25994	0.207691	0.748088	KMO	ENSG00000117009	1	241695434	241758944	protein_coding
112.188	0.107284	0.0956323	1.12184	0.26193	0.780908	OPN3	ENSG00000054277	1	241753404	241840678	protein_coding
871.803	-0.0916076	0.0966307	-0.948017	0.343121	0.829984	CHML	ENSG00000203668	1	241792155	241799232	protein_coding
587.076	-0.0436789	0.117819	-0.370729	0.710839	0.953213	EXO1	ENSG00000174371	1	242011269	242058450	protein_coding
39.3958	-0.429407	0.220778	-1.94497	0.0517782	0.473427	MAP1LC3C	ENSG00000197769	1	242158792	242162375	protein_coding
18.6396	-0.501002	0.28344	-1.76757	0.0771321	0.541702	PLD5	ENSG00000180287	1	242246288	242687998	protein_coding
6.80407	-0.158885	0.236788	-0.671001	0.50222	0.893329	RP11-261C10.3	ENSG00000214837	1	243242159	243265035	lincRNA
1291.96	0.199587	0.131354	1.51946	0.128646	0.638293	CEP170	ENSG00000143702	1	243287730	243418650	protein_coding
1.97627	0.671159	0.421059	1.59398	0.110941	0.609272	RP11-261C10.4	ENSG00000232085	1	243327940	243332747	antisense
157.29	0.136258	0.108232	1.25894	0.208053	0.748367	SDCCAG8	ENSG00000054282	1	243419320	243663394	protein_coding
692.905	0.312449	0.133309	2.3438	0.0190885	0.322832	AKT3	ENSG00000117020	1	243651535	244014381	protein_coding
1.97493	0.471687	0.380162	1.24075	0.214696	0.751582	RP11-269F20.1	ENSG00000236031	1	243708834	243711631	antisense
2.52902	0.125652	0.401102	0.313266	0.754079	0.965156	RP11-370K11.1	ENSG00000232184	1	243866159	243904123	sense_intronic
3.09335	-0.244327	0.353134	-0.691882	0.489012	0.889729	AKT3-IT1	ENSG00000228939	1	243956507	243957702	sense_intronic
2.09276	-0.340797	0.388506	-0.877197	0.38038	0.849777	RP11-278H7.1	ENSG00000226828	1	244080704	244210619	lincRNA
1678.1	0.280329	0.118136	2.37293	0.0176477	0.314079	ZBTB18	ENSG00000179456	1	244214585	244220778	protein_coding
483.688	-0.0828211	0.0705451	-1.17402	0.240388	0.766992	ADSS	ENSG00000035687	1	244571796	244615436	protein_coding
9.00161	-0.0470965	0.213303	-0.220797	0.825251	0.976291	C1orf101	ENSG00000179397	1	244617679	244804479	protein_coding
1388.97	-0.0457895	0.0823681	-0.555913	0.57827	0.919975	DESI2	ENSG00000121644	1	244816237	244872335	protein_coding
22.1526	0.195435	0.157315	1.24231	0.214121	0.75157	COX20	ENSG00000203667	1	244998624	245008359	protein_coding
35.1482	-0.0732215	0.13309	-0.550166	0.582206	0.920718	HNRNPU-AS1	ENSG00000188206	1	245003940	245018799	antisense
4882.86	0.0294051	0.114912	0.255893	0.798034	0.972299	HNRNPU	ENSG00000153187	1	245014468	245027844	protein_coding
4.94009	0.103045	0.246592	0.417874	0.676039	0.946513	RP11-11N7.4	ENSG00000273175	1	245028040	245028574	lincRNA
4.08327	0.377828	0.269957	1.39959	0.161637	0.687329	RP11-156E8.1	ENSG00000272195	1	245132652	245134390	protein_coding
68.3653	0.0292868	0.115917	0.252654	0.800535	0.972299	EFCAB2	ENSG00000203666	1	245133007	245290466	protein_coding
92.6142	0.203879	0.196764	1.03616	0.300126	0.806221	KIF26B	ENSG00000162849	1	245318287	245872733	protein_coding
2.34801	-0.350142	0.480169	-0.729206	0.465876	0.880214	RP11-62I21.1	ENSG00000232192	1	245369746	245397803	antisense
127.652	0.134961	0.128198	1.05275	0.292453	0.802163	SMYD3	ENSG00000185420	1	245912642	246670614	protein_coding
2.20571	0.240861	0.415201	0.580105	0.561844	0.917356	RP11-36N20.1	ENSG00000226876	1	246271928	246277168	antisense
1.87987	-0.0651338	0.456604	-0.142648	0.886568	0.985523	SMYD3-IT1	ENSG00000230184	1	246484965	246485740	sense_intronic
152.293	0.00570592	0.111707	0.0510795	0.959262	0.992924	TFB2M	ENSG00000162851	1	246703862	246729626	protein_coding
434.052	-0.0382562	0.0961835	-0.397742	0.69082	0.948845	CNST	ENSG00000162852	1	246729746	246831886	protein_coding
1.96056	-0.389474	0.394445	-0.987398	0.323448	0.818841	RP11-439E19.1	ENSG00000225300	1	246769175	246771404	sense_intronic
1.978	-0.0735732	0.394051	-0.18671	0.851888	0.981841	RP11-439E19.9	ENSG00000260698	1	246845410	246848377	lincRNA
427.805	0.0175528	0.100769	0.174188	0.861718	0.984358	SCCPDH	ENSG00000143653	1	246887349	246931439	protein_coding
9.32523	0.0362555	0.21079	0.171998	0.863439	0.984413	RP11-439E19.10	ENSG00000260855	1	246935603	246939074	antisense
11.571	-0.162327	0.215514	-0.753211	0.451323	0.878149	RP11-439E19.3	ENSG00000227953	1	246939315	246955687	processed_transcript
985.469	0.0105423	0.0535746	0.196779	0.844001	0.979504	AHCTF1	ENSG00000153207	1	247002400	247095280	protein_coding
224.064	-0.0314839	0.0776595	-0.40541	0.685176	0.948069	ZNF670	ENSG00000135747	1	247108849	247242113	protein_coding
144.756	-0.0763669	0.0984878	-0.775395	0.438106	0.874144	ZNF695	ENSG00000197472	1	247108849	247171395	protein_coding
218.662	0.116581	0.0748287	1.55798	0.119239	0.622656	ZNF669	ENSG00000188295	1	247263264	247267674	protein_coding
4.35244	0.0671826	0.243805	0.275558	0.782887	0.968775	C1orf229	ENSG00000221953	1	247273462	247275719	protein_coding
1169.25	0.205149	0.142979	1.43481	0.15134	0.672178	ZNF124	ENSG00000196418	1	247285277	247335318	protein_coding
45.4247	-0.17561	0.168773	-1.04051	0.298101	0.804658	RP11-488L18.10	ENSG00000259865	1	247350583	247351828	lincRNA
18.0393	0.169164	0.156962	1.07774	0.281151	0.794114	MIR3916	ENSG00000263568	1	247365269	247365362	miRNA
36.9744	0.0702443	0.155682	0.451203	0.651843	0.94229	RP11-488L18.8	ENSG00000232347	1	247373993	247405125	lincRNA
564.523	-0.0280542	0.0713316	-0.393293	0.694103	0.94913	ZNF496	ENSG00000162714	1	247460714	247495148	protein_coding
2.13834	0.288777	0.470467	0.613809	0.539342	0.908472	NLRP3	ENSG00000162711	1	247579458	247612410	protein_coding
2.43669	0.298028	0.424651	0.701818	0.482793	0.887167	GCSAML	ENSG00000169224	1	247670360	247740992	protein_coding
8.41262	0.309702	0.263763	1.17417	0.240329	0.766992	TRIM58	ENSG00000162722	1	248020501	248041507	protein_coding
2.47398	0.340335	0.399547	0.851801	0.394325	0.858868	OR2W3	ENSG00000238243	1	248031277	248060449	protein_coding
2.85158	0.255086	0.486182	0.524672	0.599811	0.925927	OR2L13	ENSG00000196071	1	248100493	248264224	protein_coding
473.329	0.184443	0.0902177	2.04442	0.0409124	0.432866	SH3BP5L	ENSG00000175137	1	249104648	249120832	protein_coding
375.973	-0.0338097	0.0913459	-0.370128	0.711287	0.953349	ZNF672	ENSG00000171161	1	249132409	249143716	protein_coding
51.426	-0.100108	0.144931	-0.690727	0.489737	0.889831	ZNF692	ENSG00000171163	1	249144205	249153343	protein_coding
99.4547	0.0295755	0.106701	0.277182	0.78164	0.968775	PGBD2	ENSG00000185220	1	249200395	249214145	protein_coding
8.32034	-0.119592	0.337561	-0.354281	0.723128	0.957785	FAM110C	ENSG00000184731	2	38814	46870	protein_coding
62.984	-0.0565721	0.116936	-0.483788	0.628536	0.935719	SH3YL1	ENSG00000035115	2	217730	266398	protein_coding
1049	0.000237578	0.0429534	0.00553105	0.995587	0.999392	ACP1	ENSG00000143727	2	264140	278283	protein_coding
8.71559	0.383386	0.231047	1.65934	0.097047	0.584688	FAM150B	ENSG00000189292	2	279558	288851	protein_coding
163.349	-0.0455828	0.0905614	-0.503337	0.614728	0.931176	TMEM18	ENSG00000151353	2	667335	677439	protein_coding
4.69645	-0.24056	0.334827	-0.718461	0.472473	0.883904	AC116614.1	ENSG00000235688	2	945320	945960	antisense
31.9851	-0.263137	0.142227	-1.85012	0.0642961	0.512077	SNTG2	ENSG00000172554	2	946554	1371385	protein_coding
2.39467	-0.471931	0.331139	-1.42518	0.154107	0.674902	TPO	ENSG00000115705	2	1377995	1547483	protein_coding
1.93576	-0.165497	0.369905	-0.447405	0.654583	0.942834	AC144450.1	ENSG00000228613	2	1550437	1623885	antisense
2.48728	0.501247	0.370732	1.35205	0.17636	0.710641	AC144450.2	ENSG00000203635	2	1624282	1629191	lincRNA
1513.4	-0.0781077	0.165709	-0.471354	0.637388	0.938562	PXDN	ENSG00000130508	2	1635659	1748624	protein_coding
12.7776	-0.246926	0.4522	-0.546055	0.585028	0.921284	MYT1L	ENSG00000186487	2	1792885	2335032	protein_coding
3.24295	-0.115192	0.420527	-0.273924	0.784143	0.96912	AC093390.1	ENSG00000232057	2	1828184	1832439	antisense
222.591	0.00897748	0.0522151	0.171933	0.86349	0.984413	TSSC1	ENSG00000032389	2	3192696	3381653	protein_coding
4.20902	-0.158921	0.364341	-0.436188	0.662701	0.944339	TSSC1-IT1	ENSG00000224885	2	3302112	3305236	sense_intronic
228.085	-0.00873598	0.0710745	-0.122913	0.902176	0.988542	TRAPPC12	ENSG00000171853	2	3383446	3488865	protein_coding
3.5403	0.133167	0.297426	0.447733	0.654346	0.942834	TRAPPC12-AS1	ENSG00000225234	2	3485013	3486180	antisense
479.16	0.13913	0.155319	0.895769	0.370376	0.843938	ADI1	ENSG00000182551	2	3501132	3523507	protein_coding
5.61652	-0.11797	0.222007	-0.53138	0.595155	0.924609	AC108488.4	ENSG00000242282	2	3579403	3584463	lincRNA
237.543	0.0471646	0.0614421	0.767627	0.442709	0.875294	RNASEH1	ENSG00000171865	2	3592383	3606206	protein_coding
67.5089	0.050149	0.125426	0.399829	0.689283	0.948314	RNASEH1-AS1	ENSG00000234171	2	3606082	3609324	antisense
6858.12	0.0103738	0.0929726	0.111579	0.911157	0.988542	RPS7	ENSG00000171863	2	3622795	3628509	protein_coding
2.2733	0.3063	0.426827	0.717621	0.472991	0.883904	AC107057.2	ENSG00000224128	2	5742637	5831620	antisense
7.10205	0.259527	0.257098	1.00945	0.312759	0.812565	AC108025.2	ENSG00000230090	2	5758459	5831250	antisense
3399.64	0.121766	0.179883	0.67692	0.498456	0.891628	SOX11	ENSG00000176887	2	5832799	5841516	protein_coding
13.3555	0.216663	0.241177	0.898357	0.368995	0.843262	AC010729.1	ENSG00000242540	2	5836352	5848227	3prime_overlapping_ncRNA
[truncated: 17,438 more rows]
