# Supplementary material for: The 22q11.2 region regulates presynaptic gene-products linked to schizophrenia
Source: Nat Commun. 2022 Jun 27;13:3690. doi: 10.1038/s41467-022-31436-8 (PMC9237031; doi:10.1038/s41467-022-31436-8)
Supplement: Supplementary file 6 — Supplementary Data 3 [file 41467_2022_31436_MOESM6_ESM.xlsx]

## Sheet: TableS3_ResultsByTimePoint D28_
Supplementary Data 3. Differentially expressed genes at day 28 (22q11.2 deletion vs controls). Wald-test implemented in DESeq2
baseMean	log2FoldChange	lfcSE	stat	pvalue	padj	external_gene_name	ensembl_gene_id	chromosome_name	start_position	end_position	gene_biotype
5.7847	0.480415	0.287649	1.67014	0.0948912	0.37951	AL627309.1	ENSG00000237683	1	134901	139379	protein_coding
9.03571	0.0959495	0.269667	0.355807	0.721985	0.870104	RP11-34P13.13	ENSG00000241860	1	141474	173862	processed_transcript
2.85509	0.249881	0.413073	0.604932	0.545224	0.765699	AP006222.2	ENSG00000228463	1	227615	267253	lincRNA
1.42228	0.367124	0.429192	0.855386	0.392338	0.657324	RP4-669L17.10	ENSG00000237094	1	317720	453948	lincRNA
4.83088	0.0986347	0.293394	0.336185	0.736731	0.876487	RP11-206L10.3	ENSG00000235373	1	677193	685396	lincRNA
8.10527	0.330168	0.235156	1.40404	0.160307	0.45451	RP11-206L10.2	ENSG00000228327	1	700237	714006	lincRNA
10.9445	0.31229	0.189123	1.65126	0.0986864	0.384951	RP11-206L10.9	ENSG00000237491	1	714150	745440	lincRNA
6.88115	-0.223558	0.312599	-0.71516	0.47451	0.717524	RP11-206L10.10	ENSG00000240453	1	745489	753092	processed_transcript
1.92566	-0.597145	0.52162	-1.14479	0.252296	0.547184	FAM87B	ENSG00000177757	1	752751	755214	lincRNA
4.14635	0.0321586	0.25356	0.126828	0.899076	0.956546	LINC00115	ENSG00000225880	1	761586	762902	lincRNA
126.972	0.481104	0.271594	1.77141	0.0764927	0.353401	LINC01128	ENSG00000228794	1	762988	794826	processed_transcript
4.68164	-0.0581067	0.298114	-0.194914	0.84546	0.930909	RP11-54O7.16	ENSG00000272438	1	840214	851356	lincRNA
19.484	-0.225508	0.265078	-0.850722	0.394924	0.659122	RP11-54O7.1	ENSG00000230699	1	846815	850328	lincRNA
68.3199	0.278889	0.293575	0.949976	0.342124	0.621067	RP11-54O7.3	ENSG00000223764	1	852245	856396	lincRNA
140.855	0.158784	0.267343	0.593935	0.552556	0.769803	SAMD11	ENSG00000187634	1	860260	879955	protein_coding
1.27436	0.319378	0.607534	0.525696	0.599099	0.798885	AL645608.1	ENSG00000268179	1	861264	866445	protein_coding
637.166	-0.046245	0.090025	-0.513691	0.607468	0.804088	NOC2L	ENSG00000188976	1	879584	894689	protein_coding
42.7623	-0.0217171	0.153731	-0.141267	0.887659	0.95105	KLHL17	ENSG00000187961	1	895967	901095	protein_coding
14.2187	-0.308325	0.236408	-1.30421	0.192163	0.487688	RP11-54O7.17	ENSG00000272512	1	931346	933431	lincRNA
186.706	-0.656019	0.248315	-2.64188	0.00824466	0.185629	HES4	ENSG00000188290	1	934342	935552	protein_coding
1.38078	0.199204	0.463579	0.429709	0.667407	0.840894	RP11-54O7.11	ENSG00000224969	1	947377	948573	antisense
28.8682	-0.451414	0.374741	-1.2046	0.228357	0.523633	ISG15	ENSG00000187608	1	948803	949920	protein_coding
1311.06	-0.323609	0.132197	-2.44793	0.0143678	0.213015	AGRN	ENSG00000188157	1	955503	991496	protein_coding
1.88396	0.077992	0.46741	0.16686	0.86748	0.941591	RP11-54O7.18	ENSG00000273443	1	997588	998668	lincRNA
49.4285	-0.276303	0.14693	-1.88051	0.0600388	0.327285	C1orf159	ENSG00000131591	1	1017198	1051741	protein_coding
435.483	-0.2478	0.159257	-1.55598	0.119712	0.409755	SDF4	ENSG00000078808	1	1152288	1167411	protein_coding
226.59	-0.0594708	0.143996	-0.413002	0.679605	0.847334	B3GALT6	ENSG00000176022	1	1167629	1170421	protein_coding
9.18529	-0.716644	0.601989	-1.19046	0.233866	0.529861	FAM132A	ENSG00000184163	1	1177826	1182102	protein_coding
259.099	-0.0395923	0.0805599	-0.491464	0.623098	0.814169	UBE2J2	ENSG00000160087	1	1189289	1209265	protein_coding
1.30791	-0.624362	0.480122	-1.30042	0.193456	0.489124	RP5-902P8.10	ENSG00000230415	1	1210603	1215800	lincRNA
9.25209	-0.436851	0.227947	-1.91646	0.055307	0.318668	SCNN1D	ENSG00000162572	1	1215816	1227409	protein_coding
359.552	0.144204	0.170141	0.847554	0.396686	0.66039	ACAP3	ENSG00000131584	1	1227756	1244989	protein_coding
74.4159	-0.062586	0.15812	-0.395814	0.692242	0.854608	PUSL1	ENSG00000169972	1	1243947	1247057	protein_coding
332.133	-0.17243	0.0843508	-2.0442	0.040934	0.287627	CPSF3L	ENSG00000127054	1	1246965	1260071	protein_coding
5.49271	-0.239569	0.239131	-1.00183	0.316424	0.599116	RP5-890O3.9	ENSG00000240731	1	1252961	1254069	sense_intronic
94.2954	-0.0837548	0.129473	-0.646892	0.517702	0.747004	GLTPD1	ENSG00000224051	1	1260136	1264277	protein_coding
7.31873	-0.246282	0.21736	-1.13306	0.257189	0.551603	TAS1R3	ENSG00000169962	1	1266694	1270686	protein_coding
269.836	-0.21619	0.08885	-2.4332	0.0149661	0.213911	DVL1	ENSG00000107404	1	1270656	1284730	protein_coding
87.412	-0.646924	0.396974	-1.62964	0.103179	0.390119	MXRA8	ENSG00000162576	1	1288069	1297157	protein_coding
334.783	-0.0141487	0.116587	-0.121358	0.903408	0.958608	AURKAIP1	ENSG00000175756	1	1309110	1310875	protein_coding
283.265	0.206677	0.116357	1.77623	0.0756946	0.352358	CCNL2	ENSG00000221978	1	1321091	1334708	protein_coding
95.8145	-0.0579501	0.0909174	-0.637393	0.523869	0.750815	RP4-758J18.2	ENSG00000224870	1	1334902	1337426	protein_coding
279.64	-0.0307369	0.0988977	-0.310794	0.755957	0.887093	MRPL20	ENSG00000242485	1	1337288	1342693	protein_coding
12.5036	-0.185315	0.216641	-0.855402	0.392329	0.657324	RP4-758J18.13	ENSG00000272455	1	1344476	1345998	lincRNA
3.81242	0.0180725	0.401512	0.0450111	0.964098	0.984929	ANKRD65	ENSG00000235098	1	1353800	1357149	protein_coding
2.14022	-0.394596	0.411573	-0.95875	0.337685	0.617217	RP4-758J18.10	ENSG00000225285	1	1365919	1369953	lincRNA
212.268	0.0589171	0.246311	0.239198	0.810952	0.914874	VWA1	ENSG00000179403	1	1370241	1378262	protein_coding
2.00838	0.632814	0.407952	1.5512	0.120854	0.411101	ATAD3C	ENSG00000215915	1	1385069	1405538	protein_coding
219.963	0.0306308	0.138271	0.221528	0.824682	0.921218	ATAD3B	ENSG00000160072	1	1407143	1433228	protein_coding
127.808	-0.220028	0.136652	-1.61013	0.107369	0.395392	ATAD3A	ENSG00000197785	1	1447531	1470067	protein_coding
15.1269	-0.222313	0.199121	-1.11648	0.264219	0.556687	TMEM240	ENSG00000205090	1	1470554	1475833	protein_coding
592.323	0.131964	0.0555456	2.37578	0.0175118	0.222911	SSU72	ENSG00000160075	1	1477053	1510249	protein_coding
6.80187	0.0913818	0.205533	0.444609	0.656602	0.834126	AL645728.1	ENSG00000215014	1	1510355	1511373	protein_coding
96.9043	0.231739	0.21911	1.05764	0.290222	0.576854	C1orf233	ENSG00000228594	1	1533392	1535476	protein_coding
100.562	0.028618	0.160387	0.178431	0.858385	0.937103	RP11-345P4.9	ENSG00000272106	1	1549138	1551175	antisense
197.443	-0.156867	0.138313	-1.13415	0.256732	0.551312	MIB2	ENSG00000197530	1	1550795	1565990	protein_coding
4.44413	-0.524247	0.407527	-1.28641	0.1983	0.494352	MMP23B	ENSG00000189409	1	1567474	1570639	protein_coding
63.8204	-0.0392424	0.132455	-0.296269	0.767025	0.893503	CDK11B	ENSG00000248333	1	1570603	1590473	protein_coding
438.083	0.0602849	0.138475	0.43535	0.663309	0.838423	SLC35E2B	ENSG00000189339	1	1592939	1624167	protein_coding
9.39226	0.102074	0.267763	0.381209	0.703048	0.860018	RP11-345P4.7	ENSG00000269737	1	1603429	1604850	antisense
5.28567	-0.495994	0.338559	-1.46502	0.142917	0.434138	CDK11A	ENSG00000008128	1	1634169	1655766	protein_coding
60.7506	0.103789	0.184154	0.563599	0.573027	0.782215	RP1-283E3.8	ENSG00000268575	1	1634175	1669127	processed_transcript
59.8387	0.0414191	0.183228	0.226052	0.821161	0.919455	SLC35E2	ENSG00000215790	1	1656277	1677431	protein_coding
254.615	-0.199009	0.0662057	-3.00592	0.00264781	0.142889	NADK	ENSG00000008130	1	1682671	1711896	protein_coding
3407.42	0.309834	0.104503	2.96484	0.00302839	0.14566	GNB1	ENSG00000078369	1	1716729	1822495	protein_coding
2.13447	0.185807	0.331893	0.559842	0.575587	0.783915	RP1-140A9.1	ENSG00000231050	1	1822910	1824097	antisense
7.87336	-0.168824	0.235726	-0.716186	0.473876	0.717137	TMEM52	ENSG00000178821	1	1849029	1850712	protein_coding
5.32319	-0.63604	0.356613	-1.78356	0.0744957	0.349692	C1orf222	ENSG00000142609	1	1853396	1935276	protein_coding
3.16456	-0.146065	0.365258	-0.399896	0.689233	0.853188	GABRD	ENSG00000187730	1	1950780	1962192	protein_coding
92.3209	-0.0328786	0.150314	-0.218733	0.826858	0.922242	PRKCZ	ENSG00000067606	1	1981909	2116834	protein_coding
6.88701	0.128485	0.245924	0.522461	0.60135	0.800116	RP11-181G12.2	ENSG00000182873	1	2113233	2115828	antisense
96.2281	-0.068237	0.113111	-0.603272	0.546328	0.76632	C1orf86	ENSG00000162585	1	2115903	2144159	protein_coding
367.282	0.489167	0.225905	2.16536	0.0303599	0.261731	SKI	ENSG00000157933	1	2160134	2241558	protein_coding
49.8752	-0.288272	0.128346	-2.24605	0.0247006	0.246876	MORN1	ENSG00000116151	1	2252692	2323146	protein_coding
9.93292	0.151816	0.278093	0.545917	0.585123	0.790249	RP4-740C4.6	ENSG00000269896	1	2281853	2284259	processed_transcript
2.50882	0.0707103	0.353601	0.199972	0.841503	0.929514	RP4-740C4.7	ENSG00000272420	1	2294500	2295067	sense_intronic
561.186	0.0822447	0.0952464	0.863494	0.387866	0.654258	RER1	ENSG00000157916	1	2323267	2336883	protein_coding
126.948	-0.373897	0.139944	-2.67177	0.00754529	0.179591	PEX10	ENSG00000157911	1	2336236	2345236	protein_coding
41.8722	-0.519552	0.248606	-2.08986	0.0366303	0.27711	PLCH2	ENSG00000149527	1	2357419	2436969	protein_coding
195.279	-0.223292	0.0945879	-2.36068	0.0182415	0.225801	PANK4	ENSG00000157881	1	2439972	2458039	protein_coding
596.11	-0.522785	0.473367	-1.1044	0.269421	0.560112	HES5	ENSG00000197921	1	2460184	2461684	protein_coding
15.6364	-0.370911	0.466604	-0.794916	0.426662	0.682876	RP3-395M20.12	ENSG00000272449	1	2477904	2478899	lincRNA
1.40796	-0.0975155	0.499655	-0.195166	0.845263	0.930909	RP3-395M20.8	ENSG00000238164	1	2481359	2488470	processed_transcript
1.64991	0.107766	0.45118	0.238853	0.81122	0.914967	RP3-395M20.9	ENSG00000228037	1	2512999	2515972	antisense
163.813	0.0840948	0.163964	0.512884	0.608032	0.80458	FAM213B	ENSG00000157870	1	2517930	2522908	protein_coding
2.17334	-0.668278	0.514819	-1.29808	0.194259	0.490007	MMEL1	ENSG00000142606	1	2522078	2564481	protein_coding
2.70773	-0.346784	0.367913	-0.942571	0.345901	0.623584	TTC34	ENSG00000215912	1	2567415	2718286	protein_coding
13.5436	-0.496374	0.448309	-1.10721	0.268202	0.559257	LINC00982	ENSG00000177133	1	2976179	2985001	antisense
67.3148	0.152411	0.351462	0.43365	0.664543	0.838929	PRDM16	ENSG00000142611	1	2985732	3355185	protein_coding
27.5577	-0.67148	0.364121	-1.84411	0.0651669	0.334792	ARHGEF16	ENSG00000130762	1	3370990	3397677	protein_coding
101.595	-0.808618	0.343387	-2.35483	0.0185311	0.225948	MEGF6	ENSG00000162591	1	3406484	3528059	protein_coding
213.038	0.310784	0.118461	2.62351	0.00870297	0.187308	TPRG1L	ENSG00000158109	1	3541566	3546691	protein_coding
98.9341	-0.385266	0.114433	-3.36673	0.000760655	0.0901938	WRAP73	ENSG00000116213	1	3547331	3569325	protein_coding
14.7114	-0.762704	0.279923	-2.72469	0.00643625	0.174501	TP73	ENSG00000078900	1	3569084	3652765	protein_coding
194.739	-0.27796	0.0900437	-3.08694	0.00202225	0.131543	TP73-AS1	ENSG00000227372	1	3652548	3663900	antisense
1.44759	-1.30052	0.573236	-2.26873	0.0232849	0.243508	CCDC27	ENSG00000162592	1	3668962	3688209	protein_coding
11.8178	0.147416	0.410488	0.359124	0.719502	0.868924	SMIM1	ENSG00000235169	1	3689352	3692546	protein_coding
483.913	-0.044161	0.0953776	-0.463012	0.643356	0.826305	LRRC47	ENSG00000130764	1	3696784	3713068	protein_coding
2.58191	0.193705	0.322989	0.599726	0.548689	0.768031	RP1-286D6.5	ENSG00000272153	1	3701572	3702102	antisense
180.155	0.0554224	0.0855562	0.647789	0.517121	0.746825	CEP104	ENSG00000116198	1	3728645	3773778	protein_coding
42.2973	-0.150137	0.112607	-1.33329	0.182437	0.477664	DFFB	ENSG00000169598	1	3773845	3801993	protein_coding
146.468	-0.101528	0.131962	-0.769375	0.441671	0.693873	C1orf174	ENSG00000198912	1	3805689	3816857	protein_coding
1.19535	0.491708	0.533614	0.921468	0.356806	0.631729	LINC01134	ENSG00000236423	1	3816936	3833789	lincRNA
63.8904	-1.3439	0.475024	-2.82911	0.00466771	0.162224	AJAP1	ENSG00000196581	1	4714792	4852594	protein_coding
110.623	-0.078342	0.0867539	-0.903037	0.366506	0.639165	NPHP4	ENSG00000131697	1	5922871	6052533	protein_coding
79.7576	0.152642	0.233822	0.652812	0.513878	0.745092	KCNAB2	ENSG00000069424	1	6051526	6161253	protein_coding
183.879	0.458726	0.492923	0.930623	0.352049	0.627844	CHD5	ENSG00000116254	1	6161853	6240183	protein_coding
2284.37	-0.217123	0.190983	-1.13687	0.255591	0.550491	RPL22	ENSG00000116251	1	6241329	6269449	protein_coding
15.5331	0.938986	0.282633	3.32229	0.00089283	0.0955511	RNF207	ENSG00000158286	1	6265535	6281359	protein_coding
718.604	-0.136755	0.100518	-1.3605	0.173671	0.46943	ICMT	ENSG00000116237	1	6281253	6296032	protein_coding
2.78586	0.324462	0.475764	0.681983	0.49525	0.731501	LINC00337	ENSG00000225077	1	6296300	6299504	antisense
6.16771	-0.735199	0.609869	-1.2055	0.228009	0.523295	HES3	ENSG00000173673	1	6304252	6305638	protein_coding
282.091	-0.0882138	0.16749	-0.526682	0.598415	0.798486	GPR153	ENSG00000158292	1	6307406	6321035	protein_coding
532.777	0.403412	0.186962	2.15772	0.0309493	0.263088	ACOT7	ENSG00000097021	1	6324329	6454451	protein_coding
5.87502	-0.83607	0.506794	-1.64972	0.0989994	0.385459	HES2	ENSG00000069812	1	6472478	6484730	protein_coding
5.24298	-0.707882	0.409407	-1.72904	0.083802	0.362291	ESPN	ENSG00000187017	1	6484848	6521430	protein_coding
13.4035	-0.252273	0.237476	-1.06231	0.288095	0.57525	TNFRSF25	ENSG00000215788	1	6521211	6526255	protein_coding
109.86	0.0297419	0.15859	0.187539	0.851238	0.933931	PLEKHG5	ENSG00000171680	1	6526152	6580121	protein_coding
327.816	0.10558	0.109283	0.966117	0.333986	0.614537	NOL9	ENSG00000162408	1	6581407	6614595	protein_coding
1.29261	-0.0225837	0.445773	-0.0506618	0.959595	0.983494	TAS1R1	ENSG00000173662	1	6615241	6639817	protein_coding
91.0084	-0.118553	0.117942	-1.00518	0.314812	0.597962	ZBTB48	ENSG00000204859	1	6640061	6649340	protein_coding
197.016	0.227253	0.16421	1.38392	0.166384	0.461545	KLHL21	ENSG00000162413	1	6650784	6674667	protein_coding
214.071	-0.0590123	0.100601	-0.586599	0.557473	0.772863	PHF13	ENSG00000116273	1	6673745	6684093	protein_coding
107.27	-0.219394	0.137093	-1.60033	0.109525	0.396801	THAP3	ENSG00000041988	1	6684926	6695646	protein_coding
267.124	0.150298	0.139729	1.07565	0.282086	0.571035	DNAJC11	ENSG00000007923	1	6694228	6761984	protein_coding
3.98824	-0.33742	0.265961	-1.26868	0.204554	0.500182	RP11-312B8.1	ENSG00000237436	1	6843952	6844903	antisense
902.669	0.359592	0.233911	1.5373	0.12422	0.41487	CAMTA1	ENSG00000171735	1	6845384	7829766	protein_coding
1.57149	-0.122123	0.473371	-0.257985	0.796418	0.907902	CAMTA1-IT1	ENSG00000237402	1	7429003	7430331	sense_intronic
3.8403	0.510946	0.31804	1.60654	0.108154	0.396332	RP11-338N10.1	ENSG00000270171	1	7753184	7754904	lincRNA
2.12084	0.298081	0.41832	0.712568	0.476113	0.718562	RP11-338N10.2	ENSG00000270035	1	7758363	7758932	lincRNA
2.89984	-0.0296684	0.310596	-0.0955208	0.923901	0.967174	RP11-338N10.3	ENSG00000269978	1	7760764	7761030	lincRNA
341.933	-0.289474	0.240247	-1.2049	0.228241	0.523473	VAMP3	ENSG00000049245	1	7831329	7841492	protein_coding
2.36178	0.537821	0.37859	1.42059	0.155436	0.448225	RP3-467L1.6	ENSG00000269925	1	7836443	7836835	sense_intronic
32.7952	0.25047	0.157317	1.59214	0.111354	0.398556	PER3	ENSG00000049246	1	7844380	7905237	protein_coding
7.71159	1.64908	0.58171	2.83489	0.00458421	0.160829	UTS2	ENSG00000049247	1	7903143	7913572	protein_coding
16.1751	1.18109	0.413217	2.85829	0.00425932	0.157323	TNFRSF9	ENSG00000049249	1	7979907	8000926	protein_coding
995.053	0.0862222	0.076826	1.1223	0.261733	0.554568	PARK7	ENSG00000116288	1	8014351	8045565	protein_coding
466.546	0.0213982	0.182373	0.117332	0.906597	0.960226	ERRFI1	ENSG00000116285	1	8064464	8086368	protein_coding
53.2483	0.311009	0.287399	1.08215	0.279186	0.569083	SLC45A1	ENSG00000162426	1	8377886	8404227	protein_coding
1149.8	0.266789	0.121852	2.18945	0.0285644	0.257277	RERE	ENSG00000142599	1	8412457	8877702	protein_coding
3.2986	0.889668	0.310484	2.86542	0.00416452	0.155998	RP5-1115A15.1	ENSG00000232912	1	8484705	8494898	antisense
2.63057	0.768218	0.361744	2.12365	0.0336991	0.27092	RP4-633I8.4	ENSG00000228423	1	8865919	8867110	lincRNA
6675.64	-0.188778	0.140149	-1.34698	0.177986	0.473389	ENO1	ENSG00000074800	1	8921061	8939308	protein_coding
3.23617	-0.078667	0.315241	-0.249546	0.802939	0.911028	ENO1-IT1	ENSG00000236269	1	8935847	8938066	sense_intronic
1.48567	-0.0640619	0.552182	-0.116016	0.90764	0.960594	ENO1-AS1	ENSG00000230679	1	8938894	8939953	antisense
10.0536	-0.0469843	0.615963	-0.0762778	0.939198	0.974092	SLC2A5	ENSG00000142583	1	9095166	9148537	protein_coding
23.1539	-0.422141	0.397268	-1.06261	0.287959	0.57525	GPR157	ENSG00000180758	1	9160364	9189229	protein_coding
1.8637	0.228981	0.467681	0.489609	0.624411	0.814751	RP3-510D11.1	ENSG00000228526	1	9242066	9262678	lincRNA
5.54142	-0.869648	0.449961	-1.93272	0.053271	0.315827	RP3-510D11.2	ENSG00000234546	1	9242263	9252148	lincRNA
328.367	-0.61627	0.227605	-2.70763	0.00677661	0.174855	H6PD	ENSG00000049239	1	9294834	9331396	protein_coding
92.5114	0.361172	0.228609	1.57987	0.114137	0.402417	SPSB1	ENSG00000171621	1	9352939	9429591	protein_coding
244.162	0.260058	0.10565	2.46149	0.0138361	0.211054	SLC25A33	ENSG00000171612	1	9599541	9645237	protein_coding
137.023	0.077708	0.146915	0.528933	0.596852	0.797574	TMEM201	ENSG00000188807	1	9648932	9674935	protein_coding
83.1665	0.171878	0.157504	1.09126	0.275159	0.565575	PIK3CD	ENSG00000171608	1	9711790	9789172	protein_coding
14.3336	0.0974614	0.313557	0.310825	0.755933	0.887093	RP11-558F24.4	ENSG00000231789	1	9732484	9747613	antisense
1354.15	0.00651584	0.0848027	0.0768353	0.938755	0.973943	CLSTN1	ENSG00000171603	1	9789084	9884584	protein_coding
372.143	-0.02411	0.113502	-0.21242	0.83178	0.924737	CTNNBIP1	ENSG00000178585	1	9908334	9970394	protein_coding
307.999	-0.0213455	0.0767745	-0.278028	0.780991	0.899823	LZIC	ENSG00000162441	1	9982173	10003465	protein_coding
3.2554	0.426209	0.290749	1.4659	0.142675	0.43391	RP11-84A14.4	ENSG00000228150	1	10002981	10010032	sense_intronic
73.8033	-0.257435	0.165753	-1.55312	0.120394	0.410405	NMNAT1	ENSG00000173614	1	10003486	10045559	protein_coding
1.30635	-0.250382	0.698217	-0.358603	0.719892	0.869026	RBP7	ENSG00000162444	1	10057264	10076078	protein_coding
600.535	0.180453	0.085546	2.10943	0.0349077	0.27463	UBE4B	ENSG00000130939	1	10092890	10241297	protein_coding
3876.33	0.315123	0.123588	2.5498	0.0107786	0.197211	KIF1B	ENSG00000054523	1	10270863	10441661	protein_coding
1.79757	0.913301	0.489215	1.86687	0.0619196	0.329727	RNU6-37P	ENSG00000199562	1	10359024	10359130	snRNA
1.76517	0.494854	0.410964	1.20413	0.228539	0.523805	RN7SL721P	ENSG00000265945	1	10450059	10450353	misc_RNA
1743.83	0.0801713	0.108681	0.737677	0.460711	0.707734	PGD	ENSG00000142657	1	10458649	10480201	protein_coding
22.6057	0.0054113	0.157754	0.0343021	0.972636	0.988393	APITD1	ENSG00000175279	1	10490159	10512210	protein_coding
1.5479	-0.11193	0.419938	-0.266539	0.789824	0.903863	CORT	ENSG00000241563	1	10509776	10511959	protein_coding
427.011	-0.355796	0.180627	-1.96978	0.0488633	0.30724	DFFA	ENSG00000160049	1	10516579	10532583	protein_coding
124.423	0.0562391	0.078684	0.714746	0.474766	0.717719	PEX14	ENSG00000142655	1	10532345	10690815	protein_coding
57.2166	0.316332	0.239314	1.32183	0.186225	0.481717	CASZ1	ENSG00000130940	1	10696661	10856707	protein_coding
4.41335	0.0865359	0.380424	0.227472	0.820057	0.91892	RP4-734G22.3	ENSG00000272078	1	10699298	10714390	antisense
596.99	0.165337	0.137131	1.20568	0.227939	0.523192	TARDBP	ENSG00000120948	1	11072414	11085796	protein_coding
15.3587	0.288531	0.20051	1.43898	0.150155	0.44316	MASP2	ENSG00000009724	1	11086580	11107290	protein_coding
8.41726	0.0512163	0.24061	0.21286	0.831436	0.924611	RP4-635E18.8	ENSG00000271895	1	11089716	11090585	antisense
239.154	0.0926311	0.0810529	1.14285	0.253102	0.547582	SRM	ENSG00000116649	1	11114641	11120081	protein_coding
329.755	-0.107987	0.129458	-0.834148	0.404198	0.666303	EXOSC10	ENSG00000171824	1	11126675	11159938	protein_coding
1.46683	0.612293	0.467681	1.30921	0.190463	0.486331	RP4-635E18.7	ENSG00000226849	1	11128528	11133154	antisense
1.41632	0.813258	0.483482	1.68209	0.0925521	0.375043	RP4-635E18.6	ENSG00000230337	1	11159732	11162157	antisense
972.566	0.18308	0.0935201	1.95765	0.0502708	0.309847	MTOR	ENSG00000198793	1	11166592	11322564	protein_coding
1.51795	0.565575	0.426221	1.32695	0.184524	0.480059	MTOR-AS1	ENSG00000225602	1	11203955	11209594	antisense
6.12303	0.531614	0.286121	1.858	0.0631687	0.331556	ANGPTL7	ENSG00000171819	1	11249398	11256038	protein_coding
141.26	0.110295	0.0854948	1.29008	0.197025	0.492715	UBIAD1	ENSG00000120942	1	11333263	11356106	protein_coding
116.314	-0.139784	0.191127	-0.731369	0.464554	0.710552	PTCHD2	ENSG00000204624	1	11539223	11597641	protein_coding
237.388	0.901075	0.368249	2.44691	0.0144085	0.213015	FBXO2	ENSG00000116661	1	11708424	11715842	protein_coding
187.209	0.483358	0.249232	1.93939	0.0524538	0.314828	FBXO44	ENSG00000132879	1	11714432	11723384	protein_coding
17.5056	0.156231	0.198139	0.788489	0.43041	0.685876	FBXO6	ENSG00000116663	1	11724181	11734411	protein_coding
638.866	-0.382591	0.205616	-1.86071	0.0627855	0.330793	MAD2L2	ENSG00000116670	1	11734537	11751707	protein_coding
1630.35	-0.434359	0.343042	-1.2662	0.205442	0.500803	DRAXIN	ENSG00000162490	1	11751786	11785914	protein_coding
102.787	-0.647025	0.297834	-2.17243	0.029823	0.260682	AGTRAP	ENSG00000177674	1	11796141	11814859	protein_coding
273.266	-0.0329157	0.097848	-0.336396	0.736572	0.87637	MTHFR	ENSG00000177000	1	11845780	11866977	protein_coding
312.417	0.392837	0.13779	2.85098	0.00435841	0.157936	CLCN6	ENSG00000011021	1	11866207	11903201	protein_coding
4.01508	-0.13771	0.58815	-0.234142	0.814875	0.915955	NPPA	ENSG00000175206	1	11905766	11908402	protein_coding
35.8755	0.430757	0.728347	0.591416	0.554242	0.77103	NPPB	ENSG00000120937	1	11917521	11918988	protein_coding
21.5761	0.0591708	0.240135	0.246407	0.805367	0.912211	RNU5E-1	ENSG00000199347	1	11968209	11968328	snRNA
7.78661	-0.201892	0.313209	-0.644592	0.519192	0.747884	RNU5E-4P	ENSG00000201801	1	11969865	11969984	snRNA
308.445	-0.100302	0.121315	-0.826791	0.408355	0.669314	KIAA2013	ENSG00000116685	1	11979648	11986485	protein_coding
410.515	-0.200453	0.267735	-0.748698	0.454039	0.702563	PLOD1	ENSG00000083444	1	11994262	12035595	protein_coding
969.132	0.210249	0.0592533	3.54831	0.000387711	0.0696062	MFN2	ENSG00000116688	1	12040238	12073571	protein_coding
152.653	-0.0737909	0.109879	-0.671564	0.501861	0.735642	MIIP	ENSG00000116691	1	12079523	12092102	protein_coding
2.94046	0.654552	0.443386	1.47626	0.139874	0.431763	TNFRSF8	ENSG00000120949	1	12123434	12204264	protein_coding
8.45381	-0.22165	0.492675	-0.44989	0.65279	0.831853	TNFRSF1B	ENSG00000028137	1	12227060	12269285	protein_coding
699.475	0.234052	0.106891	2.18962	0.0285515	0.257271	VPS13D	ENSG00000048707	1	12290124	12572099	protein_coding
1.28769	-0.340744	0.479572	-0.710518	0.477383	0.719681	SNORA59A	ENSG00000239149	1	12567300	12567451	snoRNA
412.708	0.223348	0.338138	0.660524	0.508918	0.741041	DHRS3	ENSG00000162496	1	12627939	12677737	protein_coding
8.26361	-0.0836949	0.406068	-0.20611	0.836705	0.927188	RP11-474O21.5	ENSG00000272482	1	12678906	12679250	lincRNA
2.06487	0.201846	1.33153	0.151589	0.879511	0.946814	AADACL3	ENSG00000188984	1	12776118	12788726	protein_coding
3.07613	-1.33442	0.617838	-2.15982	0.0307863	0.262478	C1orf158	ENSG00000157330	1	12806163	12823847	protein_coding
13.1329	-0.0520895	0.225476	-0.231021	0.817299	0.91732	HNRNPCL1	ENSG00000179172	1	12907261	12908578	protein_coding
562.873	-0.587798	0.428373	-1.37216	0.170013	0.464945	PDPN	ENSG00000162493	1	13909960	13944452	protein_coding
300.419	0.21875	0.0994118	2.20044	0.0277756	0.25568	PRDM2	ENSG00000116731	1	14026693	14151574	protein_coding
169.972	0.261543	0.188707	1.38598	0.165755	0.46091	KAZN	ENSG00000189337	1	14925200	15444539	protein_coding
2.23016	-1.13246	0.483623	-2.34162	0.0192002	0.227738	TMEM51-AS1	ENSG00000175147	1	15442448	15478960	processed_transcript
40.7329	-0.384723	0.27043	-1.42264	0.154842	0.447338	TMEM51	ENSG00000171729	1	15479028	15546976	protein_coding
12.0505	-0.810868	0.329414	-2.46155	0.013834	0.211054	FHAD1	ENSG00000142621	1	15573768	15726779	protein_coding
125.041	0.267263	0.207805	1.28613	0.198399	0.494358	EFHD2	ENSG00000142634	1	15736391	15756839	protein_coding
1.41104	0.187634	0.4948	0.379211	0.704531	0.861239	CELA2B	ENSG00000215704	1	15792404	15817895	protein_coding
61.985	-0.110985	0.137814	-0.805324	0.420633	0.678242	CASP9	ENSG00000132906	1	15817327	15853029	protein_coding
269.36	0.149581	0.0670052	2.23238	0.0255901	0.249435	DNAJC16	ENSG00000116138	1	15853308	15918874	protein_coding
4.92524	0.137595	0.307098	0.44805	0.654117	0.832669	AGMAT	ENSG00000116771	1	15898848	15911605	protein_coding
244.741	0.0413601	0.0920927	0.449114	0.653349	0.832311	DDI2	ENSG00000197312	1	15943995	15995539	protein_coding
404.95	-0.052185	0.0624991	-0.834973	0.403733	0.66607	PLEKHM2	ENSG00000116786	1	16010827	16061264	protein_coding
1.41523	0.369978	0.475916	0.777402	0.436922	0.690795	RP11-288I21.1	ENSG00000237938	1	16049214	16063391	antisense
4.32942	-0.13409	0.278648	-0.481216	0.630363	0.818533	SLC25A34	ENSG00000162461	1	16062900	16067891	protein_coding
139.316	0.239876	0.229635	1.0446	0.296209	0.582376	FBLIM1	ENSG00000162458	1	16083102	16113089	protein_coding
61.5242	-0.117935	0.103337	-1.14126	0.253761	0.548496	RP11-169K16.9	ENSG00000179743	1	16160560	16174642	antisense
560.426	0.24888	0.111752	2.22707	0.0259424	0.251272	SPEN	ENSG00000065526	1	16174359	16266955	protein_coding
146.012	-0.124375	0.0921206	-1.35013	0.176973	0.472464	ZBTB17	ENSG00000116809	1	16268364	16302627	protein_coding
2.64868	-0.00175349	0.572575	-0.00306247	0.997557	0.998945	HSPB7	ENSG00000173641	1	16340523	16346089	protein_coding
3.72626	-0.739206	0.605286	-1.22125	0.221991	0.516929	CLCNKB	ENSG00000184908	1	16370272	16383803	protein_coding
13.1559	0.215513	0.279403	0.771336	0.440508	0.69318	FAM131C	ENSG00000185519	1	16384264	16400127	protein_coding
343.15	-0.712665	0.372873	-1.91128	0.0559686	0.319652	EPHA2	ENSG00000142627	1	16450832	16482582	protein_coding
2.83845	-0.328372	0.576821	-0.569278	0.569168	0.779854	RP11-276H7.2	ENSG00000227959	1	16481706	16483824	antisense
25.103	0.185245	0.371166	0.499089	0.617716	0.811094	ARHGEF19	ENSG00000142632	1	16524349	16539104	protein_coding
10.541	-0.0430606	0.189311	-0.227459	0.820067	0.91892	C1orf134	ENSG00000204377	1	16555368	16556038	protein_coding
33.8976	-0.165754	0.131521	-1.26029	0.207566	0.503274	RSG1	ENSG00000132881	1	16558195	16563657	protein_coding
395.713	0.22476	0.0732132	3.06994	0.00214101	0.133491	FBXO42	ENSG00000037637	1	16573334	16678949	protein_coding
600.619	0.256134	0.189646	1.35059	0.176827	0.472335	SZRD1	ENSG00000055070	1	16679070	16724640	protein_coding
1.78621	0.0441502	0.44435	0.0993591	0.920853	0.965742	SPATA21	ENSG00000187144	1	16713612	16763919	protein_coding
190.618	-0.500262	0.225726	-2.21624	0.0266753	0.25304	NECAP2	ENSG00000157191	1	16767167	16786573	protein_coding
11.4132	0.177303	0.200388	0.884797	0.376266	0.646557	RP4-798A10.2	ENSG00000226029	1	16787443	16794976	lincRNA
62.015	-0.196833	0.233118	-0.844347	0.398476	0.661966	RNU1-1	ENSG00000206652	1	16840617	16840780	snRNA
8.88288	0.0654849	0.205102	0.31928	0.749514	0.883414	RP4-798A10.7	ENSG00000261135	1	16841140	16842249	lincRNA
13.0196	-0.465444	0.244585	-1.903	0.057041	0.322599	U1	ENSG00000233421	1	16860381	16862144	lincRNA
411.188	0.0586515	0.146396	0.400635	0.688689	0.85275	NBPF1	ENSG00000219481	1	16888814	16940057	protein_coding
84.2446	-0.144489	0.164806	-0.876718	0.38064	0.649037	CROCCP2	ENSG00000215908	1	16944751	16971178	lincRNA
115.521	-0.447103	0.193516	-2.31042	0.0208648	0.233098	CROCC	ENSG00000058453	1	17066768	17299474	protein_coding
4.09834	-0.0373455	0.322674	-0.115738	0.907861	0.960709	RNU1-4	ENSG00000207389	1	17067011	17067174	snRNA
11.7411	0.0320306	0.205793	0.155645	0.876313	0.945496	U1	ENSG00000228549	1	17197440	17200587	lincRNA
6.69532	-0.014646	0.345419	-0.0424005	0.966179	0.985791	RP11-108M9.4	ENSG00000238142	1	17215033	17216144	lincRNA
17.9811	-0.51492	0.232246	-2.21713	0.0266144	0.252823	RNU1-2	ENSG00000207005	1	17222475	17222638	snRNA
3.86944	-0.0728123	0.329282	-0.221125	0.824995	0.921287	RP11-108M9.6	ENSG00000272426	1	17230834	17231271	lincRNA
154.389	-0.573711	0.37941	-1.51212	0.130505	0.421933	MFAP2	ENSG00000117122	1	17300997	17307330	protein_coding
756.87	0.19508	0.248652	0.784551	0.432717	0.687929	ATP13A2	ENSG00000159363	1	17312453	17338423	protein_coding
384.439	0.182112	0.125159	1.45505	0.145656	0.43699	SDHB	ENSG00000117118	1	17345217	17380665	protein_coding
33.1621	0.491049	0.403588	1.21671	0.223716	0.519035	PADI2	ENSG00000117115	1	17393256	17445948	protein_coding
1.56473	-0.595164	0.690274	-0.862213	0.38857	0.654644	PADI1	ENSG00000142623	1	17531621	17572500	protein_coding
1.66289	-0.670433	0.864429	-0.775579	0.437998	0.69144	PADI3	ENSG00000142619	1	17575593	17610728	protein_coding
870.561	-0.304604	0.172878	-1.76195	0.0780771	0.354447	RCC2	ENSG00000179051	1	17733256	17766220	protein_coding
331.309	0.0580141	0.171883	0.337521	0.735725	0.876194	ARHGEF10L	ENSG00000074964	1	17866330	18024369	protein_coding
31.5446	0.277412	0.279416	0.992828	0.320794	0.603426	IGSF21	ENSG00000117154	1	18434240	18704977	protein_coding
9.66011	-0.0804469	0.564517	-0.142506	0.886681	0.950577	KLHDC7A	ENSG00000179023	1	18807424	18812478	protein_coding
125.645	-0.688717	0.4427	-1.55572	0.119775	0.409768	PAX7	ENSG00000009709	1	18957500	19075360	protein_coding
84.8102	0.159489	0.168499	0.946524	0.343881	0.622477	ALDH4A1	ENSG00000159423	1	19197926	19229275	protein_coding
118.108	0.168112	0.113991	1.47477	0.140273	0.43213	IFFO2	ENSG00000169991	1	19230775	19283180	protein_coding
6.242	0.603716	0.308452	1.95724	0.0503189	0.309847	RP5-1126H10.2	ENSG00000272084	1	19398604	19402005	3prime_overlapping_ncRNA
1790.46	0.375481	0.121871	3.08096	0.00206332	0.131656	UBR4	ENSG00000127481	1	19401000	19536770	protein_coding
1.85571	-0.0646953	0.39709	-0.162923	0.870579	0.942727	RP1-43E13.2	ENSG00000230424	1	19536995	19567198	antisense
798.891	0.0960846	0.0694752	1.38301	0.166663	0.461636	EMC1	ENSG00000127463	1	19542158	19578046	protein_coding
302.44	-0.114583	0.113102	-1.01309	0.311016	0.595224	MRTO4	ENSG00000053372	1	19578033	19586622	protein_coding
3.77835	-0.0687412	0.330318	-0.208106	0.835146	0.926367	AKR7A3	ENSG00000162482	1	19609052	19615744	protein_coding
366.62	-0.224551	0.147935	-1.5179	0.129039	0.42057	AKR7A2	ENSG00000053371	1	19630459	19638640	protein_coding
103.614	-0.0532393	0.0891808	-0.596982	0.550519	0.769112	PQLC2	ENSG00000040487	1	19638820	19655794	protein_coding
937.703	0.40559	0.188652	2.14993	0.0315604	0.265006	CAPZB	ENSG00000077549	1	19665267	19812066	protein_coding
1.55585	1.60603	0.629366	2.55182	0.0107161	0.197002	RN7SL277P	ENSG00000240490	1	19750878	19751163	misc_RNA
105.003	0.212511	0.191284	1.11097	0.266581	0.558604	MINOS1	ENSG00000173436	1	19923477	19956314	protein_coding
45.3505	0.210348	0.326894	0.643475	0.519916	0.748351	NBL1	ENSG00000158747	1	19967048	19984945	protein_coding
5.23757	0.544672	0.507883	1.07244	0.283524	0.571844	TMCO4	ENSG00000162542	1	20008706	20126438	protein_coding
139.287	-0.0166992	0.0814587	-0.205002	0.837571	0.927627	OTUD3	ENSG00000169914	1	20209006	20239438	protein_coding
1.17948	0.51032	1.41692	0.360161	0.718727	0.868594	PLA2G2A	ENSG00000188257	1	20301925	20306932	protein_coding
29.6997	-0.0462929	0.276649	-0.167334	0.867107	0.941551	UBXN10	ENSG00000162543	1	20512578	20522541	protein_coding
19.4369	0.00237538	0.503731	0.00471558	0.996238	0.998366	VWA5B1	ENSG00000158816	1	20617412	20681387	protein_coding
342.89	0.113056	0.305083	0.370573	0.710955	0.864699	CAMK2N1	ENSG00000162545	1	20808884	20812713	protein_coding
240.576	0.0544776	0.0886635	0.614431	0.538931	0.760494	MUL1	ENSG00000090432	1	20825943	20834654	protein_coding
18.6809	0.473075	0.4195	1.12771	0.259441	0.553185	FAM43B	ENSG00000183114	1	20878932	20881512	protein_coding
199.979	0.164496	0.148848	1.10513	0.269105	0.560092	PINK1	ENSG00000158828	1	20959948	20978004	protein_coding
24.1293	0.121299	0.175171	0.692459	0.488649	0.726446	PINK1-AS	ENSG00000117242	1	20969150	20978686	antisense
1601.47	0.018158	0.110318	0.164597	0.869262	0.942182	DDOST	ENSG00000244038	1	20978270	20988000	protein_coding
56.003	-0.568949	0.273468	-2.0805	0.0374799	0.278792	KIF17	ENSG00000117245	1	20990507	21044510	protein_coding
32.0513	-0.118402	0.280485	-0.422132	0.672929	0.844002	SH2D5	ENSG00000189410	1	21046225	21059330	protein_coding
1228.51	-0.0036252	0.0689724	-0.0525602	0.958082	0.982808	HP1BP3	ENSG00000127483	1	21069154	21113816	protein_coding
906.87	0.14696	0.10179	1.44375	0.148809	0.441702	EIF4G3	ENSG00000075151	1	21132963	21503377	protein_coding
414.608	0.0611936	0.182341	0.335599	0.737173	0.876561	ECE1	ENSG00000117298	1	21543740	21671997	protein_coding
1.59615	0.146411	0.430645	0.339981	0.733871	0.875568	RP5-1071N3.1	ENSG00000231105	1	21619783	21626267	antisense
68.1326	-0.332122	0.210941	-1.57448	0.115377	0.404114	NBPF3	ENSG00000142794	1	21766621	21811498	protein_coding
115.735	-0.282216	0.439054	-0.642783	0.520365	0.74857	ALPL	ENSG00000162551	1	21835858	21904905	protein_coding
125.678	0.467548	0.235787	1.98292	0.0473758	0.30457	RAP1GAP	ENSG00000076864	1	21922708	21995801	protein_coding
336.215	0.0550098	0.066474	0.827539	0.407932	0.669209	USP48	ENSG00000090686	1	22004791	22110099	protein_coding
434.025	-0.875781	0.376673	-2.32505	0.0200695	0.230718	HSPG2	ENSG00000142798	1	22148738	22263790	protein_coding
53.7667	-0.286018	0.146678	-1.94997	0.0511801	0.311665	LINC00339	ENSG00000218510	1	22351681	22357716	lincRNA
4198.47	0.34842	0.165726	2.10238	0.0355197	0.275252	CDC42	ENSG00000070831	1	22379120	22419437	protein_coding
2.76364	1.03784	0.409481	2.53452	0.0112603	0.20013	CDC42-IT1	ENSG00000230068	1	22385690	22390692	sense_intronic
2.58908	0.0735943	0.391904	0.187786	0.851044	0.933912	RP1-224A6.9	ENSG00000271840	1	22427106	22427853	lincRNA
122.834	-0.484911	0.245401	-1.97599	0.0481557	0.306162	WNT4	ENSG00000162552	1	22443798	22470462	protein_coding
225.533	-0.0153518	0.0889315	-0.172625	0.862946	0.93926	ZBTB40	ENSG00000184677	1	22778344	22857650	protein_coding
46.3613	0.561714	0.319419	1.75855	0.0786542	0.355653	EPHA8	ENSG00000070886	1	22890057	22930087	protein_coding
998.607	-0.0243547	0.143065	-0.170236	0.864825	0.940231	EPHB2	ENSG00000133216	1	23037332	23241818	protein_coding
117.734	-0.0207707	0.277372	-0.0748839	0.940307	0.974258	RP1-74M1.3	ENSG00000272796	1	23243175	23247993	lincRNA
2455.52	-0.0590913	0.0804789	-0.734246	0.462799	0.709253	KDM1A	ENSG00000004487	1	23345941	23410182	protein_coding
2.19983	0.253181	0.410097	0.61737	0.536991	0.75964	RP1-184J9.2	ENSG00000240553	1	23346640	23414551	antisense
332.481	0.0472303	0.102724	0.459779	0.645675	0.827542	LUZP1	ENSG00000169641	1	23410516	23504301	protein_coding
8.92548	-0.330299	0.483491	-0.683154	0.494509	0.730976	HTR1D	ENSG00000179546	1	23516993	23521222	protein_coding
25.416	0.0896074	0.212424	0.421833	0.673147	0.844115	RP5-1057J7.6	ENSG00000261326	1	23607802	23613245	lincRNA
1863.03	0.0523202	0.103287	0.506549	0.612471	0.807688	HNRNPR	ENSG00000125944	1	23630264	23670829	protein_coding
400.612	0.00282112	0.139442	0.0202316	0.983859	0.993667	ZNF436	ENSG00000125945	1	23685941	23695935	protein_coding
41.6782	-0.358024	0.239994	-1.4918	0.135751	0.427917	C1orf213	ENSG00000249087	1	23695490	23698332	protein_coding
18.6855	0.568845	0.33853	1.68034	0.0928917	0.375689	TCEA3	ENSG00000204219	1	23707554	23751233	protein_coding
476.627	-0.368581	0.223724	-1.64748	0.0994597	0.385673	ASAP3	ENSG00000088280	1	23755056	23811061	protein_coding
95.1387	-0.358618	0.424544	-0.844715	0.39827	0.661796	E2F2	ENSG00000007968	1	23832922	23857712	protein_coding
934.755	-0.532489	0.288346	-1.8467	0.0647903	0.334306	ID3	ENSG00000117318	1	23884409	23886285	protein_coding
7057.33	-0.0763377	0.161508	-0.472656	0.636458	0.822685	RPL11	ENSG00000142676	1	24018269	24022915	protein_coding
452.665	0.0856597	0.0980116	0.873975	0.382132	0.650266	TCEB3	ENSG00000011007	1	24069645	24088549	protein_coding
7.43249	-0.137195	0.224044	-0.612357	0.540302	0.761861	RP5-886K2.3	ENSG00000236810	1	24086872	24104777	antisense
499.914	0.238713	0.109565	2.17875	0.0293505	0.259867	PITHD1	ENSG00000057757	1	24104895	24114722	protein_coding
367.04	0.166168	0.141588	1.1736	0.240556	0.53569	LYPLA2	ENSG00000011009	1	24117460	24122029	protein_coding
129.814	-0.172946	0.110182	-1.56964	0.116499	0.40537	GALE	ENSG00000117308	1	24122089	24127271	protein_coding
160.805	-0.447582	0.207573	-2.15626	0.0310634	0.263511	HMGCL	ENSG00000117305	1	24128375	24165110	protein_coding
221.216	0.463928	0.217171	2.13623	0.0326608	0.268135	FUCA1	ENSG00000179163	1	24171567	24194784	protein_coding
29.2325	-1.01759	0.460871	-2.20798	0.0272456	0.255034	PNRC2	ENSG00000189266	1	24285599	24289952	protein_coding
77.3801	0.212386	0.175904	1.2074	0.227279	0.522383	SRSF10	ENSG00000188529	1	24291294	24307417	protein_coding
1.72441	-1.20847	0.687164	-1.75863	0.07864	0.355653	MYOM3	ENSG00000142661	1	24382525	24438665	protein_coding
14.138	-0.0454153	0.343547	-0.132195	0.89483	0.954588	IFNLR1	ENSG00000185436	1	24480647	24514449	protein_coding
11.7383	-0.658092	0.473336	-1.39033	0.164429	0.459367	GRHL3	ENSG00000158055	1	24645812	24690972	protein_coding
42.2808	0.0185332	0.180438	0.102712	0.918191	0.964791	STPG1	ENSG00000001460	1	24683489	24743424	protein_coding
219.92	0.360783	0.141222	2.55471	0.0106275	0.196927	NIPAL3	ENSG00000001461	1	24742284	24799466	protein_coding
245.555	0.375304	0.202358	1.85465	0.0636461	0.332525	RCAN3	ENSG00000117602	1	24829387	24867530	protein_coding
4.38391	0.123091	0.638264	0.192853	0.847074	0.931871	NCMAP	ENSG00000184454	1	24882602	24935819	protein_coding
265.991	0.179836	0.118978	1.5115	0.13066	0.421984	SRRM1	ENSG00000133226	1	24958207	24999758	protein_coding
1819.7	-0.235717	0.236607	-0.996237	0.319135	0.601689	CLIC4	ENSG00000169504	1	25071848	25170815	protein_coding
285.144	-0.106965	0.178683	-0.598633	0.549418	0.768216	SYF2	ENSG00000117614	1	25549170	25558993	protein_coding
136.867	0.123407	0.128137	0.963084	0.335505	0.616018	C1orf63	ENSG00000117616	1	25568728	25664704	protein_coding
1.22069	0.210188	0.477393	0.440284	0.659731	0.835576	RP3-465N24.6	ENSG00000272432	1	25574328	25574812	lincRNA
2.98393	0.122554	0.354323	0.345882	0.729432	0.873746	RHD	ENSG00000187010	1	25598884	25656936	protein_coding
561.062	0.114287	0.0739412	1.54565	0.122189	0.412557	TMEM50A	ENSG00000183726	1	25664408	25688852	protein_coding
11.7228	-0.134487	0.440688	-0.305175	0.760233	0.890159	RHCE	ENSG00000188672	1	25688740	25756683	protein_coding
514.88	0.312699	0.169257	1.84748	0.0646776	0.334181	TMEM57	ENSG00000204178	1	25757388	25826700	protein_coding
46.0128	-0.366124	0.347181	-1.05456	0.291625	0.57829	LDLRAP1	ENSG00000157978	1	25870071	25895377	protein_coding
207.743	0.310904	0.208301	1.49257	0.13555	0.427873	MAN1C1	ENSG00000117643	1	25943959	26112698	protein_coding
2.12814	0.952545	0.477269	1.99582	0.045953	0.302331	RP1-187B23.1	ENSG00000233478	1	25971035	25985602	antisense
322.409	-0.17488	0.118148	-1.48018	0.138827	0.431191	SEPN1	ENSG00000162430	1	26126667	26144713	protein_coding
373.186	0.293186	0.15866	1.84789	0.0646185	0.334181	MTFR1L	ENSG00000117640	1	26145131	26159432	protein_coding
1.3548	-0.548464	0.488366	-1.12306	0.261413	0.554493	AL020996.1	ENSG00000223474	1	26145212	26147288	protein_coding
44.4738	-0.104414	0.240681	-0.433826	0.664414	0.838869	AUNIP	ENSG00000127423	1	26158414	26185903	protein_coding
95.749	0.15388	0.131938	1.1663	0.243491	0.538466	PAQR7	ENSG00000182749	1	26187701	26197744	protein_coding
5300.54	0.123272	0.152216	0.809849	0.418027	0.67695	STMN1	ENSG00000117632	1	26210672	26233482	protein_coding
85.0276	-0.245084	0.126574	-1.93629	0.0528322	0.315364	PAFAH2	ENSG00000158006	1	26286258	26324648	protein_coding
16.7538	0.432283	0.232089	1.86258	0.0625219	0.33064	EXTL1	ENSG00000158008	1	26346375	26362955	protein_coding
25.1657	-0.955392	0.541299	-1.765	0.077564	0.353982	SLC30A2	ENSG00000158014	1	26363743	26372624	protein_coding
250.735	0.248588	0.110545	2.24875	0.0245286	0.246448	PDIK1L	ENSG00000175087	1	26437664	26452034	protein_coding
5.06918	0.316872	0.336783	0.940879	0.346767	0.624087	FAM110D	ENSG00000197245	1	26485511	26489119	protein_coding
3.46634	-0.356507	0.297434	-1.19861	0.230679	0.526308	ZNF593	ENSG00000142684	1	26496362	26498551	protein_coding
9.08628	-0.268369	0.288742	-0.929442	0.35266	0.628332	CNKSR1	ENSG00000142675	1	26503894	26516377	protein_coding
254.049	-0.0754132	0.119949	-0.628708	0.52954	0.754796	CEP85	ENSG00000130695	1	26560691	26605299	protein_coding
230.817	0.424965	0.178452	2.3814	0.017247	0.221415	SH3BGRL3	ENSG00000142669	1	26605667	26608007	protein_coding
56.0039	-0.325094	0.189266	-1.71766	0.0858587	0.365298	UBXN11	ENSG00000158062	1	26607819	26644854	protein_coding
9.68602	-0.710423	0.585172	-1.21404	0.224732	0.519998	AIM1L	ENSG00000176092	1	26648350	26680621	protein_coding
695.542	-0.749613	0.547899	-1.36816	0.171262	0.466163	LIN28A	ENSG00000131914	1	26737269	26756213	protein_coding
262.664	-0.161866	0.114327	-1.41582	0.156827	0.450615	DHDDS	ENSG00000117682	1	26758773	26797785	protein_coding
2.93373	0.366251	0.291773	1.25526	0.209384	0.505218	RP3-476K8.3	ENSG00000225891	1	26789247	26793773	antisense
2030.76	-0.357503	0.215253	-1.66085	0.0967445	0.382337	HMGN2	ENSG00000198830	1	26798941	26802463	protein_coding
146.227	-0.0081115	0.212521	-0.0381679	0.969554	0.987343	RPS6KA1	ENSG00000117676	1	26856252	26901521	protein_coding
7.30207	0.0334886	0.213698	0.156709	0.875474	0.94503	RP5-968P14.2	ENSG00000260063	1	27018623	27020622	antisense
724.023	0.401184	0.153133	2.61985	0.00879696	0.188023	ARID1A	ENSG00000117713	1	27022524	27108595	protein_coding
68.3448	-0.203665	0.130611	-1.55932	0.118921	0.408656	PIGV	ENSG00000060642	1	27113963	27124889	protein_coding
215.503	0.181899	0.0985307	1.84611	0.0648759	0.334306	ZDHHC18	ENSG00000204160	1	27153201	27184093	protein_coding
6.66896	-0.814591	0.684257	-1.19047	0.23386	0.529861	SFN	ENSG00000175793	1	27189633	27190947	protein_coding
157.585	0.14063	0.146399	0.960593	0.336757	0.616751	GPN2	ENSG00000142751	1	27202624	27216788	protein_coding
69.1696	-0.204681	0.0880734	-2.32398	0.0201265	0.230804	GPATCH3	ENSG00000198746	1	27216979	27226957	protein_coding
448.916	0.0672121	0.107693	0.624107	0.532558	0.756668	NUDC	ENSG00000090273	1	27226729	27273353	protein_coding
6.93132	-0.74119	0.688289	-1.07686	0.281544	0.570802	C1orf172	ENSG00000175707	1	27276053	27286897	protein_coding
121.302	0.161119	0.224592	0.717386	0.473136	0.716915	TRNP1	ENSG00000253368	1	27320198	27327389	protein_coding
52.0739	-0.36004	0.485028	-0.742307	0.457902	0.705298	FAM46B	ENSG00000158246	1	27331511	27339327	protein_coding
74.9209	0.515616	0.255627	2.01706	0.0436891	0.294969	SLC9A1	ENSG00000090020	1	27425306	27493472	protein_coding
361.217	0.168411	0.150108	1.12194	0.261889	0.554747	WDTC1	ENSG00000142784	1	27561007	27635110	protein_coding
249.308	0.276796	0.113867	2.43087	0.0150626	0.213911	TMEM222	ENSG00000186501	1	27648651	27662891	protein_coding
1.26446	0.055034	0.46657	0.117954	0.906104	0.960116	RNU6-48P	ENSG00000206888	1	27651710	27651816	snRNA
12.5801	-0.87658	0.432373	-2.02737	0.0426246	0.292508	SYTL1	ENSG00000142765	1	27668513	27680421	protein_coding
85.6922	-0.422581	0.26472	-1.59633	0.110415	0.397312	MAP3K6	ENSG00000142733	1	27681675	27693383	protein_coding
1.36821	-1.01258	0.939437	-1.07786	0.281098	0.57073	CD164L2	ENSG00000174950	1	27705666	27709870	protein_coding
9.54065	0.0825632	0.258632	0.319231	0.749552	0.883414	GPR3	ENSG00000181773	1	27719148	27722318	protein_coding
399.607	-0.0955476	0.239422	-0.399075	0.689838	0.853596	WASF2	ENSG00000158195	1	27730730	27816669	protein_coding
226.918	0.335835	0.192307	1.74635	0.0807506	0.358686	AHDC1	ENSG00000126705	1	27860546	27930942	protein_coding
123.182	-0.0144745	0.19711	-0.0734338	0.941461	0.974913	IFI6	ENSG00000126709	1	27992572	27998729	protein_coding
139.2	0.241961	0.176053	1.37436	0.169329	0.464082	FAM76A	ENSG00000009780	1	28052490	28089633	protein_coding
814.789	0.244165	0.127726	1.91164	0.0559224	0.319652	STX12	ENSG00000117758	1	28099694	28150963	protein_coding
1.2891	-0.245585	0.457501	-0.536796	0.591408	0.793347	RP3-426I6.5	ENSG00000269971	1	28100369	28100552	sense_intronic
495.444	0.0329704	0.076344	0.431867	0.665838	0.839801	PPP1R8	ENSG00000117751	1	28157289	28178187	protein_coding
8.88016	-0.0489014	0.284768	-0.171724	0.863655	0.939684	SCARNA1	ENSG00000252947	1	28160912	28161077	snoRNA
13.0206	0.23098	0.269689	0.856465	0.391741	0.656909	THEMIS2	ENSG00000130775	1	28199055	28213196	protein_coding
431.011	-0.170709	0.199781	-0.85448	0.392839	0.657431	RPA2	ENSG00000117748	1	28218035	28241257	protein_coding
4.78176	-0.788242	0.666773	-1.18218	0.237136	0.532586	SMPDL3B	ENSG00000130768	1	28261504	28285668	protein_coding
19.5398	-0.226324	0.350639	-0.645463	0.518627	0.747512	XKR8	ENSG00000158156	1	28285973	28294607	protein_coding
282.582	0.120783	0.105264	1.14743	0.251202	0.546656	EYA3	ENSG00000158161	1	28296855	28415207	protein_coding
1.62519	0.417751	0.567589	0.736011	0.461724	0.708509	PTAFR	ENSG00000169403	1	28473677	28520447	protein_coding
665.85	0.182282	0.104375	1.74641	0.0807392	0.358686	DNAJC8	ENSG00000126698	1	28525967	28559536	protein_coding
1.94623	-0.278273	0.398133	-0.698944	0.484587	0.723535	AL353354.1	ENSG00000215902	1	28527013	28527152	protein_coding
441.42	0.0737457	0.0867923	0.849681	0.395502	0.659703	ATPIF1	ENSG00000130770	1	28562620	28573417	protein_coding
4.36746	-0.180372	0.273517	-0.659456	0.509603	0.741625	RP5-1092A3.4	ENSG00000270605	1	28566020	28567964	antisense
336.528	-0.202868	0.146424	-1.38548	0.165905	0.461206	SESN2	ENSG00000130766	1	28586038	28609002	protein_coding
73.5707	-0.207471	0.171658	-1.20863	0.226804	0.521906	MED18	ENSG00000130772	1	28655513	28662476	protein_coding
190.388	-0.00886148	0.144104	-0.0614937	0.950966	0.979456	PHACTR4	ENSG00000204138	1	28696114	28826881	protein_coding
257.788	-0.457561	0.229873	-1.99049	0.0465368	0.303432	RCC1	ENSG00000180198	1	28832455	28865812	protein_coding
2705.67	-0.218877	0.245956	-0.889904	0.373517	0.644902	SNHG3	ENSG00000242125	1	28832492	28837404	sense_intronic
1550.93	-0.0769049	0.273565	-0.281121	0.778618	0.89863	SNORA73B	ENSG00000200087	1	28835071	28835274	snoRNA
250.666	0.116302	0.186091	0.624975	0.531988	0.756411	TRNAU1AP	ENSG00000180098	1	28879597	28905051	protein_coding
66.6734	-0.0971031	0.176453	-0.550305	0.58211	0.788323	SNHG12	ENSG00000197989	1	28905050	28909495	antisense
1.72176	0.0690469	0.434065	0.159071	0.873613	0.944339	SNORD99	ENSG00000221539	1	28905261	28905334	snoRNA
214.915	0.0597096	0.140756	0.424205	0.671416	0.843473	TAF12	ENSG00000120656	1	28915835	28969597	protein_coding
6.11714	-0.460151	0.407348	-1.12962	0.258634	0.552755	RAB42	ENSG00000188060	1	28918712	28921955	protein_coding
3.38043	0.293106	0.336913	0.869975	0.384314	0.65137	RP11-442N24__B.1	ENSG00000229388	1	28969740	28975093	lincRNA
48.4551	0.141738	0.174728	0.811194	0.417255	0.676167	RNU11	ENSG00000270103	1	28975112	28975245	lincRNA
145.273	-0.106959	0.100073	-1.0688	0.285158	0.573341	GMEB1	ENSG00000162419	1	28995244	29045865	protein_coding
1271.81	0.350893	0.144983	2.42024	0.0155103	0.215885	YTHDF2	ENSG00000198492	1	29063133	29096287	protein_coding
1.91644	0.539492	0.440479	1.22479	0.220656	0.515778	OPRD1	ENSG00000116329	1	29138654	29190208	protein_coding
2.12974	0.601692	0.443631	1.35629	0.175007	0.470163	RP1-212P9.2	ENSG00000226852	1	29194087	29197779	lincRNA
937.093	-0.10233	0.15332	-0.667426	0.5045	0.7378	EPB41	ENSG00000159023	1	29213603	29446553	protein_coding
17.2743	-0.60708	0.563972	-1.07644	0.281732	0.570853	TMEM200B	ENSG00000253304	1	29445940	29450447	protein_coding
481.922	-0.141555	0.151046	-0.937166	0.348673	0.625671	SRSF4	ENSG00000116350	1	29474255	29508499	protein_coding
127.14	-0.0817552	0.126471	-0.646433	0.517999	0.747226	MECR	ENSG00000116353	1	29519385	29557454	protein_coding
1.37143	0.22341	0.479293	0.466124	0.641127	0.825091	RP11-467D18.2	ENSG00000237934	1	29550445	29551328	antisense
429.782	-0.187754	0.195781	-0.959003	0.337557	0.617201	PTPRU	ENSG00000060656	1	29563028	29653325	protein_coding
3.81511	0.151583	0.418067	0.362579	0.716919	0.867269	MATN1	ENSG00000162510	1	31184124	31196434	protein_coding
3.8737	-0.711772	0.501434	-1.41947	0.155761	0.44879	MATN1-AS1	ENSG00000186056	1	31191351	31199674	antisense
17.5227	0.360594	0.483525	0.745761	0.455812	0.70394	LAPTM5	ENSG00000162511	1	31205316	31230667	protein_coding
2.25598	0.438731	0.354666	1.23703	0.216078	0.511957	RP1-65J11.1	ENSG00000223382	1	31297075	31307131	lincRNA
969.193	0.0495393	0.132767	0.373129	0.709052	0.8638	SDC3	ENSG00000162512	1	31342314	31381608	protein_coding
1657.16	0.188797	0.117986	1.60016	0.109563	0.396801	PUM1	ENSG00000134644	1	31404353	31538838	protein_coding
1.64332	-0.619934	0.397621	-1.55911	0.118971	0.408732	SNORD85	ENSG00000200181	1	31441011	31441083	snoRNA
345.966	0.165404	0.147524	1.1212	0.262201	0.555161	NKAIN1	ENSG00000084628	1	31652592	31712401	protein_coding
567.922	-0.178763	0.128105	-1.39544	0.162882	0.457812	SNRNP40	ENSG00000060688	1	31732417	31769662	protein_coding
410.065	0.143008	0.069326	2.06284	0.0391283	0.282578	ZCCHC17	ENSG00000121766	1	31769842	31837783	protein_coding
149.815	0.91143	0.218759	4.16637	3.09488e-05	0.0134556	FABP3	ENSG00000121769	1	31838472	31849697	protein_coding
115.571	-0.371686	0.232299	-1.60003	0.109591	0.396801	SERINC2	ENSG00000168528	1	31882412	31907525	protein_coding
30.394	-1.33935	0.786996	-1.70185	0.0887836	0.370374	TINAGL1	ENSG00000142910	1	32042116	32053288	protein_coding
24.7144	0.148243	0.534428	0.277387	0.781483	0.899985	HCRTR1	ENSG00000121764	1	32083287	32098119	protein_coding
387.504	-0.0408079	0.120912	-0.3375	0.73574	0.876194	PEF1	ENSG00000162517	1	32095463	32110497	protein_coding
33.6105	0.476008	0.368182	1.29286	0.19606	0.491851	COL16A1	ENSG00000084636	1	32117848	32169920	protein_coding
425.957	0.0721703	0.228419	0.315956	0.752036	0.884866	BAI2	ENSG00000121753	1	32192718	32230494	protein_coding
3.18176	0.418076	0.533069	0.784281	0.432875	0.688039	SPOCD1	ENSG00000134668	1	32256023	32281652	protein_coding
2077.82	0.321271	0.142534	2.25399	0.0241966	0.246448	PTP4A2	ENSG00000184007	1	32372022	32410457	protein_coding
3.09567	0.411904	0.351786	1.17089	0.241641	0.536755	AL136115.1	ENSG00000212673	1	32379174	32380745	protein_coding
2.1353	0.213625	0.328146	0.651006	0.515043	0.745563	RP4-534N18.2	ENSG00000228634	1	32398621	32399576	lincRNA
1482.96	0.125354	0.0948528	1.32156	0.186314	0.48177	KHDRBS1	ENSG00000121774	1	32479430	32526451	protein_coding
2.09635	0.0909653	0.450213	0.20205	0.839878	0.92867	RP11-277A4.4	ENSG00000203325	1	32517892	32539075	antisense
79.0403	0.0113723	0.107564	0.105726	0.9158	0.96407	TMEM39B	ENSG00000121775	1	32537632	32568467	protein_coding
971.61	0.135878	0.0708223	1.91858	0.0550373	0.318195	KPNA6	ENSG00000025800	1	32573639	32642169	protein_coding
785.167	-0.0636284	0.0875536	-0.726736	0.467387	0.71267	TXLNA	ENSG00000084652	1	32645287	32663886	protein_coding
96.8393	-0.0155724	0.141352	-0.110168	0.912276	0.96294	CCDC28B	ENSG00000160050	1	32665987	32670988	protein_coding
2.44071	-0.128797	0.347903	-0.370208	0.711227	0.864815	RP4-622L5.7	ENSG00000224066	1	32670370	32672415	antisense
29.3604	-0.301575	0.163788	-1.84125	0.0655844	0.335614	IQCC	ENSG00000160051	1	32671236	32674288	protein_coding
5.74279	-0.278471	0.219593	-1.26812	0.204754	0.500201	DCDC2B	ENSG00000222046	1	32674695	32681797	protein_coding
61.649	-0.0385415	0.106297	-0.362582	0.716917	0.867269	TMEM234	ENSG00000160055	1	32680073	32687972	protein_coding
1648.55	0.102919	0.13427	0.766505	0.443376	0.695021	EIF3I	ENSG00000084623	1	32687529	32697205	protein_coding
2.71327	1.34338	0.732921	1.83291	0.0668164	0.337804	LCK	ENSG00000182866	1	32716840	32751766	protein_coding
445.981	0.0168308	0.175931	0.0956666	0.923785	0.967174	HDAC1	ENSG00000116478	1	32757687	32799236	protein_coding
2741.1	0.0172246	0.167467	0.102854	0.918079	0.964791	MARCKSL1	ENSG00000175130	1	32799433	32801980	protein_coding
2.17373	-0.26104	0.431813	-0.60452	0.545498	0.766002	TSSK3	ENSG00000162526	1	32817122	32829913	protein_coding
8.01452	0.045243	0.261436	0.173056	0.862608	0.939255	FAM229A	ENSG00000225828	1	32826871	32829879	protein_coding
664.492	0.0488325	0.101054	0.483233	0.62893	0.817715	BSDC1	ENSG00000160058	1	32830704	32860332	protein_coding
66.9309	-0.00918157	0.170645	-0.0538052	0.95709	0.982562	ZBTB8B	ENSG00000273274	1	32930670	32962287	protein_coding
70.8455	-0.322028	0.134327	-2.39734	0.0165148	0.219596	ZBTB8A	ENSG00000160062	1	33005028	33071540	protein_coding
137.835	0.00715976	0.108839	0.065783	0.947551	0.977626	ZBTB8OS	ENSG00000176261	1	33065773	33116504	protein_coding
2076.71	0.0203531	0.0952124	0.213765	0.83073	0.924279	RBBP4	ENSG00000162521	1	33116743	33151812	protein_coding
8.46466	0.73616	0.392072	1.87761	0.0604341	0.32751	SYNC	ENSG00000162520	1	33145507	33169197	protein_coding
166.504	0.00594157	0.173909	0.0341647	0.972746	0.988393	KIAA1522	ENSG00000162522	1	33207486	33240571	protein_coding
1183.93	-0.0572645	0.0928365	-0.616832	0.537345	0.759644	YARS	ENSG00000134684	1	33240840	33283754	protein_coding
419.275	-0.0782982	0.0836033	-0.936544	0.348993	0.625968	S100PBP	ENSG00000116497	1	33282368	33324476	protein_coding
293.247	0.184556	0.118666	1.55526	0.119885	0.410015	FNDC5	ENSG00000160097	1	33327869	33338083	protein_coding
28.8025	0.230633	0.267333	0.862717	0.388293	0.654472	HPCA	ENSG00000121905	1	33351595	33364042	protein_coding
41.0456	-0.194745	0.283263	-0.687508	0.491763	0.728841	TMEM54	ENSG00000121900	1	33360195	33367039	protein_coding
353.546	0.280748	0.236055	1.18933	0.234309	0.530613	RNF19B	ENSG00000116514	1	33402046	33430286	protein_coding
1.717	1.23002	0.515152	2.38767	0.0169553	0.220132	RP1-117O3.2	ENSG00000236065	1	33452676	33498070	antisense
442.595	-0.0332946	0.169381	-0.196566	0.844167	0.930534	AK2	ENSG00000004455	1	33473585	33546597	protein_coding
93.3527	0.605971	0.356858	1.69807	0.0894944	0.371701	ADC	ENSG00000142920	1	33546705	33586131	protein_coding
82.5504	0.119371	0.14305	0.834471	0.404016	0.666294	TRIM62	ENSG00000116525	1	33611003	33647660	protein_coding
219.481	0.0529335	0.100908	0.524574	0.599879	0.799082	ZNF362	ENSG00000160094	1	33722146	33766320	protein_coding
1.90327	0.515481	0.433752	1.18842	0.234667	0.530812	RP11-415J8.7	ENSG00000270115	1	33726813	33727281	lincRNA
3.74844	0.201754	0.341558	0.590689	0.554729	0.771313	RP11-415J8.3	ENSG00000225313	1	33772967	33791644	antisense
1008.61	-0.133262	0.101142	-1.31758	0.187645	0.48256	PHC2	ENSG00000134686	1	33789224	33896653	protein_coding
2.34176	0.654512	0.364507	1.79561	0.0725569	0.345914	RN7SKP16	ENSG00000222112	1	33802167	33802465	misc_RNA
2.56066	0.439674	0.372478	1.1804	0.23784	0.533307	RP11-415J8.5	ENSG00000233246	1	33815953	33828846	antisense
80.8586	-0.231784	0.11515	-2.01288	0.044127	0.295716	ZSCAN20	ENSG00000121903	1	33938246	33962107	protein_coding
101.958	0.688819	0.397708	1.73197	0.0832789	0.362072	CSMD2	ENSG00000121904	1	33979609	34631443	protein_coding
216.154	0.17749	0.121351	1.46261	0.143574	0.43502	SMIM12	ENSG00000163866	1	35178338	35325417	protein_coding
3.81079	-1.38725	0.745257	-1.86144	0.0626818	0.33064	GJA4	ENSG00000187513	1	35258599	35261348	protein_coding
7.23237	0.804672	0.305078	2.63759	0.00834968	0.185629	RP5-997D16.2	ENSG00000230163	1	35316295	35317156	antisense
54.6534	0.111173	0.329803	0.33709	0.736049	0.876268	DLGAP3	ENSG00000116544	1	35331037	35395186	protein_coding
5.30544	-0.358221	0.416669	-0.859724	0.389941	0.655485	RP11-244H3.1	ENSG00000241014	1	35439957	35450914	processed_transcript
101.145	0.120772	0.10574	1.14216	0.253389	0.547977	ZMYM6	ENSG00000163867	1	35449523	35497569	protein_coding
192.525	-0.266553	0.193414	-1.37814	0.168159	0.463092	ZMYM1	ENSG00000197056	1	35525387	35581460	protein_coding
2644.66	-0.0576057	0.162902	-0.353622	0.723622	0.870992	SFPQ	ENSG00000116560	1	35641979	35658749	protein_coding
1306.92	0.131173	0.101027	1.29839	0.194154	0.490007	ZMYM4	ENSG00000146463	1	35734568	35887659	protein_coding
557.687	-0.108893	0.0814157	-1.3375	0.18106	0.476188	KIAA0319L	ENSG00000142687	1	35899091	36023551	protein_coding
489.968	0.393224	0.270526	1.45355	0.14607	0.437352	NCDN	ENSG00000020129	1	36023074	36032875	protein_coding
3.53935	0.52445	0.383458	1.36769	0.17141	0.466323	TFAP2E	ENSG00000116819	1	36038971	36060929	protein_coding
964.896	0.277503	0.109199	2.54126	0.0110455	0.198715	PSMB2	ENSG00000126067	1	36067185	36107445	protein_coding
276.822	0.46195	0.442735	1.0434	0.296763	0.582967	C1orf216	ENSG00000142686	1	36179476	36185073	protein_coding
115.689	-0.307884	0.341001	-0.902882	0.366588	0.639165	CLSPN	ENSG00000092853	1	36185819	36235568	protein_coding
303.291	-0.0332986	0.0959764	-0.346945	0.728632	0.873365	AGO4	ENSG00000134698	1	36273773	36323491	protein_coding
1258.49	-0.0943393	0.14024	-0.672701	0.501138	0.735426	AGO1	ENSG00000092847	1	36335409	36395211	protein_coding
3.30568	0.158726	0.301806	0.525922	0.598942	0.798781	RP4-789D17.5	ENSG00000271914	1	36395321	36395716	lincRNA
519.107	0.0282629	0.0994999	0.284049	0.776372	0.897565	AGO3	ENSG00000126070	1	36396319	36538101	protein_coding
1.26497	0.923816	0.525534	1.75786	0.0787712	0.355653	RP4-665N4.8	ENSG00000271554	1	36457710	36479231	antisense
31.3409	-0.736537	0.410464	-1.7944	0.0727492	0.345914	TEKT2	ENSG00000092850	1	36549676	36553876	protein_coding
177.968	-0.182908	0.104866	-1.7442	0.0811243	0.359216	ADPRHL2	ENSG00000116863	1	36554476	36559533	protein_coding
42.7085	0.530921	0.460248	1.15355	0.248683	0.544114	COL8A2	ENSG00000171812	1	36560837	36590821	protein_coding
305.479	0.0512043	0.0959685	0.533553	0.593651	0.795231	TRAPPC3	ENSG00000054116	1	36602173	36615098	protein_coding
672.66	0.0416012	0.103955	0.400185	0.68902	0.85311	MAP7D1	ENSG00000116871	1	36621180	36646450	protein_coding
1440.1	0.0114937	0.089951	0.127777	0.898325	0.956048	THRAP3	ENSG00000054118	1	36690017	36770958	protein_coding
32.819	0.354879	0.215597	1.64603	0.099757	0.38581	SH3D21	ENSG00000214193	1	36771988	36790484	protein_coding
40.123	-0.660465	0.413043	-1.59902	0.109815	0.397	EVA1B	ENSG00000142694	1	36787632	36789755	protein_coding
9.73365	0.134319	0.239105	0.561759	0.57428	0.783161	RP11-268J15.5	ENSG00000116883	1	36789335	36794822	protein_coding
377.8	-0.144824	0.116027	-1.24819	0.211961	0.508321	STK40	ENSG00000196182	1	36805225	36851497	protein_coding
68.9396	-0.0175572	0.127435	-0.137774	0.890419	0.952263	LSM10	ENSG00000181817	1	36856839	36863493	protein_coding
93.8758	-0.111182	0.124247	-0.894846	0.370869	0.642163	OSCP1	ENSG00000116885	1	36881428	36916086	protein_coding
2.57159	0.164656	0.374082	0.44016	0.659821	0.835597	SNORA63	ENSG00000201448	1	36884051	36884179	snoRNA
318.951	0.0130505	0.10632	0.122747	0.902307	0.958282	MRPS15	ENSG00000116898	1	36921319	36930038	protein_coding
5.47064	-1.5286	0.757439	-2.01811	0.0435799	0.294969	CSF3R	ENSG00000119535	1	36931644	36948879	protein_coding
201.133	0.0496879	0.226288	0.219578	0.8262	0.92183	GRIK3	ENSG00000163873	1	37261128	37499730	protein_coding
3.22636	0.132501	0.351365	0.377104	0.706096	0.862231	LINC01137	ENSG00000233621	1	37920480	37940012	antisense
16.9855	-0.378254	0.322027	-1.1746	0.240153	0.535347	ZC3H12A	ENSG00000163874	1	37940153	37949980	protein_coding
546.324	0.233579	0.107558	2.17166	0.0298813	0.260682	MEAF6	ENSG00000163875	1	37958176	37980375	protein_coding
1.29523	0.257063	0.52673	0.488037	0.625524	0.815573	MIR5581	ENSG00000263675	1	37966536	37966595	miRNA
176.955	-0.0311608	0.116273	-0.267998	0.788701	0.903321	SNIP1	ENSG00000163877	1	38000050	38019903	protein_coding
170.249	-0.24915	0.206326	-1.20755	0.227219	0.522383	DNALI1	ENSG00000163879	1	38022520	38032458	protein_coding
530.803	-0.0725892	0.157731	-0.460209	0.645366	0.827466	GNL2	ENSG00000134697	1	38032417	38061536	protein_coding
60.975	-0.594205	0.55947	-1.06209	0.288196	0.57525	RSPO1	ENSG00000169218	1	38076951	38100595	protein_coding
156.59	-0.272106	0.183451	-1.48326	0.138005	0.430674	C1orf109	ENSG00000116922	1	38147242	38157914	protein_coding
197.736	-0.484287	0.354279	-1.36697	0.171636	0.466693	CDCA8	ENSG00000134690	1	38158090	38175391	protein_coding
76.5457	0.300377	0.404108	0.743308	0.457295	0.704978	EPHA10	ENSG00000183317	1	38179552	38230805	protein_coding
233.228	0.304797	0.213445	1.42799	0.153295	0.445622	MANEAL	ENSG00000185090	1	38259474	38266809	protein_coding
127.808	0.0845553	0.114254	0.740067	0.45926	0.706529	YRDC	ENSG00000196449	1	38268616	38273857	protein_coding
277.804	0.018467	0.0901424	0.204865	0.837678	0.927662	C1orf122	ENSG00000197982	1	38272651	38275126	protein_coding
137.092	0.485561	0.186273	2.60672	0.00914144	0.189966	MTF1	ENSG00000188786	1	38275239	38325292	protein_coding
180.436	-0.149412	0.178167	-0.838607	0.40169	0.664331	INPP5B	ENSG00000204084	1	38326369	38412729	protein_coding
1028.84	-0.00157004	0.107166	-0.0146505	0.988311	0.995082	SF3A3	ENSG00000183431	1	38422647	38456593	protein_coding
49.7275	-0.175463	0.235853	-0.743953	0.456905	0.704844	FHL3	ENSG00000183386	1	38462442	38471278	protein_coding
301.256	0.0303127	0.0827737	0.366212	0.714207	0.866205	UTP11L	ENSG00000183520	1	38474930	38490496	protein_coding
62.0786	-0.300594	0.348755	-0.861904	0.38874	0.654675	POU3F1	ENSG00000185668	1	38509523	38512450	protein_coding
7.51404	-0.718702	0.255975	-2.80771	0.00498954	0.163682	RP5-884C9.2	ENSG00000224592	1	38512986	38584697	lincRNA
351.811	0.647844	0.26044	2.4875	0.0128646	0.207348	RRAGC	ENSG00000116954	1	39303870	39325495	protein_coding
5.07789	0.437788	0.222862	1.96439	0.0494845	0.309003	RP5-864K19.4	ENSG00000228436	1	39325672	39385068	antisense
57.7425	-0.214985	0.21124	-1.01773	0.308807	0.593839	MYCBP	ENSG00000214114	1	39328636	39347289	protein_coding
3.72993	0.922171	0.35367	2.60743	0.00912238	0.189966	RHBDL2	ENSG00000158315	1	39351479	39407471	protein_coding
1071.26	0.249242	0.0817418	3.04913	0.00229502	0.134421	AKIRIN1	ENSG00000174574	1	39456895	39471731	protein_coding
953.011	-0.00838031	0.0877526	-0.0954993	0.923918	0.967174	NDUFS5	ENSG00000168653	1	39491990	39500308	protein_coding
3271.39	0.266849	0.16238	1.64336	0.100309	0.386209	MACF1	ENSG00000127603	1	39546988	39952849	protein_coding
130.122	0.164636	0.152009	1.08307	0.278777	0.568923	KIAA0754	ENSG00000255103	1	39876151	39882154	protein_coding
2.51631	0.0630172	0.465789	0.135291	0.892382	0.95332	BMP8A	ENSG00000183682	1	39957318	39991607	protein_coding
11.9784	-0.210294	0.300486	-0.699845	0.484024	0.723108	RP11-69E11.4	ENSG00000182109	1	39987952	40011859	antisense
783.732	-0.0398846	0.0836693	-0.476694	0.63358	0.820703	PABPC4	ENSG00000090621	1	40026488	40042462	protein_coding
2.45069	-0.233374	0.345378	-0.675706	0.499228	0.733952	RP11-69E11.8	ENSG00000228060	1	40030832	40038875	antisense
1.46477	0.141799	0.411534	0.344561	0.730424	0.874012	SNORA55	ENSG00000201457	1	40033046	40033180	snoRNA
9.38179	-0.919123	0.318351	-2.88714	0.00388767	0.152661	HEYL	ENSG00000163909	1	40089825	40105617	protein_coding
1.90253	0.738449	0.447883	1.64875	0.099198	0.385525	NT5C1A	ENSG00000116981	1	40124793	40137710	protein_coding
316.744	0.212787	0.283968	0.749335	0.453656	0.702563	HPCAL4	ENSG00000116983	1	40144320	40157361	protein_coding
236.896	-0.0959063	0.138504	-0.692442	0.48866	0.726446	PPIE	ENSG00000084072	1	40157854	40229586	protein_coding
10.6006	0.249608	0.231621	1.07766	0.281186	0.57073	BMP8B	ENSG00000116985	1	40222854	40254533	protein_coding
198.827	-0.133547	0.0816462	-1.63568	0.101907	0.387878	TRIT1	ENSG00000043514	1	40306723	40349183	protein_coding
298.975	-0.502079	0.240476	-2.08785	0.036811	0.27735	MYCL	ENSG00000116990	1	40361098	40367928	protein_coding
2.30154	0.0641941	0.365344	0.175709	0.860523	0.938613	RP1-118J21.5	ENSG00000236546	1	40363417	40364770	antisense
136.628	-0.0231836	0.300456	-0.0771616	0.938495	0.973819	MFSD2A	ENSG00000168389	1	40420802	40435638	protein_coding
2138.62	0.256826	0.0862794	2.97667	0.00291393	0.145481	CAP1	ENSG00000131236	1	40505905	40538321	protein_coding
730.973	-0.0231806	0.0995899	-0.23276	0.815948	0.916749	PPT1	ENSG00000131238	1	40538379	40563375	protein_coding
698.777	0.0470627	0.0529985	0.888001	0.37454	0.645563	RLF	ENSG00000117000	1	40627045	40706593	protein_coding
79.2923	0.111993	0.123742	0.905055	0.365436	0.63859	RP1-39G22.7	ENSG00000259943	1	40722099	40723639	antisense
484.563	0.292776	0.11578	2.52872	0.0114479	0.200593	ZMPSTE24	ENSG00000084073	1	40723779	40759856	protein_coding
19.2863	-0.421933	0.448329	-0.941124	0.346641	0.624002	COL9A2	ENSG00000049089	1	40766159	40783488	protein_coding
309.048	0.345541	0.171536	2.01439	0.0439686	0.295462	SMAP2	ENSG00000084070	1	40810522	40888998	protein_coding
47.7455	0.0167773	0.195524	0.0858072	0.93162	0.970706	ZFP69B	ENSG00000187801	1	40915774	40929390	protein_coding
24.1968	0.070452	0.210978	0.333931	0.738432	0.877332	RP1-228H13.5	ENSG00000260920	1	40929991	40932436	sense_overlapping
35.5954	-0.0333987	0.126262	-0.264519	0.79138	0.9048	ZFP69	ENSG00000187815	1	40942887	40962015	protein_coding
26.7674	0.564547	0.209857	2.69015	0.0071419	0.177814	EXO5	ENSG00000164002	1	40974413	40982228	protein_coding
2.62682	0.580412	0.394421	1.47156	0.141141	0.432845	RP11-656D10.6	ENSG00000238186	1	40981426	40982846	antisense
29.6737	-0.145332	0.121383	-1.19731	0.231187	0.52665	ZNF684	ENSG00000117010	1	40997233	41013841	protein_coding
1021.39	0.322703	0.177072	1.82243	0.0683893	0.340624	RIMS3	ENSG00000117016	1	41086351	41131329	protein_coding
10.231	-0.0208751	0.194799	-0.107162	0.91466	0.963737	NFYC-AS1	ENSG00000272145	1	41156052	41157738	antisense
370.556	0.0463205	0.0848837	0.545694	0.585276	0.790326	NFYC	ENSG00000066136	1	41157320	41237275	protein_coding
8.38938	0.714556	0.397448	1.79786	0.0721992	0.345914	KCNQ4	ENSG00000117013	1	41249684	41306124	protein_coding
24.3472	-0.0570545	0.194507	-0.293329	0.76927	0.895116	CITED4	ENSG00000179862	1	41326729	41328018	protein_coding
530.918	0.0186984	0.158082	0.118283	0.905843	0.959988	CTPS1	ENSG00000171793	1	41445007	41478235	protein_coding
8.95667	-0.122058	0.214437	-0.569202	0.569219	0.779873	SLFNL1	ENSG00000171790	1	41481269	41488909	protein_coding
264.215	0.124781	0.0802743	1.55443	0.120081	0.410063	SCMH1	ENSG00000010803	1	41492872	41707826	protein_coding
6.38453	0.47054	0.285346	1.64901	0.0991447	0.385459	FOXO6	ENSG00000204060	1	41827594	41849262	protein_coding
48.3804	0.760895	0.247668	3.07224	0.00212457	0.133176	HIVEP3	ENSG00000127124	1	41972036	42501596	protein_coding
446.378	0.266228	0.0979857	2.717	0.00658759	0.174501	FOXJ3	ENSG00000198815	1	42642210	42801548	protein_coding
1.5135	0.677485	0.452107	1.49851	0.134002	0.426043	RP11-223A3.1	ENSG00000227527	1	42801057	42804047	sense_overlapping
249.638	0.558334	0.401972	1.38899	0.164836	0.459766	RIMKLA	ENSG00000177181	1	42846466	42888249	protein_coding
3.89726	-0.0455638	0.455724	-0.0999812	0.920359	0.965589	ZMYND12	ENSG00000066185	1	42896000	42921938	protein_coding
128.148	0.242645	0.144033	1.68464	0.0920571	0.374786	PPCS	ENSG00000127125	1	42921788	42939056	protein_coding
63.0224	-0.0833983	0.150616	-0.553715	0.579774	0.786639	CCDC30	ENSG00000186409	1	42929001	43120335	protein_coding
191.22	0.0815215	0.130979	0.6224	0.533679	0.757454	PPIH	ENSG00000171960	1	43124096	43142429	protein_coding
5.88934	0.416729	0.2397	1.73854	0.0821149	0.360315	RP5-994D16.3	ENSG00000234917	1	43144406	43147325	lincRNA
7346.72	0.25883	0.0843744	3.06763	0.00215762	0.133491	YBX1	ENSG00000065978	1	43148098	43168020	protein_coding
9.13442	-0.443523	0.422423	-1.04995	0.293742	0.580501	CLDN19	ENSG00000164007	1	43198764	43205925	protein_coding
401.045	-0.363284	0.311087	-1.16779	0.242892	0.537868	LEPRE1	ENSG00000117385	1	43212006	43232755	protein_coding
115.816	0.230009	0.105935	2.17123	0.0299135	0.260682	C1orf50	ENSG00000164008	1	43232940	43263968	protein_coding
18.3201	-0.0250908	0.194005	-0.129331	0.897096	0.955436	RP5-994D16.9	ENSG00000228452	1	43241484	43242461	antisense
185.216	-0.185527	0.0845081	-2.19537	0.0281372	0.256562	CCDC23	ENSG00000177868	1	43272723	43282954	protein_coding
43.0555	-0.15982	0.126742	-1.26098	0.207315	0.502959	ERMAP	ENSG00000164010	1	43282795	43310660	protein_coding
3.00199	-0.486451	0.31259	-1.5562	0.119661	0.409648	RP11-342M1.3	ENSG00000228192	1	43300352	43312093	antisense
73.912	-0.328905	0.133758	-2.45895	0.0139342	0.211332	ZNF691	ENSG00000164011	1	43312280	43318148	protein_coding
1357.98	-0.299664	0.247737	-1.20961	0.22643	0.521762	SLC2A1	ENSG00000117394	1	43391052	43424530	protein_coding
10.2729	-0.467906	0.415997	-1.12478	0.260682	0.554068	SLC2A1-AS1	ENSG00000227533	1	43424720	43449029	lincRNA
20.5913	-0.880045	0.611039	-1.44024	0.149798	0.442733	FAM183A	ENSG00000186973	1	43610824	43622067	protein_coding
308.254	0.0116797	0.107081	0.109074	0.913144	0.963077	EBNA1BP2	ENSG00000117395	1	43629846	43736607	protein_coding
28.3549	0.0765139	0.304662	0.251143	0.801703	0.910611	WDR65	ENSG00000243710	1	43637820	43720029	protein_coding
5.08865	-0.463712	0.732689	-0.632891	0.526805	0.752899	TMEM125	ENSG00000179178	1	43735665	43739673	protein_coding
3.45653	-0.578254	0.777489	-0.743745	0.457031	0.704844	C1orf210	ENSG00000253313	1	43747554	43751288	protein_coding
45.4394	-1.27956	0.668973	-1.91272	0.0557836	0.319652	TIE1	ENSG00000066056	1	43766664	43788779	protein_coding
1.55751	-0.256239	0.555301	-0.461441	0.644482	0.82691	RP1-92O14.3	ENSG00000234694	1	43820355	43824329	antisense
521.803	-0.498293	0.345275	-1.44318	0.148971	0.441849	CDC20	ENSG00000117399	1	43824626	43828874	protein_coding
99.6662	0.143526	0.196337	0.731021	0.464767	0.710721	ELOVL1	ENSG00000066322	1	43829068	43833696	protein_coding
275.256	0.144016	0.129781	1.10969	0.267134	0.55871	MED8	ENSG00000159479	1	43849588	43855479	protein_coding
2.93515	0.383204	0.333122	1.15034	0.250003	0.545357	RP1-92O14.6	ENSG00000229431	1	43850784	43854826	antisense
195.145	-0.0142512	0.0807335	-0.176522	0.859884	0.93834	SZT2	ENSG00000198198	1	43855553	43918321	protein_coding
6.06933	0.0462405	0.233066	0.198401	0.842731	0.930133	HYI	ENSG00000178922	1	43916824	43919660	protein_coding
2173.67	0.0588235	0.138847	0.423658	0.671816	0.843609	PTPRF	ENSG00000142949	1	43990858	44089343	protein_coding
572.851	0.0347343	0.100517	0.345557	0.729676	0.87377	KDM4A	ENSG00000066135	1	44115829	44171186	protein_coding
6.50763	0.0273479	0.228604	0.11963	0.904776	0.959586	KDM4A-AS1	ENSG00000236200	1	44165436	44173809	antisense
188.624	0.168199	0.114244	1.47228	0.140945	0.432724	ST3GAL3	ENSG00000126091	1	44171495	44396831	protein_coding
1.58461	0.385788	0.471068	0.818965	0.412806	0.67286	ARTN	ENSG00000117407	1	44398992	44402913	protein_coding
1.55372	0.016203	0.528395	0.0306646	0.975537	0.989304	RP11-7O11.3	ENSG00000237950	1	44410042	44412223	antisense
375.876	0.451628	0.227141	1.98832	0.0467767	0.303743	IPO13	ENSG00000117408	1	44412611	44433694	protein_coding
149.711	-0.0270988	0.118246	-0.229172	0.818735	0.918118	DPH2	ENSG00000132768	1	44435672	44439041	protein_coding
1195.6	0.42392	0.19163	2.21218	0.0269541	0.254297	ATP6V0B	ENSG00000117410	1	44440159	44443967	protein_coding
637.514	-0.048072	0.123756	-0.388443	0.697689	0.857382	B4GALT2	ENSG00000117411	1	44444615	44456840	protein_coding
28.3546	0.0857921	0.154079	0.556807	0.577659	0.785353	CCDC24	ENSG00000159214	1	44457031	44462200	protein_coding
75.8071	-0.227253	0.269159	-0.844305	0.398499	0.661966	SLC6A9	ENSG00000196517	1	44457172	44497139	protein_coding
5.3266	-0.308868	0.264223	-1.16897	0.242417	0.537448	RP5-1198O20.4	ENSG00000230615	1	44501798	44570647	lincRNA
146.283	-0.130315	0.06975	-1.86832	0.0617171	0.32939	DMAP1	ENSG00000178028	1	44679127	44686353	protein_coding
774.797	0.251954	0.213787	1.17853	0.238587	0.533849	ERI3	ENSG00000117419	1	44686742	44820932	protein_coding
1.96265	-0.0127781	0.40903	-0.0312401	0.975078	0.989011	ERI3-IT1	ENSG00000233602	1	44709080	44709945	sense_intronic
364.045	-0.137453	0.0976377	-1.40779	0.159193	0.45292	RNF220	ENSG00000187147	1	44870866	45117396	protein_coding
61.8408	0.242012	0.123951	1.95248	0.0508811	0.31094	TMEM53	ENSG00000126106	1	45100910	45140227	protein_coding
10.1527	-0.19031	0.199163	-0.955546	0.339301	0.618609	C1orf228	ENSG00000198520	1	45140364	45191263	protein_coding
5.57685	-0.215491	0.467508	-0.460937	0.644844	0.827273	RNU5F-1	ENSG00000199377	1	45187458	45187574	snRNA
11.0004	-0.54384	0.261057	-2.08322	0.037231	0.277834	RNU5D-1	ENSG00000200169	1	45196727	45196842	snRNA
370.487	-0.463127	0.392123	-1.18108	0.237572	0.533106	KIF2C	ENSG00000142945	1	45205490	45233439	protein_coding
1.2565	-0.635893	0.528722	-1.2027	0.229093	0.524466	RP11-269F19.2	ENSG00000225721	1	45224709	45241482	antisense
9760	-0.347827	0.21209	-1.64	0.101006	0.387123	RPS8	ENSG00000142937	1	45240923	45244451	protein_coding
14.5533	-0.226262	0.233515	-0.96894	0.332575	0.613313	SNORD46	ENSG00000200913	1	45242162	45242265	snoRNA
2.37404	-0.0462043	0.346557	-0.133324	0.893937	0.954054	BEST4	ENSG00000142959	1	45249257	45253377	protein_coding
178.235	-0.268178	0.153997	-1.74145	0.081605	0.359643	PLK3	ENSG00000173846	1	45265897	45271662	protein_coding
4.5385	-0.419676	0.403857	-1.03917	0.298725	0.58459	TCTEX1D4	ENSG00000188396	1	45271585	45272957	protein_coding
9.96713	-0.421098	0.31584	-1.33326	0.182446	0.477664	BTBD19	ENSG00000222009	1	45274154	45281257	protein_coding
14.6066	0.25672	0.252307	1.01749	0.308919	0.59385	PTCH2	ENSG00000117425	1	45285516	45308735	protein_coding
263.855	0.097502	0.093175	1.04644	0.295358	0.582025	EIF2B3	ENSG00000070785	1	45316450	45452282	protein_coding
165.932	0.340905	0.197134	1.72931	0.0837535	0.362291	HECTD3	ENSG00000126107	1	45468212	45477001	protein_coding
354.407	0.11496	0.113172	1.0158	0.309726	0.59458	UROD	ENSG00000126088	1	45477819	45481247	protein_coding
266.16	0.264986	0.310988	0.852078	0.394171	0.658456	ZSWIM5	ENSG00000162415	1	45482071	45771881	protein_coding
5.66236	0.357503	0.233355	1.53201	0.125519	0.416117	HPDL	ENSG00000186603	1	45792545	45794347	protein_coding
76.8389	-0.469975	0.216119	-2.17461	0.029659	0.260682	MUTYH	ENSG00000132781	1	45794835	45806142	protein_coding
84.7641	0.0641626	0.118491	0.541496	0.588166	0.791797	TOE1	ENSG00000132773	1	45805342	45809647	protein_coding
21.2924	0.0167104	0.29464	0.0567145	0.954773	0.980955	TESK2	ENSG00000070759	1	45809555	45956872	protein_coding
13.0313	0.0568336	0.29898	0.190092	0.849237	0.932921	CCDC163P	ENSG00000236624	1	45959538	45965751	protein_coding
51.6785	-0.288528	0.14425	-2.00019	0.0454801	0.300736	MMACHC	ENSG00000132763	1	45965725	45976739	protein_coding
3021.28	0.481929	0.217959	2.2111	0.0270292	0.254775	PRDX1	ENSG00000117450	1	45976708	45988719	protein_coding
769.71	-0.0654056	0.117239	-0.557884	0.576923	0.78471	AKR1A1	ENSG00000117448	1	46016215	46035721	protein_coding
692.055	-0.406409	0.218352	-1.86126	0.062708	0.33064	NASP	ENSG00000132780	1	46049518	46084566	protein_coding
5.49986	0.0674961	0.270667	0.24937	0.803075	0.911132	CCDC17	ENSG00000159588	1	46085716	46089729	protein_coding
625.459	-0.0740033	0.0889024	-0.83241	0.405177	0.66727	GPBP1L1	ENSG00000159592	1	46092976	46153785	protein_coding
161.715	-0.202927	0.154942	-1.3097	0.190298	0.486146	TMEM69	ENSG00000159596	1	46152886	46160115	protein_coding
125.697	-0.0192154	0.157792	-0.121777	0.903076	0.958465	IPP	ENSG00000197429	1	46159996	46216322	protein_coding
10.1695	-0.335378	0.224659	-1.49283	0.135482	0.427762	RP11-767N6.7	ENSG00000230896	1	46160356	46162747	sense_intronic
359.364	0.163111	0.13499	1.20832	0.226923	0.522044	MAST2	ENSG00000086015	1	46252659	46501796	protein_coding
1244.62	0.294984	0.198925	1.48289	0.138103	0.430674	PIK3R3	ENSG00000117461	1	46505812	46642160	protein_coding
1.41807	0.986484	0.572271	1.72381	0.0847427	0.363365	RP4-533D7.4	ENSG00000226957	1	46512490	46514040	antisense
3.63692	0.105055	0.398781	0.263441	0.792211	0.905204	TSPAN1	ENSG00000117472	1	46640745	46651630	protein_coding
545.938	0.123705	0.163362	0.75724	0.448906	0.699121	POMGNT1	ENSG00000085998	1	46654354	46685977	protein_coding
4.61609	0.387695	0.285064	1.36003	0.173821	0.46943	LURAP1	ENSG00000171357	1	46669006	46686933	protein_coding
45.2086	-0.302923	0.236956	-1.27839	0.201111	0.496768	RAD54L	ENSG00000085999	1	46713360	46744145	protein_coding
844.512	0.0884529	0.13576	0.651541	0.514697	0.745563	LRRC41	ENSG00000132128	1	46726868	46769280	protein_coding
1079	0.0243835	0.102231	0.238514	0.811482	0.915049	UQCRH	ENSG00000173660	1	46769303	46782448	protein_coding
124.011	-0.116319	0.0959066	-1.21284	0.225192	0.520493	NSUN4	ENSG00000117481	1	46805849	46830824	protein_coding
60.5168	0.280007	0.345464	0.810523	0.417639	0.676476	FAAH	ENSG00000117480	1	46859937	46879520	protein_coding
2.19016	-1.29723	0.645105	-2.01089	0.0443374	0.296753	DMBX1	ENSG00000197587	1	46972668	46979898	protein_coding
1.8556	0.371563	0.449023	0.827492	0.407958	0.669209	MKNK1-AS1	ENSG00000269956	1	47004368	47035927	antisense
65.6835	-0.056547	0.0982863	-0.575329	0.565069	0.777489	MKNK1	ENSG00000079277	1	47023090	47082515	protein_coding
22.8873	-0.150475	0.197181	-0.763128	0.445387	0.696807	MOB3C	ENSG00000142961	1	47073387	47082563	protein_coding
566.214	-0.0845934	0.0978011	-0.864954	0.387064	0.653689	ATPAF1	ENSG00000123472	1	47098409	47139539	protein_coding
285.681	-0.236025	0.158744	-1.48682	0.137061	0.42935	EFCAB14	ENSG00000159658	1	47124366	47184824	protein_coding
1.59089	0.839251	0.459592	1.82608	0.0678384	0.339935	CYP4A11	ENSG00000187048	1	47394849	47407156	protein_coding
39.7608	0.449179	0.398464	1.12728	0.259626	0.553307	CYP4X1	ENSG00000186377	1	47427036	47516423	protein_coding
1.30964	1.08208	0.537285	2.01398	0.0440116	0.29552	CYP4Z1	ENSG00000186160	1	47533160	47583991	protein_coding
3.50877	-1.03477	0.704674	-1.46844	0.141985	0.43358	TAL1	ENSG00000162367	1	47681962	47697892	protein_coding
177.275	-0.393348	0.317872	-1.23744	0.215923	0.511895	STIL	ENSG00000123473	1	47715811	47779819	protein_coding
882.283	0.216577	0.0990461	2.18663	0.0287694	0.257885	CMPK1	ENSG00000162368	1	47799469	47844511	protein_coding
1.18356	-0.51761	0.618247	-0.837222	0.402468	0.665065	RP11-511I2.2	ENSG00000225762	1	47846600	47874149	antisense
1.405	-0.246045	0.850996	-0.289126	0.772485	0.896358	FOXE3	ENSG00000186790	1	47881744	47883723	protein_coding
21.5628	0.335559	0.770306	0.435617	0.663115	0.838293	FOXD2	ENSG00000186564	1	47901689	47906363	protein_coding
12.2643	-0.583056	0.302097	-1.93003	0.0536032	0.316789	TRABD2B	ENSG00000269113	1	48226200	48462567	protein_coding
2.39892	-0.312258	0.412781	-0.756475	0.449364	0.69934	SLC5A9	ENSG00000117834	1	48688357	48714316	protein_coding
165.965	0.226816	0.1823	1.24419	0.21343	0.50991	SPATA6	ENSG00000132122	1	48761044	48937845	protein_coding
21.7273	0.930124	0.318919	2.91649	0.00353998	0.14929	AGBL4	ENSG00000186094	1	48998527	50489585	protein_coding
107.373	-0.0463001	0.123422	-0.375137	0.707559	0.863047	BEND5	ENSG00000162373	1	49193195	49242641	protein_coding
941.596	0.379407	0.273869	1.38536	0.165942	0.461216	ELAVL4	ENSG00000162374	1	50513686	50669458	protein_coding
4.53314	1.22311	0.525216	2.32877	0.0198715	0.2307	RP11-567C20.2	ENSG00000237337	1	50639978	50641540	antisense
21.4157	0.107311	0.482884	0.22223	0.824135	0.921002	DMRTA2	ENSG00000142700	1	50883222	50889172	protein_coding
2.2171	0.371197	0.382544	0.970338	0.331878	0.613201	RP5-850O15.4	ENSG00000271782	1	50902700	50902978	lincRNA
758.942	0.322155	0.148845	2.16437	0.0304363	0.26179	FAF1	ENSG00000185104	1	50905150	51425935	protein_coding
1.86859	0.66394	0.46667	1.42272	0.154818	0.447338	RP5-850O15.3	ENSG00000225767	1	50927141	50936822	antisense
56.0899	0.833209	0.387497	2.15024	0.0315365	0.265006	CDKN2C	ENSG00000123080	1	51426417	51440305	protein_coding
1416.2	0.485185	0.184586	2.6285	0.00857618	0.185924	RNF11	ENSG00000123091	1	51701943	51739127	protein_coding
56.303	0.591671	0.409277	1.44565	0.148276	0.440919	TTC39A	ENSG00000085831	1	51752930	51810788	protein_coding
1345.92	0.411949	0.148955	2.76558	0.00568209	0.171606	EPS15	ENSG00000085832	1	51819935	51985000	protein_coding
1078.02	0.277707	0.134922	2.05828	0.0395628	0.28433	OSBPL9	ENSG00000117859	1	52042851	52254889	protein_coding
1061.17	0.352158	0.104246	3.37813	0.000729799	0.0887796	NRD1	ENSG00000078618	1	52254863	52344477	protein_coding
2.77841	0.396527	0.440393	0.900393	0.367911	0.640058	RP4-657D16.3	ENSG00000266993	1	52259637	52264824	antisense
928.713	0.40466	0.202934	1.99405	0.0461465	0.302633	RAB3B	ENSG00000169213	1	52373628	52456436	protein_coding
471.581	-0.144796	0.168039	-0.861678	0.388865	0.654706	TXNDC12	ENSG00000117862	1	52485803	52521843	protein_coding
67.7903	-0.102383	0.153562	-0.666717	0.504953	0.738159	KTI12	ENSG00000198841	1	52497775	52499488	protein_coding
1.48185	-0.636918	0.455368	-1.39869	0.161906	0.456364	TXNDC12-AS1	ENSG00000228369	1	52516590	52518355	antisense
1155.62	0.161257	0.0798714	2.01895	0.0434922	0.294808	BTF3L4	ENSG00000134717	1	52521797	52556388	protein_coding
524.69	0.319278	0.150304	2.12421	0.0336526	0.27092	ZFYVE9	ENSG00000157077	1	52608046	52812358	protein_coding
124.515	0.0379416	0.0788498	0.481188	0.630383	0.818533	CC2D1B	ENSG00000154222	1	52811395	52831865	protein_coding
133.073	-0.162443	0.371703	-0.437023	0.662094	0.837561	ORC1	ENSG00000085840	1	52838501	52870131	protein_coding
347.497	-0.00813348	0.10266	-0.0792273	0.936852	0.972791	PRPF38A	ENSG00000134748	1	52870236	52886511	protein_coding
757.026	0.0303836	0.0889434	0.341606	0.732647	0.875141	ZCCHC11	ENSG00000134744	1	52873954	53019159	protein_coding
2.18624	-0.395103	0.363978	-1.08551	0.277694	0.567821	RP11-25O10.2	ENSG00000272371	1	53020490	53020945	lincRNA
28.4295	0.550141	0.319455	1.72213	0.0850467	0.364025	GPX7	ENSG00000116157	1	53068044	53074723	protein_coding
5.76934	0.309968	0.428417	0.723521	0.46936	0.714552	FAM159A	ENSG00000182183	1	53099016	53135355	protein_coding
126.355	0.171597	0.0943844	1.81806	0.0690545	0.341883	COA7	ENSG00000162377	1	53152508	53164038	protein_coding
1207.8	0.28062	0.127168	2.2067	0.0273352	0.255034	ZYG11B	ENSG00000162378	1	53192126	53293014	protein_coding
9.4575	0.0998211	0.386361	0.258362	0.796128	0.907741	ZYG11A	ENSG00000203995	1	53308183	53360670	protein_coding
6.55596	0.139455	0.319902	0.435932	0.662886	0.838055	ECHDC2	ENSG00000121310	1	53361656	53392884	protein_coding
559.429	0.158368	0.153991	1.02842	0.303751	0.588914	SCP2	ENSG00000116171	1	53392901	53517375	protein_coding
8.21948	0.741422	0.474714	1.56183	0.118328	0.407827	PODN	ENSG00000174348	1	53527854	53551174	protein_coding
159.733	-0.125968	0.126561	-0.995313	0.319584	0.601998	CPT2	ENSG00000157184	1	53662101	53679869	protein_coding
210.766	-0.10174	0.102336	-0.994177	0.320137	0.602538	C1orf123	ENSG00000162384	1	53679771	53686289	protein_coding
4.51222	-0.150775	0.31194	-0.483347	0.628849	0.817715	RP5-1024G6.7	ENSG00000259818	1	53686335	53689925	antisense
141.951	0.0565586	0.157924	0.358139	0.720239	0.869026	MAGOH	ENSG00000162385	1	53692564	53704282	protein_coding
2.35747	-0.30284	0.379054	-0.798936	0.424327	0.681486	RP5-1024G6.5	ENSG00000226754	1	53704282	53708455	antisense
60.2209	0.172487	0.28036	0.615235	0.5384	0.760362	RP5-1024G6.8	ENSG00000270172	1	53708036	53710212	lincRNA
301.749	0.148972	0.111622	1.33462	0.182002	0.476981	LRP8	ENSG00000157193	1	53711217	53793742	protein_coding
2.05455	0.294071	0.416187	0.706582	0.479826	0.720385	RP4-784A16.4	ENSG00000232762	1	53770208	53773134	antisense
2.09946	0.639553	0.444575	1.43857	0.150272	0.443379	RP4-784A16.5	ENSG00000225675	1	53793905	53802181	lincRNA
1.83249	-0.626148	0.59372	-1.05462	0.291599	0.57829	GLIS1	ENSG00000174332	1	53971910	54199877	protein_coding
531.639	-0.247878	0.165073	-1.50163	0.133194	0.425018	NDC1	ENSG00000058804	1	54231133	54304533	protein_coding
326.491	0.195428	0.0931863	2.09717	0.0359784	0.275913	YIPF1	ENSG00000058799	1	54317392	54356407	protein_coding
2.36954	-0.281913	0.601884	-0.468384	0.63951	0.824033	DIO1	ENSG00000211452	1	54356912	54376759	protein_coding
94.8535	-0.202834	0.151963	-1.33476	0.181955	0.476978	HSPB11	ENSG00000081870	1	54382247	54411602	protein_coding
255.205	-0.146599	0.1074	-1.36498	0.172259	0.467596	LRRC42	ENSG00000116212	1	54411750	54433841	protein_coding
95.8422	0.546931	0.229077	2.38754	0.0169616	0.220132	RP4-758J24.5	ENSG00000272091	1	54492356	54494172	lincRNA
1225.01	0.367149	0.133779	2.74444	0.00606139	0.174501	TMEM59	ENSG00000116209	1	54497347	54519177	protein_coding
71.0346	-0.201215	0.124358	-1.61803	0.105656	0.393294	TCEANC2	ENSG00000116205	1	54519260	54578192	protein_coding
7.89188	-0.586563	0.251746	-2.32998	0.0198073	0.230203	AL161915.1	ENSG00000212670	1	54569968	54571750	protein_coding
18.3938	-0.46561	0.268216	-1.73595	0.0825723	0.361409	AL357673.1	ENSG00000248835	1	54635333	54637997	protein_coding
26.1919	-0.152088	0.193387	-0.786445	0.431607	0.686944	CYB5RL	ENSG00000215883	1	54638009	54665709	protein_coding
401.719	-0.0248415	0.149846	-0.165779	0.86833	0.941752	MRPL37	ENSG00000116221	1	54649714	54691137	protein_coding
723.811	0.347702	0.13426	2.58977	0.0096041	0.191974	SSBP3	ENSG00000157216	1	54691105	54879152	protein_coding
2.70724	-0.13809	0.341782	-0.40403	0.686191	0.851667	SSBP3-AS1	ENSG00000198711	1	54703710	54704736	protein_coding
1.35875	0.357224	0.507307	0.704158	0.481334	0.721109	RP5-997D24.3	ENSG00000225632	1	54751078	54753044	antisense
12.8854	0.760187	0.540872	1.40548	0.159877	0.454025	ACOT11	ENSG00000162390	1	55007930	55104865	protein_coding
1.60744	0.143537	0.969776	0.14801	0.882335	0.948267	FAM151A	ENSG00000162391	1	55074855	55089229	protein_coding
15.8996	-0.257977	0.159395	-1.61848	0.10556	0.393252	TTC4	ENSG00000243725	1	55181495	55208330	protein_coding
71.7995	-0.331871	0.190507	-1.74204	0.081501	0.359571	PARS2	ENSG00000162396	1	55222571	55230187	protein_coding
2348.41	0.338028	0.188618	1.79213	0.0731127	0.346455	DHCR24	ENSG00000116133	1	55315306	55352891	protein_coding
12.5655	0.369728	0.500414	0.738844	0.460002	0.707218	PCSK9	ENSG00000169174	1	55505221	55530525	protein_coding
1148.28	0.1106	0.0998357	1.10782	0.267942	0.559202	USP24	ENSG00000162402	1	55532032	55680786	protein_coding
24.3671	-0.0875777	0.203191	-0.431012	0.66646	0.840231	RN7SKP291	ENSG00000199831	1	55842199	55842525	misc_RNA
786.513	0.0112604	0.244761	0.0460057	0.963306	0.984835	PPAP2B	ENSG00000162407	1	56960419	57110974	protein_coding
289.916	0.139571	0.119042	1.17245	0.241017	0.535882	PRKAA2	ENSG00000162409	1	57110995	57181008	protein_coding
6.19053	-0.709867	0.52183	-1.36034	0.173721	0.46943	C1orf168	ENSG00000187889	1	57184477	57285369	protein_coding
79.6507	0.411244	0.349942	1.17518	0.239923	0.535161	DAB1	ENSG00000173406	1	57460451	59012406	protein_coding
1.3152	0.338613	0.46673	0.725501	0.468145	0.713483	DAB1-AS1	ENSG00000226759	1	58326204	58346577	antisense
91.6616	-0.354516	0.250977	-1.41255	0.157789	0.452073	OMA1	ENSG00000162600	1	58881056	59012474	protein_coding
2.20697	-1.18404	1.14625	-1.03296	0.301621	0.586903	TACSTD2	ENSG00000184292	1	59041099	59043166	protein_coding
183.671	0.36805	0.0884706	4.16014	3.18047e-05	0.0135456	MYSM1	ENSG00000162601	1	59120411	59165764	protein_coding
738.53	-0.0642482	0.215143	-0.29863	0.765222	0.892845	JUN	ENSG00000177606	1	59246465	59249785	protein_coding
140.94	0.121041	0.176771	0.684737	0.49351	0.730275	FGGY	ENSG00000172456	1	59762310	60233347	protein_coding
105.582	0.11133	0.185445	0.600337	0.548282	0.767719	HOOK1	ENSG00000134709	1	60280458	60342050	protein_coding
2.92593	-0.5608	0.706001	-0.794333	0.427002	0.683157	CYP2J2	ENSG00000134716	1	60358980	60392462	protein_coding
1.26912	-0.668297	0.530301	-1.26022	0.207589	0.503274	RP11-776H12.1	ENSG00000226476	1	61005921	61106163	lincRNA
531.551	0.668225	0.419176	1.59414	0.110904	0.398081	NFIA	ENSG00000162599	1	61330931	61928465	protein_coding
1.47958	0.135218	0.564266	0.239635	0.810613	0.914761	RP4-668G5.1	ENSG00000237928	1	61405911	61436448	antisense
1.24651	0.915916	0.554049	1.65313	0.0983044	0.3842	RP5-833A20.1	ENSG00000237853	1	61714617	61719182	lincRNA
208.012	0.230611	0.139363	1.65475	0.097976	0.383848	TM2D1	ENSG00000162604	1	62146718	62191095	protein_coding
200.289	-0.513678	0.230313	-2.23035	0.0257244	0.250358	INADL	ENSG00000132849	1	62208149	62629592	protein_coding
86.4456	-0.727731	0.727247	-1.00067	0.316988	0.599586	L1TD1	ENSG00000240563	1	62660503	62678000	protein_coding
47.9751	-0.515125	0.421235	-1.22289	0.22137	0.516233	KANK4	ENSG00000132854	1	62702651	62785085	protein_coding
595.885	-0.163795	0.170475	-0.960811	0.336647	0.616741	USP1	ENSG00000162607	1	62901968	62917475	protein_coding
1159.9	0.229098	0.123538	1.85447	0.063672	0.332525	DOCK7	ENSG00000116641	1	62920399	63153969	protein_coding
6.1053	0.50998	0.257187	1.98291	0.0473771	0.30457	ANGPTL3	ENSG00000132855	1	63063158	63071830	protein_coding
3.74337	0.127617	0.273317	0.46692	0.640557	0.824562	AL138847.1	ENSG00000269624	1	63073437	63075249	protein_coding
3.68906	-0.262402	0.290398	-0.903594	0.366211	0.639054	RP11-230B22.1	ENSG00000235545	1	63154153	63176365	antisense
111.61	-0.103816	0.135553	-0.765869	0.443754	0.695353	ATG4C	ENSG00000125703	1	63249806	63331184	protein_coding
8.97185	-0.0726681	0.413956	-0.175545	0.860651	0.938613	RP4-792G4.2	ENSG00000230798	1	63786555	63790112	antisense
10.5588	-0.566095	0.512123	-1.10539	0.268991	0.560092	FOXD3	ENSG00000187140	1	63788730	63790797	protein_coding
114.512	-0.193089	0.131357	-1.46996	0.141573	0.432901	ALG6	ENSG00000088035	1	63833261	63904233	protein_coding
125.408	-0.231682	0.223745	-1.03547	0.300448	0.585734	ITGB3BP	ENSG00000142856	1	63906441	64059392	protein_coding
122.627	0.0950296	0.10829	0.877544	0.380191	0.648912	EFCAB7	ENSG00000203965	1	63989043	64038364	protein_coding
1.95681	0.554394	0.387334	1.43131	0.152343	0.444666	DLEU2L	ENSG00000116652	1	64014588	64015405	protein_coding
336.67	0.353216	0.226418	1.56002	0.118755	0.408548	PGM1	ENSG00000079739	1	64058947	64125916	protein_coding
239.76	0.409258	0.217403	1.88249	0.0597699	0.327285	ROR1	ENSG00000185483	1	64239693	64647181	protein_coding
4.17664	0.823554	0.366007	2.25011	0.0244421	0.246448	RP11-24J23.2	ENSG00000223949	1	64560125	64636980	antisense
850.095	0.184229	0.125347	1.46975	0.141628	0.432901	CACHD1	ENSG00000158966	1	64936428	65158741	protein_coding
183.491	-0.0326165	0.0959646	-0.339881	0.733946	0.875568	RAVER2	ENSG00000162437	1	65210778	65298915	protein_coding
3073.55	0.483705	0.304934	1.58626	0.11268	0.400804	JAK1	ENSG00000162434	1	65298912	65432187	protein_coding
7.66689	0.232983	0.265009	0.87915	0.37932	0.648619	RP11-182I10.3	ENSG00000226891	1	65437908	65468159	lincRNA
405.709	-0.162616	0.150321	-1.08179	0.279347	0.569251	AK4	ENSG00000162433	1	65613232	65697828	protein_coding
850.789	0.476207	0.319378	1.49105	0.135949	0.427917	DNAJC6	ENSG00000116675	1	65713902	65881552	protein_coding
1.28345	-0.0148103	0.593315	-0.0249619	0.980085	0.991632	RP5-1044H5.1	ENSG00000229294	1	65745139	65772204	antisense
177.243	-0.328494	0.240738	-1.36453	0.172402	0.4678	LEPR	ENSG00000116678	1	65886248	66107242	protein_coding
220.822	-0.0904615	0.146856	-0.615988	0.537902	0.760019	LEPROT	ENSG00000213625	1	65886270	65901690	protein_coding
832.217	0.394311	0.300931	1.3103	0.190093	0.486063	PDE4B	ENSG00000184588	1	66258197	66840259	protein_coding
5.84321	1.04745	0.463727	2.25876	0.0238982	0.246243	RP11-397C12.1	ENSG00000227466	1	66508183	66516401	antisense
2.27081	1.45807	0.538955	2.70537	0.00682281	0.174855	RNU4-88P	ENSG00000223152	1	66560144	66560229	snRNA
267.766	0.604944	0.34655	1.74562	0.0808769	0.358879	SGIP1	ENSG00000118473	1	66999066	67213982	protein_coding
1.40686	1.41123	0.553081	2.55157	0.0107238	0.197002	AL139147.1	ENSG00000248458	1	67131547	67142710	protein_coding
11.3565	-0.151153	0.369144	-0.40947	0.682195	0.848961	TCTEX1D1	ENSG00000152760	1	67218142	67244470	protein_coding
86.6538	-0.335821	0.227155	-1.47838	0.139306	0.431343	WDR78	ENSG00000152763	1	67278568	67390570	protein_coding
388.321	0.281166	0.128518	2.18775	0.0286876	0.257608	MIER1	ENSG00000198160	1	67390578	67454302	protein_coding
207.373	0.0194181	0.108131	0.179579	0.857483	0.936509	SLC35D1	ENSG00000116704	1	67465015	67519782	protein_coding
10.1116	1.15883	0.519944	2.22876	0.0258302	0.250837	IL12RB2	ENSG00000081985	1	67773047	67862583	protein_coding
3084.87	0.0524035	0.0973687	0.538197	0.590441	0.792967	SERBP1	ENSG00000142864	1	67873493	67896098	protein_coding
229.035	-0.0807256	0.177655	-0.454395	0.649544	0.829834	GADD45A	ENSG00000116717	1	68150744	68154021	protein_coding
508.015	-0.249286	0.305316	-0.816487	0.414222	0.673539	GNG12	ENSG00000172380	1	68167149	68299150	protein_coding
20.1001	-0.599469	0.270064	-2.21972	0.0264375	0.252152	GNG12-AS1	ENSG00000232284	1	68297986	68668670	antisense
8.15068	-0.0237579	0.47872	-0.049628	0.960419	0.983994	DIRAS3	ENSG00000162595	1	68511645	68517314	protein_coding
2692.06	0.150602	0.294285	0.511754	0.608823	0.80532	WLS	ENSG00000116729	1	68564142	68698803	protein_coding
46.0731	-0.572936	0.494244	-1.15922	0.246367	0.541945	RPE65	ENSG00000116745	1	68894505	68915642	protein_coding
172.422	-0.703647	0.364484	-1.93053	0.0535414	0.316531	DEPDC1	ENSG00000024526	1	68939835	68962904	protein_coding
1.54441	-0.486219	0.45789	-1.06187	0.288295	0.57525	RP4-694A7.2	ENSG00000233589	1	68944812	68949222	antisense
1.15948	-0.748898	0.536522	-1.39584	0.162763	0.457769	RP4-694A7.4	ENSG00000234264	1	68962359	69004310	antisense
95.8143	0.339638	0.329424	1.03101	0.302538	0.587755	LRRC7	ENSG00000033122	1	70034081	70617628	protein_coding
1.431	0.911997	0.58406	1.56148	0.118411	0.407978	RP11-181B18.1	ENSG00000237919	1	70479665	70496905	antisense
528.832	0.0752995	0.147615	0.510108	0.609976	0.806228	LRRC40	ENSG00000066557	1	70610488	70671303	protein_coding
1.38776	0.224958	0.415608	0.541274	0.588319	0.791849	RN7SL242P	ENSG00000244389	1	70645829	70646123	misc_RNA
761.236	-0.004725	0.0824811	-0.0572859	0.954317	0.980632	SRSF11	ENSG00000116754	1	70671365	70718735	protein_coding
547.095	0.447454	0.162571	2.75236	0.00591673	0.174501	ANKRD13C	ENSG00000118454	1	70726271	70820417	protein_coding
16.2131	-0.0049469	0.216436	-0.0228562	0.981765	0.992658	HHLA3	ENSG00000197568	1	70820488	70851022	protein_coding
67.9459	-0.133793	0.225228	-0.594033	0.55249	0.769803	CTH	ENSG00000116761	1	70876901	70905534	protein_coding
2.12268	0.182925	0.573686	0.31886	0.749833	0.883583	RP11-42O15.3	ENSG00000271992	1	70910754	70911219	lincRNA
122.239	0.804302	0.502615	1.60024	0.109546	0.396801	PTGER3	ENSG00000050628	1	71318036	71513491	protein_coding
1.24197	-0.0217058	0.507043	-0.0428086	0.965854	0.985728	ZRANB2-AS1	ENSG00000235079	1	71514538	71532867	antisense
480.906	0.268465	0.120717	2.22393	0.0261534	0.251634	ZRANB2	ENSG00000132485	1	71528974	71546980	protein_coding
1.40962	1.02551	0.420943	2.43623	0.0148412	0.213756	MIR186	ENSG00000207721	1	71533314	71533399	miRNA
12.5165	0.140027	0.193972	0.721896	0.470359	0.714925	ZRANB2-AS2	ENSG00000229956	1	71547007	71955652	processed_transcript
339.963	0.298797	0.351798	0.849343	0.395691	0.659716	NEGR1	ENSG00000172260	1	71861623	72748417	protein_coding
8.16115	-0.839983	0.292055	-2.87611	0.00402606	0.153601	LRRIQ3	ENSG00000162620	1	74491699	74663871	protein_coding
96.948	-0.489711	0.162494	-3.01371	0.00258075	0.141538	FPGT	ENSG00000254685	1	74663896	74699770	protein_coding
3.10912	-0.590028	0.439829	-1.34149	0.17976	0.474996	FPGT-TNNI3K	ENSG00000259030	1	74663919	75009666	protein_coding
1.18924	-0.486661	0.592847	-0.820889	0.411709	0.67193	TNNI3K	ENSG00000116783	1	74663947	75010112	protein_coding
1.61896	0.831014	0.558881	1.48693	0.137035	0.429331	LRRC53	ENSG00000162621	1	74935562	74978298	protein_coding
2.15735	-0.00942254	0.659533	-0.0142867	0.988601	0.995175	C1orf173	ENSG00000178965	1	75033795	75139422	protein_coding
199.05	-0.26627	0.377729	-0.704924	0.480857	0.72091	CRYZ	ENSG00000116791	1	75171170	75199092	protein_coding
115.104	-0.280882	0.33141	-0.847536	0.396696	0.66039	TYW3	ENSG00000162623	1	75198836	75232362	protein_coding
3.33111	-0.934216	0.587233	-1.59088	0.111637	0.399135	LHX8	ENSG00000162624	1	75594119	75627218	protein_coding
443.309	0.345941	0.229649	1.50639	0.131967	0.423694	SLC44A5	ENSG00000137968	1	75667816	76076801	protein_coding
1.33709	1.12671	0.558796	2.01632	0.0437666	0.295197	RNU6-503P	ENSG00000252338	1	76003700	76003804	snRNA
386.764	-0.103135	0.150026	-0.687445	0.491802	0.728841	ACADM	ENSG00000117054	1	76190036	76253260	protein_coding
511.786	0.260622	0.11445	2.27716	0.0227764	0.242017	RABGGTB	ENSG00000137955	1	76251879	76260764	protein_coding
3.623	0.277016	0.383588	0.722171	0.47019	0.714824	MSH4	ENSG00000057468	1	76262567	76378923	protein_coding
349.42	-0.210246	0.201984	-1.0409	0.297921	0.583733	ST6GALNAC3	ENSG00000184005	1	76540404	77100286	protein_coding
525.425	0.236326	0.315278	0.749579	0.453508	0.702563	ST6GALNAC5	ENSG00000117069	1	77333126	77531396	protein_coding
12.2188	0.277659	0.265127	1.04727	0.294976	0.581513	RP4-564M11.2	ENSG00000230498	1	77533605	77544167	antisense
319.182	-0.00223316	0.0990844	-0.0225379	0.982019	0.99277	PIGK	ENSG00000142892	1	77554675	77685115	protein_coding
87.1093	0.167835	0.284282	0.590383	0.554934	0.771547	AK5	ENSG00000154027	1	77747736	78025651	protein_coding
778.232	0.0639592	0.0707352	0.904205	0.365887	0.638864	ZZZ3	ENSG00000036549	1	78028101	78149104	protein_coding
1116.78	0.06744	0.121072	0.557026	0.57751	0.785202	USP33	ENSG00000077254	1	78161672	78225537	protein_coding
268.358	0.178736	0.114351	1.56305	0.118042	0.407513	FAM73A	ENSG00000180488	1	78245309	78344106	protein_coding
1.82761	0.60634	0.369919	1.63912	0.101189	0.387311	NEXN-AS1	ENSG00000235927	1	78347033	78355224	antisense
25.1438	0.209147	0.226111	0.924975	0.354979	0.630098	NEXN	ENSG00000162614	1	78354198	78409580	protein_coding
1807.4	-0.0593807	0.0867762	-0.684297	0.493788	0.730451	FUBP1	ENSG00000162613	1	78409740	78444794	protein_coding
385.368	0.639664	0.245206	2.60868	0.00908918	0.189872	DNAJB4	ENSG00000162616	1	78444859	78483648	protein_coding
3.16526	0.207517	0.31827	0.652014	0.514392	0.745372	GIPC2	ENSG00000137960	1	78445226	78604133	protein_coding
3.56439	0.110268	0.327022	0.337189	0.735974	0.876268	RP11-386I14.4	ENSG00000273338	1	78470030	78470238	antisense
72.1552	0.3932	0.435197	0.903499	0.366261	0.639089	PTGFR	ENSG00000122420	1	78769568	79005434	protein_coding
21.1067	-0.385118	0.492758	-0.781555	0.434476	0.68925	IFI44L	ENSG00000137959	1	79085607	79111830	protein_coding
10.2023	0.17781	0.531929	0.334275	0.738172	0.877223	IFI44	ENSG00000137965	1	79115481	79129763	protein_coding
4.17705	0.0371625	0.526402	0.0705972	0.943718	0.975698	ELTD1	ENSG00000162618	1	79355449	79472403	protein_coding
2259.84	-0.0664233	0.118478	-0.56064	0.575043	0.783737	LPHN2	ENSG00000117114	1	81771845	82458120	protein_coding
1.46682	0.976039	0.598563	1.63064	0.102967	0.389701	RP5-837I24.4	ENSG00000236676	1	82051626	82091398	antisense
476.845	0.667486	0.245938	2.71405	0.00664671	0.174501	TTLL7	ENSG00000137941	1	84330711	84464833	protein_coding
8.72416	1.17296	0.406309	2.88686	0.00389103	0.152661	TTLL7-IT1	ENSG00000233061	1	84444801	84449983	sense_intronic
11.9878	-0.0689913	0.231949	-0.297441	0.76613	0.893206	RP11-486G15.2	ENSG00000271576	1	84542014	84543614	lincRNA
1072.48	0.376093	0.245316	1.53309	0.125253	0.415705	PRKACB	ENSG00000142875	1	84543745	84704181	protein_coding
13.9711	-0.493824	0.281749	-1.75271	0.0796524	0.357201	SAMD13	ENSG00000203943	1	84764049	84855640	protein_coding
247.973	0.0918791	0.0961693	0.955389	0.339381	0.618617	RPF1	ENSG00000117133	1	84944942	84963473	protein_coding
496.215	0.231662	0.187373	1.23637	0.216323	0.51204	GNG5	ENSG00000174021	1	84964008	84972248	protein_coding
92.7525	0.0586423	0.332084	0.176589	0.859832	0.938337	CTBS	ENSG00000117151	1	85015289	85040163	protein_coding
304.602	-0.052833	0.129044	-0.409419	0.682233	0.848961	SSX2IP	ENSG00000117155	1	85109390	85156486	protein_coding
10.5087	-0.0196264	0.470937	-0.0416752	0.966758	0.986035	LPAR3	ENSG00000171517	1	85277285	85358896	protein_coding
1.49757	0.682377	0.436436	1.56352	0.11793	0.407329	MCOLN2	ENSG00000153898	1	85391268	85462796	protein_coding
23.2046	-1.03948	0.343021	-3.03038	0.0024425	0.137265	WDR63	ENSG00000162643	1	85464830	85598821	protein_coding
7.45112	-0.149851	0.580903	-0.257963	0.796435	0.907902	MCOLN3	ENSG00000055732	1	85483765	85514182	protein_coding
103.375	-0.177863	0.226743	-0.784424	0.432791	0.687989	SYDE2	ENSG00000097096	1	85622556	85666729	protein_coding
249.935	0.150671	0.118155	1.2752	0.202238	0.497677	C1orf52	ENSG00000162642	1	85715639	85725355	protein_coding
181.358	0.0358218	0.0729009	0.491377	0.62316	0.814169	BCL10	ENSG00000142867	1	85731931	85742773	protein_coding
5.15524	0.547441	0.304541	1.79759	0.0722417	0.345914	RP11-131L23.1	ENSG00000223653	1	85742398	85913807	antisense
887.86	0.466326	0.230037	2.02718	0.0426443	0.292508	DDAH1	ENSG00000153904	1	85784164	86043933	protein_coding
445.808	0.355947	0.439123	0.810588	0.417603	0.676476	CYR61	ENSG00000142871	1	86046444	86049645	protein_coding
169.953	-0.00897202	0.121755	-0.0736892	0.941258	0.974852	ZNHIT6	ENSG00000117174	1	86115106	86174116	protein_coding
21.3937	0.873762	0.331613	2.63488	0.00841663	0.185629	COL24A1	ENSG00000171502	1	86194916	86622626	protein_coding
228.378	0.224063	0.123466	1.81478	0.0695582	0.342038	ODF2L	ENSG00000122417	1	86814344	86862023	protein_coding
1.5989	0.38623	0.887255	0.435309	0.663338	0.838423	CLCA2	ENSG00000137975	1	86889769	86922241	protein_coding
3.92932	0.710044	0.399796	1.77601	0.0757306	0.352379	RP4-612B15.3	ENSG00000261737	1	87169185	87170145	antisense
1279.7	0.488912	0.179284	2.72702	0.00639087	0.174501	SH3GLB1	ENSG00000097033	1	87170259	87213867	protein_coding
803.128	0.309217	0.131193	2.35696	0.0184251	0.225801	2022-09-15	ENSG00000183291	1	87328132	87380107	protein_coding
603.556	0.0649692	0.0844568	0.76926	0.441739	0.693873	HS2ST1	ENSG00000153936	1	87380331	87602334	protein_coding
1.73539	1.20903	0.485038	2.49265	0.0126794	0.207209	RP4-604K5.3	ENSG00000267734	1	87397882	87400574	lincRNA
765.079	0.589949	0.262868	2.24428	0.0248142	0.2473	LMO4	ENSG00000143013	1	87794151	87814606	protein_coding
4.71951	-0.431914	0.492144	-0.877617	0.380152	0.648912	RP11-76N22.2	ENSG00000237505	1	89003196	89150887	antisense
700.877	0.224723	0.146028	1.5389	0.123828	0.414552	PKN2	ENSG00000065243	1	89149905	89301938	protein_coding
327.665	0.0539766	0.0942376	0.572771	0.5668	0.77868	GTF2B	ENSG00000137947	1	89318615	89357627	protein_coding
245.728	-0.162212	0.190719	-0.85053	0.39503	0.659194	CCBL2	ENSG00000137944	1	89401456	89458636	protein_coding
332.308	0.272628	0.103208	2.64154	0.00825289	0.185629	RBMXL1	ENSG00000213516	1	89445139	89458643	protein_coding
14.2712	1.2619	0.427882	2.94918	0.00318613	0.147531	GBP3	ENSG00000117226	1	89472349	89488577	protein_coding
31.4025	0.390531	0.521575	0.748753	0.454006	0.702563	GBP1	ENSG00000117228	1	89518002	89531043	protein_coding
63.4992	0.480688	0.409687	1.1733	0.240674	0.535708	GBP2	ENSG00000162645	1	89571815	89616139	protein_coding
7.91628	0.489302	0.829632	0.589782	0.555337	0.771662	GBP4	ENSG00000162654	1	89646831	89664615	protein_coding
5.98276	1.34112	0.796985	1.68274	0.0924257	0.374874	GBP6	ENSG00000183347	1	89829617	89852020	protein_coding
313.366	0.0591518	0.107422	0.550649	0.581875	0.788127	LRRC8B	ENSG00000197147	1	89990395	90063423	protein_coding
4.92362	0.365691	0.248701	1.4704	0.141453	0.432901	RP5-1007M22.2	ENSG00000231999	1	90048800	90098453	antisense
76.6314	0.330347	0.221104	1.49408	0.135155	0.427617	LRRC8C	ENSG00000171488	1	90098631	90235462	protein_coding
5.3707	-0.202167	0.272228	-0.742639	0.4577	0.705186	RP5-943J3.2	ENSG00000272931	1	90285733	90286427	lincRNA
719.646	-0.198147	0.138204	-1.43373	0.151649	0.444559	LRRC8D	ENSG00000171492	1	90286573	90402170	protein_coding
1.33097	-0.588508	0.50589	-1.16331	0.244703	0.54005	RP11-302M6.5	ENSG00000272672	1	90405160	90405706	lincRNA
224.825	0.295985	0.0965057	3.06702	0.00216205	0.133491	ZNF326	ENSG00000162664	1	90460671	90501090	protein_coding
9.89625	0.037765	0.478404	0.0789395	0.937081	0.972981	BARHL2	ENSG00000143032	1	91177096	91182794	protein_coding
70.2569	-0.0391203	0.182474	-0.214388	0.830245	0.924205	RP4-665J23.1	ENSG00000233593	1	91248543	91317207	lincRNA
1291.68	0.243765	0.0726312	3.3562	0.000790218	0.0919248	ZNF644	ENSG00000122482	1	91380859	91487829	protein_coding
137.663	-0.0749006	0.155372	-0.482074	0.629754	0.818345	HFM1	ENSG00000162669	1	91726323	91870426	protein_coding
311.297	-0.053246	0.194364	-0.273951	0.784123	0.901093	CDC7	ENSG00000097046	1	91966408	91991321	protein_coding
224.99	-0.609124	0.442203	-1.37748	0.168365	0.463291	TGFBR3	ENSG00000069702	1	92145902	92371892	protein_coding
19.0696	0.847532	0.464636	1.82408	0.0681406	0.340279	EPHX4	ENSG00000172031	1	92495539	92529093	protein_coding
18.8428	-0.291462	0.254213	-1.14653	0.251577	0.546893	BTBD8	ENSG00000189195	1	92545862	92613393	protein_coding
384.13	0.244306	0.279047	0.8755	0.381302	0.649529	KIAA1107	ENSG00000069712	1	92632542	92650280	protein_coding
120.085	-0.0384239	0.118593	-0.323999	0.745939	0.881334	GLMN	ENSG00000174842	1	92711959	92764544	protein_coding
279.779	0.13507	0.120821	1.11794	0.263591	0.556038	RPAP2	ENSG00000122484	1	92764522	92867613	protein_coding
1.26903	-0.651218	0.717943	-0.907061	0.364375	0.637414	GFI1	ENSG00000162676	1	92940319	92952433	protein_coding
559.455	0.277529	0.151243	1.83499	0.0665077	0.337396	EVI5	ENSG00000067208	1	92974253	93257961	protein_coding
11130	-0.192718	0.186072	-1.03572	0.300334	0.585734	RPL5	ENSG00000122406	1	93297582	93307481	protein_coding
1.94009	0.446829	0.404524	1.10458	0.269341	0.560112	SNORA66	ENSG00000251795	1	93303575	93303627	snoRNA
2.05931	-0.258939	0.394769	-0.655925	0.511872	0.743273	SNORA66	ENSG00000207523	1	93306276	93306408	snoRNA
130.585	0.482496	0.215503	2.23893	0.0251606	0.248852	FAM69A	ENSG00000154511	1	93307724	93427057	protein_coding
562.056	0.227612	0.0829823	2.7429	0.00608991	0.174501	MTF2	ENSG00000143033	1	93544792	93604638	protein_coding
482.735	0.0686812	0.0923	0.744109	0.456811	0.704804	TMED5	ENSG00000117500	1	93615299	93646285	protein_coding
92.1467	-0.236462	0.199601	-1.18467	0.236146	0.531579	CCDC18	ENSG00000122483	1	93645476	93744287	protein_coding
70.3464	-0.497029	0.28336	-1.75405	0.0794212	0.356677	RP4-717I23.3	ENSG00000223745	1	93727743	93811582	processed_transcript
771.303	0.206744	0.070342	2.93913	0.00329138	0.147827	DR1	ENSG00000117505	1	93811445	93835055	protein_coding
1501.05	0.119017	0.106939	1.11294	0.265732	0.557917	FNBP1L	ENSG00000137942	1	93913688	94020218	protein_coding
83.9962	0.08758	0.182475	0.479957	0.631258	0.819032	BCAR3	ENSG00000137936	1	94027347	94312706	protein_coding
1.85141	0.448698	0.46512	0.964693	0.334699	0.615349	RP5-1033H22.2	ENSG00000224093	1	94057756	94071130	antisense
1.87034	-0.167862	0.431998	-0.388571	0.697593	0.857316	RP11-488P3.1	ENSG00000230439	1	94218480	94241000	sense_intronic
9.62597	0.419234	0.276248	1.5176	0.129115	0.420686	RP4-561L24.3	ENSG00000260464	1	94312730	94314495	lincRNA
478.038	-0.00219133	0.0983366	-0.022284	0.982221	0.992897	DNTTIP2	ENSG00000067334	1	94333373	94345474	protein_coding
273.169	0.53637	0.335365	1.59936	0.10974	0.39691	GCLM	ENSG00000023909	1	94350761	94374966	protein_coding
12.0895	-0.70165	0.58977	-1.1897	0.234164	0.530421	ABCA4	ENSG00000198691	1	94458393	94586688	protein_coding
207.86	-0.532462	0.376675	-1.41359	0.157484	0.451618	ARHGAP29	ENSG00000137962	1	94614544	94740624	protein_coding
842.125	0.138876	0.12645	1.09827	0.272086	0.562624	ABCD3	ENSG00000117528	1	94883933	94984222	protein_coding
91.1528	-0.881609	0.386505	-2.28098	0.0225498	0.240816	F3	ENSG00000117525	1	94994781	95007356	protein_coding
9.52679	0.650773	0.322798	2.01604	0.0437958	0.295205	RP11-86H7.7	ENSG00000235565	1	95086707	95089740	lincRNA
18.2117	0.00130064	0.193469	0.00672276	0.994636	0.997792	LINC01057	ENSG00000224081	1	95104017	95285837	lincRNA
49.003	-0.283138	0.169492	-1.67051	0.0948183	0.379364	SLC44A3	ENSG00000143036	1	95285898	95360802	protein_coding
4663.47	0.0887106	0.159337	0.556749	0.577699	0.785356	CNN3	ENSG00000117519	1	95362507	95392834	protein_coding
55.0754	-0.126688	0.112325	-1.12787	0.259375	0.553166	RP4-639F20.1	ENSG00000235501	1	95393122	95428826	antisense
82.8706	0.126575	0.159548	0.793337	0.427582	0.683492	ALG14	ENSG00000172339	1	95439963	95538501	protein_coding
68.5384	-0.220532	0.200526	-1.09977	0.271433	0.56205	TMEM56	ENSG00000152078	1	95582894	95663163	protein_coding
27.0958	0.285139	0.143201	1.99118	0.0464613	0.30319	RWDD3	ENSG00000122481	1	95699711	95712781	protein_coding
2.02604	0.0677747	0.395284	0.171458	0.863863	0.939684	RP11-57H12.5	ENSG00000228852	1	95708781	95729610	antisense
1.84115	0.175876	0.793715	0.221586	0.824636	0.921218	RP11-286B14.1	ENSG00000228971	1	95975672	96247898	lincRNA
1358.22	0.162921	0.162288	1.0039	0.315427	0.598491	PTBP2	ENSG00000117569	1	97187221	97289294	protein_coding
103.029	-0.0521713	0.160544	-0.324966	0.745207	0.881003	DPYD	ENSG00000188641	1	97543299	98386605	protein_coding
7.84195	1.22349	0.500343	2.4453	0.0144733	0.213015	RP11-272L13.3	ENSG00000269998	1	98399030	98407302	lincRNA
8.19882	1.00234	0.47235	2.12203	0.0338353	0.271163	RP11-490G2.2	ENSG00000259946	1	98432561	98434370	lincRNA
71.23	1.06135	0.400438	2.65046	0.00803814	0.185577	MIR137HG	ENSG00000225206	1	98453556	98515419	lincRNA
155.919	-0.262476	0.196956	-1.33266	0.182642	0.477909	SNX7	ENSG00000162627	1	99127236	99226056	protein_coding
136.436	0.309778	0.310731	0.996935	0.318796	0.60137	LPPR5	ENSG00000117598	1	99355806	99470588	protein_coding
203.191	0.367781	0.426712	0.861894	0.388746	0.654675	LPPR4	ENSG00000117600	1	99729509	99775146	protein_coding
64.9426	-0.459161	0.377573	-1.21609	0.223952	0.519123	PALMD	ENSG00000099260	1	100111499	100160097	protein_coding
63.473	-0.999553	0.405593	-2.46442	0.0137235	0.21043	FRRS1	ENSG00000156869	1	100174259	100232187	protein_coding
392.214	-0.0822462	0.127824	-0.643431	0.519945	0.748351	AGL	ENSG00000162688	1	100315640	100389579	protein_coding
2.68935	0.134072	0.359594	0.372842	0.709266	0.863927	RP5-884G6.2	ENSG00000228084	1	100433939	100435420	antisense
163.095	-0.0782322	0.147585	-0.530082	0.596055	0.797097	SLC35A3	ENSG00000117620	1	100435345	100492535	protein_coding
13.1023	0.0958073	0.174364	0.549466	0.582686	0.788742	RP4-714D9.5	ENSG00000261254	1	100496122	100501188	sense_overlapping
835.966	0.194113	0.112546	1.72474	0.0845752	0.363282	HIAT1	ENSG00000156875	1	100503653	100548933	protein_coding
75.1572	-0.154711	0.171527	-0.901965	0.367075	0.639513	SASS6	ENSG00000156876	1	100549119	100598511	protein_coding
86.2628	-0.0617113	0.153386	-0.402327	0.687444	0.852068	TRMT13	ENSG00000122435	1	100598706	100616053	protein_coding
9.62699	0.174903	0.204891	0.85364	0.393305	0.657829	LRRC39	ENSG00000122477	1	100614409	100643771	protein_coding
283.601	2.15175e-05	0.130851	0.000164443	0.999869	0.999909	DBT	ENSG00000137992	1	100652475	100715390	protein_coding
5.62998	-0.0256294	0.253233	-0.101209	0.919385	0.965317	RP11-305E17.6	ENSG00000224616	1	100729565	100731676	antisense
356.899	0.229772	0.0988805	2.32374	0.0201397	0.230804	RTCA	ENSG00000137996	1	100731763	100758325	protein_coding
76.5328	-0.280644	0.203623	-1.37825	0.168126	0.463066	CDC14A	ENSG00000079335	1	100810584	100985833	protein_coding
12.0798	0.715463	0.690262	1.03651	0.299964	0.585357	GPR88	ENSG00000181656	1	101003693	101007574	protein_coding
122.76	-0.752234	0.360171	-2.08854	0.0367488	0.277315	VCAM1	ENSG00000162692	1	101185298	101204601	protein_coding
367.458	-0.092392	0.101093	-0.91393	0.360754	0.634413	EXTL2	ENSG00000162694	1	101337943	101361554	protein_coding
472.662	0.16171	0.0923428	1.75119	0.0799131	0.3578	SLC30A7	ENSG00000162695	1	101361632	101447309	protein_coding
223.794	-0.24458	0.163964	-1.49167	0.135787	0.427917	DPH5	ENSG00000117543	1	101455179	101491644	protein_coding
2.29467	-0.0521741	0.35853	-0.145522	0.884299	0.949351	AC093157.1	ENSG00000269175	1	101455761	101457653	protein_coding
1.41701	0.268697	0.41596	0.645968	0.5183	0.747299	RP11-421L21.2	ENSG00000235795	1	101461029	101461816	antisense
34.341	-0.300554	0.154935	-1.93988	0.0523945	0.314745	RP11-421L21.3	ENSG00000233184	1	101491434	101552821	antisense
3.56168	-0.301604	0.342913	-0.879533	0.379112	0.648606	RP4-575N6.4	ENSG00000225938	1	101701239	101702084	antisense
255.639	-0.110635	0.249866	-0.442777	0.657927	0.834972	S1PR1	ENSG00000170989	1	101702444	101707074	protein_coding
271.919	0.905952	0.422076	2.14642	0.0318395	0.265677	OLFM3	ENSG00000118733	1	102268130	102462586	protein_coding
405.21	0.231439	0.359185	0.644344	0.519352	0.748021	COL11A1	ENSG00000060718	1	103342023	103574052	protein_coding
86.2106	0.235617	0.1193	1.97499	0.0482693	0.306368	RNPC3	ENSG00000185946	1	104068313	104097861	protein_coding
43.1048	-0.00222167	0.184173	-0.012063	0.990375	0.996007	AMY2B	ENSG00000240038	1	104096437	104122156	protein_coding
233.413	-0.0645587	0.166452	-0.387852	0.698126	0.857714	PRMT6	ENSG00000198890	1	107599267	107601916	protein_coding
91.2441	0.296167	0.240493	1.2315	0.218135	0.513336	NTNG1	ENSG00000162631	1	107682629	108026080	protein_coding
133.906	0.154173	0.256703	0.600589	0.548114	0.767588	VAV3	ENSG00000134215	1	108113782	108507766	protein_coding
345.961	-0.161845	0.166605	-0.971433	0.331332	0.612947	SLC25A24	ENSG00000085491	1	108676658	108743471	protein_coding
5.87376	0.361434	0.279566	1.29284	0.196067	0.491851	RP11-483I13.5	ENSG00000260879	1	108742548	108744113	antisense
421.565	0.321796	0.110754	2.9055	0.00366663	0.150925	FAM102B	ENSG00000162636	1	109102711	109187522	protein_coding
31.7697	0.912959	0.444592	2.05347	0.0400266	0.285871	HENMT1	ENSG00000162639	1	109190912	109204148	protein_coding
214.204	0.0708568	0.114474	0.618976	0.535932	0.758983	PRPF38B	ENSG00000134186	1	109234945	109244425	protein_coding
1.18546	-0.354987	0.581398	-0.610575	0.541481	0.7627	FNDC7	ENSG00000143107	1	109255279	109285365	protein_coding
251.208	0.000722301	0.150686	0.00479341	0.996175	0.998366	STXBP3	ENSG00000116266	1	109289296	109352148	protein_coding
3.89549	-0.34867	0.308701	-1.12947	0.258698	0.552812	AKNAD1	ENSG00000162641	1	109358520	109506106	protein_coding
259.021	-0.516316	0.260088	-1.98515	0.0471273	0.304555	GPSM2	ENSG00000121957	1	109417972	109477167	protein_coding
196.633	0.013661	0.11361	0.120245	0.904289	0.959265	CLCC1	ENSG00000121940	1	109472130	109506111	protein_coding
910.995	0.554604	0.235179	2.35822	0.018363	0.225801	WDR47	ENSG00000085433	1	109512836	109584850	protein_coding
169.271	0.251831	0.139048	1.81111	0.0701231	0.342862	TAF13	ENSG00000197780	1	109605108	109618624	protein_coding
2.93275	-0.23136	0.347306	-0.666155	0.505312	0.73847	RP5-1065J22.8	ENSG00000273382	1	109630593	109633480	antisense
524.178	0.0976983	0.104298	0.936727	0.348899	0.625892	TMEM167B	ENSG00000215717	1	109632425	109639556	protein_coding
2504.67	-0.237728	0.161723	-1.46998	0.141568	0.432901	SCARNA2	ENSG00000270066	1	109642815	109643241	lincRNA
9.32398	-0.0487623	0.358324	-0.136084	0.891755	0.95309	C1orf194	ENSG00000179902	1	109648573	109656479	protein_coding
71.2797	0.285169	0.258152	1.10465	0.269309	0.560112	KIAA1324	ENSG00000116299	1	109656301	109749401	protein_coding
2148.13	0.017564	0.0773311	0.227127	0.820325	0.919082	SARS	ENSG00000031698	1	109756540	109780791	protein_coding
1189.31	-0.256242	0.183963	-1.3929	0.163649	0.458476	CELSR2	ENSG00000143126	1	109792641	109818372	protein_coding
275.603	-0.344662	0.347241	-0.992574	0.320917	0.603462	PSRC1	ENSG00000134222	1	109822178	109825808	protein_coding
3.08433	0.117414	0.493532	0.237905	0.811955	0.91514	MYBPHL	ENSG00000221986	1	109834987	109849663	protein_coding
1296.95	0.228641	0.180855	1.26423	0.206148	0.50152	SORT1	ENSG00000134243	1	109852192	109940573	protein_coding
1027.94	0.345067	0.173589	1.98784	0.0468297	0.303789	PSMA5	ENSG00000143106	1	109941653	109969062	protein_coding
3.68462	0.673378	0.416965	1.61495	0.106321	0.393755	SYPL2	ENSG00000143028	1	110009180	110024759	protein_coding
77.3916	0.23955	0.137338	1.74424	0.0811174	0.359216	ATXN7L2	ENSG00000162650	1	110026101	110035426	protein_coding
77.8307	0.0578301	0.120487	0.479968	0.63125	0.819032	CYB561D1	ENSG00000174151	1	110036674	110045554	protein_coding
128.857	0.326084	0.184559	1.76683	0.0772574	0.35389	AMIGO1	ENSG00000181754	1	110046797	110052360	protein_coding
29.9529	0.658366	0.250129	2.6321	0.00848578	0.185629	GPR61	ENSG00000156097	1	110082494	110091028	protein_coding
1705.06	0.176495	0.109711	1.60874	0.107674	0.395817	GNAI3	ENSG00000065135	1	110091233	110136975	protein_coding
6.30011	0.0842213	0.248255	0.339254	0.734419	0.875655	RP5-1160K1.3	ENSG00000225113	1	110138847	110140403	antisense
10.8144	0.829276	0.281273	2.94829	0.00319533	0.147531	GNAT2	ENSG00000134183	1	110145889	110155679	protein_coding
410.661	0.02182	0.141752	0.15393	0.877665	0.94622	AMPD2	ENSG00000116337	1	110158726	110174673	protein_coding
50.9381	0.139867	0.259238	0.539532	0.58952	0.792444	GSTM4	ENSG00000168765	1	110198703	110208118	protein_coding
40.8712	-0.364485	0.320905	-1.1358	0.256039	0.550853	GSTM2	ENSG00000213366	1	110210644	110252171	protein_coding
4.6911	0.350885	0.780199	0.449738	0.652899	0.831912	GSTM1	ENSG00000134184	1	110230436	110251661	protein_coding
186.527	0.649275	0.623856	1.04074	0.297994	0.583764	GSTM5	ENSG00000134201	1	110254864	110318050	protein_coding
266.165	0.494034	0.222388	2.2215	0.0263174	0.251634	GSTM3	ENSG00000134202	1	110276554	110284384	protein_coding
135.777	0.0374522	0.219817	0.170379	0.864712	0.940173	CSF1	ENSG00000184371	1	110452864	110473614	protein_coding
1071.06	0.0584789	0.189804	0.308102	0.758005	0.888597	AHCYL1	ENSG00000168710	1	110527308	110566357	protein_coding
562.357	0.126018	0.14304	0.880998	0.378319	0.648099	STRIP1	ENSG00000143093	1	110574199	110617263	protein_coding
58.0753	-0.156226	0.121403	-1.28684	0.19815	0.494108	RP4-773N10.4	ENSG00000258634	1	110600962	110605177	antisense
77.521	0.475554	0.403224	1.17938	0.238248	0.533784	SLC6A17	ENSG00000197106	1	110693108	110744824	protein_coding
36.8869	0.0972005	0.153542	0.633054	0.526698	0.752846	KCNC4	ENSG00000116396	1	110753965	110825722	protein_coding
1.91336	-0.403105	0.440905	-0.914267	0.360577	0.634315	RP5-1074L1.1	ENSG00000227963	1	110828997	110881793	antisense
421.691	0.235179	0.124914	1.88273	0.0597376	0.327285	RBM15	ENSG00000162775	1	110881128	110889299	protein_coding
16.2219	0.210635	0.25602	0.822729	0.410662	0.670955	SLC16A4	ENSG00000168679	1	110905470	110933704	protein_coding
12.1725	0.0760507	0.20793	0.365752	0.71455	0.866287	RP5-1074L1.4	ENSG00000273373	1	110912776	110915625	antisense
8.72742	0.130361	0.249962	0.521522	0.602003	0.800254	LAMTOR5-AS1	ENSG00000224699	1	110925441	110974982	antisense
261.624	0.121865	0.138463	0.880128	0.37879	0.648566	LAMTOR5	ENSG00000134248	1	110943871	110950564	protein_coding
62.4152	0.595392	0.376445	1.58162	0.113736	0.401891	KCNA2	ENSG00000177301	1	111136202	111174096	protein_coding
18.7544	-0.0384323	0.318617	-0.120622	0.90399	0.959094	RP11-284N8.3	ENSG00000259834	1	111196182	111199662	lincRNA
28.098	0.283863	0.296517	0.957323	0.338404	0.617646	KCNA3	ENSG00000177272	1	111214310	111217655	protein_coding
1.84092	0.402652	0.607317	0.663001	0.50733	0.74002	CD53	ENSG00000143119	1	111415775	111442550	protein_coding
8.31937	0.325626	0.236588	1.37634	0.168715	0.46345	RP11-96K19.4	ENSG00000261654	1	111478991	111484975	sense_overlapping
7.27073	0.168987	0.209742	0.805689	0.420422	0.678142	RP11-96K19.2	ENSG00000232811	1	111486089	111495470	antisense
228.899	-0.00269393	0.151354	-0.0177989	0.985799	0.994356	LRIF1	ENSG00000121931	1	111489807	111506701	protein_coding
4.13247	-0.133785	0.266184	-0.502602	0.615244	0.809707	RP11-96K19.5	ENSG00000273010	1	111505924	111507271	antisense
282.444	-0.369806	0.236622	-1.56285	0.118087	0.4076	DRAM2	ENSG00000156171	1	111659955	111682838	protein_coding
319.107	0.357523	0.250273	1.42853	0.153138	0.4456	CEPT1	ENSG00000134255	1	111682249	111727724	protein_coding
2.41932	-0.0524108	0.35899	-0.145995	0.883925	0.949111	DENND2D	ENSG00000162777	1	111729796	111747157	protein_coding
84.7114	-0.930731	0.466316	-1.99592	0.0459423	0.302331	PIFO	ENSG00000173947	1	111888910	111895635	protein_coding
7.86942	-0.0279275	0.335841	-0.0831569	0.933727	0.971316	OVGP1	ENSG00000085465	1	111956936	111970399	protein_coding
9.3519	0.535935	0.278387	1.92515	0.054211	0.317181	RP11-552M11.8	ENSG00000260948	1	111973668	111975690	sense_overlapping
3.17876	0.618446	0.398825	1.55067	0.120981	0.411273	RP11-552M11.4	ENSG00000243960	1	111981260	111983986	sense_overlapping
178.215	-0.00618349	0.17646	-0.0350418	0.972046	0.988221	WDR77	ENSG00000116455	1	111982512	111991998	protein_coding
1458.28	0.0325738	0.0958911	0.339696	0.734086	0.875568	ATP5F1	ENSG00000116459	1	111991486	112005395	protein_coding
2.14982	0.312803	0.3714	0.842226	0.399661	0.663065	C1orf162	ENSG00000143110	1	112016414	112021134	protein_coding
391.968	0.601194	0.27142	2.21499	0.0267606	0.253357	RAP1A	ENSG00000116473	1	112084840	112259313	protein_coding
116.428	-0.347134	0.190172	-1.82536	0.0679464	0.340019	FAM212B	ENSG00000197852	1	112223252	112298446	protein_coding
9.89402	-0.316701	0.269696	-1.17429	0.240278	0.535494	FAM212B-AS1	ENSG00000227811	1	112282463	112290420	antisense
284.633	0.152773	0.092362	1.65407	0.098114	0.384054	DDX20	ENSG00000064703	1	112297867	112310638	protein_coding
208.544	0.282166	0.369636	0.76336	0.445248	0.696708	KCND3	ENSG00000171385	1	112313284	112531777	protein_coding
4.44094	0.390908	0.394641	0.990541	0.32191	0.604167	RP11-88H9.2	ENSG00000231437	1	112532392	112541464	lincRNA
391.592	0.188782	0.0638569	2.95634	0.00311316	0.146441	CTTNBP2NL	ENSG00000143079	1	112938803	113006078	protein_coding
235.418	-0.363109	0.436712	-0.831461	0.405713	0.667731	WNT2B	ENSG00000134245	1	113009163	113072787	protein_coding
1.82007	-0.0108206	0.45939	-0.0235542	0.981208	0.992383	RP4-671G15.2	ENSG00000273483	1	113060421	113061063	antisense
165.85	0.323477	0.147319	2.19576	0.0281089	0.256562	ST7L	ENSG00000007341	1	113066140	113163447	protein_coding
1664.92	0.0926788	0.0727923	1.2732	0.202949	0.498357	CAPZA1	ENSG00000116489	1	113161795	113214241	protein_coding
1.48792	-0.406992	0.433264	-0.939363	0.347544	0.625196	snoU13	ENSG00000238975	1	113195210	113195310	snoRNA
168.163	-0.390594	0.266702	-1.46453	0.143049	0.434287	MOV10	ENSG00000155363	1	113215763	113243368	protein_coding
573.068	0.0837834	0.183543	0.456479	0.648045	0.829257	RHOC	ENSG00000155366	1	113243728	113250056	protein_coding
14.5538	0.25337	0.235282	1.07688	0.281534	0.570802	PPM1J	ENSG00000155367	1	113252616	113258099	protein_coding
1.26682	-0.301456	0.517044	-0.583037	0.559868	0.774347	RP11-426L16.9	ENSG00000261595	1	113258294	113260418	antisense
4.90742	0.151545	0.837335	0.180985	0.856379	0.935989	RP11-426L16.8	ENSG00000215866	1	113362792	113393265	lincRNA
1278.86	-0.118027	0.208299	-0.566622	0.570971	0.781286	SLC16A1	ENSG00000155380	1	113454469	113499635	protein_coding
15.5875	-0.128665	0.23297	-0.552279	0.580757	0.78741	SLC16A1-AS1	ENSG00000226419	1	113499037	113542118	antisense
7.74996	0.129125	0.251363	0.5137	0.607462	0.804088	RP11-31F15.2	ENSG00000238198	1	113554309	113615727	lincRNA
526.951	0.198216	0.0907444	2.18433	0.0289378	0.257885	LRIG2	ENSG00000198799	1	113615831	113674882	protein_coding
453.678	0.20606	0.143903	1.43193	0.152163	0.444559	MAGI3	ENSG00000081026	1	113933371	114228545	protein_coding
335.431	0.235831	0.146825	1.60621	0.108229	0.396332	PHTF1	ENSG00000116793	1	114239453	114302111	protein_coding
643.831	0.191867	0.10583	1.81298	0.0698356	0.342394	RSBN1	ENSG00000081019	1	114304454	114355098	protein_coding
1.99138	0.069611	0.460862	0.151045	0.87994	0.947108	PTPN22	ENSG00000134242	1	114356433	114414381	protein_coding
2.11861	0.915211	0.461915	1.98134	0.0475529	0.305161	AP4B1-AS1	ENSG00000226167	1	114399257	114443859	antisense
2.18382	0.708687	0.480082	1.47618	0.139896	0.431763	BCL2L15	ENSG00000188761	1	114420790	114430169	protein_coding
82.6794	0.270904	0.108092	2.50624	0.0122022	0.205804	AP4B1	ENSG00000134262	1	114437370	114447823	protein_coding
109.805	-0.081369	0.111123	-0.732241	0.464021	0.710267	DCLRE1B	ENSG00000118655	1	114447763	114456708	protein_coding
2.99018	-0.357665	0.356357	-1.00367	0.315538	0.598579	RP5-1073O3.7	ENSG00000235527	1	114466622	114472114	antisense
1503.57	0.539412	0.273289	1.97378	0.0484069	0.306368	HIPK1	ENSG00000163349	1	114471814	114520426	protein_coding
149.852	0.457036	0.453987	1.00672	0.314071	0.597617	OLFML3	ENSG00000116774	1	114522063	114524876	protein_coding
72.7162	0.233871	0.290547	0.804934	0.420858	0.678477	SYT6	ENSG00000134207	1	114631913	114696541	protein_coding
935.586	0.124251	0.101704	1.2217	0.221821	0.516751	TRIM33	ENSG00000197323	1	114935399	115053781	protein_coding
417.644	0.0525689	0.0970256	0.541805	0.587953	0.791572	BCAS2	ENSG00000116752	1	115110178	115124260	protein_coding
25.1165	0.0238887	0.280641	0.0851217	0.932165	0.970949	DENND2C	ENSG00000175984	1	115125469	115213043	protein_coding
1358.92	0.118745	0.101182	1.17358	0.240563	0.53569	NRAS	ENSG00000213281	1	115247090	115259515	protein_coding
9084.2	0.363327	0.130316	2.78804	0.00530275	0.167447	CSDE1	ENSG00000009307	1	115259534	115301297	protein_coding
768.389	0.0443418	0.0680728	0.651389	0.514796	0.745563	SIKE1	ENSG00000052723	1	115312100	115323306	protein_coding
147.615	0.293711	0.313746	0.936144	0.349199	0.626061	TSPAN2	ENSG00000134198	1	115590632	115632121	protein_coding
1.52824	0.834961	0.553362	1.50889	0.131327	0.422738	RP4-663N10.1	ENSG00000228035	1	115825655	115910693	antisense
6.97386	0.379701	0.357704	1.0615	0.288464	0.57525	NGF	ENSG00000134259	1	115828539	115880857	protein_coding
115.263	0.109471	0.200789	0.545204	0.585613	0.79039	VANGL1	ENSG00000173218	1	116184574	116240845	protein_coding
10.1854	-1.54339	0.539041	-2.86321	0.00419377	0.156285	CASQ2	ENSG00000118729	1	116242628	116311402	protein_coding
193.871	0.284526	0.378169	0.752379	0.451823	0.700996	NHLH2	ENSG00000177551	1	116378998	116386538	protein_coding
4.61342	0.133598	0.40705	0.328211	0.742752	0.87966	RP11-12L8.1	ENSG00000228127	1	116461997	116468529	lincRNA
103.168	0.171498	0.189246	0.906215	0.364822	0.637728	SLC22A15	ENSG00000163393	1	116519119	116612675	protein_coding
2.04676	-0.18213	0.544633	-0.334409	0.738071	0.877216	MAB21L3	ENSG00000173212	1	116654376	116677861	protein_coding
1400.04	0.450083	0.260056	1.73071	0.0835027	0.36214	ATP1A1	ENSG00000163399	1	116915290	116952883	protein_coding
13.2433	-0.344729	0.188253	-1.8312	0.0670702	0.33834	ATP1A1OS	ENSG00000203865	1	116934869	116961244	processed_transcript
29.8036	-0.0772728	0.189548	-0.407668	0.683517	0.849724	CD58	ENSG00000116815	1	117057157	117113661	protein_coding
782.728	0.00300767	0.133139	0.0225905	0.981977	0.99277	IGSF3	ENSG00000143061	1	117117031	117210375	protein_coding
602.112	-0.27788	0.196322	-1.41543	0.156942	0.450759	PTGFRN	ENSG00000134247	1	117452679	117532980	protein_coding
6.64082	0.501373	0.332918	1.506	0.132068	0.423834	CD101	ENSG00000134256	1	117544382	117579167	protein_coding
158.156	-0.418378	0.230773	-1.81294	0.0698404	0.342394	TTF2	ENSG00000116830	1	117602925	117650075	protein_coding
47.349	-0.612965	0.18519	-3.30992	0.000933229	0.0983614	TRIM45	ENSG00000134253	1	117653682	117665209	protein_coding
58.127	-1.37742	0.583873	-2.35912	0.0183186	0.225801	VTCN1	ENSG00000134258	1	117686209	117753556	protein_coding
1.37355	0.539253	0.493524	1.09266	0.274544	0.565203	RP11-188D8.1	ENSG00000271427	1	117907521	117908095	lincRNA
1273.23	0.0761568	0.0601437	1.26625	0.205425	0.500803	MAN1A2	ENSG00000198162	1	117910071	118071494	protein_coding
27.9953	0.512393	0.403478	1.26994	0.204106	0.499824	FAM46C	ENSG00000183508	1	118148556	118170994	protein_coding
437.621	0.140318	0.0956065	1.46766	0.142197	0.433776	GDAP2	ENSG00000196505	1	118406107	118472253	protein_coding
508.167	-0.0322906	0.093035	-0.347081	0.728531	0.873365	WDR3	ENSG00000065183	1	118472343	118509165	protein_coding
19.9543	-0.205708	0.388606	-0.529348	0.596564	0.797291	SPAG17	ENSG00000155761	1	118496484	118727846	protein_coding
83.6099	0.818115	0.536845	1.52393	0.127526	0.418714	TBX15	ENSG00000092607	1	119425669	119532179	protein_coding
146.865	-0.022703	0.133031	-0.170659	0.864492	0.940069	WARS2	ENSG00000116874	1	119573839	119683294	protein_coding
24.3973	-0.000413812	0.14492	-0.00285544	0.997722	0.998966	RP11-418J17.1	ENSG00000231365	1	119683019	119818596	antisense
11.5261	-1.04835	1.28133	-0.818171	0.41326	0.673039	HSD3B1	ENSG00000203857	1	120049821	120057681	protein_coding
3.64117	0.653792	0.34115	1.91644	0.0553097	0.318668	LINC00622	ENSG00000260941	1	120140325	120141894	sense_overlapping
386.207	0.255697	0.126717	2.01785	0.0436064	0.294969	ZNF697	ENSG00000143067	1	120162045	120190396	protein_coding
887.972	-0.264413	0.222697	-1.18732	0.235101	0.530872	PHGDH	ENSG00000092621	1	120202421	120286838	protein_coding
4.85762	-0.806856	0.879043	-0.91788	0.358682	0.632848	HMGCS2	ENSG00000134240	1	120290619	120311528	protein_coding
3.92314	-0.196015	0.421709	-0.46481	0.642068	0.825538	RP5-1042I8.7	ENSG00000261662	1	120451878	120453236	sense_overlapping
1399.56	-0.3368	0.257508	-1.30792	0.1909	0.486612	NOTCH2	ENSG00000134250	1	120454176	120612240	protein_coding
21.531	0.321615	0.174906	1.83879	0.0659462	0.336551	RP6-42F4.1	ENSG00000273131	1	120693320	120697146	processed_transcript
18.0434	-0.624388	0.31776	-1.96497	0.0494181	0.308785	FAM72B	ENSG00000188610	1	120837756	120855681	protein_coding
1.1701	0.560234	0.778304	0.719813	0.47164	0.715933	RP11-439A17.4	ENSG00000227193	1	120876495	120905159	lincRNA
1.28301	-0.196481	0.547674	-0.358755	0.719779	0.869023	RP11-439A17.9	ENSG00000233029	1	120925634	120933000	antisense
78.6933	-0.10112	0.202656	-0.49897	0.6178	0.811094	RP11-343N15.5	ENSG00000269996	1	121133256	121134581	lincRNA
3.17208	-0.486054	0.399985	-1.21518	0.224297	0.519579	AL592494.5	ENSG00000227082	1	121138614	121204983	lincRNA
3.18881	0.496526	0.392162	1.26613	0.205468	0.500808	RP11-344P13.6	ENSG00000272583	1	121260164	121260627	lincRNA
1.92766	0.528494	0.522174	1.0121	0.311489	0.595455	RP11-417J8.3	ENSG00000230880	1	142618769	142729975	lincRNA
9.57426	-0.254845	0.484513	-0.525983	0.5989	0.798776	RP11-417J8.6	ENSG00000203849	1	142620645	142729967	lincRNA
2.14366	0.205946	0.904893	0.227591	0.819964	0.91892	RP11-423O2.5	ENSG00000234978	1	142803224	142816004	lincRNA
7.35961	-0.384388	0.495245	-0.776156	0.437657	0.691248	RP11-782C8.2	ENSG00000232274	1	143118704	143211070	lincRNA
2.33379	0.415209	0.451863	0.918882	0.358157	0.632442	RP11-782C8.1	ENSG00000230850	1	143119061	143233417	lincRNA
3.39689	-0.313966	0.507973	-0.618076	0.536525	0.759204	RP11-435B5.5	ENSG00000238261	1	143377281	143401533	lincRNA
13.6413	-0.0700843	0.22271	-0.314689	0.752998	0.885536	RP6-206I17.1	ENSG00000223804	1	143647638	143745417	lincRNA
1.85785	0.028327	0.461099	0.0614336	0.951014	0.979456	RP6-206I17.2	ENSG00000231734	1	143687097	143720401	lincRNA
6.78309	0.823827	0.510066	1.61514	0.106281	0.393755	PPIAL4G	ENSG00000236334	1	143767144	143767881	protein_coding
15.3598	-0.485779	0.363184	-1.33755	0.181042	0.476188	FAM72D	ENSG00000215784	1	143896452	143913143	protein_coding
3.17032	0.269123	0.357176	0.753474	0.451165	0.70048	LINC00623	ENSG00000235398	1	144275918	144341756	lincRNA
6.56661	0.0155674	0.311014	0.0500537	0.96008	0.983792	RP11-640M9.1	ENSG00000236943	1	144456138	144521970	antisense
4.80109	-0.282864	0.465374	-0.607822	0.543306	0.764089	RNU1-59P	ENSG00000201699	1	144534038	144534199	snRNA
77.3376	-0.0904397	0.126782	-0.713347	0.475631	0.718248	NBPF9	ENSG00000168614	1	144811744	144830413	protein_coding
1.20467	1.41956	0.560672	2.53189	0.011345	0.20013	RP4-791M13.3	ENSG00000254539	1	144833168	144835867	antisense
1936.53	0.653908	0.226918	2.88169	0.00395552	0.152661	PDE4DIP	ENSG00000178104	1	144836157	145076186	protein_coding
2.06333	1.44064	0.567097	2.54038	0.0110731	0.199039	RP4-791M13.4	ENSG00000255148	1	144858174	144865800	antisense
2.32189	0.414549	0.39577	1.04745	0.294893	0.581513	RP4-791M13.5	ENSG00000254913	1	144874945	144878163	antisense
2.83894	1.69323	0.525105	3.22455	0.00126172	0.108805	AL590452.1	ENSG00000268172	1	144989309	144991365	protein_coding
5.53047	-0.0236281	0.30402	-0.077719	0.938052	0.973601	RP11-326G21.1	ENSG00000272755	1	145018395	145018959	antisense
677.096	0.284483	0.153708	1.8508	0.0641977	0.333833	SEC22B	ENSG00000223380	1	145096220	145116922	processed_transcript
77.3342	-0.229231	0.191203	-1.19889	0.23057	0.526308	NOTCH2NL	ENSG00000213240	1	145209119	145291972	protein_coding
66.442	-0.456648	0.236614	-1.92993	0.0536153	0.316789	NBPF10	ENSG00000163386	1	145289772	145370303	protein_coding
43.1588	0.161961	0.210099	0.770878	0.440779	0.693264	RP11-458D21.1	ENSG00000233396	1	145373054	145382434	lincRNA
15.9665	-0.262141	0.229631	-1.14158	0.25363	0.548271	RNVU1-6	ENSG00000201558	1	145382757	145382920	snRNA
4791.66	-0.509012	0.294063	-1.73096	0.0834592	0.36214	TXNIP	ENSG00000117289	1	145438469	145442635	protein_coding
138.954	0.0140167	0.102597	0.136619	0.891332	0.952844	POLR3GL	ENSG00000121851	1	145456236	145470388	protein_coding
17.3079	0.484396	0.292654	1.65518	0.0978882	0.383846	ANKRD34A	ENSG00000181039	1	145470508	145475646	protein_coding
4.39652	0.0774831	0.24781	0.312672	0.75453	0.886325	RP11-315I20.1	ENSG00000234222	1	145475982	145508503	antisense
336.719	0.11015	0.111765	0.985552	0.324353	0.606209	LIX1L	ENSG00000152022	1	145477085	145501669	protein_coding
808.863	-0.107605	0.112932	-0.952829	0.340677	0.61981	RBM8A	ENSG00000131795	1	145507598	145513536	protein_coding
155.74	0.214332	0.0948618	2.25941	0.0238579	0.246236	PEX11B	ENSG00000131779	1	145516252	145523730	protein_coding
5.58197	0.141314	0.510816	0.276643	0.782054	0.900005	ITGA10	ENSG00000143127	1	145524891	145543868	protein_coding
8.01159	0.863369	0.394903	2.18628	0.028795	0.257885	ANKRD35	ENSG00000198483	1	145549230	145568526	protein_coding
117.968	0.0867472	0.109987	0.788702	0.430286	0.685836	PIAS3	ENSG00000131788	1	145575233	145586546	protein_coding
13.8828	0.0833902	0.244549	0.340995	0.733107	0.875141	NUDT17	ENSG00000186364	1	145586115	145589439	protein_coding
227.2	0.0835441	0.0898063	0.930269	0.352232	0.627998	POLR3C	ENSG00000186141	1	145592605	145611025	protein_coding
401.046	0.235742	0.137779	1.71102	0.0870783	0.367341	RNF115	ENSG00000121848	1	145611036	145696218	protein_coding
3.38941	0.928128	0.374857	2.47595	0.0132881	0.208146	CD160	ENSG00000117281	1	145695798	145715614	protein_coding
7.57415	0.0731151	0.329471	0.221917	0.824379	0.921032	PDZK1	ENSG00000174827	1	145726918	145764074	protein_coding
40.3149	-0.0966554	0.098181	-0.984461	0.324889	0.606739	GPR89A	ENSG00000117262	1	145764411	145827103	protein_coding
6.53251	0.00817585	0.214839	0.0380557	0.969643	0.987386	NBPF11	ENSG00000152042	1	146032647	146082765	protein_coding
38.1213	-0.113885	0.139748	-0.814932	0.415111	0.674265	NBPF12	ENSG00000186275	1	146373546	146467744	protein_coding
556.298	0.0684503	0.128569	0.532403	0.594447	0.79594	PRKAB2	ENSG00000131791	1	146626685	146644129	protein_coding
13.1391	0.332482	0.237228	1.40153	0.161056	0.455626	RP11-337C18.8	ENSG00000237188	1	146644350	146683136	antisense
14.1635	0.480912	0.270908	1.77519	0.075867	0.352439	FMO5	ENSG00000131781	1	146646930	146714700	protein_coding
7.76657	0.360742	0.243564	1.4811	0.13858	0.431066	RP11-337C18.9	ENSG00000271721	1	146647181	146649319	antisense
256.496	-0.216381	0.151781	-1.42561	0.15398	0.446476	CHD1L	ENSG00000131778	1	146714291	146767443	protein_coding
226.275	0.32641	0.109313	2.98602	0.00282637	0.144548	BCL9	ENSG00000116128	1	147013182	147098017	protein_coding
31.5329	-0.404325	0.287633	-1.4057	0.159813	0.453947	ACP6	ENSG00000162836	1	147101453	147142618	protein_coding
4.79013	-0.610062	0.803964	-0.758817	0.447962	0.698276	GJA5	ENSG00000143140	1	147228332	147245484	protein_coding
14.3238	0.0764628	0.178274	0.428906	0.667992	0.8414	GPR89B	ENSG00000188092	1	147400506	147465753	protein_coding
2.201	-0.36864	0.377206	-0.977291	0.328425	0.610212	NBPF24	ENSG00000203836	1	147574428	147634886	protein_coding
3.68103	-0.346923	0.447601	-0.775073	0.438297	0.69144	RNU1-120P	ENSG00000199879	1	147735751	147735907	snRNA
1.61458	1.05623	0.568602	1.85758	0.0632281	0.331718	RP11-495P10.6	ENSG00000234283	1	147744014	147752855	lincRNA
8.57585	-0.158267	0.294798	-0.536865	0.591361	0.793335	RNU1-122P	ENSG00000202408	1	147806736	147806886	snRNA
1.17145	0.217176	0.597777	0.363306	0.716376	0.867021	LINC01138	ENSG00000215863	1	147835127	147931933	lincRNA
1.46325	0.926822	0.482039	1.92271	0.0545164	0.317535	RP11-495P10.1	ENSG00000231551	1	147887350	147901508	lincRNA
13.27	-0.277809	0.312217	-0.889795	0.373576	0.64495	RNVU1-13	ENSG00000212456	1	147994146	147994313	snRNA
53.3358	-0.285177	0.278123	-1.02536	0.305191	0.590258	NBPF14	ENSG00000122497	1	148003642	148025863	protein_coding
26.9651	-0.276092	0.205718	-1.34209	0.179566	0.47477	RNVU1-14	ENSG00000207501	1	148241465	148241628	snRNA
27.4313	-0.0426942	0.128601	-0.33199	0.739897	0.878272	NBPF20	ENSG00000203832	1	148250249	148347506	protein_coding
138.831	-0.0546356	0.0943341	-0.579171	0.562474	0.77593	NBPF15	ENSG00000243452	1	148555979	148596267	protein_coding
13.6145	0.0796244	0.276722	0.287741	0.773545	0.896527	RNVU1-15	ENSG00000207205	1	148604908	148605072	snRNA
10.5423	-0.401355	0.242441	-1.65547	0.0978282	0.383846	NBPF16	ENSG00000203827	1	148739443	148758311	protein_coding
14.4057	0.553444	0.313173	1.76722	0.0771921	0.35389	RP11-14N7.2	ENSG00000232527	1	148928322	148951595	lincRNA
68.7248	0.0737288	0.164237	0.448918	0.653491	0.832379	RNVU1-18	ENSG00000206737	1	149224058	149224221	snRNA
1.82352	0.180598	0.387766	0.46574	0.641402	0.825225	RP11-403I13.5	ENSG00000232721	1	149230716	149232554	lincRNA
21.7506	0.537126	0.253444	2.11931	0.0340642	0.271713	RP11-403I13.4	ENSG00000223779	1	149239531	149265510	lincRNA
2.37317	0.0175242	0.416178	0.0421074	0.966413	0.985863	LINC00869	ENSG00000226067	1	149284645	149286975	lincRNA
10.7359	0.431914	0.267488	1.6147	0.106375	0.393755	RP11-403I13.8	ENSG00000235999	1	149287451	149291743	lincRNA
20.1535	0.952609	0.545743	1.74552	0.0808936	0.358879	RP5-998N21.10	ENSG00000273213	1	149398877	149400540	processed_transcript
3.32809	-0.675196	0.40374	-1.67235	0.094455	0.378855	FAM72C	ENSG00000203817	1	149438750	149459549	protein_coding
9.91974	0.18757	0.244681	0.766591	0.443325	0.695021	RNVU1-19	ENSG00000212544	1	149514090	149514256	snRNA
2.86712	0.390129	0.311781	1.25129	0.210829	0.507073	RP11-277L2.3	ENSG00000233368	1	149576594	149577296	lincRNA
9.27521	-0.266038	0.295931	-0.898986	0.36866	0.64081	RNVU1-20	ENSG00000202496	1	149605917	149606079	snRNA
1.29239	0.517554	0.658498	0.785961	0.43189	0.687111	RP11-353N4.4	ENSG00000223759	1	149672997	149677289	lincRNA
1.60486	0.892281	0.502984	1.77397	0.0760674	0.352532	FAM231D	ENSG00000203815	1	149675978	149676609	protein_coding
1.18569	0.279437	0.657876	0.424757	0.671014	0.843232	FCGR1A	ENSG00000150337	1	149754227	149764074	protein_coding
1273.34	-0.463333	0.272888	-1.69788	0.0895298	0.37173	HIST2H2BF	ENSG00000203814	1	149754245	149783928	protein_coding
1.83732	0.031495	0.429525	0.0733252	0.941547	0.974913	RP11-196G18.3	ENSG00000233030	1	149757215	149764576	antisense
295.993	-0.30688	0.338379	-0.906912	0.364453	0.63748	HIST2H3D	ENSG00000183598	1	149784826	149785236	protein_coding
9.00924	-0.25952	0.270451	-0.959585	0.337264	0.617134	HIST2H4A	ENSG00000183941	1	149804221	149811339	protein_coding
5.75018	-0.28705	0.399296	-0.71889	0.472209	0.716372	HIST2H3C	ENSG00000203811	1	149811110	149812765	protein_coding
5.76964	-0.873447	0.316108	-2.76312	0.00572512	0.17191	HIST2H2AA3	ENSG00000183558	1	149813505	149814478	protein_coding
42.6716	0.0514008	0.161333	0.3186	0.75003	0.883716	RP11-196G18.22	ENSG00000261716	1	149816065	149820591	sense_overlapping
4.18626	-0.519241	0.396586	-1.30928	0.190441	0.486331	HIST2H2AA4	ENSG00000203812	1	149822643	149823191	protein_coding
14.1447	0.174629	0.466587	0.374269	0.708204	0.86339	HIST2H3A	ENSG00000203852	1	149824181	149825836	protein_coding
7.47447	0.0901177	0.312326	0.288537	0.772936	0.896527	HIST2H4B	ENSG00000182217	1	149825607	149832714	protein_coding
1913.96	-0.419523	0.252393	-1.66218	0.0964762	0.382201	HIST2H2BE	ENSG00000184678	1	149856010	149858232	protein_coding
1118.39	-0.559133	0.290249	-1.92639	0.0540559	0.317062	HIST2H2AC	ENSG00000184260	1	149858525	149858961	protein_coding
380.537	-0.60509	0.334192	-1.81061	0.070202	0.343102	HIST2H2AB	ENSG00000184270	1	149859019	149859466	protein_coding
26.9553	-0.0461649	0.134183	-0.344043	0.730814	0.874053	BOLA1	ENSG00000178096	1	149859440	149872351	protein_coding
827.774	0.460859	0.24308	1.89591	0.0579716	0.324198	SV2A	ENSG00000159164	1	149874870	149889434	protein_coding
186.728	0.0793688	0.0923204	0.85971	0.389949	0.655485	SF3B4	ENSG00000143368	1	149895209	149900236	protein_coding
21.06	-0.00553684	0.328887	-0.0168351	0.986568	0.994568	MTMR11	ENSG00000014914	1	149900543	149908791	protein_coding
296.533	0.0866322	0.131025	0.661186	0.508493	0.740785	OTUD7B	ENSG00000163113	1	149909705	149982625	protein_coding
439.91	0.198356	0.112978	1.75571	0.0791375	0.356622	VPS45	ENSG00000136631	1	150039369	150117505	protein_coding
344.115	-0.0771136	0.125217	-0.61584	0.538	0.760051	PLEKHO1	ENSG00000023902	1	150121373	150136916	protein_coding
884.576	-0.185235	0.203657	-0.909542	0.363064	0.63633	ANP32E	ENSG00000143401	1	150190717	150208504	protein_coding
260.877	-0.458662	0.373198	-1.22901	0.219069	0.514331	CA14	ENSG00000118298	1	150229554	150237478	protein_coding
1047.02	0.132654	0.181744	0.729892	0.465456	0.711216	APH1A	ENSG00000117362	1	150237804	150241980	protein_coding
148.414	-0.829851	0.443911	-1.86941	0.061566	0.32939	C1orf54	ENSG00000118292	1	150240600	150253327	protein_coding
20.7517	-0.075509	0.214787	-0.351553	0.725174	0.871399	C1orf51	ENSG00000159208	1	150254953	150259505	protein_coding
468.316	0.106675	0.0745247	1.4314	0.152315	0.444666	MRPS21	ENSG00000187145	1	150266289	150281414	protein_coding
265.529	0.0968623	0.112933	0.857697	0.39106	0.656711	PRPF3	ENSG00000117360	1	150293925	150325671	protein_coding
337.199	0.391727	0.124544	3.14531	0.00165913	0.121073	RPRD2	ENSG00000163125	1	150335567	150449042	protein_coding
203.214	-0.155927	0.131591	-1.18494	0.23604	0.531559	TARS2	ENSG00000143374	1	150459887	150480078	protein_coding
35.9543	0.353367	0.384198	0.919753	0.357702	0.632295	ECM1	ENSG00000143369	1	150480538	150486265	protein_coding
2.07343	0.25511	0.399948	0.637858	0.523566	0.750683	LINC00568	ENSG00000228126	1	150488233	150490508	lincRNA
69.1399	-0.419022	0.393816	-1.064	0.287327	0.574957	ADAMTSL4	ENSG00000143382	1	150521884	150533413	protein_coding
2.00353	0.217115	0.434203	0.500031	0.617053	0.810883	ADAMTSL4-AS1	ENSG00000203804	1	150533480	150533969	protein_coding
1.62949	0.689191	0.532346	1.29463	0.195448	0.491206	RN7SL473P	ENSG00000264508	1	150539040	150539336	misc_RNA
1.4706	-0.793309	0.432943	-1.83236	0.0668972	0.338084	RN7SL600P	ENSG00000264584	1	150541449	150541745	misc_RNA
2486.56	-0.124099	0.124675	-0.995375	0.319554	0.601998	MCL1	ENSG00000143384	1	150547032	150552066	protein_coding
1080.92	0.231025	0.135099	1.71005	0.087257	0.367724	ENSA	ENSG00000143420	1	150573327	150602088	protein_coding
201.333	0.0550782	0.166196	0.331405	0.740339	0.878447	GOLPH3L	ENSG00000143457	1	150618701	150669630	protein_coding
3.33575	0.84086	0.605263	1.38925	0.164757	0.459719	HORMAD1	ENSG00000143452	1	150670536	150693364	protein_coding
4.88856	0.687647	0.398606	1.72513	0.0845044	0.363282	CTSS	ENSG00000163131	1	150702672	150738433	protein_coding
12.162	-0.263445	0.32384	-0.813505	0.415928	0.674857	CTSK	ENSG00000143387	1	150768684	150780799	protein_coding
339.175	0.0529259	0.146384	0.361556	0.717684	0.867849	ARNT	ENSG00000143437	1	150782181	150849244	protein_coding
477.789	-0.0611397	0.084887	-0.720249	0.471372	0.715737	SETDB1	ENSG00000143379	1	150898739	150937213	protein_coding
479.713	0.1343	0.1969	0.682072	0.495193	0.731484	CERS2	ENSG00000143418	1	150933059	150947479	protein_coding
1.7484	0.0696006	0.423056	0.164519	0.869323	0.942182	RP11-316M1.3	ENSG00000231073	1	150945599	150948010	antisense
20.8818	-0.223475	0.195539	-1.14287	0.253094	0.547582	ANXA9	ENSG00000143412	1	150954493	150968110	protein_coding
78.8056	-0.199756	0.113047	-1.76701	0.0772262	0.35389	FAM63A	ENSG00000143409	1	150969025	150980851	protein_coding
194.343	0.0492465	0.0583437	0.844075	0.398628	0.662105	PRUNE	ENSG00000143363	1	150980896	151008189	protein_coding
4.69499	-0.103287	0.373289	-0.276695	0.782014	0.900005	BNIPL	ENSG00000163141	1	151009046	151020076	protein_coding
24.2906	-0.17572	0.150146	-1.17033	0.241869	0.536975	C1orf56	ENSG00000143443	1	151020216	151024462	protein_coding
455.505	-0.0926145	0.0557779	-1.66042	0.0968306	0.382429	CDC42SE1	ENSG00000197622	1	151023447	151042801	protein_coding
1362.88	0.389094	0.243591	1.59732	0.110194	0.397237	MLLT11	ENSG00000213190	1	151030234	151040970	protein_coding
53.0334	-0.158924	0.218418	-0.727611	0.466852	0.712257	GABPB2	ENSG00000143458	1	151043054	151098018	protein_coding
9.83709	0.151319	0.229366	0.659727	0.509429	0.741424	RP11-68I18.10	ENSG00000261168	1	151102551	151104086	sense_overlapping
210.589	-0.113134	0.133292	-0.848774	0.396007	0.659928	SEMA6C	ENSG00000143434	1	151104161	151119104	protein_coding
1.17725	0.457549	0.603596	0.758039	0.448428	0.698741	TNFAIP8L2	ENSG00000163154	1	151129105	151132225	protein_coding
203.786	0.0629623	0.105371	0.597528	0.550155	0.768898	SCNM1	ENSG00000163156	1	151129140	151142773	protein_coding
130.371	0.139741	0.0996068	1.40292	0.16064	0.455117	LYSMD1	ENSG00000163155	1	151132224	151138424	protein_coding
509.859	-0.0901692	0.0891437	-1.0115	0.311775	0.595501	VPS72	ENSG00000163159	1	151142463	151167797	protein_coding
596.055	-0.145839	0.128169	-1.13787	0.255176	0.550301	PIP5K1A	ENSG00000143398	1	151170425	151222012	protein_coding
949.299	0.00434094	0.0499297	0.0869411	0.930718	0.970479	PSMD4	ENSG00000159352	1	151227179	151239955	protein_coding
1.9326	0.0867003	0.385102	0.225136	0.821873	0.919858	RP11-126K1.2	ENSG00000232671	1	151252500	151254405	protein_coding
293.325	-0.0870471	0.117161	-0.742972	0.457499	0.705084	ZNF687	ENSG00000143373	1	151254094	151264656	protein_coding
572.364	0.386543	0.217504	1.77718	0.0755384	0.351799	PI4KB	ENSG00000143393	1	151264273	151300191	protein_coding
249.239	-0.28191	0.119546	-2.35817	0.0183651	0.225801	RFX5	ENSG00000143390	1	151313116	151319833	protein_coding
13.6808	-0.00591868	0.266635	-0.0221977	0.98229	0.9929	RP11-126K1.6	ENSG00000237976	1	151319443	151320503	antisense
33.1099	-0.557166	0.389049	-1.43212	0.152109	0.444559	SELENBP1	ENSG00000143416	1	151336778	151345209	protein_coding
1493.84	0.139764	0.0863201	1.61914	0.105417	0.393127	PSMB4	ENSG00000159377	1	151372010	151374420	protein_coding
427.987	0.243626	0.0797148	3.05622	0.00224148	0.133792	POGZ	ENSG00000143442	1	151375200	151431941	protein_coding
43.4488	-0.29466	0.254687	-1.15695	0.247293	0.542895	CGN	ENSG00000143375	1	151482986	151511168	protein_coding
208.596	0.234197	0.155585	1.50526	0.132256	0.424233	TUFT1	ENSG00000143367	1	151512781	151556059	protein_coding
1.89495	-0.393576	0.437553	-0.899494	0.36839	0.640482	RP11-74C1.4	ENSG00000232536	1	151512992	151534331	sense_intronic
595.935	0.30156	0.115598	2.60871	0.00908852	0.189872	SNX27	ENSG00000143376	1	151584541	151671567	protein_coding
3.25905	0.48481	0.366983	1.32107	0.186478	0.481797	RP11-98D18.1	ENSG00000227045	1	151673502	151680862	antisense
274.285	-0.00619909	0.240853	-0.025738	0.979466	0.991294	CELF3	ENSG00000159409	1	151674880	151689290	protein_coding
173.491	-0.0705206	0.114948	-0.613501	0.539545	0.760949	MRPL9	ENSG00000143436	1	151732119	151736040	protein_coding
6.78915	0.393376	0.212981	1.847	0.0647473	0.334306	OAZ3	ENSG00000143450	1	151735445	151743808	protein_coding
2.59105	0.400548	0.356686	1.12297	0.261451	0.554493	RP11-98D18.3	ENSG00000249602	1	151735860	151741977	antisense
181.658	0.29479	0.122593	2.40462	0.0161894	0.219194	TDRKH	ENSG00000182134	1	151742583	151763892	protein_coding
12.1379	0.330644	0.282677	1.16969	0.242127	0.537176	RP11-98D18.9	ENSG00000203288	1	151763280	151766878	antisense
9.81111	0.57227	0.782979	0.730888	0.464848	0.710793	RORC	ENSG00000143365	1	151778547	151804348	protein_coding
131.41	0.169543	0.175343	0.966921	0.333584	0.614206	THEM4	ENSG00000159445	1	151846060	151882284	protein_coding
339.907	0.579385	0.296697	1.95278	0.0508457	0.31094	S100A10	ENSG00000197747	1	151955391	151966866	protein_coding
132.401	-0.210144	0.590959	-0.355599	0.722141	0.870136	S100A11	ENSG00000163191	1	152004982	152020383	protein_coding
2.0227	0.517476	0.581001	0.890662	0.37311	0.64436	TCHH	ENSG00000159450	1	152078793	152086556	protein_coding
2.24885	0.920103	0.986874	0.93234	0.351161	0.627316	FLG-AS1	ENSG00000237975	1	152140601	152339163	antisense
1.37564	1.51337	1.10598	1.36834	0.171205	0.466163	HRNR	ENSG00000197915	1	152184558	152196669	protein_coding
5.7437	0.968179	0.930157	1.04088	0.297933	0.583733	FLG	ENSG00000143631	1	152274651	152297679	protein_coding
1316.99	0.883801	0.613087	1.44156	0.149427	0.442391	S100A6	ENSG00000197956	1	153507075	153508720	protein_coding
14.2517	0.382556	0.505168	0.757284	0.44888	0.699121	S100A4	ENSG00000196154	1	153516089	153522612	protein_coding
1.17705	0.280325	0.778204	0.360221	0.718682	0.868594	S100A3	ENSG00000188015	1	153519805	153521848	protein_coding
1.1604	0.0971938	0.571423	0.170091	0.864939	0.940231	S100A2	ENSG00000196754	1	153533584	153540366	protein_coding
29.915	-0.513513	0.458997	-1.11877	0.263238	0.555808	S100A16	ENSG00000188643	1	153579362	153585621	protein_coding
19.7747	-0.559124	1.14866	-0.486763	0.626426	0.816144	S100A14	ENSG00000189334	1	153586731	153589462	protein_coding
77.0813	-0.316879	0.220641	-1.43618	0.150952	0.444006	S100A13	ENSG00000189171	1	153591263	153606568	protein_coding
676.891	0.250396	0.187895	1.33264	0.182649	0.477909	CHTOP	ENSG00000160679	1	153606525	153618782	protein_coding
249.951	-0.134444	0.10012	-1.34283	0.179326	0.474558	SNAPIN	ENSG00000143553	1	153631130	153634306	protein_coding
2257.19	-0.0970647	0.10227	-0.949105	0.342567	0.621493	ILF2	ENSG00000143621	1	153634512	153643524	protein_coding
11.7018	-0.58951	0.445782	-1.32242	0.186029	0.481634	NPR1	ENSG00000169418	1	153651113	153666468	protein_coding
514.898	0.235473	0.174622	1.34848	0.177506	0.472883	INTS3	ENSG00000143624	1	153700543	153746555	protein_coding
104.231	-0.500359	0.309481	-1.61677	0.105928	0.393489	SLC27A3	ENSG00000143554	1	153746830	153752633	protein_coding
281.089	0.413904	0.143635	2.88163	0.00395625	0.152661	GATAD2B	ENSG00000143614	1	153777201	153895451	protein_coding
214.5	0.0343405	0.0898906	0.382025	0.702443	0.859668	DENND4B	ENSG00000198837	1	153901977	153919172	protein_coding
47.0916	0.397673	0.209691	1.89647	0.0578975	0.323939	CRTC2	ENSG00000160741	1	153920145	153931101	protein_coding
616.994	0.0216706	0.153259	0.141399	0.887555	0.950987	SLC39A1	ENSG00000143570	1	153931575	153940188	protein_coding
5.37396	0.487483	0.2854	1.70807	0.0876239	0.368526	RP11-422P24.10	ENSG00000273026	1	153938992	153939406	antisense
69.1629	-0.609685	0.286609	-2.12724	0.0334003	0.269745	CREB3L4	ENSG00000143578	1	153940010	153946839	protein_coding
449.466	-0.125508	0.111833	-1.12228	0.261742	0.554568	JTB	ENSG00000143543	1	153946745	153950164	protein_coding
20.2102	-0.0346956	0.171298	-0.202545	0.83949	0.928373	RP11-422P24.11	ENSG00000272654	1	153950219	153951636	lincRNA
159.545	-0.0144975	0.18721	-0.0774395	0.938274	0.973672	RAB13	ENSG00000143545	1	153954127	153958834	protein_coding
7504.93	-0.137958	0.179172	-0.769974	0.441315	0.693804	RPS27	ENSG00000177954	1	153963235	153964626	protein_coding
11.385	0.110644	0.227328	0.486717	0.626459	0.816144	NUP210L	ENSG00000143552	1	153965161	154127592	protein_coding
2039.68	0.23341	0.149026	1.56623	0.117294	0.406343	TPM3	ENSG00000143549	1	154127784	154167124	protein_coding
1.95446	1.1531	0.728941	1.58189	0.113676	0.401789	C1orf189	ENSG00000163263	1	154171848	154178809	protein_coding
1339.26	0.0255931	0.0973487	0.262902	0.792626	0.905477	C1orf43	ENSG00000143612	1	154179182	154193104	protein_coding
1113.72	0.348917	0.173173	2.01485	0.0439205	0.295383	UBAP2L	ENSG00000143569	1	154192655	154243986	protein_coding
1.8463	-0.228907	0.394892	-0.57967	0.562137	0.775773	AL590431.1	ENSG00000252817	1	154226921	154226997	miRNA
551.748	0.0566524	0.0970651	0.583654	0.559453	0.774117	HAX1	ENSG00000143575	1	154244987	154248351	protein_coding
404.622	0.101093	0.157161	0.643249	0.520063	0.748352	ATP8B2	ENSG00000143515	1	154298029	154323783	protein_coding
39.1352	-0.309505	0.409316	-0.756152	0.449558	0.69951	IL6R	ENSG00000160712	1	154377669	154441926	protein_coding
2.1663	0.182229	0.578838	0.314818	0.7529	0.885536	SHE	ENSG00000169291	1	154442248	154474589	protein_coding
689.371	0.425166	0.18662	2.27825	0.0227119	0.241732	UBE2Q1	ENSG00000160714	1	154521053	154531504	protein_coding
2.79108	-0.074973	0.308505	-0.243021	0.807989	0.913628	UBE2Q1-AS1	ENSG00000229780	1	154526085	154527493	antisense
309.37	0.333243	0.318666	1.04575	0.295679	0.58216	CHRNB2	ENSG00000160716	1	154540257	154552502	protein_coding
1858.96	-0.037802	0.0816874	-0.462764	0.643534	0.826354	ADAR	ENSG00000160710	1	154554538	154600475	protein_coding
112.449	-0.0601164	0.31159	-0.192934	0.847011	0.93185	KCNN3	ENSG00000143603	1	154669931	154842756	protein_coding
87.1213	0.0282264	0.114851	0.245766	0.805863	0.912236	PMVK	ENSG00000163344	1	154897210	154909467	protein_coding
3.01118	-0.204829	0.347633	-0.589209	0.555721	0.771832	RP11-307C12.13	ENSG00000270361	1	154909846	154910535	lincRNA
295.36	-0.57364	0.315238	-1.8197	0.068804	0.341762	PBXIP1	ENSG00000163346	1	154916552	154928599	protein_coding
305.701	-0.0814189	0.0702912	-1.15831	0.246738	0.542304	PYGO2	ENSG00000163348	1	154929502	154936329	protein_coding
2.10562	0.0973201	0.393007	0.24763	0.804421	0.911718	RP11-307C12.12	ENSG00000271380	1	154934301	154935099	antisense
549.328	0.0717049	0.226129	0.317098	0.751169	0.884462	SHC1	ENSG00000160691	1	154934774	154946871	protein_coding
298.74	-0.32564	0.247911	-1.31353	0.189003	0.484925	CKS1B	ENSG00000173207	1	154947129	154951725	protein_coding
235.85	-0.0870383	0.0922985	-0.943009	0.345676	0.623584	FLAD1	ENSG00000160688	1	154955814	154965587	protein_coding
71.7453	-0.146111	0.26104	-0.559726	0.575666	0.783971	ZBTB7B	ENSG00000160685	1	154975127	154990998	protein_coding
2.31176	-0.423505	0.471542	-0.898127	0.369118	0.64115	DCST2	ENSG00000163354	1	154990996	155006257	protein_coding
1.51839	-0.475098	0.481945	-0.985794	0.324234	0.606207	DCST1	ENSG00000163357	1	155006300	155023406	protein_coding
2.97203	-0.537131	0.332638	-1.61476	0.106362	0.393755	RP11-307C12.11	ENSG00000232093	1	155017667	155018594	antisense
170.919	-0.115523	0.129226	-0.89396	0.371343	0.642637	ADAM15	ENSG00000143537	1	155023042	155035252	protein_coding
47.6141	-0.531813	0.311515	-1.70718	0.0877878	0.368894	EFNA4	ENSG00000243364	1	155036207	155042029	protein_coding
63.1262	0.293033	0.166218	1.76294	0.07791	0.354266	EFNA3	ENSG00000143590	1	155036224	155060014	protein_coding
65.3869	-0.274532	0.29878	-0.918841	0.358179	0.632442	EFNA1	ENSG00000169242	1	155099936	155107333	protein_coding
66.8628	-0.0843811	0.181912	-0.463858	0.64275	0.826091	SLC50A1	ENSG00000169241	1	155107820	155111329	protein_coding
52.5515	-0.396335	0.163779	-2.41994	0.0155229	0.215885	DPM3	ENSG00000179085	1	155112367	155113071	protein_coding
7.53795	0.387349	0.204248	1.89646	0.0578989	0.323939	KRTCAP2	ENSG00000163463	1	155141884	155145951	protein_coding
79.5027	0.501716	0.340897	1.47176	0.141087	0.432845	TRIM46	ENSG00000163462	1	155145873	155157447	protein_coding
5.88407	-0.27778	0.36405	-0.763029	0.445446	0.696807	MUC1	ENSG00000185499	1	155158300	155162707	protein_coding
161.111	-0.0525434	0.1959	-0.268215	0.788533	0.903181	THBS3	ENSG00000169231	1	155165379	155178842	protein_coding
15.0839	0.0190863	0.286535	0.0666108	0.946892	0.97724	RP11-263K19.4	ENSG00000231064	1	155166659	155175286	antisense
111.923	-0.184775	0.116646	-1.58407	0.113178	0.401208	MTX1	ENSG00000173171	1	155178490	155183615	protein_coding
127.673	-0.000812559	0.0871922	-0.00931917	0.992564	0.997087	GBA	ENSG00000177628	1	155204243	155214490	protein_coding
95.2971	0.150416	0.115266	1.30495	0.191909	0.487327	FAM189B	ENSG00000160767	1	155216996	155225274	protein_coding
332.482	0.151436	0.0934827	1.61993	0.105247	0.392988	SCAMP3	ENSG00000116521	1	155225770	155232221	protein_coding
192.797	-0.0498195	0.136765	-0.36427	0.715657	0.866754	CLK2	ENSG00000176444	1	155232659	155248282	protein_coding
81.0427	0.278282	0.180526	1.54151	0.123193	0.413862	HCN3	ENSG00000143630	1	155247374	155259639	protein_coding
695.114	0.0666457	0.162269	0.410712	0.681284	0.848349	FDPS	ENSG00000160752	1	155278539	155290457	protein_coding
14.7746	0.143157	0.186721	0.766689	0.443267	0.695021	RUSC1-AS1	ENSG00000225855	1	155286654	155293967	antisense
335.245	0.364961	0.186242	1.95961	0.0500417	0.309546	RUSC1	ENSG00000160753	1	155290687	155300905	protein_coding
951.772	0.325615	0.100449	3.24158	0.00118869	0.106629	ASH1L	ENSG00000116539	1	155305059	155532598	protein_coding
16.9137	0.175176	0.159978	1.095	0.273518	0.564092	ASH1L-AS1	ENSG00000235919	1	155531821	155533775	processed_transcript
1.17501	-0.631287	0.495308	-1.27453	0.202474	0.49793	RP11-29H23.4	ENSG00000232519	1	155579567	155580171	antisense
136.655	-0.0684092	0.111943	-0.611109	0.541128	0.762446	MSTO1	ENSG00000125459	1	155579979	155718153	protein_coding
356.788	0.06744	0.0757505	0.890291	0.373309	0.644597	YY1AP1	ENSG00000163374	1	155629237	155658791	protein_coding
598.363	-0.0390388	0.102337	-0.381472	0.702853	0.859951	DAP3	ENSG00000132676	1	155657751	155708801	protein_coding
547.53	-0.184222	0.138618	-1.32899	0.183851	0.479478	GON4L	ENSG00000116580	1	155719508	155829191	protein_coding
3328.32	0.305282	0.16639	1.83474	0.0665447	0.337396	SYT11	ENSG00000132718	1	155829300	155854990	protein_coding
360.438	0.00694254	0.103575	0.0670293	0.946558	0.977133	RIT1	ENSG00000143622	1	155867599	155881195	protein_coding
297.893	0.0487417	0.118688	0.410672	0.681313	0.848349	KIAA0907	ENSG00000132680	1	155882834	155904191	protein_coding
1.24095	0.273918	0.462523	0.592224	0.5537	0.77055	SNORA42	ENSG00000207475	1	155889700	155889836	snoRNA
1.31651	0.280277	0.469379	0.597123	0.550425	0.769112	SCARNA4	ENSG00000252808	1	155895749	155895877	snoRNA
429.267	-0.296167	0.175254	-1.68993	0.0910413	0.374107	ARHGEF2	ENSG00000116584	1	155916630	155976861	protein_coding
2.07246	-0.778121	0.386594	-2.01276	0.0441399	0.295716	RP11-336K24.12	ENSG00000273002	1	155948590	155952777	antisense
1410.45	-0.240766	0.157084	-1.53272	0.125344	0.415867	SSR2	ENSG00000163479	1	155978839	155990750	protein_coding
314.238	-0.00950148	0.0713444	-0.133178	0.894053	0.954129	UBQLN4	ENSG00000160803	1	156005092	156023585	protein_coding
188.531	0.230406	0.154421	1.49207	0.135681	0.427917	LAMTOR2	ENSG00000116586	1	156024543	156028301	protein_coding
24.1692	-0.759651	0.733042	-1.0363	0.300063	0.585398	RAB25	ENSG00000132698	1	156030951	156040295	protein_coding
717.526	-0.101976	0.124866	-0.816682	0.41411	0.673529	MEX3A	ENSG00000254726	1	156041804	156051789	protein_coding
498.918	0.209966	0.244966	0.857122	0.391378	0.656824	LMNA	ENSG00000160789	1	156052364	156109880	protein_coding
13.5288	-0.202625	0.246269	-0.822777	0.410635	0.670955	SEMA4A	ENSG00000196189	1	156117157	156147543	protein_coding
201.358	0.365093	0.134152	2.7215	0.00649872	0.174501	SLC25A44	ENSG00000160785	1	156163880	156182587	protein_coding
112.03	-0.245741	0.180817	-1.35906	0.174129	0.46943	PMF1	ENSG00000160783	1	156182784	156212874	protein_coding
12.3518	0.0896469	0.252694	0.354765	0.722766	0.870464	PAQR6	ENSG00000160781	1	156213206	156217881	protein_coding
561.309	0.0298525	0.0835935	0.357116	0.721005	0.86958	SMG5	ENSG00000198952	1	156219015	156252620	protein_coding
21.1469	-0.334392	0.226707	-1.475	0.140214	0.432048	TMEM79	ENSG00000163472	1	156252726	156262976	protein_coding
72.2613	-0.405098	0.279499	-1.44937	0.147234	0.43911	C1orf85	ENSG00000198715	1	156259880	156265463	protein_coding
3068.41	0.123232	0.0673624	1.82939	0.0673409	0.339208	CCT3	ENSG00000163468	1	156278759	156337664	protein_coding
1.95636	0.404962	0.41708	0.970944	0.331576	0.61305	TSACC	ENSG00000163467	1	156307105	156316786	protein_coding
183.415	-0.580418	0.541687	-1.0715	0.283945	0.572145	C1orf61	ENSG00000125462	1	156374042	156400493	protein_coding
1.21118	0.0557131	0.504733	0.110381	0.912107	0.962908	RP11-98G7.1	ENSG00000236947	1	156416204	156426369	lincRNA
116.677	0.406259	0.15848	2.56347	0.0103631	0.19554	MEF2D	ENSG00000116604	1	156433519	156470620	protein_coding
132.388	-0.464227	0.344258	-1.34849	0.177502	0.472883	IQGAP3	ENSG00000183856	1	156495197	156542396	protein_coding
324.714	-0.224013	0.161825	-1.3843	0.166268	0.461468	APOA1BP	ENSG00000163382	1	156561554	156564091	protein_coding
90.3377	-0.172429	0.164072	-1.05093	0.29329	0.58	GPATCH4	ENSG00000160818	1	156564279	156571288	protein_coding
2.3182	-0.218422	0.414098	-0.527464	0.597872	0.798067	HAPLN2	ENSG00000132702	1	156589086	156595517	protein_coding
37.1654	0.446514	0.467596	0.954914	0.339621	0.618863	BCAN	ENSG00000132692	1	156611182	156629324	protein_coding
3637.86	-0.649053	0.325547	-1.99373	0.0461812	0.302633	NES	ENSG00000132688	1	156638555	156647189	protein_coding
1.63913	-0.0532775	0.516795	-0.103092	0.91789	0.964765	RP11-66D17.3	ENSG00000237588	1	156657487	156661789	lincRNA
962.251	-0.713517	0.498968	-1.42998	0.152722	0.445008	CRABP2	ENSG00000143320	1	156669398	156675608	protein_coding
192.309	-0.109031	0.114388	-0.953173	0.340503	0.61966	ISG20L2	ENSG00000143319	1	156691683	156698591	protein_coding
81.3541	-0.297125	0.155377	-1.91228	0.0558401	0.319652	RRNAD1	ENSG00000143303	1	156698234	156706752	protein_coding
162.646	-0.260685	0.124128	-2.10013	0.0357176	0.275652	MRPL24	ENSG00000143314	1	156707095	156711382	protein_coding
1376.07	-0.201766	0.1593	-1.26658	0.205306	0.500587	HDGF	ENSG00000143321	1	156711899	156736717	protein_coding
238.804	0.269017	0.143415	1.87579	0.0606839	0.328157	PRCC	ENSG00000143294	1	156720402	156770607	protein_coding
1.38901	0.165837	0.550959	0.300998	0.763416	0.891585	SH2D2A	ENSG00000027869	1	156776035	156786654	protein_coding
65.9	0.391788	0.364921	1.07362	0.282992	0.571433	NTRK1	ENSG00000198400	1	156785432	156851642	protein_coding
2.69933	0.0431893	0.534014	0.0808767	0.93554	0.972081	INSRR	ENSG00000027644	1	156809855	156828810	protein_coding
12.3759	-0.256517	0.547672	-0.468377	0.639515	0.824033	PEAR1	ENSG00000187800	1	156863490	156886226	protein_coding
3.29919	-0.16064	0.583455	-0.275324	0.783067	0.900326	LRRC71	ENSG00000160838	1	156890442	156902886	protein_coding
484.439	0.134925	0.127988	1.0542	0.291792	0.578497	ARHGEF11	ENSG00000132694	1	156904632	157015162	protein_coding
2.46776	0.56894	0.65197	0.872647	0.382855	0.650495	ETV3L	ENSG00000253831	1	157061836	157069600	protein_coding
254.89	0.0725674	0.137621	0.5273	0.597985	0.798168	ETV3	ENSG00000117036	1	157090983	157108266	protein_coding
1.78565	-0.264523	1.29956	-0.203548	0.838706	0.927948	RP11-85G21.3	ENSG00000271736	1	157250506	157252858	lincRNA
568.303	-0.181982	0.159107	-1.14377	0.252718	0.547263	KIRREL	ENSG00000183853	1	157963063	158070052	protein_coding
1.32903	0.296092	0.455823	0.649578	0.515965	0.746036	KIRREL-IT1	ENSG00000226520	1	157995340	158000956	sense_intronic
6.31193	0.0877093	0.341277	0.257003	0.797176	0.908292	CD1D	ENSG00000158473	1	158149737	158154686	protein_coding
283.268	0.0495224	0.284521	0.174056	0.861822	0.93889	IFI16	ENSG00000163565	1	158969758	159024945	protein_coding
17.0282	-0.419901	0.224959	-1.86657	0.0619613	0.329865	AIM2	ENSG00000163568	1	159032274	159116886	protein_coding
412.98	0.168539	0.260236	0.647638	0.517219	0.746875	CADM3	ENSG00000162706	1	159141399	159173103	protein_coding
3.79588	0.831047	0.460057	1.8064	0.0708561	0.344283	CTA-134P22.2	ENSG00000225670	1	159165775	159177763	antisense
12.3009	0.596733	0.3436	1.73671	0.0824386	0.361156	DARC	ENSG00000213088	1	159173097	159176290	protein_coding
18.8564	0.36312	0.199875	1.81674	0.069257	0.341883	DUSP23	ENSG00000158716	1	159750722	159752333	protein_coding
15.2508	-0.321998	0.588892	-0.546786	0.584526	0.789852	CCDC19	ENSG00000213085	1	159842154	159869953	protein_coding
277.779	0.203873	0.272091	0.749285	0.453685	0.702563	TAGLN2	ENSG00000158710	1	159887897	159895522	protein_coding
71.6938	-0.614742	0.237924	-2.58378	0.0097725	0.193127	IGSF9	ENSG00000085552	1	159896829	159915386	protein_coding
17.9968	0.202065	0.237314	0.851469	0.394509	0.658693	RP11-226L15.5	ENSG00000260766	1	159994743	159996584	sense_overlapping
152.996	-0.0440057	0.163148	-0.269729	0.787368	0.902761	PIGM	ENSG00000143315	1	159997462	160001783	protein_coding
57.3084	1.37621	0.636798	2.16114	0.0306847	0.262335	KCNJ10	ENSG00000177807	1	160007257	160040038	protein_coding
25.7343	-0.0938473	0.331067	-0.283469	0.776817	0.897727	KCNJ9	ENSG00000162728	1	160051360	160060353	protein_coding
197.434	0.0178614	0.133958	0.133336	0.893928	0.954054	IGSF8	ENSG00000162729	1	160061130	160068733	protein_coding
645.472	0.631062	0.441162	1.43045	0.152587	0.444774	ATP1A2	ENSG00000018625	1	160085549	160113381	protein_coding
49.096	0.998992	0.544431	1.83493	0.0665161	0.337396	ATP1A4	ENSG00000132681	1	160121360	160156767	protein_coding
14.8098	1.1343	0.52688	2.15286	0.0313298	0.26417	CASQ1	ENSG00000143318	1	160160285	160171676	protein_coding
2.83863	-0.35101	0.34117	-1.02884	0.303554	0.588906	RP11-536C5.7	ENSG00000227741	1	160171989	160178659	antisense
4270.93	0.699312	0.41565	1.68245	0.0924808	0.374874	PEA15	ENSG00000162734	1	160175127	160185166	protein_coding
192.196	-0.143103	0.0930161	-1.53847	0.123934	0.414748	DCAF8	ENSG00000132716	1	160185505	160254920	protein_coding
2.84325	0.134779	0.340388	0.395957	0.692137	0.854591	RP11-574F21.2	ENSG00000228606	1	160231534	160232568	antisense
439.518	-0.213778	0.126374	-1.69163	0.0907156	0.373622	PEX19	ENSG00000162735	1	160246602	160256138	protein_coding
3318.39	0.177851	0.155379	1.14462	0.252366	0.547184	COPA	ENSG00000122218	1	160259063	160313190	protein_coding
514.456	0.0436698	0.106038	0.411832	0.680463	0.847975	NCSTN	ENSG00000162736	1	160313062	160328742	protein_coding
92.442	-0.606134	0.288896	-2.09811	0.0358958	0.275913	NHLH1	ENSG00000171786	1	160336857	160342638	protein_coding
635.853	-0.153778	0.138903	-1.10709	0.268253	0.559258	VANGL2	ENSG00000162738	1	160370376	160398468	protein_coding
1.93027	-0.853319	0.743895	-1.1471	0.251342	0.546665	ITLN2	ENSG00000158764	1	160914815	160924589	protein_coding
167.046	-0.910941	0.407628	-2.23474	0.0254345	0.249106	F11R	ENSG00000158769	1	160965001	160991138	protein_coding
46.3928	0.118773	0.321546	0.36938	0.711844	0.865149	TSTD1	ENSG00000215845	1	161007421	161008780	protein_coding
344.572	0.179758	0.136146	1.32034	0.186723	0.481797	USF1	ENSG00000158773	1	161009041	161015767	protein_coding
15.2711	-0.237322	0.209054	-1.13522	0.256283	0.551208	ARHGAP30	ENSG00000186517	1	161016736	161039760	protein_coding
6.91282	-1.17521	0.705292	-1.66627	0.09566	0.380543	PVRL4	ENSG00000143217	1	161040785	161059389	protein_coding
50.0819	-0.0246834	0.165329	-0.149298	0.881318	0.94776	KLHDC9	ENSG00000162755	1	161068151	161070136	protein_coding
211.454	0.0883446	0.104496	0.845432	0.39787	0.661445	PFDN2	ENSG00000143256	1	161070346	161087901	protein_coding
197.119	-0.214688	0.0966257	-2.22185	0.0262933	0.251634	NIT1	ENSG00000158793	1	161087876	161095235	protein_coding
193.212	0.398273	0.192911	2.06455	0.0389659	0.282416	DEDD	ENSG00000158796	1	161090764	161102478	protein_coding
444.238	0.220082	0.109223	2.01498	0.0439073	0.295383	UFC1	ENSG00000143222	1	161122566	161128646	protein_coding
154.94	0.33717	0.254815	1.3232	0.18577	0.481482	USP21	ENSG00000143258	1	161129240	161135513	protein_coding
111.76	0.0351019	0.107431	0.326739	0.743865	0.880131	PPOX	ENSG00000143224	1	161136200	161147803	protein_coding
267.411	-0.0991573	0.0909671	-1.09003	0.275698	0.56584	B4GALT3	ENSG00000158850	1	161141100	161147287	protein_coding
18.8096	0.0308345	0.369415	0.0834684	0.933479	0.971271	ADAMTS4	ENSG00000158859	1	161154098	161168846	protein_coding
760.75	0.294261	0.198099	1.48542	0.137432	0.42987	NDUFS2	ENSG00000158864	1	161166894	161184185	protein_coding
32.3695	0.0176257	1.61542	0.0109109	0.991295	0.996451	APOA2	ENSG00000158874	1	161192082	161193421	protein_coding
155.982	0.385906	0.207467	1.86008	0.0628738	0.330932	TOMM40L	ENSG00000158882	1	161195793	161200408	protein_coding
13.3272	0.461677	0.203572	2.26788	0.0233363	0.243746	NR1I3	ENSG00000143257	1	161199456	161208092	protein_coding
17.7555	0.35565	0.302712	1.17488	0.240043	0.535347	PCP4L1	ENSG00000248485	1	161228517	161255240	protein_coding
14.3155	1.01254	0.446282	2.26883	0.0232787	0.243508	MPZ	ENSG00000158887	1	161274525	161279762	protein_coding
256.503	-0.0343024	0.151861	-0.22588	0.821295	0.919556	SDHC	ENSG00000143252	1	161284047	161332984	protein_coding
65.5606	-0.104117	0.20021	-0.52004	0.603035	0.80097	C1orf192	ENSG00000188931	1	161334521	161337664	protein_coding
28.6001	0.0816443	0.14796	0.551802	0.581084	0.78757	RP11-122G18.5	ENSG00000235477	1	161337812	161341754	lincRNA
23.4308	0.734316	0.442474	1.65957	0.0970011	0.382586	HSPA6	ENSG00000173110	1	161494036	161496681	protein_coding
1.36153	0.995389	0.752344	1.32305	0.185819	0.481482	FCRLA	ENSG00000132185	1	161676762	161684142	protein_coding
10.4172	0.553349	0.272508	2.03058	0.0422977	0.291612	FCRLB	ENSG00000162746	1	161691353	161697933	protein_coding
181.7	0.0425861	0.0699072	0.609181	0.542405	0.76328	DUSP12	ENSG00000081721	1	161719548	161727028	protein_coding
768.159	-0.244907	0.110318	-2.22001	0.0264181	0.25209	ATF6	ENSG00000118217	1	161736084	161933860	protein_coding
56.1854	-0.525303	0.392136	-1.33959	0.180377	0.475564	OLFML2B	ENSG00000162745	1	161952982	161993644	protein_coding
42.6575	0.181053	0.149547	1.21068	0.226019	0.521374	NOS1AP	ENSG00000198929	1	162039564	162353321	protein_coding
40.1734	-0.737728	0.329961	-2.23581	0.0253645	0.249106	C1orf226	ENSG00000239887	1	162336698	162356600	protein_coding
2.86321	-0.0727779	0.350897	-0.207405	0.835693	0.926686	C1orf111	ENSG00000171722	1	162342993	162346660	protein_coding
1030.58	0.480773	0.13398	3.5884	0.00033272	0.0642468	UHMK1	ENSG00000152332	1	162467041	162499419	protein_coding
1.59351	-0.138901	0.462671	-0.300216	0.764012	0.892039	RP11-359K18.3	ENSG00000259788	1	162530017	162531098	antisense
377.927	-0.0331259	0.144299	-0.229565	0.81843	0.917924	UAP1	ENSG00000117143	1	162531323	162569627	protein_coding
1.67469	0.268529	0.529172	0.50745	0.611839	0.807506	RP11-359K18.4	ENSG00000272574	1	162562893	162563544	sense_intronic
455.269	0.000575419	0.387915	0.00148336	0.998816	0.999311	DDR2	ENSG00000162733	1	162601163	162757190	protein_coding
140.729	0.157446	0.166296	0.946784	0.343749	0.622477	HSD17B7	ENSG00000132196	1	162760492	162782607	protein_coding
2.22951	-1.59026	0.864931	-1.83859	0.0659749	0.336551	C1orf110	ENSG00000185860	1	162794248	162838605	protein_coding
1223.49	0.400706	0.396849	1.00972	0.312629	0.596381	RGS4	ENSG00000117152	1	163038565	163046592	protein_coding
265.993	-0.279652	0.429344	-0.651348	0.514822	0.745563	RGS5	ENSG00000143248	1	163080911	163291577	protein_coding
8.18184	-0.256718	0.218874	-1.1729	0.240835	0.53582	RP11-267N12.3	ENSG00000232995	1	163214295	163291684	antisense
156.388	-0.596208	0.361316	-1.6501	0.0989226	0.38544	NUF2	ENSG00000143228	1	163236366	163325554	protein_coding
1987.05	0.21463	0.155279	1.38222	0.166905	0.461955	PBX1	ENSG00000185630	1	164524821	164868533	protein_coding
2.67259	0.535677	0.420072	1.2752	0.202238	0.497677	RNU6-171P	ENSG00000207082	1	164608802	164608908	snRNA
7.02258	0.666351	0.294269	2.26443	0.023548	0.244611	RP11-477H21.2	ENSG00000269887	1	164649322	164650036	sense_intronic
4.86279	0.523371	0.328157	1.59488	0.11074	0.397928	RP11-506O24.1	ENSG00000233693	1	164738353	164743878	antisense
3.25046	0.413823	0.372487	1.11097	0.26658	0.558604	RP11-506O24.2	ENSG00000271917	1	164797673	164799189	sense_intronic
44.3842	-0.674075	0.701898	-0.960361	0.336874	0.616848	LMX1A	ENSG00000162761	1	165171104	165325952	protein_coding
39.5267	0.257303	0.269538	0.95461	0.339775	0.618873	RXRG	ENSG00000143171	1	165370159	165414433	protein_coding
594.697	0.0452257	0.123647	0.365765	0.71454	0.866287	MGST3	ENSG00000143198	1	165600098	165631033	protein_coding
398.483	-0.334148	0.168491	-1.98318	0.0473479	0.30457	ALDH9A1	ENSG00000143149	1	165631453	165668100	protein_coding
682.179	0.0587663	0.0811545	0.724128	0.468987	0.714297	TMCO1	ENSG00000143183	1	165696032	165796992	protein_coding
5.70977	-0.295409	0.24514	-1.20506	0.228179	0.52344	RP11-466F5.8	ENSG00000224358	1	165738166	165744413	antisense
401.19	-0.0516582	0.0928837	-0.55616	0.578101	0.785801	UCK2	ENSG00000143179	1	165796768	165880855	protein_coding
1.42704	-0.43584	0.448312	-0.972181	0.33096	0.612524	RP11-525G13.2	ENSG00000236364	1	165865116	165869920	antisense
37.1173	0.892414	0.37358	2.38882	0.0169026	0.219913	FAM78B	ENSG00000188859	1	166026674	166136206	protein_coding
1.32173	1.61308	0.62456	2.58274	0.00980181	0.193196	RP11-9L18.3	ENSG00000230898	1	166117019	166134332	sense_intronic
761.424	-0.147222	0.0837454	-1.75797	0.0787524	0.355653	POGK	ENSG00000143157	1	166808681	166825581	protein_coding
327.505	-0.129753	0.117405	-1.10517	0.269084	0.560092	TADA1	ENSG00000152382	1	166825747	166845564	protein_coding
1.28069	-1.68778	0.51387	-3.28444	0.00102185	0.101066	RP4-782G3.1	ENSG00000237096	1	166864948	166877317	lincRNA
741.496	-0.180736	0.292307	-0.61831	0.536371	0.759192	ILDR2	ENSG00000143195	1	166882443	166944719	protein_coding
4.0344	-1.15345	0.382783	-3.01332	0.00258403	0.141538	MAEL	ENSG00000143194	1	166958346	166991451	protein_coding
5.0915	-0.912769	0.489921	-1.8631	0.0624486	0.33052	GPA33	ENSG00000143167	1	167022073	167059868	protein_coding
2.15538	-0.359025	0.597785	-0.600593	0.548111	0.767588	DUSP27	ENSG00000198842	1	167063282	167098402	protein_coding
540.107	-0.0648326	0.127423	-0.508796	0.610895	0.806912	POU2F1	ENSG00000143190	1	167190066	167396582	protein_coding
4.57401	0.0338471	0.326378	0.103705	0.917403	0.964595	RP11-52A20.2	ENSG00000272033	1	167348345	167350237	sense_intronic
192.863	-0.305189	0.146731	-2.07991	0.0375334	0.278848	CREG1	ENSG00000143162	1	167498914	167523004	protein_coding
2.36187	-0.0434694	0.881748	-0.0492991	0.960681	0.984132	RCSD1	ENSG00000198771	1	167599330	167675486	protein_coding
1438.11	0.000311924	0.0926816	0.00336554	0.997315	0.998798	MPZL1	ENSG00000197965	1	167690429	167761156	protein_coding
3.72586	0.13034	0.370102	0.352173	0.724709	0.871295	ADCY10	ENSG00000143199	1	167778625	167883453	protein_coding
292.131	0.249375	0.116497	2.14062	0.0323048	0.26698	MPC2	ENSG00000143158	1	167885967	167906278	protein_coding
354.383	0.455366	0.213764	2.13022	0.0331532	0.269263	DCAF6	ENSG00000143164	1	167905021	168045081	protein_coding
234.73	-0.0156311	0.125672	-0.124381	0.901014	0.957759	GPR161	ENSG00000143147	1	168053997	168106821	protein_coding
570.369	0.244927	0.0952548	2.57128	0.0101324	0.193728	TIPRL	ENSG00000143155	1	168148171	168169950	protein_coding
435.271	-0.101052	0.151831	-0.665554	0.505696	0.738773	SFT2D2	ENSG00000213064	1	168195176	168222263	protein_coding
4.37484	0.506296	0.398211	1.27143	0.203576	0.49917	TBX19	ENSG00000143178	1	168250278	168283664	protein_coding
1641.65	0.509727	0.216242	2.3572	0.0184131	0.225801	ATP1B1	ENSG00000143153	1	169074935	169101960	protein_coding
166.356	-0.204519	0.140372	-1.45698	0.145122	0.436453	NME7	ENSG00000143156	1	169101769	169337205	protein_coding
170.141	-0.0898369	0.198396	-0.452816	0.650681	0.830727	BLZF1	ENSG00000117475	1	169337208	169365778	protein_coding
86.0888	-0.057226	0.116938	-0.489369	0.624581	0.814751	CCDC181	ENSG00000117477	1	169364108	169429907	protein_coding
202.692	-0.0608772	0.104098	-0.584804	0.55868	0.773707	SLC19A2	ENSG00000117479	1	169433147	169455241	protein_coding
5.27367	-0.312225	0.40845	-0.764415	0.44462	0.696163	F5	ENSG00000198734	1	169483404	169555826	protein_coding
1.24372	0.0611168	0.747127	0.0818025	0.934804	0.971922	SELP	ENSG00000174175	1	169558087	169599431	protein_coding
75.3061	-0.24013	0.240226	-0.999601	0.317504	0.600179	C1orf112	ENSG00000000460	1	169631245	169823221	protein_coding
1.82875	-0.285786	0.537053	-0.532138	0.594631	0.796134	SELL	ENSG00000188404	1	169659808	169680839	protein_coding
56.0919	-0.213462	0.186601	-1.14395	0.252644	0.547263	METTL18	ENSG00000171806	1	169761670	169764107	protein_coding
96.1726	0.0153821	0.110075	0.139741	0.888864	0.951609	SCYL3	ENSG00000000457	1	169818772	169863408	protein_coding
1327.33	0.404072	0.217097	1.86125	0.0627089	0.33064	KIFAP3	ENSG00000075945	1	169890467	170054349	protein_coding
2.95164	0.382641	0.446176	0.8576	0.391113	0.656711	RP11-576I22.2	ENSG00000231407	1	170429594	170501788	antisense
75.2993	-0.143476	0.125311	-1.14496	0.252227	0.547184	GORAB	ENSG00000120370	1	170501270	170522587	protein_coding
156.842	0.561566	0.367461	1.52823	0.126455	0.417759	PRRX1	ENSG00000116132	1	170631869	170708560	protein_coding
10.6812	0.508594	0.402624	1.2632	0.206518	0.50196	FMO1	ENSG00000010932	1	171217638	171255117	protein_coding
16.7777	-0.964234	0.457464	-2.10778	0.03505	0.274865	FMO4	ENSG00000076258	1	171283347	171311223	protein_coding
1143.45	0.187669	0.103343	1.81598	0.0693738	0.341883	PRRC2C	ENSG00000117523	1	171454651	171562650	protein_coding
1.68209	0.539359	0.417594	1.29159	0.1965	0.491997	RN7SL425P	ENSG00000239373	1	171461550	171461858	misc_RNA
206.631	0.453039	0.236645	1.91443	0.0555656	0.319361	VAMP4	ENSG00000117533	1	171669300	171711387	protein_coding
186.513	-0.00890565	0.0812913	-0.109552	0.912764	0.963077	METTL13	ENSG00000010165	1	171750788	171783163	protein_coding
920.52	0.566466	0.384279	1.4741	0.140454	0.432423	DNM3	ENSG00000197959	1	171810621	172387606	protein_coding
2.49086	1.08226	0.493999	2.19082	0.0284647	0.257124	MIR214	ENSG00000207949	1	172107938	172108047	miRNA
10.5197	0.570823	0.409981	1.39232	0.163827	0.45879	DNM3OS	ENSG00000230630	1	172109461	172113934	antisense
234.042	0.0260458	0.0823442	0.316304	0.751772	0.884818	PIGC	ENSG00000135845	1	172339329	172413230	protein_coding
2.49533	-0.888324	0.543711	-1.63382	0.102298	0.387992	C1orf105	ENSG00000180999	1	172389828	172437971	protein_coding
1331.74	-0.0300282	0.177808	-0.16888	0.865891	0.940604	SUCO	ENSG00000094975	1	172501489	172580971	protein_coding
9.43054	-0.270764	0.240801	-1.12443	0.260831	0.554123	TNFSF4	ENSG00000117586	1	173152873	173176452	protein_coding
6.2221	0.0540301	0.236396	0.228558	0.819212	0.918456	RP11-296O14.3	ENSG00000203739	1	173386932	173430501	antisense
4738.27	0.430596	0.308901	1.39396	0.163329	0.457981	PRDX6	ENSG00000117592	1	173446405	173457946	protein_coding
1.5778	-0.110381	0.435267	-0.253595	0.799808	0.909425	SLC9C2	ENSG00000162753	1	173469603	173572233	protein_coding
15.7838	-0.270163	0.230228	-1.17346	0.240613	0.53569	ANKRD45	ENSG00000183831	1	173578700	173639001	protein_coding
263.71	0.220213	0.115522	1.90624	0.0566185	0.32177	KLHL20	ENSG00000076321	1	173684080	173755840	protein_coding
1.8619	1.03523	0.587695	1.76151	0.0781513	0.354475	RN7SKP160	ENSG00000200674	1	173760686	173761025	misc_RNA
104.334	-0.175642	0.151836	-1.15679	0.24736	0.542917	CENPL	ENSG00000120334	1	173768688	173793858	protein_coding
229.7	-0.227912	0.149381	-1.52571	0.127083	0.418415	DARS2	ENSG00000117593	1	173793641	173827684	protein_coding
14.8387	-0.280442	0.184159	-1.52283	0.127802	0.418759	GAS5-AS1	ENSG00000270084	1	173832386	173833079	antisense
1735.16	-0.358136	0.255467	-1.40189	0.160949	0.455594	GAS5	ENSG00000234741	1	173833038	173838020	processed_transcript
3.64633	-0.246014	0.271148	-0.907304	0.364246	0.637332	SNORD78	ENSG00000208317	1	173834760	173834824	snoRNA
597.015	0.0222369	0.0812177	0.273794	0.784243	0.901108	ZBTB37	ENSG00000185278	1	173837220	173872687	protein_coding
3.23667	-0.256115	0.637427	-0.401796	0.687834	0.852294	SERPINC1	ENSG00000117601	1	173872947	173886516	protein_coding
586.827	0.307671	0.104713	2.93823	0.00330095	0.147827	RC3H1	ENSG00000135870	1	173900352	173991435	protein_coding
2.3747	0.801371	0.358752	2.23378	0.0254978	0.249217	RC3H1-IT1	ENSG00000236535	1	173978405	173985344	sense_intronic
1.1802	-0.860051	0.53066	-1.62072	0.105078	0.392845	RP11-160H22.3	ENSG00000224977	1	173991647	173992123	lincRNA
1.23136	0.432569	0.479817	0.901531	0.367306	0.639575	RP11-160H22.5	ENSG00000227373	1	174084438	174129142	lincRNA
585.566	0.588527	0.157829	3.7289	0.000192316	0.0495446	RABGAP1L	ENSG00000152061	1	174128548	174964445	protein_coding
2.15568	-0.0879505	0.414674	-0.212095	0.832033	0.92488	GPR52	ENSG00000203737	1	174417212	174418683	protein_coding
1.28547	0.27902	0.533837	0.522668	0.601205	0.80001	RABGAP1L-IT1	ENSG00000223525	1	174866095	174867133	sense_intronic
1.22766	0.697794	0.618472	1.12825	0.259212	0.553072	RP1-102G20.5	ENSG00000229531	1	174904084	174923398	antisense
632.202	0.0722254	0.0740266	0.975668	0.329229	0.610782	CACYBP	ENSG00000116161	1	174968300	174980851	protein_coding
201.196	0.0212417	0.103305	0.205621	0.837087	0.927372	MRPS14	ENSG00000120333	1	174979925	174992561	protein_coding
5.39199	-0.102802	0.494887	-0.207727	0.835442	0.926547	TNN	ENSG00000120332	1	175036994	175117202	protein_coding
10.1893	-0.325911	0.600123	-0.543073	0.587079	0.791049	KIAA0040	ENSG00000235750	1	175126123	175162135	protein_coding
192.298	0.658102	0.444426	1.48079	0.138662	0.431066	TNR	ENSG00000116147	1	175284330	175712906	protein_coding
1.25918	0.735566	0.565441	1.30087	0.193302	0.489017	RP11-318C24.2	ENSG00000227740	1	175873898	175889649	lincRNA
756.822	0.29484	0.165998	1.77616	0.0757061	0.352358	RFWD2	ENSG00000143207	1	175913967	176176629	protein_coding
1.73136	0.204671	0.365799	0.559519	0.575808	0.784113	SCARNA3	ENSG00000252906	1	175937534	175937676	snoRNA
2.16187	0.0699599	0.483662	0.144646	0.88499	0.949556	RP11-492I21.1	ENSG00000228686	1	175986413	175987896	antisense
4.18328	0.30686	0.290218	1.05734	0.290356	0.576924	RP11-195C7.1	ENSG00000236021	1	176176784	176198466	antisense
126.451	0.957132	0.333408	2.87076	0.00409491	0.155094	PAPPA2	ENSG00000116183	1	176432307	176814735	protein_coding
662.437	0.402129	0.315193	1.27582	0.202019	0.497572	ASTN1	ENSG00000152092	1	176826438	177134109	protein_coding
57.3576	0.391795	0.389371	1.00622	0.314308	0.597693	BRINP2	ENSG00000198797	1	177140633	177251558	protein_coding
6.19903	0.33895	0.266487	1.27192	0.203401	0.498882	RASAL2-AS1	ENSG00000224687	1	178060643	178063119	lincRNA
957.917	0.515096	0.189886	2.71267	0.00667444	0.174501	RASAL2	ENSG00000075391	1	178062864	178448644	protein_coding
1.8897	0.972061	0.504234	1.9278	0.0538805	0.316893	RP4-593C16.3	ENSG00000260938	1	178449742	178450341	sense_overlapping
1.83572	-0.183309	0.431686	-0.424635	0.671103	0.843232	C1orf220	ENSG00000213057	1	178511887	178518024	protein_coding
4.24348	-0.17509	0.2819	-0.621107	0.534529	0.758386	RP11-428K3.1	ENSG00000273062	1	178693441	178695420	antisense
510.709	-0.100637	0.098506	-1.02164	0.306953	0.592197	RALGPS2	ENSG00000116191	1	178694300	178889238	protein_coding
15.421	-0.0206638	0.236481	-0.0873804	0.930369	0.970458	ANGPTL1	ENSG00000116194	1	178818840	178840187	protein_coding
680.701	-0.110166	0.0784894	-1.40358	0.160445	0.454781	FAM20B	ENSG00000116199	1	178994939	179045697	protein_coding
125.426	-0.122548	0.107756	-1.13728	0.255421	0.550378	TOR3A	ENSG00000186283	1	179050512	179067158	protein_coding
510.113	0.248202	0.113978	2.17763	0.0294337	0.260386	ABL2	ENSG00000143322	1	179068462	179198819	protein_coding
349.012	-0.015426	0.100309	-0.153784	0.87778	0.946296	SOAT1	ENSG00000057252	1	179262925	179327815	protein_coding
6.39733	-0.133331	0.286833	-0.464838	0.642048	0.825538	AXDND1	ENSG00000162779	1	179334855	179523870	protein_coding
33.2137	0.782302	0.50527	1.54828	0.121554	0.411629	FAM163A	ENSG00000143340	1	179712298	179785333	protein_coding
3.91195	1.33836	0.612605	2.1847	0.0289106	0.257885	RP11-12M5.3	ENSG00000229407	1	179785319	179787326	antisense
974.448	0.0641345	0.0897738	0.714401	0.474979	0.717826	TOR1AIP2	ENSG00000169905	1	179809102	179846938	protein_coding
2.08969	0.185144	0.397633	0.465614	0.641492	0.825255	RP11-533E19.7	ENSG00000272906	1	179850742	179851730	lincRNA
277.794	-0.0391199	0.107307	-0.36456	0.71544	0.866639	TOR1AIP1	ENSG00000143337	1	179851177	179894135	protein_coding
1.33012	0.516101	0.607616	0.849387	0.395666	0.659716	RN7SL230P	ENSG00000264916	1	179869397	179869697	misc_RNA
2.42057	-0.0450367	0.418464	-0.107624	0.914294	0.963705	RP11-533E19.5	ENSG00000260360	1	179922319	179923575	lincRNA
869.768	-0.0253364	0.0825443	-0.306943	0.758887	0.889331	CEP350	ENSG00000135837	1	179923873	180084015	protein_coding
375.26	-0.0148916	0.135561	-0.109851	0.912527	0.963077	QSOX1	ENSG00000116260	1	180123969	180173165	protein_coding
44.2902	-0.17483	0.293541	-0.595589	0.55145	0.769545	LHX4	ENSG00000121454	1	180199421	180249380	protein_coding
10.8668	0.138991	0.25123	0.553241	0.580099	0.786875	RP5-1180C10.2	ENSG00000230124	1	180238788	180245359	antisense
377.535	-0.179432	0.0856641	-2.0946	0.0362064	0.276239	ACBD6	ENSG00000135847	1	180244515	180472089	protein_coding
3973.19	0.442284	0.255298	1.73243	0.0831979	0.361946	XPR1	ENSG00000143324	1	180601140	180859387	protein_coding
12.0613	0.095275	0.228	0.417872	0.67604	0.845752	KIAA1614	ENSG00000135835	1	180882290	180920750	protein_coding
2.22717	0.0334486	0.369822	0.0904451	0.927934	0.969387	RP11-46A10.5	ENSG00000243155	1	180913178	180945618	antisense
412.924	0.145655	0.102808	1.41678	0.156549	0.450119	STX6	ENSG00000135823	1	180941861	180992047	protein_coding
4.35992	-0.302581	0.426708	-0.709104	0.47826	0.719804	MR1	ENSG00000153029	1	181003067	181031074	protein_coding
224.293	-0.457271	0.214852	-2.1283	0.0333122	0.269581	IER5	ENSG00000162783	1	181057638	181059977	protein_coding
27.4221	-0.706752	0.246339	-2.86903	0.00411739	0.155489	RP11-309G3.3	ENSG00000272198	1	181060245	181062035	lincRNA
394.255	0.65646	0.442339	1.48406	0.137792	0.430464	CACNA1E	ENSG00000198216	1	181382238	181777219	protein_coding
1.24765	-0.682975	0.655603	-1.04175	0.297528	0.583508	ZNF648	ENSG00000179930	1	182023705	182030847	protein_coding
2948.59	-0.192429	0.158389	-1.21492	0.224398	0.519579	GLUL	ENSG00000135821	1	182350839	182361341	protein_coding
26.3787	-0.741347	0.382742	-1.93693	0.0527534	0.315364	RNASEL	ENSG00000135828	1	182542769	182558391	protein_coding
208.187	-0.369913	0.237354	-1.55849	0.119118	0.40886	RGS16	ENSG00000143333	1	182567758	182573543	protein_coding
4.59049	-0.45628	0.388178	-1.17544	0.239819	0.535051	RP11-317P15.4	ENSG00000261504	1	182584389	182585764	lincRNA
31.8264	-0.252965	0.366804	-0.689647	0.490416	0.727864	RP11-317P15.5	ENSG00000261185	1	182610951	182612442	lincRNA
45.2047	-0.121038	0.319055	-0.379364	0.704418	0.861189	RGS8	ENSG00000135824	1	182615239	182653711	protein_coding
20.2208	0.3695	0.349139	1.05832	0.289911	0.576535	NPL	ENSG00000135838	1	182758428	182799519	protein_coding
2798.82	0.0261444	0.121007	0.216056	0.828944	0.923755	DHX9	ENSG00000135829	1	182808504	182856886	protein_coding
1511.49	-0.146087	0.274036	-0.533092	0.59397	0.795556	LAMC1	ENSG00000135862	1	182992595	183114727	protein_coding
1.44159	1.05946	0.507481	2.08768	0.0368267	0.27735	RP11-181K3.4	ENSG00000224468	1	183107537	183110417	antisense
37.6505	-0.840748	0.530667	-1.58432	0.11312	0.401139	LAMC2	ENSG00000058085	1	183155373	183214035	protein_coding
487.141	0.378394	0.257491	1.46954	0.141685	0.432901	NMNAT2	ENSG00000157064	1	183217372	183387737	protein_coding
4.07291	-0.0143448	0.297346	-0.0482429	0.961523	0.984274	SMG7-AS1	ENSG00000232860	1	183430009	183440881	processed_transcript
406.898	0.687448	0.22883	3.00419	0.00266288	0.142889	SMG7	ENSG00000116698	1	183441351	183567381	protein_coding
3.69101	1.11958	0.501517	2.23239	0.0255892	0.249435	NCF2	ENSG00000116701	1	183524698	183560011	protein_coding
1078.51	0.185058	0.120388	1.53718	0.124248	0.41487	ARPC5	ENSG00000162704	1	183592401	183604892	protein_coding
403.528	0.330813	0.212643	1.55572	0.119774	0.409768	RGL1	ENSG00000143344	1	183605220	183897665	protein_coding
4.38927	0.423252	0.373787	1.13233	0.257494	0.551936	APOBEC4	ENSG00000173627	1	183615541	183622451	protein_coding
199.188	-0.378574	0.14584	-2.59581	0.00943682	0.191206	COLGALT2	ENSG00000198756	1	183898796	184006863	protein_coding
367.302	-0.141134	0.124914	-1.12985	0.258541	0.552702	TSEN15	ENSG00000198860	1	184020811	184043346	protein_coding
4.48459	-0.0445617	0.25482	-0.174875	0.861178	0.938782	RP11-382D12.2	ENSG00000271387	1	184354887	184355838	lincRNA
424.534	-0.246082	0.123132	-1.99852	0.0456608	0.301073	C1orf21	ENSG00000116667	1	184356192	184598154	protein_coding
1.29741	0.787715	0.419461	1.87792	0.0603922	0.32751	GS1-115G20.1	ENSG00000230470	1	184377471	184381494	sense_intronic
734.723	0.13907	0.115049	1.20879	0.226743	0.521906	EDEM3	ENSG00000116406	1	184659365	184724047	protein_coding
63.5104	-0.335663	0.28743	-1.16781	0.242884	0.537868	FAM129A	ENSG00000135842	1	184759858	184943682	protein_coding
709.616	0.295224	0.092908	3.17759	0.00148502	0.115208	RNF2	ENSG00000121481	1	185014496	185071740	protein_coding
236.412	0.0269981	0.0881262	0.306357	0.759333	0.889594	TRMT1L	ENSG00000121486	1	185087220	185126204	protein_coding
149.569	0.0574197	0.104609	0.5489	0.583074	0.788958	SWT1	ENSG00000116668	1	185126212	185260897	protein_coding
1505.51	0.0677369	0.170371	0.397585	0.690936	0.854136	IVNS1ABP	ENSG00000116679	1	185265520	185286461	protein_coding
2.33076	0.0501026	0.352175	0.142266	0.88687	0.950577	GS1-279B7.2	ENSG00000273004	1	185286911	185287662	lincRNA
87.0527	0.331513	0.278583	1.19	0.234048	0.530216	HMCN1	ENSG00000143341	1	185703683	186160085	protein_coding
2.1232	0.754983	0.408287	1.84915	0.0644366	0.333862	PRG4	ENSG00000116690	1	186265405	186283694	protein_coding
1564.45	-0.127217	0.132902	-0.957224	0.338454	0.617682	TPR	ENSG00000047410	1	186280784	186344825	protein_coding
223.025	0.0059104	0.105875	0.0558242	0.955482	0.981337	C1orf27	ENSG00000157181	1	186344890	186390510	protein_coding
1.57811	1.10234	0.374616	2.9426	0.00325473	0.147827	OCLM	ENSG00000262180	1	186369704	186370587	protein_coding
2.70626	0.705429	0.435389	1.62023	0.105184	0.392988	PDC	ENSG00000116703	1	186412698	186430254	protein_coding
2.07424	0.424485	0.366507	1.15819	0.246787	0.54231	RP11-295K2.3	ENSG00000229739	1	186420213	186420881	antisense
6.52908	0.409399	0.530357	0.77193	0.440156	0.692936	PTGS2	ENSG00000073756	1	186640923	186649559	protein_coding
31.3485	0.241504	0.304004	0.794409	0.426957	0.683157	PLA2G4A	ENSG00000116711	1	186798085	186958113	protein_coding
447.082	0.200271	0.382521	0.523556	0.600587	0.79964	BRINP3	ENSG00000162670	1	190066792	190446759	protein_coding
2.02006	0.897554	0.537738	1.66913	0.095092	0.379785	RP11-547I7.1	ENSG00000225811	1	190234028	190331400	antisense
14.2467	-0.0118707	0.32334	-0.0367128	0.970714	0.987705	RP11-547I7.2	ENSG00000237457	1	190447681	190449865	lincRNA
2.9283	-0.165117	0.766317	-0.215469	0.829402	0.923776	RGS1	ENSG00000090104	1	192544857	192549161	protein_coding
5.52605	-0.652728	0.838542	-0.778408	0.436328	0.690353	RGS13	ENSG00000127074	1	192605275	192629390	protein_coding
244.77	-0.0528339	0.192944	-0.27383	0.784215	0.901108	RGS2	ENSG00000116741	1	192778169	192781403	protein_coding
253.674	0.0681094	0.0677203	1.00575	0.314538	0.597865	UCHL5	ENSG00000116750	1	192981380	193029237	protein_coding
1674.57	-0.0549274	0.121905	-0.450574	0.652296	0.831765	TROVE2	ENSG00000116747	1	193028552	193060907	protein_coding
61.0291	-0.061593	0.155924	-0.395019	0.692829	0.855109	RP11-101E13.5	ENSG00000272579	1	193059996	193060686	antisense
35.9194	0.216074	0.155896	1.38601	0.165743	0.46091	GLRX2	ENSG00000023572	1	193065598	193075244	protein_coding
333.048	0.152911	0.121157	1.26209	0.206915	0.502398	CDC73	ENSG00000134371	1	193091147	193223031	protein_coding
268.98	0.292078	0.360122	0.811053	0.417335	0.676199	B3GALT2	ENSG00000162630	1	193148175	193155784	protein_coding
186.331	-0.0172897	0.165153	-0.104689	0.916623	0.964162	KCNT2	ENSG00000162687	1	196194909	196578355	protein_coding
61.6117	-0.40722	0.702979	-0.579278	0.562402	0.77593	CFH	ENSG00000000971	1	196621008	196716634	protein_coding
512.693	-0.596674	0.377774	-1.57945	0.114234	0.402556	ASPM	ENSG00000066279	1	197053258	197115824	protein_coding
732.42	0.0544535	0.10915	0.498888	0.617858	0.811094	ZBTB41	ENSG00000177888	1	197122810	197169672	protein_coding
78.0266	-0.446398	0.319087	-1.39898	0.161818	0.456349	CRB1	ENSG00000134376	1	197170592	197447585	protein_coding
165.629	0.00423541	0.17194	0.024633	0.980348	0.991705	DENND1B	ENSG00000213047	1	197473878	197744826	protein_coding
15.9726	-0.0266476	0.256903	-0.103726	0.917387	0.964595	C1orf53	ENSG00000203724	1	197871777	197876497	protein_coding
131.097	-0.228653	0.345256	-0.662272	0.507797	0.740416	LHX9	ENSG00000143355	1	197881037	197904608	protein_coding
467.321	0.375259	0.17876	2.09924	0.0357958	0.275858	NEK7	ENSG00000151414	1	198126093	198291550	protein_coding
11.7672	-0.456922	0.579991	-0.787809	0.430809	0.686196	PTPRC	ENSG00000081237	1	198607801	198726545	protein_coding
24.3222	0.741991	0.210501	3.52489	0.000423665	0.0702635	MIR181A1HG	ENSG00000229989	1	198776622	198906558	lincRNA
70.2297	1.28774	0.452723	2.84443	0.00444914	0.159809	NR5A2	ENSG00000116833	1	199996730	200146552	protein_coding
663.945	0.361382	0.150845	2.39571	0.0165883	0.219635	ZNF281	ENSG00000162702	1	200374068	200379184	protein_coding
2.40301	-0.701276	0.750801	-0.934037	0.350285	0.626932	RP11-469A15.2	ENSG00000230623	1	200443048	200447421	lincRNA
155.986	-0.467168	0.327796	-1.42518	0.154106	0.446716	KIF14	ENSG00000118193	1	200520628	200589862	protein_coding
118.002	-0.157153	0.111898	-1.40443	0.160191	0.454401	DDX59	ENSG00000118197	1	200593024	200639097	protein_coding
2.4979	-0.0793598	0.574515	-0.138134	0.890135	0.95217	RP11-92G12.3	ENSG00000260088	1	200638635	200663378	lincRNA
1386.17	0.34189	0.176457	1.93753	0.0526804	0.315282	CAMSAP2	ENSG00000118200	1	200708686	200829832	protein_coding
75.7306	-0.362471	0.347543	-1.04295	0.29697	0.583058	C1orf106	ENSG00000163362	1	200860176	200884863	protein_coding
805.283	0.145805	0.213582	0.682667	0.494817	0.731224	KIF21B	ENSG00000116852	1	200938520	200992828	protein_coding
36.401	0.0180087	0.202203	0.0890625	0.929032	0.969981	RP11-168O16.1	ENSG00000229191	1	200993077	200997920	lincRNA
1.58987	-0.714193	0.652982	-1.09374	0.274069	0.564825	CACNA1S	ENSG00000081248	1	201008642	201081694	protein_coding
2.86453	0.438127	0.482837	0.907401	0.364195	0.637295	ASCL5	ENSG00000232237	1	201083081	201096312	protein_coding
703.394	-0.110243	0.125647	-0.877404	0.380267	0.648912	TMEM9	ENSG00000116857	1	201103900	201140702	protein_coding
1.3113	0.726714	0.977417	0.743504	0.457176	0.70492	PKP1	ENSG00000081277	1	201252580	201302121	protein_coding
9.1981	-0.716578	0.65404	-1.09562	0.273246	0.563912	TNNT2	ENSG00000118194	1	201328136	201346890	protein_coding
5.67937	-0.530906	0.847124	-0.626715	0.530846	0.755625	LAD1	ENSG00000159166	1	201342372	201368736	protein_coding
63.1915	-0.564232	0.44141	-1.27825	0.201162	0.496768	TNNI1	ENSG00000159173	1	201373625	201398994	protein_coding
14.9767	-0.246124	0.238896	-1.03026	0.30289	0.588164	RP11-134G8.8	ENSG00000224818	1	201433511	201434274	lincRNA
345.34	0.112098	0.221959	0.505036	0.613533	0.808464	PHLDA3	ENSG00000174307	1	201434620	201438365	protein_coding
244.692	0.844622	0.36844	2.29243	0.021881	0.238825	CSRP1	ENSG00000159176	1	201452658	201478584	protein_coding
6.954	-0.0541595	0.253192	-0.213907	0.83062	0.924279	RPS10P7	ENSG00000223396	1	201487831	201499602	lincRNA
7.41361	0.824246	0.299772	2.74958	0.00596725	0.174501	AC096677.1	ENSG00000269690	1	201592013	201592738	protein_coding
770.427	0.520931	0.256634	2.02986	0.0423709	0.291828	NAV1	ENSG00000134369	1	201592411	201796102	protein_coding
1.54201	0.253253	0.472782	0.535664	0.592191	0.794039	RP11-25B7.1	ENSG00000236390	1	201642233	201643272	antisense
2.3028	-0.0992265	0.38876	-0.255238	0.798539	0.908672	IPO9-AS1	ENSG00000231871	1	201657387	201798687	antisense
4.36224	0.764251	0.392166	1.94879	0.0513201	0.312063	RP11-90L20.2	ENSG00000235121	1	201692422	201706634	antisense
1372.35	0.105854	0.131149	0.80713	0.419591	0.677594	IPO9	ENSG00000198700	1	201798269	201853422	protein_coding
340.424	0.830377	0.527822	1.57322	0.115669	0.404442	SHISA4	ENSG00000198892	1	201857808	201861434	protein_coding
13.9625	-0.334911	0.404898	-0.827149	0.408153	0.669314	LMOD1	ENSG00000163431	1	201865580	201915715	protein_coding
473.748	0.290883	0.100447	2.89589	0.00378084	0.152321	TIMM17A	ENSG00000134375	1	201924619	201939789	protein_coding
240.315	-0.0715162	0.131029	-0.545805	0.5852	0.790302	RNPEP	ENSG00000176393	1	201951500	201975275	protein_coding
1.27406	-0.486941	0.491269	-0.99119	0.321593	0.603959	RP11-465N4.4	ENSG00000234678	1	201969222	201979481	antisense
24.0739	-1.38072	0.745858	-1.85118	0.0641433	0.333734	ELF3	ENSG00000163435	1	201977073	201986316	protein_coding
56.471	0.84863	0.458651	1.85027	0.0642743	0.333833	GPR37L1	ENSG00000170075	1	202091986	202102720	protein_coding
531.768	0.565284	0.239869	2.35664	0.0184411	0.225801	ARL8A	ENSG00000143862	1	202102532	202113869	protein_coding
1.68245	0.366976	0.466934	0.785928	0.43191	0.687111	PTPN7	ENSG00000143851	1	202116141	202130716	protein_coding
2.15857	0.973144	0.844413	1.15245	0.249136	0.544309	LGR6	ENSG00000133067	1	202163029	202288909	protein_coding
197.82	-0.109766	0.160406	-0.6843	0.493786	0.730451	UBE2T	ENSG00000077152	1	202300785	202311108	protein_coding
208.642	0.210166	0.140248	1.49853	0.133995	0.426043	PPP1R12B	ENSG00000077157	1	202317827	202561834	protein_coding
239.459	0.207772	0.307202	0.676337	0.498827	0.733952	SYT2	ENSG00000143858	1	202559724	202679545	protein_coding
2477.82	-0.0283595	0.088558	-0.320237	0.748789	0.883051	KDM5B	ENSG00000117139	1	202696526	202778598	protein_coding
6.53206	-0.239049	0.287754	-0.830742	0.406119	0.667843	PCAT6	ENSG00000228288	1	202780082	202781284	antisense
8.19562	-0.0464341	0.248583	-0.186795	0.851821	0.93415	RP11-480I12.7	ENSG00000234996	1	202830882	202844369	lincRNA
120.608	0.27436	0.180409	1.52077	0.128318	0.419425	RABIF	ENSG00000183155	1	202848085	202858263	protein_coding
596.392	0.0937827	0.0679205	1.38077	0.16735	0.462434	KLHL12	ENSG00000117153	1	202860228	202897764	protein_coding
1036.14	0.423702	0.256168	1.654	0.0981279	0.384054	ADIPOR1	ENSG00000159346	1	202909951	202927700	protein_coding
299.963	0.274991	0.162948	1.6876	0.0914874	0.374363	CYB5R1	ENSG00000159348	1	202930997	202936408	protein_coding
688.494	0.225899	0.0936388	2.41246	0.0158455	0.217839	TMEM183A	ENSG00000163444	1	202976514	202993976	protein_coding
62.6381	0.473527	0.326069	1.45223	0.146437	0.437982	PPFIA4	ENSG00000143847	1	202995626	203047868	protein_coding
5.52519	-2.62473	0.925923	-2.83472	0.00458665	0.160829	MYOG	ENSG00000122180	1	203052260	203055164	protein_coding
84.3573	0.558108	0.387198	1.4414	0.149471	0.442391	ADORA1	ENSG00000163485	1	203059782	203136533	protein_coding
8.57738	-1.15069	0.802301	-1.43424	0.151504	0.444559	MYBPH	ENSG00000133055	1	203136939	203144941	protein_coding
3.21281	0.706253	0.495205	1.42618	0.153815	0.44635	CHI3L1	ENSG00000133048	1	203148059	203155877	protein_coding
1.25733	0.875441	0.554215	1.5796	0.114197	0.402497	CHIT1	ENSG00000133063	1	203181955	203242769	protein_coding
393.677	-0.698129	0.238361	-2.92888	0.00340188	0.148347	BTG2	ENSG00000159388	1	203274619	203278730	protein_coding
80.7027	0.591819	0.586222	1.00955	0.312712	0.596417	FMOD	ENSG00000122176	1	203309756	203320617	protein_coding
29.4936	1.32902	0.56424	2.35541	0.0185021	0.225801	PRELP	ENSG00000188783	1	203444956	203460480	protein_coding
1108.12	0.0958044	0.139521	0.686666	0.492293	0.729249	ATP2B4	ENSG00000058668	1	203595689	203713209	protein_coding
1.38278	0.0255676	0.529236	0.0483104	0.961469	0.984274	SNORA77	ENSG00000221643	1	203698709	203698833	snoRNA
764.148	-0.0052455	0.0716799	-0.0731794	0.941663	0.974913	ZC3H11A	ENSG00000058673	1	203764782	203823252	protein_coding
103.771	0.216189	0.119324	1.81179	0.0700185	0.342767	ZBED6	ENSG00000257315	1	203765437	203769686	protein_coding
625.667	-0.0768024	0.140317	-0.54735	0.584138	0.789583	SNRPE	ENSG00000182004	1	203830731	203839678	protein_coding
119.972	-0.690655	0.272752	-2.53217	0.0113359	0.20013	SOX13	ENSG00000143842	1	204042243	204096863	protein_coding
257.592	0.313708	0.193897	1.61791	0.105682	0.393294	ETNK2	ENSG00000143845	1	204100190	204121307	protein_coding
15.0149	-0.514052	1.24407	-0.413202	0.679459	0.847253	REN	ENSG00000143839	1	204123944	204135465	protein_coding
7.08372	-0.157678	0.376616	-0.41867	0.675457	0.845598	GOLT1A	ENSG00000174567	1	204167288	204183220	protein_coding
380.881	-0.00135947	0.193201	-0.00703653	0.994386	0.997697	PLEKHA6	ENSG00000143850	1	204187979	204346793	protein_coding
1.22895	0.45647	0.449858	1.0147	0.31025	0.594711	RP11-739N20.2	ENSG00000226330	1	204346978	204404974	antisense
1165.99	-0.173017	0.16194	-1.0684	0.285338	0.573341	PPP1R15B	ENSG00000158615	1	204372515	204380919	protein_coding
310.247	0.0394249	0.166035	0.237449	0.812308	0.91514	PIK3C2B	ENSG00000133056	1	204391756	204463852	protein_coding
390.428	-0.12973	0.154253	-0.841022	0.400335	0.663731	MDM4	ENSG00000198625	1	204485511	204542871	protein_coding
143.526	0.0981636	0.260151	0.377334	0.705926	0.862181	LRRN2	ENSG00000170382	1	204586298	204654861	protein_coding
1.82686	0.458491	0.505006	0.907893	0.363935	0.637	RP11-430C7.5	ENSG00000240219	1	204595903	204598840	lincRNA
620.123	0.492461	0.231076	2.13117	0.0330755	0.269263	NFASC	ENSG00000163531	1	204797779	204991950	protein_coding
839.421	-0.393885	0.330603	-1.19141	0.233491	0.529643	CNTN2	ENSG00000184144	1	205012325	205047627	protein_coding
21.7952	0.220361	0.158399	1.39118	0.164171	0.45917	TMEM81	ENSG00000174529	1	205052258	205053645	protein_coding
376.275	0.250438	0.119859	2.08944	0.0366678	0.27711	RBBP5	ENSG00000117222	1	205055270	205091143	protein_coding
362.123	0.407829	0.151456	2.69272	0.00708721	0.177367	DSTYK	ENSG00000133059	1	205111632	205180727	protein_coding
198.094	0.232598	0.18577	1.25207	0.210544	0.50675	TMCC2	ENSG00000133069	1	205197304	205242471	protein_coding
232.367	-0.135964	0.21171	-0.642219	0.520731	0.748889	NUAK2	ENSG00000163545	1	205271187	205290883	protein_coding
162.621	-0.0511882	0.329294	-0.155448	0.876468	0.945614	KLHDC8A	ENSG00000162873	1	205305220	205326218	protein_coding
1.8211	0.303585	0.560333	0.541793	0.587961	0.791572	LEMD1-AS1	ENSG00000226235	1	205342380	205356568	antisense
22.2951	0.128162	0.278412	0.460332	0.645278	0.827423	LEMD1	ENSG00000186007	1	205350506	205425082	protein_coding
7.61362	-0.362934	0.392061	-0.925707	0.354598	0.629904	RP11-576D8.4	ENSG00000224717	1	205425057	205438152	lincRNA
15.6198	-0.0427915	0.339619	-0.125998	0.899733	0.956961	CDK18	ENSG00000117266	1	205473723	205501921	protein_coding
21.9272	0.267456	0.232439	1.15065	0.249876	0.545295	MFSD4	ENSG00000174514	1	205538013	205572046	protein_coding
177.177	-0.0845586	0.14459	-0.584817	0.558671	0.773707	ELK4	ENSG00000158711	1	205577071	205601090	protein_coding
53.9847	-0.408614	0.272832	-1.49768	0.134217	0.426328	SLC45A3	ENSG00000158715	1	205626979	205649587	protein_coding
3625.75	-0.139658	0.123531	-1.13055	0.258244	0.552338	NUCKS1	ENSG00000069275	1	205681947	205719404	protein_coding
109.982	0.251747	0.224788	1.11993	0.262742	0.555583	RAB7L1	ENSG00000117280	1	205737114	205744588	protein_coding
312.42	0.48549	0.313451	1.54886	0.121417	0.411629	SLC41A1	ENSG00000133065	1	205758221	205782876	protein_coding
2.68058	0.988269	0.615178	1.60648	0.108169	0.396332	PM20D1	ENSG00000162877	1	205797150	205819260	protein_coding
12.5533	-0.177655	0.187067	-0.949684	0.342273	0.621202	RP11-312O7.2	ENSG00000229874	1	206135293	206137984	antisense
15.9651	-0.334969	0.2424	-1.38189	0.167006	0.462052	FAM72A	ENSG00000196550	1	206136916	206155151	protein_coding
447.82	0.216028	0.163083	1.32465	0.185289	0.481103	SRGAP2	ENSG00000163486	1	206516200	206637783	protein_coding
17.7373	-0.0243985	0.379332	-0.0643195	0.948716	0.978296	IKBKE	ENSG00000143466	1	206643791	206670223	protein_coding
94.6762	0.678008	0.354725	1.91136	0.0559581	0.319652	RASSF5	ENSG00000136653	1	206680879	206762616	protein_coding
275.684	-0.508171	0.241875	-2.10096	0.0356441	0.275605	EIF2D	ENSG00000143486	1	206744620	206785904	protein_coding
105.307	0.165991	0.153548	1.08104	0.279681	0.569653	DYRK3	ENSG00000143479	1	206808881	206857764	protein_coding
498.964	-0.0900289	0.155051	-0.58064	0.561483	0.775229	MAPKAPK2	ENSG00000162889	1	206858289	206907628	protein_coding
2.68497	0.210991	0.596976	0.353433	0.723764	0.871013	C1orf116	ENSG00000182795	1	207191866	207206101	protein_coding
370.399	0.191365	0.0821344	2.3299	0.0198114	0.230203	YOD1	ENSG00000180667	1	207217194	207226325	protein_coding
184.538	0.311521	0.122721	2.53844	0.0111348	0.19929	PFKFB2	ENSG00000123836	1	207222801	207254369	protein_coding
115.781	0.426437	0.2001	2.13112	0.0330792	0.269263	CD55	ENSG00000196352	1	207494853	207534311	protein_coding
1.52641	0.803694	0.452983	1.77423	0.0760259	0.352532	CR2	ENSG00000117322	1	207627575	207663240	protein_coding
2.35009	0.919444	0.58465	1.57264	0.115802	0.404442	CR1	ENSG00000203710	1	207669492	207813992	protein_coding
559.188	-0.331972	0.201629	-1.64645	0.0996713	0.385673	CD46	ENSG00000117335	1	207925402	207968858	protein_coding
39.7797	0.43175	0.210452	2.05154	0.0402146	0.286136	C1orf132	ENSG00000203709	1	207974863	208042495	processed_transcript
5.81883	-0.535734	0.650966	-0.822984	0.410517	0.670928	CD34	ENSG00000174059	1	208057594	208084747	protein_coding
806.807	-0.186823	0.21775	-0.857972	0.390908	0.656674	PLXNA2	ENSG00000076356	1	208195587	208417665	protein_coding
14.9237	-0.535584	1.16325	-0.460421	0.645214	0.827423	MIR205HG	ENSG00000230937	1	209602165	209606183	lincRNA
28.5665	-0.0977082	0.221851	-0.440423	0.659631	0.835559	CAMK1G	ENSG00000008118	1	209757062	209787283	protein_coding
8.37197	-0.853595	0.488783	-1.74637	0.0807469	0.358686	LAMB3	ENSG00000196878	1	209788215	209825811	protein_coding
8.58131	-0.663782	0.387335	-1.71372	0.0865807	0.366204	G0S2	ENSG00000123689	1	209848765	209849733	protein_coding
18.4873	-0.111582	0.136361	-0.81828	0.413197	0.673039	TRAF3IP3	ENSG00000009790	1	209929377	209955668	protein_coding
44.8315	-0.121785	0.142371	-0.85541	0.392324	0.657324	C1orf74	ENSG00000162757	1	209955661	209957904	protein_coding
28.3734	-0.74142	0.673963	-1.10009	0.271293	0.561947	IRF6	ENSG00000117595	1	209959036	209979465	protein_coding
164.532	-0.0223625	0.117731	-0.189945	0.849352	0.932921	DIEXF	ENSG00000117597	1	210001352	210030910	protein_coding
182.025	0.362358	0.232741	1.55691	0.119491	0.409515	SYT14	ENSG00000143469	1	210111538	210337636	protein_coding
5.82528	0.391307	0.375063	1.04331	0.296805	0.582967	SERTAD4-AS1	ENSG00000203706	1	210404801	210407392	antisense
58.6013	0.096228	0.281759	0.341526	0.732708	0.875141	SERTAD4	ENSG00000082497	1	210406144	210419976	protein_coding
108.172	-0.335046	0.155815	-2.15029	0.0315326	0.265006	HHAT	ENSG00000054392	1	210501596	210849638	protein_coding
1.19814	-0.220371	0.630852	-0.349322	0.726847	0.872459	RNU5A-8P	ENSG00000200972	1	210547498	210547611	snRNA
91.1143	0.398946	0.291241	1.36982	0.170744	0.465867	KCNH1	ENSG00000143473	1	210856555	211307457	protein_coding
3.83064	0.954356	0.338616	2.8184	0.00482631	0.163435	KCNH1-IT1	ENSG00000234233	1	211305930	211306716	sense_intronic
319.174	0.240783	0.0850956	2.82956	0.00466117	0.162224	RCOR3	ENSG00000117625	1	211431719	211489727	protein_coding
45.5963	0.301591	0.223204	1.35119	0.176635	0.472165	TRAF5	ENSG00000082512	1	211499957	211548288	protein_coding
39.4993	-0.483314	0.274294	-1.76203	0.078065	0.354447	LINC00467	ENSG00000153363	1	211556145	211605878	processed_transcript
1.87012	-0.40327	0.414443	-0.97304	0.330533	0.612276	RP11-318L16.6	ENSG00000261252	1	211608414	211608675	lincRNA
1.84313	-0.935356	0.580668	-1.61083	0.107218	0.395122	RD3	ENSG00000198570	1	211649864	211666259	protein_coding
340.747	0.0698912	0.10431	0.670031	0.502838	0.736506	SLC30A1	ENSG00000170385	1	211744910	211752084	protein_coding
222.261	-0.477788	0.395724	-1.20738	0.227286	0.522383	NEK2	ENSG00000117650	1	211836114	211848960	protein_coding
886.88	0.298067	0.21177	1.4075	0.159278	0.45292	LPGAT1	ENSG00000123684	1	211916799	212004114	protein_coding
275.548	-0.0506202	0.10678	-0.474061	0.635456	0.822	INTS7	ENSG00000143493	1	212113741	212208884	protein_coding
287.005	-0.339506	0.376089	-0.902727	0.366671	0.639216	DTL	ENSG00000143476	1	212208919	212280742	protein_coding
277.713	0.469408	0.305684	1.5356	0.124638	0.415082	PPP2R5A	ENSG00000066027	1	212458879	212535200	protein_coding
217.843	-0.242288	0.115553	-2.09676	0.0360145	0.275913	TMEM206	ENSG00000065600	1	212537273	212588243	protein_coding
211.053	0.204258	0.183993	1.11014	0.26694	0.55871	NENF	ENSG00000117691	1	212606229	212619714	protein_coding
5.86869	-0.057997	0.235617	-0.246149	0.805567	0.912211	RP11-61J19.4	ENSG00000260805	1	212731175	212733073	lincRNA
322.771	-0.490905	0.306482	-1.60174	0.109213	0.396721	ATF3	ENSG00000162772	1	212738676	212794119	protein_coding
14.8973	0.307963	0.358633	0.858712	0.390499	0.65612	BATF3	ENSG00000123685	1	212859760	212873327	protein_coding
282.042	-0.243085	0.126652	-1.91931	0.0549445	0.318027	NSL1	ENSG00000117697	1	212899495	212965124	protein_coding
214.432	-0.075768	0.18651	-0.406242	0.684565	0.850291	TATDN3	ENSG00000203705	1	212965170	212989968	protein_coding
1.82828	0.298343	0.433632	0.688009	0.491447	0.728664	C1orf227	ENSG00000185523	1	213003483	213020991	protein_coding
22.3869	-0.0823286	0.212974	-0.386567	0.699077	0.858131	FLVCR1-AS1	ENSG00000198468	1	213025450	213031430	lincRNA
302.723	0.273068	0.150985	1.80857	0.0705171	0.343657	FLVCR1	ENSG00000162769	1	213031597	213072705	protein_coding
206.933	0.283115	0.164818	1.71774	0.0858441	0.365298	VASH2	ENSG00000143494	1	213123862	213165379	protein_coding
333.227	-0.211225	0.114123	-1.85085	0.0641907	0.333833	ANGEL2	ENSG00000174606	1	213165524	213189168	protein_coding
443.179	0.0663552	0.077214	0.859367	0.390138	0.655697	RPS6KC1	ENSG00000136643	1	213224589	213448116	protein_coding
16.9078	-0.737894	0.30458	-2.42266	0.0154074	0.215363	PROX1-AS1	ENSG00000230461	1	213991094	214160973	antisense
216.773	0.169538	0.222007	0.763659	0.44507	0.696631	PROX1	ENSG00000117707	1	214156524	214214595	protein_coding
1.73183	-0.0735824	0.52507	-0.140138	0.888551	0.951419	RP11-53A1.2	ENSG00000272167	1	214202236	214204109	antisense
284.002	0.15214	0.09447	1.61046	0.107298	0.395269	SMYD2	ENSG00000143499	1	214454445	214510474	protein_coding
204.355	-0.128265	0.309406	-0.414553	0.678469	0.846879	PTPN14	ENSG00000152104	1	214522039	214725792	protein_coding
1248.2	-0.591553	0.41219	-1.43515	0.151245	0.44451	CENPF	ENSG00000117724	1	214776538	214837931	protein_coding
38.3517	0.0163596	0.313963	0.0521066	0.958444	0.983043	KCNK2	ENSG00000082482	1	215179118	215410436	protein_coding
498.053	-0.18583	0.127321	-1.45954	0.144417	0.435659	KCTD3	ENSG00000136636	1	215740735	215795149	protein_coding
8.9734	0.209187	0.230625	0.907041	0.364385	0.637414	USH2A	ENSG00000042781	1	215796236	216596738	protein_coding
98.4507	-0.0880002	0.258067	-0.340998	0.733105	0.875141	ESRRG	ENSG00000196482	1	216676588	217311097	protein_coding
272.329	0.107497	0.0670367	1.60355	0.108813	0.396443	GPATCH2	ENSG00000092978	1	217600334	217804424	protein_coding
5.07517	0.186391	0.241524	0.771731	0.440274	0.693021	RP11-361K17.2	ENSG00000229841	1	217665317	217667625	antisense
48.7637	-0.525998	0.252217	-2.0855	0.0370243	0.277636	SPATA17	ENSG00000162814	1	217804666	218045038	protein_coding
271.848	-0.145681	0.135332	-1.07647	0.281716	0.570853	RRP15	ENSG00000067533	1	218458629	218511325	protein_coding
33.6242	-0.280479	0.390708	-0.717873	0.472836	0.716783	RP11-224O19.2	ENSG00000232480	1	218517538	218519020	antisense
702.965	-0.154289	0.311203	-0.495783	0.620047	0.812876	TGFB2	ENSG00000092969	1	218519577	218617961	protein_coding
1.70188	-0.777526	0.530556	-1.46549	0.142787	0.434094	RP11-135J2.4	ENSG00000228063	1	219259944	219347303	antisense
195.03	-0.263681	0.158707	-1.66143	0.0966263	0.382201	LYPLAL1	ENSG00000143353	1	219347186	219386207	protein_coding
2.83387	0.635859	0.376356	1.68952	0.0911207	0.374107	RP11-135J2.3	ENSG00000223842	1	219395590	219398839	lincRNA
24.0169	0.320078	0.367633	0.870646	0.383948	0.651008	SLC30A10	ENSG00000196660	1	219858769	220131989	protein_coding
2285	-0.0364322	0.125334	-0.29068	0.771296	0.895937	EPRS	ENSG00000136628	1	220141943	220220000	protein_coding
139.071	-0.0643727	0.127902	-0.503298	0.614755	0.809369	BPNT1	ENSG00000162813	1	220230824	220263804	protein_coding
706.329	-0.195045	0.105772	-1.84401	0.065181	0.334792	IARS2	ENSG00000067704	1	220267444	220321380	protein_coding
864.826	0.0807837	0.0745368	1.08381	0.27845	0.568533	RAB3GAP2	ENSG00000118873	1	220321635	220445796	protein_coding
423.013	0.283582	0.194434	1.4585	0.144702	0.43584	MARK1	ENSG00000116141	1	220701568	220837803	protein_coding
49.8971	-0.955376	0.355023	-2.69103	0.00712322	0.177604	C1orf115	ENSG00000162817	1	220863187	220872499	protein_coding
20.562	-0.334442	0.332679	-1.0053	0.314753	0.597962	2022-03-02	ENSG00000117791	1	220921567	220958150	protein_coding
75.8683	-0.160731	0.195496	-0.822171	0.410979	0.671106	2022-03-01	ENSG00000186205	1	220960101	220987735	protein_coding
8.96685	0.687928	0.41891	1.64219	0.100551	0.386375	HLX	ENSG00000136630	1	221051699	221058401	protein_coding
129.982	0.250758	0.233877	1.07218	0.283641	0.572025	DUSP10	ENSG00000143507	1	221874766	221915518	protein_coding
87.5947	-0.321077	0.150298	-2.13628	0.0326567	0.268135	TAF1A	ENSG00000143498	1	222731244	222763275	protein_coding
18.8328	0.0664148	0.158393	0.419305	0.674993	0.845321	RP11-378J18.3	ENSG00000225265	1	222763167	222766374	antisense
576.106	-0.110951	0.0995907	-1.11407	0.265251	0.557623	MIA3	ENSG00000154305	1	222791428	222841354	protein_coding
9.34001	-0.0126235	0.213393	-0.0591562	0.952828	0.980235	RP11-378J18.8	ENSG00000272750	1	222832209	222834854	antisense
252.084	0.238357	0.108916	2.18845	0.0286371	0.257466	AIDA	ENSG00000186063	1	222841355	222886552	protein_coding
426.605	-0.0321588	0.0841769	-0.382038	0.702433	0.859668	BROX	ENSG00000162819	1	222885895	222908538	protein_coding
15.8926	-0.310996	0.206044	-1.50937	0.131205	0.422681	RP11-452F19.3	ENSG00000228106	1	222988364	223010726	lincRNA
137.105	-0.204393	0.158311	-1.29109	0.196673	0.492088	DISP1	ENSG00000154309	1	222988406	223179337	protein_coding
3.2944	-0.146577	0.3546	-0.413359	0.679344	0.847253	TLR5	ENSG00000187554	1	223282748	223316624	protein_coding
113.844	0.391532	0.375488	1.04273	0.297075	0.583058	SUSD4	ENSG00000143502	1	223394161	223537544	protein_coding
1000.08	-0.193916	0.109483	-1.7712	0.0765271	0.353401	CAPN2	ENSG00000162909	1	223889295	223963720	protein_coding
385.497	-0.222667	0.156196	-1.42556	0.153996	0.446476	TP53BP2	ENSG00000143514	1	223967601	224033674	protein_coding
7.75612	0.124077	0.211586	0.586416	0.557596	0.772879	RP11-504P24.8	ENSG00000272645	1	224139096	224141141	lincRNA
7.59276	0.114888	0.239026	0.480649	0.630766	0.818817	RP11-504P24.4	ENSG00000185495	1	224183659	224198309	lincRNA
507.13	0.178918	0.0702855	2.54559	0.0109094	0.197227	FBXO28	ENSG00000143756	1	224301789	224349749	protein_coding
381.082	0.0611753	0.103494	0.591098	0.554455	0.771188	DEGS1	ENSG00000143753	1	224363458	224381143	protein_coding
266.752	-0.0852421	0.0858442	-0.992987	0.320717	0.603356	NVL	ENSG00000143748	1	224415036	224518089	protein_coding
423.671	-0.00979009	0.0794372	-0.123243	0.901915	0.95806	CNIH4	ENSG00000143771	1	224544552	224567161	protein_coding
1192.84	0.433953	0.19109	2.27094	0.0231508	0.24327	WDR26	ENSG00000162923	1	224572845	224624735	protein_coding
41.1099	0.0168006	0.1432	0.117323	0.906604	0.960226	CNIH3	ENSG00000143786	1	224622362	224928251	protein_coding
303.945	0.391556	0.161312	2.42732	0.0152107	0.213911	DNAH14	ENSG00000185842	1	225083964	225586996	protein_coding
822.077	-0.230953	0.224993	-1.02649	0.30466	0.589682	LBR	ENSG00000143815	1	225589204	225616627	protein_coding
6.99842	0.511796	0.229164	2.23331	0.0255284	0.249217	AC092811.1	ENSG00000203691	1	225600404	225602040	protein_coding
2299.74	0.0740225	0.0920252	0.804372	0.421182	0.678726	ENAH	ENSG00000154380	1	225674537	225840844	protein_coding
2056.67	-0.0816499	0.130119	-0.627503	0.53033	0.75529	SRP9	ENSG00000143742	1	225965531	225978168	protein_coding
96.2875	0.397999	0.185574	2.14469	0.0319776	0.266084	EPHX1	ENSG00000143819	1	225997794	226033260	protein_coding
35.1132	-0.169608	0.23058	-0.735571	0.461992	0.708763	TMEM63A	ENSG00000196187	1	226033237	226070069	protein_coding
4.45324	0.258098	0.513768	0.502363	0.615412	0.809805	LEFTY1	ENSG00000243709	1	226073982	226099082	protein_coding
128.088	-0.28849	0.122038	-2.36393	0.0180822	0.225801	PYCR2	ENSG00000143811	1	226107578	226111978	protein_coding
5.88533	-0.582916	0.598349	-0.974207	0.329954	0.611691	LEFTY2	ENSG00000143768	1	226124298	226129189	protein_coding
415.062	0.00451433	0.132718	0.0340145	0.972866	0.988393	SDE2	ENSG00000143751	1	226170403	226187032	protein_coding
2.42653	-0.0469372	0.324447	-0.144668	0.884973	0.949556	RP11-396C23.4	ENSG00000272562	1	226248413	226249577	antisense
1549.6	0.250352	0.173159	1.4458	0.148234	0.440857	H3F3A	ENSG00000163041	1	226249552	226259702	protein_coding
1.34002	-0.385261	0.49033	-0.785719	0.432032	0.687185	RP11-396C23.2	ENSG00000225518	1	226271340	226277993	lincRNA
524.116	0.0390452	0.169017	0.231014	0.817304	0.91732	ACBD3	ENSG00000182827	1	226332380	226374431	protein_coding
1.73446	0.482574	0.454091	1.06272	0.287907	0.57525	RP11-275I14.4	ENSG00000234478	1	226335704	226342772	antisense
3.98456	-0.681275	0.729874	-0.933415	0.350606	0.62705	MIXL1	ENSG00000185155	1	226411319	226414755	protein_coding
122.498	-0.237755	0.180103	-1.32011	0.186799	0.481797	LIN9	ENSG00000183814	1	226418850	226497570	protein_coding
1751.11	-0.10841	0.144473	-0.750381	0.453026	0.702134	PARP1	ENSG00000143799	1	226548392	226595780	protein_coding
18.6915	0.238403	0.381128	0.625521	0.531629	0.756152	C1orf95	ENSG00000203685	1	226736501	226796915	protein_coding
189.022	-0.466827	0.385759	-1.21015	0.22622	0.521597	ITPKB	ENSG00000143772	1	226819391	226927024	protein_coding
186.172	0.281944	0.249989	1.12783	0.259393	0.553166	PSEN2	ENSG00000143801	1	227057885	227083806	protein_coding
182.977	-0.463187	0.268285	-1.72647	0.0842623	0.362913	ADCK3	ENSG00000163050	1	227085237	227175246	protein_coding
794.145	0.328822	0.151662	2.16812	0.0301494	0.261291	CDC42BPA	ENSG00000143776	1	227177566	227506175	protein_coding
2.5028	-0.610085	0.436072	-1.39905	0.161799	0.456349	CTD-2090I13.1	ENSG00000234277	1	227581292	227618736	lincRNA
353.75	-0.207071	0.145308	-1.42505	0.154143	0.446716	ZNF678	ENSG00000181450	1	227751244	227865144	protein_coding
271.401	-0.225295	0.101737	-2.21448	0.0267959	0.253357	SNAP47	ENSG00000143740	1	227916240	227968927	protein_coding
88.4472	-0.171937	0.104305	-1.6484	0.0992708	0.385645	JMJD4	ENSG00000081692	1	227918126	227923112	protein_coding
41.9664	0.394111	0.276549	1.4251	0.154127	0.446716	WNT9A	ENSG00000143816	1	228106357	228135599	protein_coding
12.8616	-0.0418994	0.676031	-0.0619785	0.95058	0.979452	WNT3A	ENSG00000154342	1	228194752	228248961	protein_coding
2670.73	0.124977	0.158447	0.788762	0.430251	0.685836	ARF1	ENSG00000143761	1	228270361	228286912	protein_coding
79.9973	-0.166426	0.125097	-1.33037	0.183395	0.479044	C1orf35	ENSG00000143793	1	228288427	228293112	protein_coding
165.165	-0.131616	0.131604	-1.00009	0.317268	0.599939	MRPL55	ENSG00000162910	1	228294380	228297013	protein_coding
838.103	-0.0321037	0.11625	-0.27616	0.782425	0.900202	GUK1	ENSG00000143774	1	228327663	228336685	protein_coding
7.33911	0.171414	0.231649	0.739973	0.459316	0.706529	GJC2	ENSG00000198835	1	228337553	228347527	protein_coding
2.85743	-0.0356052	0.332558	-0.107065	0.914738	0.963737	IBA57-AS1	ENSG00000203684	1	228351787	228353213	protein_coding
64.3029	-0.141151	0.120677	-1.16966	0.24214	0.537176	IBA57	ENSG00000181873	1	228353516	228369958	protein_coding
4.02242	-0.534835	0.288281	-1.85526	0.0635598	0.332272	C1orf145	ENSG00000162913	1	228391207	228401365	protein_coding
130.703	-0.521342	0.244171	-2.13515	0.0327484	0.268546	OBSCN	ENSG00000154358	1	228395831	228566577	protein_coding
1.81373	-0.157767	0.409174	-0.385574	0.699812	0.858302	RP5-1139B12.2	ENSG00000269890	1	228458144	228462098	antisense
143	0.0936965	0.0746555	1.25505	0.20946	0.50523	TRIM11	ENSG00000154370	1	228581374	228594541	protein_coding
2.25951	0.262347	0.332942	0.787965	0.430717	0.686103	RP11-245P10.4	ENSG00000231563	1	228595082	228597395	antisense
10.6921	0.136595	0.205434	0.664912	0.506107	0.739114	TRIM17	ENSG00000162931	1	228595641	228604562	protein_coding
1.56469	0.20304	0.708646	0.286518	0.774481	0.896897	HIST3H3	ENSG00000168148	1	228612546	228613026	protein_coding
576.563	0.769782	0.395153	1.94806	0.0514076	0.312424	HIST3H2A	ENSG00000181218	1	228645065	228645560	protein_coding
287.929	-0.14983	0.207525	-0.721985	0.470304	0.714925	HIST3H2BB	ENSG00000196890	1	228645808	228646259	protein_coding
961.212	0.0851626	0.0778457	1.09399	0.273958	0.564665	RNF187	ENSG00000168159	1	228674762	228683467	protein_coding
1080.38	0.446186	0.198513	2.24764	0.024599	0.246448	RHOU	ENSG00000116574	1	228870824	228882416	protein_coding
2.90334	-0.0588195	0.30846	-0.190688	0.84877	0.932788	RP5-1061H20.4	ENSG00000177788	1	229394028	229406775	lincRNA
444.275	0.385213	0.116351	3.31079	0.000930326	0.0983614	RAB4A	ENSG00000168118	1	229406822	229441641	protein_coding
1.21327	0.639392	0.499794	1.27931	0.200787	0.496607	RP4-803J11.2	ENSG00000237481	1	229455150	229458834	antisense
378.96	0.24758	0.116115	2.13219	0.0329912	0.269263	CCSAP	ENSG00000154429	1	229456758	229479041	protein_coding
28.1352	0.105668	0.440804	0.239717	0.81055	0.91474	ACTA1	ENSG00000143632	1	229566992	229569845	protein_coding
4.80435	0.096724	0.287005	0.337011	0.736108	0.876268	RP5-1068B5.3	ENSG00000226920	1	229576031	229576767	lincRNA
947.352	-0.102704	0.0947289	-1.08419	0.278283	0.568414	NUP133	ENSG00000069248	1	229577045	229644103	protein_coding
154.579	-0.114195	0.110836	-1.03031	0.302865	0.588164	ABCB10	ENSG00000135776	1	229652329	229694442	protein_coding
209.771	0.177727	0.0949864	1.87108	0.0613342	0.329298	TAF5L	ENSG00000135801	1	229728858	229761794	protein_coding
249.816	-0.058232	0.141484	-0.411581	0.680647	0.847975	URB2	ENSG00000135763	1	229761981	229795946	protein_coding
692.796	-0.203707	0.151853	-1.34148	0.179765	0.474996	GALNT2	ENSG00000143641	1	230193536	230417870	protein_coding
1.37014	0.417223	0.534475	0.780622	0.435025	0.689619	RP5-956O18.2	ENSG00000227006	1	230394440	230404229	antisense
203.182	0.16718	0.154851	1.07962	0.280311	0.570181	PGBD5	ENSG00000177614	1	230457392	230561475	protein_coding
262.787	-0.391829	0.147413	-2.65803	0.0078598	0.182861	COG2	ENSG00000135775	1	230778235	230829728	protein_coding
182.242	0.47941	0.420626	1.13975	0.254389	0.549343	AGT	ENSG00000135744	1	230838269	230850043	protein_coding
1.8843	-0.101344	0.518212	-0.195564	0.844951	0.930909	CAPN9	ENSG00000135773	1	230883130	230937749	protein_coding
518.454	-0.00820574	0.164715	-0.0498177	0.960268	0.983936	C1orf198	ENSG00000119280	1	230972865	231005335	protein_coding
3.96391	0.412887	0.286913	1.43907	0.150131	0.443153	RP5-858B6.3	ENSG00000223393	1	231010592	231014761	antisense
250.201	0.222326	0.143035	1.55435	0.120101	0.410063	TTC13	ENSG00000143643	1	231041989	231114621	protein_coding
130.874	-0.0182946	0.126059	-0.145128	0.88461	0.949441	ARV1	ENSG00000173409	1	231114727	231136341	protein_coding
90.7425	-0.760429	0.261367	-2.90943	0.00362084	0.149961	FAM89A	ENSG00000182118	1	231154704	231175992	protein_coding
174.332	0.468499	0.33764	1.38757	0.165268	0.460231	TRIM67	ENSG00000119283	1	231297858	231357302	protein_coding
3.43937	0.768185	0.482597	1.59177	0.111436	0.398688	RP5-1097F14.3	ENSG00000235710	1	231319844	231323373	antisense
75.6456	-0.229976	0.15377	-1.49559	0.13476	0.427079	C1orf131	ENSG00000143633	1	231359509	231376933	protein_coding
574.489	-0.110719	0.117437	-0.942795	0.345786	0.623584	GNPAT	ENSG00000116906	1	231376953	231413719	protein_coding
273.013	0.247711	0.101203	2.44765	0.0143789	0.213015	EXOC8	ENSG00000116903	1	231468480	231473598	protein_coding
136.028	-0.133116	0.117531	-1.13261	0.257379	0.551746	SPRTN	ENSG00000010072	1	231472850	231490769	protein_coding
456.768	0.219588	0.171297	1.28192	0.199872	0.495375	EGLN1	ENSG00000135766	1	231499497	231560790	protein_coding
6.23411	-0.760337	0.269297	-2.82342	0.0047515	0.162544	RP11-295G20.2	ENSG00000233461	1	231658134	231664302	antisense
264.58	-0.00966131	0.0900359	-0.107305	0.914547	0.963737	TSNAX	ENSG00000116918	1	231664399	231702270	protein_coding
36.7701	0.0614688	0.220926	0.278232	0.780834	0.899742	DISC1	ENSG00000162946	1	231762561	232177018	protein_coding
1103.16	0.0609546	0.110002	0.554123	0.579495	0.786517	SIPA1L2	ENSG00000116991	1	232533711	232697304	protein_coding
38.4895	0.358643	0.235591	1.52231	0.127931	0.41889	MAP10	ENSG00000212916	1	232940643	232946092	protein_coding
379.703	-0.448399	0.16504	-2.7169	0.00658959	0.174501	NTPCR	ENSG00000135778	1	233086351	233119628	protein_coding
331.333	0.395926	0.180569	2.19266	0.0283319	0.257124	PCNXL2	ENSG00000135749	1	233119181	233431459	protein_coding
38.0097	0.493449	0.281579	1.75244	0.0796988	0.357224	MLK4	ENSG00000143674	1	233463514	233520894	protein_coding
60.5599	0.210084	0.42458	0.494804	0.620739	0.81294	KCNK1	ENSG00000135750	1	233749750	233808258	protein_coding
[truncated: 18,871 more rows]
