# Supplementary material for: The 22q11.2 region regulates presynaptic gene-products linked to schizophrenia
Source: Nat Commun. 2022 Jun 27;13:3690. doi: 10.1038/s41467-022-31436-8 (PMC9237031; doi:10.1038/s41467-022-31436-8)
Supplement: Supplementary file 7 — Supplementary Data 4 [file 41467_2022_31436_MOESM7_ESM.xlsx]

## Sheet: Sheet1
Supplementary Data 4. Mean expression of cell type specific differentially expressed genes. 95% confidence intervals for mean expression in parenthesis. p-values (Mann-Whitney ) presented for the difference in mean expression between the tissues
	Average expression by cell type
Tissue specific DE genes	SC	NPC	Neuron
SC	6.21 (5.79-6.63) p=nd	6.6 (6.17-7.02) p=0.17	6.45 (6.02-6.89) p=0.321
NPC	5.49 (5.05-5.94) p=0.10	6.05 (5.65-76.45) p=nd	6.17(5.75-6.59) p=0.045
Neuron	6.75(5.95-7.56) p=0.40	7.23 (6.52-7.95) p=0.88	7.29(6.58-8.0) p=nd
nd= not determined
