# Supplementary material for: The 22q11.2 region regulates presynaptic gene-products linked to schizophrenia
Source: Nat Commun. 2022 Jun 27;13:3690. doi: 10.1038/s41467-022-31436-8 (PMC9237031; doi:10.1038/s41467-022-31436-8)
Supplement: Supplementary file 9 — Supplementary Data 6 [file 41467_2022_31436_MOESM9_ESM.xlsx]

## Sheet: Table S6_LD_score_regression_Re
Supplementary Data 6. Results of the LD score regression analysis on genes differentially expressed in 22q11.2 deletion carrier cells. (p-values derived from LD score regression)
Category	Prop._SNPs	Prop._h2	Prop._h2_std_error	Enrichment	Enrichment_std_error	Enrichment_p	Coefficient	Coefficient_std_error	Coefficient_z.score	Age	Permute	dataSet	MHC	pheno	GeneSet	padj
ADHD_iPSYCG_D0_fdr5pct	0.0175402	0.0215741	0.00630345	1.22998	0.359371	0.522464	8.51e-09	1.65e-08	0.514997	D0	Orig	PGC	MHC	ADHD	adjPlt005	1
ADHD_iPSYCG_D0_pval5pct	0.174614	0.166079	0.0143131	0.951119	0.08197	0.548375	-1.73e-09	4.67e-09	-0.369321	D0	Orig	PGC	MHC	ADHD	Plt005	1
ADHD_iPSYCG_D0_pval5pct_lfcgt0	0.124637	0.125835	0.0121959	1.00961	0.0978508	0.921799	-6.64e-10	5.26e-09	-0.126131	D0	Orig	PGC	MHC	ADHD	lgfcgt0	1
ADHD_iPSYCG_D0_pval5pct_lfclt0	0.0581288	0.046586	0.010148	0.801428	0.174578	0.249626	-4.55e-09	8.27e-09	-0.550671	D0	Orig	PGC	MHC	ADHD	lgfclt0	1
ADHD_iPSYCG_D28_fdr5pct	0.00609646	0.00386647	0.00221416	0.634216	0.363187	0.316116	-1.23e-08	1.6e-08	-0.769588	D28	Orig	PGC	MHC	ADHD	adjPlt005	1
ADHD_iPSYCG_D28_pval5pct	0.230012	0.230819	0.0169257	1.00351	0.0735864	0.962028	-4.49e-10	4.48e-09	-0.100288	D28	Orig	PGC	MHC	ADHD	Plt005	1
ADHD_iPSYCG_D28_pval5pct_lfcgt0	0.16339	0.168428	0.0150332	1.03083	0.0920077	0.737684	1.56e-09	4.89e-09	0.320265	D28	Orig	PGC	MHC	ADHD	lgfcgt0	1
ADHD_iPSYCG_D28_pval5pct_lfclt0	0.0831629	0.0843578	0.0117791	1.01437	0.141639	0.919231	-1.36e-09	7.48e-09	-0.181502	D28	Orig	PGC	MHC	ADHD	lgfclt0	1
ADHD_iPSYCG_D4_fdr5pct	0.0191961	0.0290489	0.00528496	1.51327	0.275315	0.0596257	2.19e-08	1.23e-08	1.78115	D4	Orig	PGC	MHC	ADHD	adjPlt005	1
ADHD_iPSYCG_D4_pval5pct	0.167712	0.174353	0.0155234	1.0396	0.0925598	0.668985	2.97e-09	4.91e-09	0.605441	D4	Orig	PGC	MHC	ADHD	Plt005	1
ADHD_iPSYCG_D4_pval5pct_lfcgt0	0.0941956	0.108253	0.0117956	1.14923	0.125224	0.235275	6.7e-09	6.18e-09	1.08364	D4	Orig	PGC	MHC	ADHD	lgfcgt0	1
ADHD_iPSYCG_D4_pval5pct_lfclt0	0.0792148	0.0678093	0.0102374	0.856018	0.129236	0.262727	-4.83e-09	5.99e-09	-0.805657	D4	Orig	PGC	MHC	ADHD	lgfclt0	1
autism_D0_fdr5pct	0.0175402	0.014383	0.00665927	0.820001	0.379657	0.625222	-2.64e-09	3.26e-09	-0.811945	D0	Orig	PGC	MHC	ASD	adjPlt005	1
autism_D0_pval5pct	0.174614	0.198639	0.0221545	1.13759	0.126877	0.295577	1.33e-09	1.44e-09	0.925468	D0	Orig	PGC	MHC	ASD	Plt005	1
autism_D0_pval5pct_lfcgt0	0.124637	0.140201	0.0198837	1.12488	0.159532	0.447542	6.66e-10	1.64e-09	0.405117	D0	Orig	PGC	MHC	ASD	lgfcgt0	1
autism_D0_pval5pct_lfclt0	0.0581288	0.0697791	0.0157965	1.20042	0.27175	0.457522	2.55e-09	2.64e-09	0.9653	D0	Orig	PGC	MHC	ASD	lgfclt0	1
autism_D28_fdr5pct	0.00609646	-0.00261517	0.00334994	-0.428965	0.549489	0.00605793	-1.25e-08	4.6e-09	-2.72575	D28	Orig	PGC	MHC	ASD	adjPlt005	0.4362
autism_D28_pval5pct	0.230012	0.242376	0.0243107	1.05376	0.105693	0.61199	3.47e-10	1.26e-09	0.276494	D28	Orig	PGC	MHC	ASD	Plt005	1
autism_D28_pval5pct_lfcgt0	0.16339	0.184345	0.0209154	1.12825	0.128009	0.315572	1.16e-09	1.41e-09	0.826767	D28	Orig	PGC	MHC	ASD	lgfcgt0	1
autism_D28_pval5pct_lfclt0	0.0831629	0.0859099	0.0165384	1.03303	0.198868	0.868031	-1.65e-10	1.9e-09	-0.0865237	D28	Orig	PGC	MHC	ASD	lgfclt0	1
autism_D4_fdr5pct	0.0191961	0.0295464	0.00850559	1.53919	0.443089	0.198142	4.19e-09	3.75e-09	1.11926	D4	Orig	PGC	MHC	ASD	adjPlt005	1
autism_D4_pval5pct	0.167712	0.139517	0.0206236	0.831889	0.122971	0.174045	-2.16e-09	1.38e-09	-1.56368	D4	Orig	PGC	MHC	ASD	Plt005	1
autism_D4_pval5pct_lfcgt0	0.0941956	0.0827522	0.0158512	0.878515	0.16828	0.476671	-1.84e-09	1.68e-09	-1.09465	D4	Orig	PGC	MHC	ASD	lgfcgt0	1
autism_D4_pval5pct_lfclt0	0.0792148	0.0583547	0.0153514	0.736664	0.193795	0.164546	-2.5e-09	1.86e-09	-1.34712	D4	Orig	PGC	MHC	ASD	lgfclt0	1
BIPO_D0_fdr5pct	0.0175402	0.0214822	0.00619729	1.22474	0.353319	0.525121	2.68e-08	5.21e-08	0.514887	D0	Orig	PGC	MHC	BPD	adjPlt005	1
BIPO_D0_pval5pct	0.174614	0.166141	0.0140801	0.951472	0.0806353	0.544685	-5.34e-09	1.47e-08	-0.362656	D0	Orig	PGC	MHC	BPD	Plt005	1
BIPO_D0_pval5pct_lfcgt0	0.124637	0.125901	0.0119948	1.01014	0.096238	0.916139	-1.86e-09	1.66e-08	-0.112402	D0	Orig	PGC	MHC	BPD	lgfcgt0	1
BIPO_D0_pval5pct_lfclt0	0.0581288	0.0465609	0.00997479	0.800996	0.171598	0.240139	-1.46e-08	2.6e-08	-0.560517	D0	Orig	PGC	MHC	BPD	lgfclt0	1
BIPO_D28_fdr5pct	0.00609646	0.00389192	0.00218965	0.63839	0.359167	0.315753	-3.9e-08	5.08e-08	-0.767524	D28	Orig	PGC	MHC	BPD	adjPlt005	1
BIPO_D28_pval5pct	0.230012	0.230506	0.0166301	1.00215	0.0723009	0.976302	-1.44e-09	1.41e-08	-0.10175	D28	Orig	PGC	MHC	BPD	Plt005	1
BIPO_D28_pval5pct_lfcgt0	0.16339	0.168238	0.0147848	1.02967	0.0904878	0.743121	4.94e-09	1.54e-08	0.320707	D28	Orig	PGC	MHC	BPD	lgfcgt0	1
BIPO_D28_pval5pct_lfclt0	0.0831629	0.0840897	0.011566	1.01115	0.139076	0.936146	-4.31e-09	2.35e-08	-0.183171	D28	Orig	PGC	MHC	BPD	lgfclt0	1
BIPO_D4_fdr5pct	0.0191961	0.0288503	0.00520424	1.50292	0.271109	0.0611591	6.86e-08	3.88e-08	1.76937	D4	Orig	PGC	MHC	BPD	adjPlt005	1
BIPO_D4_pval5pct	0.167712	0.174113	0.015242	1.03817	0.0908825	0.67467	9.36e-09	1.55e-08	0.60583	D4	Orig	PGC	MHC	BPD	Plt005	1
BIPO_D4_pval5pct_lfcgt0	0.0941956	0.108006	0.0116041	1.14661	0.123191	0.235779	2.1e-08	1.95e-08	1.07745	D4	Orig	PGC	MHC	BPD	lgfcgt0	1
BIPO_D4_pval5pct_lfclt0	0.0792148	0.067845	0.010046	0.856468	0.12682	0.255175	-1.51e-08	1.88e-08	-0.802701	D4	Orig	PGC	MHC	BPD	lgfclt0	1
EA_D0_fdr5pct	0.0175402	0.0201659	0.00223804	1.14969	0.127595	0.241321	1.16e-09	2.53e-09	0.460557	D0	Orig	PGC	MHC	EA	adjPlt005	1
EA_D0_pval5pct	0.174614	0.175445	0.00729471	1.00476	0.0417761	0.909328	-5.57e-10	1.01e-09	-0.551275	D0	Orig	PGC	MHC	EA	Plt005	1
EA_D0_pval5pct_lfcgt0	0.124637	0.130104	0.00660159	1.04386	0.0529665	0.408943	-6.28e-10	1.18e-09	-0.532406	D0	Orig	PGC	MHC	EA	lgfcgt0	1
EA_D0_pval5pct_lfclt0	0.0581288	0.0533191	0.00467577	0.917258	0.080438	0.306164	-4.01e-10	1.72e-09	-0.233731	D0	Orig	PGC	MHC	EA	lgfclt0	1
EA_D28_fdr5pct	0.00609646	0.00618316	0.00126809	1.01422	0.208005	0.945429	1.38e-09	3.99e-09	0.346563	D28	Orig	PGC	MHC	EA	adjPlt005	1
EA_D28_pval5pct	0.230012	0.226749	0.00938455	0.985817	0.0408003	0.727347	-1.95e-09	1.06e-09	-1.83467	D28	Orig	PGC	MHC	EA	Plt005	1
EA_D28_pval5pct_lfcgt0	0.16339	0.165152	0.00841415	1.01078	0.0514973	0.83416	-9.54e-10	1.22e-09	-0.780889	D28	Orig	PGC	MHC	EA	lgfcgt0	1
EA_D28_pval5pct_lfclt0	0.0831629	0.0808199	0.00430231	0.971827	0.0517335	0.586091	-2.56e-09	1.11e-09	-2.30077	D28	Orig	PGC	MHC	EA	lgfclt0	1
EA_D4_fdr5pct	0.0191961	0.0238839	0.0037111	1.2442	0.193326	0.209289	3.34e-09	3.79e-09	0.881564	D4	Orig	PGC	MHC	EA	adjPlt005	1
EA_D4_pval5pct	0.167712	0.175381	0.0083308	1.04573	0.0496734	0.360393	4.15e-10	1.15e-09	0.362172	D4	Orig	PGC	MHC	EA	Plt005	1
EA_D4_pval5pct_lfcgt0	0.0941956	0.109643	0.00655416	1.16399	0.0695803	0.0213317	2.22e-09	1.48e-09	1.49464	D4	Orig	PGC	MHC	EA	lgfcgt0	1
EA_D4_pval5pct_lfclt0	0.0792148	0.0691306	0.00522645	0.872698	0.0659782	0.0545741	-2.63e-09	1.37e-09	-1.9169	D4	Orig	PGC	MHC	EA	lgfclt0	1
MDD2018_D0_fdr5pct	0.0175402	0.0200805	0.00509267	1.14482	0.290343	0.616708	1.57e-09	3.74e-09	0.419373	D0	Orig	PGC	MHC	MDD	adjPlt005	1
MDD2018_D0_pval5pct	0.174614	0.173143	0.017388	0.991573	0.0995795	0.932528	5.5e-10	1.59e-09	0.347001	D0	Orig	PGC	MHC	MDD	Plt005	1
MDD2018_D0_pval5pct_lfcgt0	0.124637	0.137983	0.0154502	1.10708	0.123961	0.38297	1.56e-09	1.79e-09	0.867982	D0	Orig	PGC	MHC	MDD	lgfcgt0	1
MDD2018_D0_pval5pct_lfclt0	0.0581288	0.0421659	0.0106549	0.725387	0.183299	0.128322	-1.92e-09	2.44e-09	-0.786769	D0	Orig	PGC	MHC	MDD	lgfclt0	1
MDD2018_D28_fdr5pct	0.00609646	0.00396674	0.00277418	0.650663	0.455048	0.43888	-2.58e-09	5.76e-09	-0.448621	D28	Orig	PGC	MHC	MDD	adjPlt005	1
MDD2018_D28_pval5pct	0.230012	0.221568	0.0160725	0.96329	0.069877	0.600546	-2.94e-10	1.2e-09	-0.245015	D28	Orig	PGC	MHC	MDD	Plt005	1
MDD2018_D28_pval5pct_lfcgt0	0.16339	0.162568	0.0146438	0.994966	0.0896246	0.955262	3.17e-10	1.4e-09	0.225989	D28	Orig	PGC	MHC	MDD	lgfcgt0	1
MDD2018_D28_pval5pct_lfclt0	0.0831629	0.0854501	0.0108622	1.0275	0.130614	0.833613	3.74e-10	1.84e-09	0.203179	D28	Orig	PGC	MHC	MDD	lgfclt0	1
MDD2018_D4_fdr5pct	0.0191961	0.0142033	0.00605258	0.739905	0.315303	0.410938	-3.6e-09	4.08e-09	-0.8817	D4	Orig	PGC	MHC	MDD	adjPlt005	1
MDD2018_D4_pval5pct	0.167712	0.169428	0.0169634	1.01023	0.101146	0.919481	4.82e-10	1.56e-09	0.309553	D4	Orig	PGC	MHC	MDD	Plt005	1
MDD2018_D4_pval5pct_lfcgt0	0.0941956	0.0890293	0.0123096	0.945154	0.130681	0.674434	-1.23e-09	1.84e-09	-0.672117	D4	Orig	PGC	MHC	MDD	lgfcgt0	1
MDD2018_D4_pval5pct_lfclt0	0.0792148	0.0922538	0.0122023	1.1646	0.15404	0.282355	3.59e-09	2.11e-09	1.69881	D4	Orig	PGC	MHC	MDD	lgfclt0	1
schi2014_D0_fdr5pct	0.0175402	0.0155244	0.00272852	0.885072	0.155558	0.459697	-2.02e-08	1.17e-08	-1.72273	D0	Orig	PGC	MHC	SCZ	adjPlt005	1
schi2014_D0_pval5pct	0.174614	0.177735	0.00945556	1.01787	0.0541511	0.741866	-5.31e-09	4.93e-09	-1.0776	D0	Orig	PGC	MHC	SCZ	Plt005	1
schi2014_D0_pval5pct_lfcgt0	0.124637	0.130593	0.00834406	1.04779	0.0669468	0.477147	-5.92e-09	5.77e-09	-1.02652	D0	Orig	PGC	MHC	SCZ	lgfcgt0	1
schi2014_D0_pval5pct_lfclt0	0.0581288	0.0554085	0.00637105	0.953202	0.109602	0.668937	-3.39e-09	8.59e-09	-0.394887	D0	Orig	PGC	MHC	SCZ	lgfclt0	1
schi2014_D28_fdr5pct	0.00609646	0.0104199	0.00239716	1.70917	0.393205	0.0699408	4.96e-08	2.91e-08	1.70867	D28	Orig	PGC	MHC	SCZ	adjPlt005	1
schi2014_D28_pval5pct	0.230012	0.276853	0.012193	1.20365	0.0530103	0.000184211	1e-08	5.15e-09	1.94653	D28	Orig	PGC	MHC	SCZ	Plt005	0.0133
schi2014_D28_pval5pct_lfcgt0	0.16339	0.214544	0.0116361	1.31307	0.0712168	1.6e-05	1.96e-08	6.26e-09	3.12855	D28	Orig	PGC	MHC	SCZ	lgfcgt0	0.0011
schi2014_D28_pval5pct_lfclt0	0.0831629	0.0902889	0.00820455	1.08569	0.0986564	0.38673	-5.11e-09	7.86e-09	-0.650334	D28	Orig	PGC	MHC	SCZ	lgfclt0	1
schi2014_D4_fdr5pct	0.0191961	0.0290129	0.00401104	1.51139	0.208951	0.0151775	3.15e-08	1.56e-08	2.01527	D4	Orig	PGC	MHC	SCZ	adjPlt005	1
schi2014_D4_pval5pct	0.167712	0.190133	0.0111289	1.13369	0.0663571	0.0458531	7.08e-09	5.85e-09	1.2098	D4	Orig	PGC	MHC	SCZ	Plt005	1
schi2014_D4_pval5pct_lfcgt0	0.0941956	0.11638	0.00903792	1.23551	0.0959484	0.0148148	1.41e-08	7.76e-09	1.82076	D4	Orig	PGC	MHC	SCZ	lgfcgt0	1
schi2014_D4_pval5pct_lfclt0	0.0792148	0.0772596	0.00741013	0.975318	0.0935447	0.791668	-6.43e-09	7.13e-09	-0.902215	D4	Orig	PGC	MHC	SCZ	lgfclt0	1
