# Supplementary material for: The 22q11.2 region regulates presynaptic gene-products linked to schizophrenia
Source: Nat Commun. 2022 Jun 27;13:3690. doi: 10.1038/s41467-022-31436-8 (PMC9237031; doi:10.1038/s41467-022-31436-8)
Supplement: Supplementary file 10 — Supplementary Data 7 [file 41467_2022_31436_MOESM10_ESM.xlsx]

## Sheet: Table S7_Magma_results
Supplementary Data 7. Results of MAGMA on genes differentially expressed in 22q11.2 deletion carrier cells. (gene set enrichment analysis implemented in MAGMA)
	VARIABLE	TYPE	NGENES	BETA	BETA_STD	SE	P	trait	collection.age	syngo	permutation	sig.treshold	lfc
1	5166	SET	63	0.070006	0.0093974	0.074382	0.17335	MDD	D4	all.genes	not.permuted	fdr5pct	all
2	7105	SET	546	0.00035383	0.00012942	0.026943	0.49476	MDD	D28	all.genes	not.permuted	pval5pct	all
3	79567	SET	17	0.11207	0.007868	0.1349	0.20309	MDD	D28	all.genes	not.permuted	fdr5pct	all
4	54467	SET	362	0.060524	0.018591	0.03195	0.029137	MDD	D0	all.genes	not.permuted	pval5pct	lfgt0
5	7105	SET	117	-0.10013	-0.01817	0.055974	0.96313	MDD	D0	all.genes	not.permuted	pval5pct	lflt0
6	8813	SET	407	0.0070722	0.0022865	0.030231	0.40752	MDD	D4	all.genes	not.permuted	pval5pct	all
7	55471	SET	46	0.14046	0.016153	0.083211	0.045753	MDD	D0	all.genes	not.permuted	fdr5pct	all
8	8813	SET	228	0.067037	0.016695	0.038645	0.041447	MDD	D4	all.genes	not.permuted	pval5pct	lfgt0
9	7105	SET	480	0.020731	0.0071907	0.028469	0.23327	MDD	D0	all.genes	not.permuted	pval5pct	all
10	57185	SET	352	0.0011779	0.00035736	0.031961	0.4853	MDD	D28	all.genes	not.permuted	pval5pct	lfgt0
11	7105	SET	194	-0.00072529	-0.0001675	0.043717	0.50662	MDD	D28	all.genes	not.permuted	pval5pct	lflt0
12	2519	SET	179	-0.073197	-0.016275	0.044394	0.95035	MDD	D4	all.genes	not.permuted	pval5pct	lflt0
13	5166	SET	189	0.053296	0.005278	0.087398	0.271	schizophrenia	D4	all.genes	not.permuted	fdr5pct	all
14	7105	SET	2765	0.070941	0.024972	0.022471	0.00079844	schizophrenia	D28	all.genes	not.permuted	pval5pct	all
15	79567	SET	70	0.064342	0.00389	0.13469	0.31644	schizophrenia	D28	all.genes	not.permuted	fdr5pct	all
16	54467	SET	1355	0.017526	0.0045014	0.031637	0.28981	schizophrenia	D0	all.genes	not.permuted	pval5pct	lfgt0
17	7105	SET	690	0.019095	0.003565	0.041156	0.32134	schizophrenia	D0	all.genes	not.permuted	pval5pct	lflt0
18	8813	SET	1805	-0.014303	-0.0041858	0.027741	0.69692	schizophrenia	D4	all.genes	not.permuted	pval5pct	all
19	55471	SET	191	-0.018313	-0.001823	0.08513	0.58516	schizophrenia	D0	all.genes	not.permuted	fdr5pct	all
20	8813	SET	881	0.020686	0.004341	0.039797	0.30161	schizophrenia	D4	all.genes	not.permuted	pval5pct	lfgt0
21	7105	SET	2046	0.018829	0.0058257	0.02564	0.23137	schizophrenia	D0	all.genes	not.permuted	pval5pct	all
22	57185	SET	1703	0.14475	0.041269	0.027599	7.93e-08	schizophrenia	D28	all.genes	not.permuted	pval5pct	lfgt0
23	7105	SET	1063	-0.058635	-0.013448	0.034419	0.95576	schizophrenia	D28	all.genes	not.permuted	pval5pct	lflt0
24	2519	SET	923	-0.044014	-0.0094433	0.037255	0.88127	schizophrenia	D4	all.genes	not.permuted	pval5pct	lflt0
25	5166	SET	185	-0.033967	-0.0033798	0.081688	0.66122	BP	D4	all.genes	not.permuted	fdr5pct	all
26	7105	SET	2693	0.0283	0.0099811	0.020423	0.082931	BP	D28	all.genes	not.permuted	pval5pct	all
27	79567	SET	70	-0.1098	-0.0067415	0.12206	0.81583	BP	D28	all.genes	not.permuted	fdr5pct	all
28	54467	SET	1325	0.020111	0.005186	0.028058	0.23676	BP	D0	all.genes	not.permuted	pval5pct	lfgt0
29	7105	SET	670	0.03776	0.0070548	0.038176	0.16131	BP	D0	all.genes	not.permuted	pval5pct	lflt0
30	8813	SET	1755	0.023877	0.0069967	0.024965	0.16944	BP	D4	all.genes	not.permuted	pval5pct	all
31	55471	SET	186	-0.040824	-0.0040729	0.077235	0.70145	BP	D0	all.genes	not.permuted	fdr5pct	all
32	8813	SET	863	0.022181	0.0046779	0.034949	0.26282	BP	D4	all.genes	not.permuted	pval5pct	lfgt0
33	7105	SET	1996	0.02739	0.0084977	0.02304	0.11727	BP	D0	all.genes	not.permuted	pval5pct	all
34	57185	SET	1657	0.050603	0.014451	0.025261	0.022584	BP	D28	all.genes	not.permuted	pval5pct	lfgt0
35	7105	SET	1039	-0.012487	-0.0028751	0.031201	0.6555	BP	D28	all.genes	not.permuted	pval5pct	lflt0
36	2519	SET	891	0.023847	0.0051061	0.034092	0.24212	BP	D4	all.genes	not.permuted	pval5pct	lflt0
37	5166	SET	185	0.0071603	0.00071665	0.013013	0.29108	ASD	D4	all.genes	not.permuted	fdr5pct	all
38	7105	SET	2677	-0.0086055	-0.0030424	0.003439	0.99383	ASD	D28	all.genes	not.permuted	pval5pct	all
39	79567	SET	70	-0.059458	-0.0036722	0.019538	0.99883	ASD	D28	all.genes	not.permuted	fdr5pct	all
40	54467	SET	1319	0.0071193	0.0018421	0.0047074	0.065231	ASD	D0	all.genes	not.permuted	pval5pct	lfgt0
41	7105	SET	665	0.0041273	0.00077274	0.006346	0.25773	ASD	D0	all.genes	not.permuted	pval5pct	lflt0
42	8813	SET	1750	0.0089884	0.0026445	0.004243	0.017079	ASD	D4	all.genes	not.permuted	pval5pct	all
43	55471	SET	186	0.022707	0.0022788	0.012514	0.034811	ASD	D0	all.genes	not.permuted	fdr5pct	all
44	8813	SET	861	0.0025854	0.00054771	0.0060381	0.33426	ASD	D4	all.genes	not.permuted	pval5pct	lfgt0
45	7105	SET	1985	0.0063057	0.0019618	0.003868	0.051537	ASD	D0	all.genes	not.permuted	pval5pct	all
46	57185	SET	1648	-0.0072829	-0.0020858	0.0042189	0.95784	ASD	D28	all.genes	not.permuted	pval5pct	lfgt0
47	7105	SET	1030	-0.0093624	-0.0021588	0.0053425	0.96014	ASD	D28	all.genes	not.permuted	pval5pct	lflt0
48	2519	SET	888	0.013267	0.0028521	0.0057397	0.010412	ASD	D4	all.genes	not.permuted	pval5pct	lflt0
49	57185	SET	1558	0.13716	0.037559	0.028664	8.62e-07	schizophrenia	D28	syngo	permuted	pval5pct	lfgt0
50	57185	SET	1552	0.15791	0.043166	0.0288	2.12e-08	schizophrenia	D28	syngo	permuted	pval5pct	lfgt0
51	57185	SET	1543	0.12935	0.035264	0.028839	3.67e-06	schizophrenia	D28	syngo	permuted	pval5pct	lfgt0
52	54467	SET	1559	0.14445	0.039568	0.028685	2.41e-07	schizophrenia	D28	syngo	permuted	pval5pct	lfgt0
53	57185	SET	1556	0.15468	0.042332	0.028684	3.52e-08	schizophrenia	D28	syngo	permuted	pval5pct	lfgt0
54	54467	SET	1558	0.14237	0.038987	0.02869	3.52e-07	schizophrenia	D28	syngo	permuted	pval5pct	lfgt0
55	57185	SET	1555	0.16419	0.044923	0.028809	6.12e-09	schizophrenia	D28	syngo	permuted	pval5pct	lfgt0
56	57185	SET	1550	0.1512	0.041308	0.028865	8.21e-08	schizophrenia	D28	syngo	permuted	pval5pct	lfgt0
57	54467	SET	1556	0.1378	0.037713	0.02872	8.08e-07	schizophrenia	D28	syngo	permuted	pval5pct	lfgt0
58	57185	SET	1562	0.14256	0.039085	0.028851	3.92e-07	schizophrenia	D28	syngo	permuted	pval5pct	lfgt0
59	57185	SET	1548	0.15433	0.042138	0.028889	4.65e-08	schizophrenia	D28	syngo	permuted	pval5pct	lfgt0
60	57185	SET	1555	0.14427	0.039472	0.028738	2.61e-07	schizophrenia	D28	syngo	permuted	pval5pct	lfgt0
61	57185	SET	1547	0.14034	0.038305	0.02886	5.85e-07	schizophrenia	D28	syngo	permuted	pval5pct	lfgt0
62	57185	SET	1556	0.13938	0.038145	0.0287	6.03e-07	schizophrenia	D28	syngo	permuted	pval5pct	lfgt0
63	57185	SET	1553	0.14719	0.040247	0.028871	1.73e-07	schizophrenia	D28	syngo	permuted	pval5pct	lfgt0
64	57185	SET	1556	0.147	0.04023	0.028647	1.46e-07	schizophrenia	D28	syngo	permuted	pval5pct	lfgt0
65	57185	SET	1560	0.1563	0.042824	0.028719	2.67e-08	schizophrenia	D28	syngo	permuted	pval5pct	lfgt0
66	57185	SET	1551	0.15128	0.04134	0.028774	7.4e-08	schizophrenia	D28	syngo	permuted	pval5pct	lfgt0
67	57185	SET	1548	0.14061	0.038392	0.028821	5.39e-07	schizophrenia	D28	syngo	permuted	pval5pct	lfgt0
68	57185	SET	1561	0.15842	0.043418	0.028605	1.55e-08	schizophrenia	D28	syngo	permuted	pval5pct	lfgt0
69	57185	SET	1553	0.14475	0.039578	0.028942	2.88e-07	schizophrenia	D28	syngo	permuted	pval5pct	lfgt0
70	57185	SET	1546	0.13597	0.037103	0.028776	1.16e-06	schizophrenia	D28	syngo	permuted	pval5pct	lfgt0
71	57185	SET	1556	0.15237	0.0417	0.0289	6.83e-08	schizophrenia	D28	syngo	permuted	pval5pct	lfgt0
72	54467	SET	1559	0.14954	0.04096	0.028717	9.7e-08	schizophrenia	D28	syngo	permuted	pval5pct	lfgt0
73	57185	SET	1553	0.14706	0.040211	0.028763	1.61e-07	schizophrenia	D28	syngo	permuted	pval5pct	lfgt0
74	57185	SET	1554	0.16074	0.043965	0.028774	1.18e-08	schizophrenia	D28	syngo	permuted	pval5pct	lfgt0
75	57185	SET	1539	0.15187	0.041355	0.028966	8e-08	schizophrenia	D28	syngo	permuted	pval5pct	lfgt0
76	57185	SET	1554	0.14588	0.039901	0.028631	1.76e-07	schizophrenia	D28	syngo	permuted	pval5pct	lfgt0
77	57185	SET	1553	0.13076	0.035753	0.028573	2.38e-06	schizophrenia	D28	syngo	permuted	pval5pct	lfgt0
78	57185	SET	1569	0.13663	0.037535	0.028755	1.02e-06	schizophrenia	D28	syngo	permuted	pval5pct	lfgt0
79	57185	SET	1557	0.13443	0.036802	0.02864	1.35e-06	schizophrenia	D28	syngo	permuted	pval5pct	lfgt0
80	57185	SET	1556	0.1516	0.041489	0.028862	7.59e-08	schizophrenia	D28	syngo	permuted	pval5pct	lfgt0
81	54467	SET	1560	0.14002	0.038366	0.028743	5.59e-07	schizophrenia	D28	syngo	permuted	pval5pct	lfgt0
82	57185	SET	1551	0.14397	0.039342	0.028864	3.09e-07	schizophrenia	D28	syngo	permuted	pval5pct	lfgt0
83	57185	SET	1560	0.14412	0.039487	0.028671	2.52e-07	schizophrenia	D28	syngo	permuted	pval5pct	lfgt0
84	57185	SET	1553	0.14154	0.038701	0.028848	4.69e-07	schizophrenia	D28	syngo	permuted	pval5pct	lfgt0
85	57185	SET	1551	0.14022	0.03832	0.028751	5.43e-07	schizophrenia	D28	syngo	permuted	pval5pct	lfgt0
86	54467	SET	1560	0.13744	0.037657	0.028743	8.78e-07	schizophrenia	D28	syngo	permuted	pval5pct	lfgt0
87	57185	SET	1571	0.1436	0.039471	0.028711	2.87e-07	schizophrenia	D28	syngo	permuted	pval5pct	lfgt0
88	57185	SET	1556	0.13443	0.036791	0.028881	1.63e-06	schizophrenia	D28	syngo	permuted	pval5pct	lfgt0
89	57185	SET	1557	0.1481	0.040542	0.028595	1.13e-07	schizophrenia	D28	syngo	permuted	pval5pct	lfgt0
90	57185	SET	1559	0.1621	0.044402	0.028743	8.67e-09	schizophrenia	D28	syngo	permuted	pval5pct	lfgt0
91	57185	SET	1559	0.15316	0.041953	0.028806	5.35e-08	schizophrenia	D28	syngo	permuted	pval5pct	lfgt0
92	57185	SET	1560	0.14517	0.039777	0.028748	2.24e-07	schizophrenia	D28	syngo	permuted	pval5pct	lfgt0
93	57185	SET	1512	0.13191	0.035631	0.028992	2.7e-06	schizophrenia	D28	syngo	permuted	pval5pct	lfgt0
94	57185	SET	1545	0.14543	0.039672	0.029022	2.74e-07	schizophrenia	D28	syngo	permuted	pval5pct	lfgt0
95	57185	SET	1553	0.14548	0.03978	0.028688	2e-07	schizophrenia	D28	syngo	permuted	pval5pct	lfgt0
96	57185	SET	1549	0.14642	0.039989	0.028825	1.91e-07	schizophrenia	D28	syngo	permuted	pval5pct	lfgt0
97	57185	SET	1555	0.14049	0.038436	0.028696	4.95e-07	schizophrenia	D28	syngo	permuted	pval5pct	lfgt0
98	57185	SET	1547	0.15861	0.043293	0.028916	2.1e-08	schizophrenia	D28	syngo	permuted	pval5pct	lfgt0
99	57185	SET	1543	0.14515	0.039572	0.02893	2.65e-07	schizophrenia	D28	syngo	permuted	pval5pct	lfgt0
100	57185	SET	1554	0.13936	0.038116	0.028766	6.41e-07	schizophrenia	D28	syngo	permuted	pval5pct	lfgt0
101	54467	SET	1554	0.13315	0.036419	0.028769	1.86e-06	schizophrenia	D28	syngo	permuted	pval5pct	lfgt0
102	57185	SET	1551	0.13294	0.036329	0.028649	1.75e-06	schizophrenia	D28	syngo	permuted	pval5pct	lfgt0
103	57185	SET	1548	0.15053	0.041101	0.028727	8.13e-08	schizophrenia	D28	syngo	permuted	pval5pct	lfgt0
104	57185	SET	1572	0.14511	0.039899	0.02879	2.35e-07	schizophrenia	D28	syngo	permuted	pval5pct	lfgt0
105	57185	SET	1556	0.14764	0.040405	0.028895	1.63e-07	schizophrenia	D28	syngo	permuted	pval5pct	lfgt0
106	57185	SET	1562	0.15643	0.042887	0.028714	2.58e-08	schizophrenia	D28	syngo	permuted	pval5pct	lfgt0
107	57185	SET	1558	0.13285	0.036378	0.028529	1.62e-06	schizophrenia	D28	syngo	permuted	pval5pct	lfgt0
108	57185	SET	1562	0.1466	0.040191	0.028851	1.9e-07	schizophrenia	D28	syngo	permuted	pval5pct	lfgt0
109	57185	SET	1547	0.13972	0.038138	0.028877	6.6e-07	schizophrenia	D28	syngo	permuted	pval5pct	lfgt0
110	57185	SET	1552	0.14109	0.038567	0.028787	4.81e-07	schizophrenia	D28	syngo	permuted	pval5pct	lfgt0
111	57185	SET	1547	0.13432	0.036663	0.028847	1.62e-06	schizophrenia	D28	syngo	permuted	pval5pct	lfgt0
112	57185	SET	1556	0.14504	0.039693	0.028762	2.32e-07	schizophrenia	D28	syngo	permuted	pval5pct	lfgt0
113	57185	SET	1562	0.13239	0.036294	0.028735	2.06e-06	schizophrenia	D28	syngo	permuted	pval5pct	lfgt0
114	57185	SET	1554	0.14257	0.038994	0.028847	3.9e-07	schizophrenia	D28	syngo	permuted	pval5pct	lfgt0
115	57185	SET	1559	0.1263	0.034596	0.02874	5.58e-06	schizophrenia	D28	syngo	permuted	pval5pct	lfgt0
116	57185	SET	1553	0.14102	0.03856	0.028724	4.61e-07	schizophrenia	D28	syngo	permuted	pval5pct	lfgt0
117	57185	SET	1548	0.13688	0.037373	0.028828	1.04e-06	schizophrenia	D28	syngo	permuted	pval5pct	lfgt0
118	57185	SET	1555	0.14921	0.040824	0.028805	1.12e-07	schizophrenia	D28	syngo	permuted	pval5pct	lfgt0
119	57185	SET	1566	0.14504	0.039809	0.028663	2.12e-07	schizophrenia	D28	syngo	permuted	pval5pct	lfgt0
120	57185	SET	1549	0.13486	0.036833	0.028792	1.42e-06	schizophrenia	D28	syngo	permuted	pval5pct	lfgt0
121	54467	SET	1558	0.12343	0.033799	0.028637	8.21e-06	schizophrenia	D28	syngo	permuted	pval5pct	lfgt0
122	57185	SET	1557	0.13599	0.037227	0.02877	1.15e-06	schizophrenia	D28	syngo	permuted	pval5pct	lfgt0
123	29916	SET	1556	0.13412	0.036706	0.028743	1.55e-06	schizophrenia	D28	syngo	permuted	pval5pct	lfgt0
124	57185	SET	1561	0.14861	0.04073	0.028679	1.11e-07	schizophrenia	D28	syngo	permuted	pval5pct	lfgt0
125	57185	SET	1562	0.15394	0.042203	0.028762	4.41e-08	schizophrenia	D28	syngo	permuted	pval5pct	lfgt0
126	57185	SET	1557	0.14668	0.040155	0.028757	1.71e-07	schizophrenia	D28	syngo	permuted	pval5pct	lfgt0
127	57185	SET	1556	0.1306	0.035743	0.028696	2.69e-06	schizophrenia	D28	syngo	permuted	pval5pct	lfgt0
128	57185	SET	1558	0.15247	0.041751	0.028639	5.15e-08	schizophrenia	D28	syngo	permuted	pval5pct	lfgt0
129	57185	SET	1543	0.13223	0.036049	0.028778	2.18e-06	schizophrenia	D28	syngo	permuted	pval5pct	lfgt0
130	57185	SET	1553	0.15325	0.041902	0.028748	4.96e-08	schizophrenia	D28	syngo	permuted	pval5pct	lfgt0
131	57185	SET	1554	0.14387	0.039351	0.028747	2.83e-07	schizophrenia	D28	syngo	permuted	pval5pct	lfgt0
132	57185	SET	1555	0.134	0.036663	0.028933	1.83e-06	schizophrenia	D28	syngo	permuted	pval5pct	lfgt0
133	57185	SET	1551	0.14447	0.039479	0.028811	2.69e-07	schizophrenia	D28	syngo	permuted	pval5pct	lfgt0
134	57185	SET	1557	0.13563	0.03713	0.028585	1.05e-06	schizophrenia	D28	syngo	permuted	pval5pct	lfgt0
135	57185	SET	1554	0.13097	0.035821	0.028975	3.12e-06	schizophrenia	D28	syngo	permuted	pval5pct	lfgt0
136	57185	SET	1556	0.14958	0.040936	0.02872	9.66e-08	schizophrenia	D28	syngo	permuted	pval5pct	lfgt0
137	57185	SET	1560	0.16387	0.044898	0.028934	7.55e-09	schizophrenia	D28	syngo	permuted	pval5pct	lfgt0
138	57185	SET	1559	0.15781	0.043226	0.028747	2.05e-08	schizophrenia	D28	syngo	permuted	pval5pct	lfgt0
139	57185	SET	1554	0.15182	0.041524	0.028659	5.95e-08	schizophrenia	D28	syngo	permuted	pval5pct	lfgt0
140	57185	SET	1554	0.15017	0.041075	0.028658	8.12e-08	schizophrenia	D28	syngo	permuted	pval5pct	lfgt0
141	57185	SET	1553	0.13675	0.037392	0.028667	9.28e-07	schizophrenia	D28	syngo	permuted	pval5pct	lfgt0
142	57185	SET	1539	0.15278	0.041602	0.028896	6.3e-08	schizophrenia	D28	syngo	permuted	pval5pct	lfgt0
143	57185	SET	1558	0.14724	0.040319	0.028791	1.59e-07	schizophrenia	D28	syngo	permuted	pval5pct	lfgt0
144	57185	SET	1555	0.14284	0.039081	0.028712	3.3e-07	schizophrenia	D28	syngo	permuted	pval5pct	lfgt0
145	57185	SET	1558	0.14504	0.039717	0.028683	2.16e-07	schizophrenia	D28	syngo	permuted	pval5pct	lfgt0
146	57185	SET	1552	0.1393	0.038078	0.028741	6.34e-07	schizophrenia	D28	syngo	permuted	pval5pct	lfgt0
147	57185	SET	1550	0.1453	0.039694	0.028731	2.15e-07	schizophrenia	D28	syngo	permuted	pval5pct	lfgt0
148	57185	SET	1545	0.14532	0.039642	0.028864	2.42e-07	schizophrenia	D28	syngo	permuted	pval5pct	lfgt0
149	57185	SET	1555	0.13926	0.0381	0.028953	7.63e-07	schizophrenia	D28	syngo	permuted	pval5pct	lfgt0
150	5166	SET	38	0.16135	0.017334	0.22761	0.23923	EA	D4	all.genes	not.permuted	fdr5pct	all
151	7105	SET	563	0.071056	0.026879	0.064294	0.13459	EA	D28	all.genes	not.permuted	pval5pct	all
152	79567	SET	16	0.21964	0.015364	0.37068	0.27677	EA	D28	all.genes	not.permuted	fdr5pct	all
153	54467	SET	263	0.20871	0.056886	0.084841	0.0069786	EA	D0	all.genes	not.permuted	pval5pct	lfgt0
154	7105	SET	105	-0.21878	-0.03866	0.14335	0.93646	EA	D0	all.genes	not.permuted	pval5pct	lflt0
155	8813	SET	389	0.024676	0.0080059	0.072849	0.36742	EA	D4	all.genes	not.permuted	pval5pct	all
156	55471	SET	37	-0.17164	-0.018199	0.21555	0.78704	EA	D0	all.genes	not.permuted	fdr5pct	all
157	8813	SET	225	0.15662	0.039736	0.092705	0.045621	EA	D4	all.genes	not.permuted	pval5pct	lfgt0
158	7105	SET	368	0.10183	0.032249	0.074582	0.086137	EA	D0	all.genes	not.permuted	pval5pct	all
159	57185	SET	382	0.10657	0.034304	0.072795	0.07166	EA	D28	all.genes	not.permuted	pval5pct	lfgt0
160	7105	SET	181	-0.038856	-0.0089057	0.11548	0.63173	EA	D28	all.genes	not.permuted	pval5pct	lflt0
161	2519	SET	164	-0.16351	-0.035771	0.10978	0.93175	EA	D4	all.genes	not.permuted	pval5pct	lflt0
162	8813	SET	1835	0.00088522	0.00026098	0.026487	0.48667	schizophrenia	D28	all.genes	permuted	pval5pct	lfgt0
163	6405	SET	1812	0.018002	0.0052775	0.027115	0.25338	schizophrenia	D28	all.genes	permuted	pval5pct	lfgt0
164	8813	SET	1781	0.024834	0.0072244	0.02683	0.17734	schizophrenia	D28	all.genes	permuted	pval5pct	lfgt0
165	55365	SET	1803	0.027715	0.008107	0.026817	0.15069	schizophrenia	D28	all.genes	permuted	pval5pct	lfgt0
166	57185	SET	1798	0.012557	0.0036684	0.026758	0.31944	schizophrenia	D28	all.genes	permuted	pval5pct	lfgt0
167	7105	SET	1803	0.011411	0.0033378	0.026658	0.33431	schizophrenia	D28	all.genes	permuted	pval5pct	lfgt0
168	2729	SET	1812	0.067551	0.019804	0.026875	0.005981	schizophrenia	D28	all.genes	permuted	pval5pct	lfgt0
169	81887	SET	1809	0.058208	0.017052	0.027004	0.015566	schizophrenia	D28	all.genes	permuted	pval5pct	lfgt0
170	23072	SET	1777	0.0044378	0.0012897	0.026822	0.43429	schizophrenia	D28	all.genes	permuted	pval5pct	lfgt0
171	2519	SET	1805	0.058967	0.017257	0.02668	0.013554	schizophrenia	D28	all.genes	permuted	pval5pct	lfgt0
172	64102	SET	1789	0.06534	0.019046	0.026855	0.0074907	schizophrenia	D28	all.genes	permuted	pval5pct	lfgt0
173	8813	SET	1777	0.075055	0.021812	0.026805	0.0025578	schizophrenia	D28	all.genes	permuted	pval5pct	lfgt0
174	64102	SET	1818	0.038666	0.011352	0.026583	0.072907	schizophrenia	D28	all.genes	permuted	pval5pct	lfgt0
175	64102	SET	1811	0.048765	0.014293	0.026643	0.033613	schizophrenia	D28	all.genes	permuted	pval5pct	lfgt0
176	7105	SET	1810	0.076714	0.022479	0.027327	0.0025016	schizophrenia	D28	all.genes	permuted	pval5pct	lfgt0
177	54467	SET	1825	0.048427	0.014242	0.026772	0.035245	schizophrenia	D28	all.genes	permuted	pval5pct	lfgt0
178	57185	SET	1801	0.048288	0.014118	0.026834	0.035977	schizophrenia	D28	all.genes	permuted	pval5pct	lfgt0
179	2729	SET	1800	0.056581	0.016538	0.027073	0.018317	schizophrenia	D28	all.genes	permuted	pval5pct	lfgt0
180	57147	SET	1792	0.047121	0.013746	0.026279	0.036488	schizophrenia	D28	all.genes	permuted	pval5pct	lfgt0
181	2519	SET	1792	0.02527	0.0073714	0.027119	0.17573	schizophrenia	D28	all.genes	permuted	pval5pct	lfgt0
182	57147	SET	1824	0.026825	0.0078873	0.026653	0.15711	schizophrenia	D28	all.genes	permuted	pval5pct	lfgt0
183	64102	SET	1806	0.034545	0.010112	0.026835	0.099008	schizophrenia	D28	all.genes	permuted	pval5pct	lfgt0
184	54467	SET	1804	0.018949	0.0055442	0.027163	0.24272	schizophrenia	D28	all.genes	permuted	pval5pct	lfgt0
185	64102	SET	1833	0.055319	0.016301	0.027101	0.020624	schizophrenia	D28	all.genes	permuted	pval5pct	lfgt0
186	7105	SET	1792	0.035048	0.010224	0.026699	0.094652	schizophrenia	D28	all.genes	permuted	pval5pct	lfgt0
187	1595	SET	1812	0.034156	0.010013	0.027287	0.10534	schizophrenia	D28	all.genes	permuted	pval5pct	lfgt0
188	4800	SET	1830	0.066699	0.01964	0.02681	0.006431	schizophrenia	D28	all.genes	permuted	pval5pct	lfgt0
189	7105	SET	1811	0.019571	0.005736	0.026802	0.23264	schizophrenia	D28	all.genes	permuted	pval5pct	lfgt0
190	4800	SET	1823	0.024585	0.0072271	0.026969	0.181	schizophrenia	D28	all.genes	permuted	pval5pct	lfgt0
191	7105	SET	1797	0.064416	0.018814	0.027183	0.0089069	schizophrenia	D28	all.genes	permuted	pval5pct	lfgt0
192	55732	SET	1792	0.066187	0.019307	0.026839	0.0068354	schizophrenia	D28	all.genes	permuted	pval5pct	lfgt0
193	4800	SET	1815	0.053569	0.015716	0.02646	0.021464	schizophrenia	D28	all.genes	permuted	pval5pct	lfgt0
194	22875	SET	1824	0.047998	0.014113	0.026664	0.035935	schizophrenia	D28	all.genes	permuted	pval5pct	lfgt0
195	7105	SET	1842	0.037038	0.010938	0.026239	0.079046	schizophrenia	D28	all.genes	permuted	pval5pct	lfgt0
196	64102	SET	1800	0.064484	0.018848	0.026886	0.0082395	schizophrenia	D28	all.genes	permuted	pval5pct	lfgt0
197	7105	SET	1794	0.070911	0.020696	0.027209	0.0045822	schizophrenia	D28	all.genes	permuted	pval5pct	lfgt0
198	90293	SET	1821	0.060699	0.017834	0.026516	0.011044	schizophrenia	D28	all.genes	permuted	pval5pct	lfgt0
199	64102	SET	1794	0.044669	0.013037	0.026658	0.046917	schizophrenia	D28	all.genes	permuted	pval5pct	lfgt0
200	7105	SET	1808	0.025374	0.0074313	0.026895	0.17273	schizophrenia	D28	all.genes	permuted	pval5pct	lfgt0
201	81887	SET	1808	0.032077	0.0093947	0.026891	0.11647	schizophrenia	D28	all.genes	permuted	pval5pct	lfgt0
202	7105	SET	1827	0.081233	0.023903	0.026435	0.0010618	schizophrenia	D28	all.genes	permuted	pval5pct	lfgt0
203	81887	SET	1819	0.033083	0.0097156	0.026538	0.10628	schizophrenia	D28	all.genes	permuted	pval5pct	lfgt0
204	55732	SET	1816	0.080089	0.023503	0.027089	0.0015579	schizophrenia	D28	all.genes	permuted	pval5pct	lfgt0
205	54467	SET	1780	0.048709	0.014166	0.026888	0.035036	schizophrenia	D28	all.genes	permuted	pval5pct	lfgt0
206	57679	SET	1800	0.060051	0.017553	0.026424	0.011531	schizophrenia	D28	all.genes	permuted	pval5pct	lfgt0
207	7105	SET	1803	0.065232	0.019081	0.026861	0.0075868	schizophrenia	D28	all.genes	permuted	pval5pct	lfgt0
208	8813	SET	1809	0.027564	0.0080747	0.026589	0.14996	schizophrenia	D28	all.genes	permuted	pval5pct	lfgt0
209	6405	SET	1844	0.080477	0.023778	0.026649	0.0012662	schizophrenia	D28	all.genes	permuted	pval5pct	lfgt0
210	57147	SET	1813	0.031756	0.009312	0.027145	0.12104	schizophrenia	D28	all.genes	permuted	pval5pct	lfgt0
211	2519	SET	1807	0.068266	0.019989	0.026838	0.0054894	schizophrenia	D28	all.genes	permuted	pval5pct	lfgt0
212	7105	SET	1812	0.0553	0.016212	0.02695	0.020093	schizophrenia	D28	all.genes	permuted	pval5pct	lfgt0
213	2729	SET	1813	0.013103	0.0038424	0.026838	0.3127	schizophrenia	D28	all.genes	permuted	pval5pct	lfgt0
214	64102	SET	1806	0.011261	0.0032966	0.026731	0.33677	schizophrenia	D28	all.genes	permuted	pval5pct	lfgt0
215	2519	SET	1812	0.064983	0.019051	0.026474	0.0070574	schizophrenia	D28	all.genes	permuted	pval5pct	lfgt0
216	81887	SET	1806	0.048399	0.014168	0.026889	0.035942	schizophrenia	D28	all.genes	permuted	pval5pct	lfgt0
217	57185	SET	1764	0.056596	0.016393	0.027016	0.018098	schizophrenia	D28	all.genes	permuted	pval5pct	lfgt0
218	2729	SET	1814	0.052687	0.015454	0.026307	0.022611	schizophrenia	D28	all.genes	permuted	pval5pct	lfgt0
219	7105	SET	1797	0.064548	0.018853	0.027072	0.0085622	schizophrenia	D28	all.genes	permuted	pval5pct	lfgt0
220	8813	SET	1758	0.041018	0.011863	0.026811	0.063031	schizophrenia	D28	all.genes	permuted	pval5pct	lfgt0
221	5893	SET	1800	0.038537	0.011264	0.026708	0.074532	schizophrenia	D28	all.genes	permuted	pval5pct	lfgt0
222	7105	SET	1820	0.02045	0.006007	0.026559	0.22066	schizophrenia	D28	all.genes	permuted	pval5pct	lfgt0
223	7035	SET	1798	0.046291	0.013524	0.027463	0.045948	schizophrenia	D28	all.genes	permuted	pval5pct	lfgt0
224	889	SET	1779	0.028537	0.0082974	0.026815	0.14363	schizophrenia	D28	all.genes	permuted	pval5pct	lfgt0
225	1595	SET	1826	0.023455	0.0069	0.026653	0.18943	schizophrenia	D28	all.genes	permuted	pval5pct	lfgt0
226	7105	SET	1776	0.094309	0.027401	0.027237	0.0002683	schizophrenia	D28	all.genes	permuted	pval5pct	lfgt0
227	7105	SET	1816	0.052267	0.015338	0.026895	0.025993	schizophrenia	D28	all.genes	permuted	pval5pct	lfgt0
228	8379	SET	1814	0.028082	0.0082366	0.02668	0.14628	schizophrenia	D28	all.genes	permuted	pval5pct	lfgt0
229	8813	SET	1799	0.042824	0.012514	0.02739	0.058977	schizophrenia	D28	all.genes	permuted	pval5pct	lfgt0
230	8813	SET	1807	0.028911	0.0084653	0.027117	0.14318	schizophrenia	D28	all.genes	permuted	pval5pct	lfgt0
231	64102	SET	1802	0.057197	0.016727	0.026871	0.016654	schizophrenia	D28	all.genes	permuted	pval5pct	lfgt0
232	10181	SET	1819	0.053347	0.015666	0.026717	0.022934	schizophrenia	D28	all.genes	permuted	pval5pct	lfgt0
233	81887	SET	1802	0.04288	0.01254	0.027152	0.057146	schizophrenia	D28	all.genes	permuted	pval5pct	lfgt0
234	22875	SET	1817	0.042355	0.012432	0.026529	0.055195	schizophrenia	D28	all.genes	permuted	pval5pct	lfgt0
235	23072	SET	1837	-0.0082139	-0.0024228	0.026466	0.62185	schizophrenia	D28	all.genes	permuted	pval5pct	lfgt0
236	7105	SET	1780	0.0406	0.011808	0.027134	0.0673	schizophrenia	D28	all.genes	permuted	pval5pct	lfgt0
237	7105	SET	1803	0.067457	0.019732	0.026843	0.0059903	schizophrenia	D28	all.genes	permuted	pval5pct	lfgt0
238	4800	SET	1806	0.0067032	0.0019622	0.026549	0.40033	schizophrenia	D28	all.genes	permuted	pval5pct	lfgt0
239	54467	SET	1784	0.089213	0.025972	0.026818	0.00044058	schizophrenia	D28	all.genes	permuted	pval5pct	lfgt0
240	3075	SET	1739	0.046498	0.013382	0.027476	0.0453	schizophrenia	D28	all.genes	permuted	pval5pct	lfgt0
241	81887	SET	1795	0.060412	0.017636	0.02701	0.012662	schizophrenia	D28	all.genes	permuted	pval5pct	lfgt0
242	7105	SET	1794	0.053252	0.015542	0.02653	0.02237	schizophrenia	D28	all.genes	permuted	pval5pct	lfgt0
243	7105	SET	1793	0.053791	0.015695	0.027102	0.023596	schizophrenia	D28	all.genes	permuted	pval5pct	lfgt0
244	2729	SET	1820	0.03079	0.0090445	0.026733	0.12472	schizophrenia	D28	all.genes	permuted	pval5pct	lfgt0
245	7105	SET	1797	0.061143	0.017858	0.026979	0.011722	schizophrenia	D28	all.genes	permuted	pval5pct	lfgt0
246	1595	SET	1791	0.061947	0.018066	0.026862	0.01056	schizophrenia	D28	all.genes	permuted	pval5pct	lfgt0
247	54467	SET	1810	0.04319	0.012656	0.026696	0.052855	schizophrenia	D28	all.genes	permuted	pval5pct	lfgt0
248	90293	SET	1791	0.035429	0.010332	0.026647	0.091844	schizophrenia	D28	all.genes	permuted	pval5pct	lfgt0
249	64102	SET	1787	0.023881	0.0069578	0.026693	0.18549	schizophrenia	D28	all.genes	permuted	pval5pct	lfgt0
250	7105	SET	1815	0.036374	0.010672	0.026799	0.087349	schizophrenia	D28	all.genes	permuted	pval5pct	lfgt0
251	54467	SET	1819	0.031594	0.0092782	0.027233	0.12301	schizophrenia	D28	all.genes	permuted	pval5pct	lfgt0
252	81887	SET	1818	0.050414	0.014802	0.02699	0.030897	schizophrenia	D28	all.genes	permuted	pval5pct	lfgt0
253	4267	SET	1784	0.032391	0.0094299	0.026801	0.11343	schizophrenia	D28	all.genes	permuted	pval5pct	lfgt0
254	2729	SET	1825	0.053472	0.015726	0.026472	0.021702	schizophrenia	D28	all.genes	permuted	pval5pct	lfgt0
255	81887	SET	1770	0.033437	0.0097	0.027123	0.10883	schizophrenia	D28	all.genes	permuted	pval5pct	lfgt0
256	3075	SET	1805	0.034072	0.0099715	0.026747	0.10137	schizophrenia	D28	all.genes	permuted	pval5pct	lfgt0
257	8813	SET	1816	0.073177	0.021474	0.026908	0.003272	schizophrenia	D28	all.genes	permuted	pval5pct	lfgt0
258	64102	SET	1800	0.0048485	0.0014172	0.026415	0.42718	schizophrenia	D28	all.genes	permuted	pval5pct	lfgt0
259	57185	SET	1791	0.088813	0.025901	0.026579	0.00041769	schizophrenia	D28	all.genes	permuted	pval5pct	lfgt0
260	64102	SET	1829	-0.029216	-0.0086009	0.026893	0.86133	schizophrenia	D28	all.genes	permuted	pval5pct	lfgt0
261	57185	SET	1811	0.060843	0.017833	0.026854	0.011742	schizophrenia	D28	all.genes	permuted	pval5pct	lfgt0
262	5166	SET	184	0.070681	0.0070598	0.072023	0.16321	ADHD	D4	all.genes	not.permuted	fdr5pct	all
263	7105	SET	2675	0.010777	0.003811	0.018838	0.28364	ADHD	D28	all.genes	not.permuted	pval5pct	all
264	79567	SET	70	0.063385	0.0039173	0.11151	0.28488	ADHD	D28	all.genes	not.permuted	fdr5pct	all
265	54467	SET	1318	0.0058754	0.0015206	0.025799	0.40993	ADHD	D0	all.genes	not.permuted	pval5pct	lfgt0
266	7105	SET	663	0.043815	0.0081966	0.034354	0.10109	ADHD	D0	all.genes	not.permuted	pval5pct	lflt0
267	8813	SET	1746	0.0042676	0.0012551	0.023279	0.42727	ADHD	D4	all.genes	not.permuted	pval5pct	all
268	55471	SET	185	0.031401	0.0031449	0.067204	0.32016	ADHD	D0	all.genes	not.permuted	fdr5pct	all
269	8813	SET	863	0.034293	0.0072775	0.033094	0.15005	ADHD	D4	all.genes	not.permuted	pval5pct	lfgt0
270	7105	SET	1982	0.020962	0.0065212	0.021066	0.15986	ADHD	D0	all.genes	not.permuted	pval5pct	all
271	57185	SET	1649	0.011508	0.0032987	0.023255	0.31036	ADHD	D28	all.genes	not.permuted	pval5pct	lfgt0
272	7105	SET	1027	0.0075873	0.0017482	0.028759	0.39596	ADHD	D28	all.genes	not.permuted	pval5pct	lflt0
273	2519	SET	882	-0.024017	-0.0051498	0.03138	0.77797	ADHD	D4	all.genes	not.permuted	pval5pct	lflt0
