# Supplementary material for: The 22q11.2 region regulates presynaptic gene-products linked to schizophrenia
Source: Nat Commun. 2022 Jun 27;13:3690. doi: 10.1038/s41467-022-31436-8 (PMC9237031; doi:10.1038/s41467-022-31436-8)
Supplement: Supplementary file 11 — Supplementary Data 8 [file 41467_2022_31436_MOESM11_ESM.xlsx]

## Sheet: Table_S8_RareVariant_Schema_Res
Supplementary Data 8. Results of the rare variant analysis based on data from the SCHEMA consortium in genes differentially expressed in 22q11.2 deletion carrier cells (linear regression)
csq	beta	lower	upper	odds_ratio	p_value	Age	Geneset
lof	0.23584	1.144	1.401	1.266	5.0796e-06	D28	Plt005Lfcgt0
lof	0.15006	1.0754	1.2553	1.1619	0.00014322	D28	Plt005
lof	0.13486	1.045	1.2532	1.1444	0.0036155	D0	Plt005
lof	0.14483	1.0346	1.2914	1.1558	0.010447	D0	Plt005Lfcgt0
syn	0.093857	1.0162	1.1873	1.0984	0.018089	D4	Plt005Lfcgt0
mis2	0.67007	1.0334	3.696	1.9544	0.039288	D28	AdjPlt005
mis2	0.14109	0.99334	1.3349	1.1515	0.061299	D28	Plt005Lfcgt0
mis2	0.12916	0.99153	1.3058	1.1379	0.065943	D28	Plt005
syn	0.050413	0.99445	1.1123	1.0517	0.077573	D28	Plt005Lfcgt0
syn	-0.24389	0.59195	1.0372	0.78357	0.088282	D28	AdjPlt005
syn	0.049565	0.99161	1.1136	1.0508	0.093923	D4	Plt005
lof	0.13204	0.97357	1.3376	1.1412	0.10323	D0	Plt005Lfclt0
syn	0.035975	0.99098	1.0844	1.0366	0.11746	D28	Plt005
syn	0.10769	0.95024	1.3053	1.1137	0.18361	D4	AdjPlt005
syn	-0.11935	0.73772	1.0677	0.8875	0.20571	D0	AdjPlt005
mis2	-0.2173	0.56648	1.1431	0.80469	0.22499	D0	Plt005Lfclt0
lof	0.15931	0.88307	1.5573	1.1727	0.27099	D0	AdjPlt005
lof	0.073622	0.94239	1.2295	1.0764	0.27781	D4	Plt005Lfcgt0
lof	0.045982	0.95287	1.1506	1.0471	0.33902	D4	Plt005
mis2	0.11532	0.87068	1.4465	1.1222	0.37318	D4	Plt005Lfcgt0
mis2	0.087745	0.86668	1.3752	1.0917	0.45625	D0	Plt005Lfcgt0
syn	-0.038679	0.86587	1.0689	0.96206	0.47173	D0	Plt005Lfclt0
mis2	-0.11924	0.64035	1.2303	0.88759	0.4741	D4	Plt005Lfclt0
lof	0.033472	0.91605	1.1672	1.034	0.58819	D28	Plt005Lfclt0
mis2	0.089399	0.74721	1.6003	1.0935	0.64543	D28	Plt005Lfclt0
mis2	-0.14013	0.44379	1.7026	0.86924	0.68288	D4	AdjPlt005
syn	0.013194	0.94865	1.0823	1.0133	0.69481	D0	Plt005Lfcgt0
mis2	0.113	0.62738	1.9981	1.1196	0.70218	D0	AdjPlt005
lof	0.02063	0.89285	1.1672	1.0208	0.7628	D4	Plt005Lfclt0
syn	0.0093018	0.93501	1.0896	1.0093	0.81164	D28	Plt005Lfclt0
mis2	0.019103	0.83551	1.2435	1.0193	0.85062	D4	Plt005
syn	-0.0053495	0.91285	1.0838	0.99466	0.90278	D4	Plt005Lfclt0
mis2	-0.0092885	0.81696	1.2015	0.99075	0.9248	D0	Plt005
syn	-0.0017716	0.94447	1.0551	0.99823	0.94999	D0	Plt005
lof	0.0041145	0.59764	1.6871	1.0041	0.9876	D28	AdjPlt005
lof	-0.0014277	0.74755	1.3339	0.99857	0.99229	D4	AdjPlt005
