# Supplementary material for: The 22q11.2 region regulates presynaptic gene-products linked to schizophrenia
Source: Nat Commun. 2022 Jun 27;13:3690. doi: 10.1038/s41467-022-31436-8 (PMC9237031; doi:10.1038/s41467-022-31436-8)
Supplement: Supplementary file 12 — Supplementary Data 9 [file 41467_2022_31436_MOESM12_ESM.xlsx]

## Sheet: all time points
Supplementary Data 9. Gene Priorities from the Protein-Protein Interaction (PPI) analysis. Results were obtained through empirical permutations testing (one-sided test).
Day 0 (Deletion vs controls)			Day 4 (Deletion vs controls)			Day 28 (Deletion vs controls)
Gene	Raw_P		Gene	Raw_P		Gene	Raw_P
CDC45	0.003		WWP2	0.002		KIF2A	0.005
SNAP29	0.004		CDC45	0.003		PSMD12	0.005
MYC	0.085		SNAP29	0.005		WWP2	0.001
NTRK1	0.142		A2M	0.003		ABCA1	0.001
ARVCF	0.001		NTRK1	0.147		SNAP29	0.002
TP53	0.028		ARVCF	0.001		JUN	0.062
NGFR	0.004		HSP90AB1	0.089		NGFR	0.005
HSP90AB1	0.114		PRODH	0.005		MYH3	0.005
PIM1	0.002		NEB	0.003		POLR2A	0.018
COMT	0.002		TAF1	0.32		RANBP1	<0.001
CTH	0.004		SSTR5	0.006		CRKL	0.004
CDKN1A	0.01		PI4KA	0.002		SLC25A1	0.003
PI4KA	0.005		RANBP1	0.007		CLTCL1	0.016
RANBP1	0.004		CRKL	0.004		HIRA	0.002
CRKL	0.007		SLC25A1	0.005		DGCR2	<0.001
SLC25A1	0.001		CLTCL1	0.021		EWSR1	0.022
CLTCL1	0.027		HIRA	0.005		ZNF74	0.002
HIRA	0.004		PPP2CB	0.007		KLHL22	<0.001
CCNA1	0.006		UBA52	0.042		C22orf39	0.001
DGCR2	0.001		DGCR2	0.004		TRMT2A	0.001
PTPRK	0.001		HIST1H1A	0.007		UFD1L	0.004
ZNF74	0.002		DPYD	0.005		COPS5	0.02
LAMA3	0.002		SIX1	0.002		DGCR14	0.002
KLHL22	<0.001		ZNF74	0.004		MED15	0.002
DMRTA1	0.001		KLHL22	0.004		MDFI	0.003
TANGO2	0.002		DMRTA1	0.001		LZTS2	0.002
C22orf39	0.003		TANGO2	0.006		THAP7	0.002
MCF2L2	0.002		C22orf39	0.001		DGCR6L	0.002
TRMT2A	0.001		TRMT2A	0.003		GNB1L	0.004
LZTR1	0.003		LZTR1	0.002		RTN4R	0.002
UFD1L	0.003		UFD1L	0.003		MAP1LC3B	0.006
DGCR14	0.004		DGCR14	0.004		CAB39L	0.002
MED15	0.003		MED15	0.005		MRPL40	0.003
SEPT5	0.007		SEPT5	0.005		ZDHHC8	0.001
MDFI	0.005		LZTS2	0.008
LZTS2	0.005		THAP7	0.002
THAP7	0.003		DGCR6L	0.002
DGCR6L	0.003		GNB1L	0.001
GNB1L	0.006		RTN4R	0.003
RTN4R	0.003		CAB39L	0.001
XRN2	0.004		MOV10	0.027
CAB39L	0.001		GOPC	0.007
NTN4	0.003		TXNRD2	0.005
MRPL40	0.005		MED4	0.015
EXOC1	0.003		MRPL40	0.003
			RTN4	0.005
			ZDHHC8	0.001
			PPP1R3C	0.005
