# Supplementary material for: The 22q11.2 region regulates presynaptic gene-products linked to schizophrenia
Source: Nat Commun. 2022 Jun 27;13:3690. doi: 10.1038/s41467-022-31436-8 (PMC9237031; doi:10.1038/s41467-022-31436-8)
Supplement: Supplementary file 13 — Supplementary Data 10 [file 41467_2022_31436_MOESM13_ESM.xlsx]

## Sheet: sheet1
Supplementary Data 10. SYNGO (Synaptic Gene Ontology) enrichment analysis of the genes upregulated at the transcriptional level in neurons (Fisher exact test implanted in SynGO portal)
GO term ID	GO domain	GO term name	GSEA p-value	GSEA 'gene cluster' FDR corrected p-value	genes
GO:0045202	CC	synapse	1.46451e-06	4.24707e-05	PPM1H;FLOT1;RAB8A;RAB21;RAB18;PPP3R1;RIMS4;VCPIP1;PRKAR1A;PRKAR2A;EIF2S1;FBXL20;TPD52;CAPRIN1;PPP3CB;RTN3;ARHGDIA;PPP2CA;MADD;PPP2R2A;YWHAG;YWHAE;YWHAH;EPS15;LIN7C;EIF6;PURG;RANBP6;YBX1;AP2B1;RAP2A;RALA;FBXO45;RAB6A;RAB33B;BACE1;CPEB2;SYNJ1;PCDH15;HSPA8;TNIK;AAK1;AP1G1;VPS35;GNB5;ARFGEF2;PRKACA;ATG9A;APPL1;PRKCA;STXBP1;PRKCE;RAPH1;ARL6IP5;ERC1;VAPA;NEFM;NEFL;CNTNAP1;ARHGAP44;PCLO;RIMS2;IQSEC2;SCN…
GO:0008021	CC	synaptic vesicle	7.94402e-06	0.000115188	ATG9A;EXOC4;WDR7;VTI1A;SNCA;DNM1L;RAB3A;RAB3B;RAB5A;RAB5B;RAB5C;RAB11B;RAB10;RAB4A;RAB14;RAB7A;RAB2A;CLTC;TPRG1L;ATP6V1B2;ATP6V1C1;ATP6V1D;ATP6V1E1;ATP6V1G1;ATP6V1H;VAMP2;VAMP7;CLCN3;LAMP1;ATP6AP1;ATP6V0C;ATP6V0A1
GO:0030672	CC	synaptic vesicle membrane	1.71508e-05	0.000165791	SNCA;DNM1L;RAB3A;RAB3B;RAB5A;RAB5B;RAB5C;RAB11B;RAB10;RAB4A;RAB14;RAB7A;RAB2A;CLTC;TPRG1L;ATP6V1B2;ATP6V1C1;ATP6V1D;ATP6V1E1;ATP6V1G1;ATP6V1H;VAMP2;VAMP7;CLCN3;LAMP1;ATP6AP1;ATP6V0C;ATP6V0A1
GO:0098993	CC	anchored component of synaptic vesicle membrane	2.47313e-05	0.000179302	RAB3A;RAB3B;RAB5A;RAB5B;RAB5C;RAB11B;RAB10;RAB4A;RAB14;RAB7A;RAB2A
GO:0098793	CC	presynapse	6.47668e-05	0.000375648	FBXO45;RAB6A;RAB33B;BACE1;CPEB2;SYNJ1;FLOT1;PCDH15;HSPA8;TNIK;AAK1;YWHAG;AP1G1;YWHAH;VPS35;GNB5;ARFGEF2;PRKACA;ATG9A;RTN3;APPL1;PRKCA;STXBP1;PRKCE;RAPH1;ARL6IP5;ERC1;VAPA;NEFM;NEFL;CNTNAP1;ARHGAP44;PCLO;RIMS2;IQSEC2;SCN8A;CHRM2;ADRA2A;NRG1;HCN1;ITGA3;GRIA3;CLTC;DNM1L;EPS15;AP2B1;EXOC4;WDR7;VTI1A;SNCA;RAB3A;RAB3B;RAB5A;RAB5B;RAB5C;RAB11B;RAB10;RAB4A;RAB14;RAB7A;RAB2A;TPRG1L;ATP6V1B2;ATP6V1C1;ATP6V…
GO:0098850	CC	extrinsic component of synaptic vesicle membrane	0.00686523	0.0331819	CLTC;TPRG1L;ATP6V1B2;ATP6V1C1;ATP6V1D;ATP6V1E1;ATP6V1G1;ATP6V1H
GO:0098794	CC	postsynapse	0.0132142	0.0547447	CPEB3;NCKAP1;TRIM3;EIF4E;CPEB2;CAPRIN1;PURA;CPEB4;PAK1;ACTR2;ACTR3;SPTBN1;ABL2;VPS35;HSPA8;ATAD1;ARFGEF2;DOCK10;MARK2;SPTAN1;MYO9A;PUM2;NRG1;PRKACA;CPEB1;TFR2;APPL1;CYTH2;FBXO45;PTEN;NEDD4;ALDOC;NEFM;NEFL;NEFH;SEPTIN7;CHRNA7;DLGAP4;YWHAZ;ZDHHC5;NLGN2;KCNB1;ABI1;PAK2;STAT3;CTNND2;MAPK1;GSK3B;EIF4G2;HNRNPH2;ARHGAP44;CAPZB;DROSHA;CDKL5;SYNGAP1;IQSEC2;IQSEC1;TNIK;DLG1;TANC2;EXOC4;ABHD17B;RNF10;SCN8A;…
GO:0099569	CC	presynaptic cytoskeleton	0.0220968	0.0712008	VAPA;NEFM;NEFL
GO:0099160	CC	postsynaptic intermediate filament cytoskeleton	0.0220968	0.0712008	NEFM;NEFL;NEFH
SYNGO:synprocess	BP	process in the synapse	3.1031e-06	0.000110468	ERC1;NPY;CACNB2;GRIK1;GRIK5;GRIA3;KCNA4;KCNA1;KCNQ5;HCN1;AAK1;ARHGDIA;RAB3B;PPP3R1;BLOC1S1;PCLO;ABI1;AP1G1;VTI1A;VAMP2;RIMS2;PRKCA;FBXL20;GIT2;FBXO45;TPRG1L;RAB3A;STXBP1;CLCN3;ATP6V1B2;ATP6V1C1;ATP6V1D;ATP6V1E1;ATP6AP1;ATP6V1G1;ATP6V0A1;ATP6V1H;CLTC;RAB5A;EPS15;DNM1L;SNCA;AP2B1;KIAA1109;PPP3CB;VPS35;VPS29;SYNJ1;HSPA8;RAB10;RAB5B;PTPN23;PRKCE;FLOT1;ARL6IP5;DRD2;CHRNA7;PRKCI;CACNG2;YWHAE;CLPTM1;CTN…
SYNGO:presynprocess	BP	process in the presynapse	3.87607e-06	0.000110468	ERC1;NPY;CACNB2;GRIK1;GRIK5;GRIA3;KCNA4;KCNA1;KCNQ5;HCN1;AAK1;ARHGDIA;RAB3B;PPP3R1;BLOC1S1;PCLO;ABI1;AP1G1;VTI1A;VAMP2;RIMS2;PRKCA;FBXL20;GIT2;FBXO45;TPRG1L;RAB3A;STXBP1;CLCN3;ATP6V1B2;ATP6V1C1;ATP6V1D;ATP6V1E1;ATP6AP1;ATP6V1G1;ATP6V0A1;ATP6V1H;CLTC;RAB5A;EPS15;DNM1L;SNCA;AP2B1;KIAA1109;PPP3CB;VPS35;VPS29;SYNJ1;HSPA8;RAB10;RAB5B;PTPN23;PRKCE;FLOT1;ARL6IP5;DRD2
GO:0099072	BP	regulation of postsynaptic membrane neurotransmitter receptor levels	4.80222e-05	0.000912422	PRKCI;CACNG2;YWHAE;CLPTM1;CTNND2;ZDHHC5;RAP2A;SNX27;SNX6;TFR2;HSP90AA1;DLG1;CACNG7;IQSEC2;TNIK;GSK3B;RAP1A;PAK1;PAK2;SACM1L;AP2B1;EPS15;RAB5A;PPP3R1;IQSEC1;NEDD4;NRG1;SYNJ1;ATAD1;RALA
GO:0099504	BP	synaptic vesicle cycle	7.11285e-05	0.00101358	ARHGDIA;RAB3B;PPP3R1;BLOC1S1;PCLO;ABI1;AP1G1;VTI1A;VAMP2;RIMS2;ERC1;PRKCA;FBXL20;GIT2;FBXO45;NPY;TPRG1L;RAB3A;STXBP1;CLCN3;ATP6V1B2;ATP6V1C1;ATP6V1D;ATP6V1E1;ATP6AP1;ATP6V1G1;ATP6V0A1;ATP6V1H;CLTC;RAB5A;EPS15;DNM1L;SNCA;AP2B1;KIAA1109;PPP3CB;VPS35;VPS29;SYNJ1;HSPA8
GO:0097401	BP	synaptic vesicle proton loading	0.000575307	0.0065585	CLCN3;ATP6V1B2;ATP6V1C1;ATP6V1D;ATP6V1E1;ATP6AP1;ATP6V1G1;ATP6V0A1;ATP6V1H
SYNGO:postsynprocess	BP	process in the postsynapse	0.000737296	0.00700432	HCN1;CHRNA7;GRIA3;GRIK5;GRIK1;KCNA1;PRKCI;CACNG2;YWHAE;CLPTM1;CTNND2;ZDHHC5;RAP2A;SNX27;SNX6;TFR2;HSP90AA1;DLG1;CACNG7;IQSEC2;TNIK;GSK3B;RAP1A;PAK1;PAK2;SACM1L;AP2B1;EPS15;RAB5A;PPP3R1;IQSEC1;NEDD4;NRG1;SYNJ1;ATAD1;RALA;NF1;ABI1;RNF10;STAT3
SYNGO:transport	BP	transport	0.00373747	0.0304337	SLC6A6;RAB21;PURA;STAU1;MADD;ARL8B;RAB8A;SACM1L;RAB11A;VPS35;ARHGAP44
GO:0060074	BP	synapse maturation	0.0054733	0.0389973	ABL2;NEFL;PAK1;PAK2;YWHAZ;VPS35;CNTNAP1
GO:0048488	BP	synaptic vesicle endocytosis	0.00713633	0.0413917	CLTC;RAB5A;EPS15;DNM1L;AP1G1;SNCA;AP2B1;KIAA1109;PPP3CB;VPS35;VPS29;SYNJ1;HSPA8
GO:0007268	BP	chemical synaptic transmission	0.00747766	0.0413917	PRKAR2A;IQSEC2;STAT3;PDE4A;STAU1;P2RX3;SLC6A6;CPEB1;CDKL5;SYNGAP1;ARHGAP44;UBE3A;WNK1;BTBD9;VPS35;PRKCE;ADRA2A;BACE1;GSK3B;CHRNA7;CHRM2;DRD2;YWHAH;PPP3R1;PRKACA;NEFL;NEFH;IQSEC1
GO:0090128	BP	regulation of synapse maturation	0.00860024	0.0413917	NEFL;PAK1;PAK2;YWHAZ;VPS35;CNTNAP1
GO:0099537	BP	trans-synaptic signaling	0.00913117	0.0413917	EIF4E;PAK1;CADM1;PRKAR2A;IQSEC2;STAT3;PDE4A;STAU1;P2RX3;SLC6A6;CPEB1;CDKL5;SYNGAP1;ARHGAP44;UBE3A;WNK1;BTBD9;VPS35;PRKCE;ADRA2A;BACE1;GSK3B;CHRNA7;CHRM2;DRD2;YWHAH;PPP3R1;PRKACA;NEFL;NEFH;IQSEC1
GO:0099536	BP	synaptic signaling	0.00944021	0.0413917	EIF4E;PAK1;CADM1;PRKAR2A;IQSEC2;STAT3;PDE4A;STAU1;P2RX3;SLC6A6;CPEB1;CDKL5;SYNGAP1;ARHGAP44;UBE3A;WNK1;BTBD9;VPS35;PRKCE;ADRA2A;BACE1;GSK3B;CHRNA7;CHRM2;DRD2;YWHAH;PPP3R1;PRKACA;NEFL;NEFH;IQSEC1;NPY
GO:0098884	BP	postsynaptic neurotransmitter receptor endocytosis	0.0112061	0.0456248	AP2B1;EPS15;RAB5A;PPP3R1;IQSEC1;NEDD4;NRG1;SYNJ1;ATAD1;RALA
GO:0051580	BP	regulation of neurotransmitter uptake	0.0220968	0.0839679	FLOT1;ARL6IP5;DRD2
GO:0099525	BP	presynaptic dense core vesicle exocytosis	0.0261485	0.093154	RAB10;RAB5B;STXBP1;RAB3A;PTPN23;PRKCE
GO:0098877	BP	neurotransmitter receptor transport to plasma membrane	0.0284022	0.0952307	RAB8A;SACM1L;RAB11A;VPS35;ARHGAP44
GO:0099637	BP	neurotransmitter receptor transport	0.0350028		RAB8A;SACM1L;RAB11A;VPS35;ARHGAP44
GO:0050808	BP	synapse organization	0.0360283	0.105986	SEPTIN7;ACTR3;ITGA3;CDKL5;ABHD17B;ASAP1;HSPA8;CDC42;MARK2;NF1;RPS6KA5;MYO9A;ARHGAP44;STAU1;GSK3B;RIMS4;NCKAP1;PCLO;RIMS2;ERC1;NEFL;NEFH;DLG1;CTNND2;CADM1;IGSF9B;EFNA5;NRG1;YWHAZ;RAPH1;RAP2A;NLGN2;ATG9A;VPS35;CRK;SKP1;ABL2;PAK1;PAK2;CNTNAP1;APPL1;SYNGAP1;ABI1
GO:0098887	BP	neurotransmitter receptor transport, endosome to postsynaptic membrane	0.0369074	0.105986	RAB11A;RAB8A;VPS35;ARHGAP44
GO:0098696	BP	regulation of neurotransmitter receptor localization to postsynaptic specialization membrane	0.0371881	0.105986	IQSEC2;TNIK;GSK3B;RAP1A;PAK1;PAK2
GO:0099574	BP	regulation of protein catabolic process at synapse, modulating synaptic transmission	0.0459474	0.11612	NEDD4;FBXO2;FBXL20
GO:0098918	BP	structural constituent of synapse	0.0460861	0.11612	PCLO;RIMS2;ERC1;SEPTIN7;NEFL;NEFH;DLG1;CTNND2
GO:0099639	BP	neurotransmitter receptor transport, endosome to plasma membrane	0.0466648		RAB11A;RAB8A;VPS35;ARHGAP44
GO:0099645	BP	neurotransmitter receptor localization to postsynaptic specialization membrane	0.047923	0.11612	DLG1;CACNG2;CACNG7;IQSEC2;TNIK;GSK3B;RAP1A;PAK1;PAK2
GO:0099149	BP	regulation of postsynaptic neurotransmitter receptor endocytosis	0.0488925	0.11612	PPP3R1;IQSEC1;NEDD4;NRG1;SYNJ1;ATAD1;RALA
CC= Cellular Compartment
BP= Biological Process
