# Supplementary material for: The 22q11.2 region regulates presynaptic gene-products linked to schizophrenia
Source: Nat Commun. 2022 Jun 27;13:3690. doi: 10.1038/s41467-022-31436-8 (PMC9237031; doi:10.1038/s41467-022-31436-8)
Supplement: Supplementary file 14 — Supplementary Data 11 [file 41467_2022_31436_MOESM14_ESM.xlsx]

## Sheet: Table_S11_GO_BP_Day28_UP_del22q
Supplementary Data 11. Gene Ontology (GO) enrichment analysis of genes upregulated in deletion carrier neurons (Hyper geometric test)
	ID	Description	GeneRatio	BgRatio	pvalue	p.adjust	qvalue	geneID	Count
GO:0000209	GO:0000209	protein polyubiquitination	82/1562	286/14085	1.45949e-16	7.77764e-13	7.1254e-13	ANKIB1/CDC27/FBXL3/UBE3C/PSMC4/RNF14/UBR2/CUL3/ANAPC4/RC3H2/CBFB/PSME4/NEDD4/FBXW11/UBE2A/UBE2K/HUWE1/PSMC5/HECTD1/PSMC6/PSMA3/PSMC1/PSMB5/PSMA7/RNF125/MGRN1/FBXO31/UBE2W/UBR5/PSMA2/FBXL20/RNF167/UBE2D3/FBXW7/UBE4A/CBL/SKP1/UBE3A/FBXO2/FBXO30/RNF146/UBE2B/FBXW2/NMI/PSMB2/FBXL16/CDC16/UBE4B/UBE2D2/UBE2G1/PLAA/FBXO11/UBE2Q2/NPEPPS/PSMA5/MARCH6/KLHL3/TAF1/C18orf25/TRIP12/FBXO32/RNF111/AMFR/FBXO27/PS…	82
GO:0043161	GO:0043161	proteasome-mediated ubiquitin-dependent protein catabolic process	95/1562	392/14085	6.83577e-14	1.82139e-10	1.66865e-10	ANKIB1/CDC27/FBXL3/PSMC4/RNF14/UBR2/PIAS1/CUL3/CLEC16A/JKAMP/ANAPC4/BTBD1/PSME4/NEDD4/FBXW11/DERL2/UBE2A/UBE2K/PPP2R5C/GSK3B/PSMC5/PSMC6/PSMA3/PSMC1/PSMB5/DCAF11/PSMA7/USP14/RNF125/FBXO31/UBE2W/PPP2CB/CAV1/PSMA2/FBXL20/UBE2D3/FBXW7/UBE4A/KCTD10/USP5/SKP1/CSNK1A1/CRBN/UBE3A/ARMC8/RNF7/AUP1/SUMO1/FBXO2/UBE2B/C2orf40/SPOP/RNF11/KBTBD4/PSMB2/DNAJB9/CBFA2T3/CDC16/UBE4B/CLOCK/UBQLN1/DERL1/PLAA/RNF38/PS…	95
GO:0010498	GO:0010498	proteasomal protein catabolic process	102/1562	442/14085	2.22693e-13	3.95576e-10	3.62403e-10	ANKIB1/CDC27/FBXL3/PSMC4/RNF14/UBR2/PIAS1/GABARAPL2/CUL3/CLEC16A/JKAMP/ANAPC4/BTBD1/PSME4/NEDD4/PRKACA/FBXW11/DERL2/UBE2A/UBE2K/PPP2R5C/GSK3B/PSMC5/PSMC6/PSMA3/PSMC1/PSMB5/DCAF11/PSMA7/HM13/USP14/RNF125/FBXO31/UBE2W/PPP2CB/CAV1/PSMA2/FBXL20/UBE2D3/FBXW7/UBE4A/KCTD10/USP5/SKP1/CSNK1A1/CRBN/UBE3A/ARMC8/RNF7/AUP1/SUMO1/FBXO2/UBE2B/C2orf40/SPOP/RNF11/KBTBD4/PSMB2/NR1D1/DNAJB9/CBFA2T3/CDC16/UBE4B/SDF2…	102
GO:0038093	GO:0038093	Fc receptor signaling pathway	46/1562	162/14085	9.95631e-10	1.32643e-06	1.21519e-06	PSMC4/NCKAP1/ELMO2/MAP2K4/PSME4/CDC42/FBXW11/HSP90AA1/PSMC5/MAPK1/PSMC6/PSMA3/PSMC1/PSMB5/PSMA7/PSMA2/PPP3CB/SKP1/ACTR3/SOS1/RAP1A/PIK3CA/WIPF3/PSMB2/UBE2D2/ABI1/ACTR2/PDPK1/PSMA5/PIK3R1/PAK1/NCK1/PSMD6/CRK/PRKCE/PSMD1/UBE2N/PAK2/PSMD12/PSMB8/CHUK/PPP3R1/PSMB9/ARPC1A/UBE2V1/BRK1	46
GO:0016236	GO:0016236	macroautophagy	66/1562	283/14085	2.62873e-09	2.8017e-06	2.56675e-06	ATP6V0A1/GABARAPL2/CLEC16A/ATP6V1H/ATG2B/TBC1D25/VPS35/NEDD4/PRKACA/TSG101/RAB7A/TP53INP2/DYNLL1/EXOC1/SH3GLB1/MTMR3/ATP6V1D/SPTLC2/CHMP4B/PRKAG2/LAMTOR3/AMBRA1/STAM2/MFN2/EXOC8/RRAGC/LGALS8/ATP6V0B/STBD1/VPS4B/PIK3CA/VPS26A/BECN1/VPS13C/SNX6/ATP6V1E1/EXOC4/PRKAA1/UBQLN1/STAM/ATP6V1G1/PLAA/GABARAPL1/MAP1LC3B/RAB5A/ATG3/RUBCN/ATG12/ATP6V1B2/EI24/TRAPPC8/TOMM70/ATP6V1C1/LARP1/RRAGA/VPS37A/ZFYVE1/PA…	66
GO:0006470	GO:0006470	protein dephosphorylation	64/1562	286/14085	2.51125e-08	2.23041e-05	2.04337e-05	PHLPP2/PPP1R12A/PLPP1/FBXW11/DLG1/PTPN23/PPP2R5C/GSK3B/SSH1/MTMR2/PHACTR3/MTMR3/PPM1A/PPP2CB/PPP3CB/SHOC2/DUSP3/YWHAE/PTPMT1/PPM1H/RNGTT/PHACTR1/PTP4A1/PPP2R5D/PPP2CA/PPP6C/FKBP1B/PTPN12/ILKAP/PPP1R3D/PPM1B/MTMR6/SSH2/PLPP2/CTTNBP2NL/TIPRL/CALM2/DRD2/PPP1R1C/PPP2R5E/SPPL3/PTPDC1/NCK1/CALM3/SSU72/PPM1K/DUSP7/UBLCP1/PDP1/SMPD1/YWHAB/PTEN/PPP2R2D/CTDNEP1/PP2D1/PTP4A2/PPP1R2/PGP/PTPN1/PPTC7/CNEP1R1/P…	64
GO:0019882	GO:0019882	antigen processing and presentation	47/1562	187/14085	4.61183e-08	2.7469e-05	2.51654e-05	AP2B1/PSMC4/KIF2A/PSME4/RAB7A/DYNC1I2/CAPZB/RAB10/PSMC5/DYNLL1/PSMC6/PSMA3/PSMC1/PSMB5/PSMA7/PSMA2/RAB5B/NCF2/PSMB2/ACTR10/DCTN4/DYNC1LI2/THBS1/CLTC/PSMA5/DYNC1LI1/SAR1B/CD8A/PSMD6/B2M/AP1G1/DCTN5/RAB4A/RAB3B/PSMD1/RAB6A/BCAP31/DYNC1H1/PSMD12/CAPZA2/PSMB8/HLA-G/HLA-F/HLA-A/CHUK/HLA-B/PSMB9	47
GO:0006914	GO:0006914	autophagy	89/1562	454/14085	4.63916e-08	2.7469e-05	2.51654e-05	ATP6V0A1/GABARAPL2/CLEC16A/ATP6V1H/CTSA/ATG2B/TBC1D25/VPS35/NEDD4/PRKACA/MARK2/TSG101/RAB7A/TP53INP2/MID2/HSP90AA1/DNM1L/DYNLL1/EXOC1/SH3GLB1/MTMR3/ATP6V1D/SPTLC2/SLC17A9/CHMP4B/SRPX/PRKAG2/KAT2A/LAMTOR3/FBXW7/PPARGC1A/HSPA8/EIF4G2/AMBRA1/STAM2/TMEM59/MFN2/EXOC8/RRAGC/LGALS8/ATP6V0B/STBD1/VPS4B/PIK3CA/VPS26A/BECN1/VPS13C/SNX6/ATP6V1E1/EXOC4/PRKAA1/UBQLN1/HTR2B/STAM/ATP6V1G1/PLAA/GABARAPL1/MAP1LC3…	89
GO:0061919	GO:0061919	process utilizing autophagic mechanism	89/1562	454/14085	4.63916e-08	2.7469e-05	2.51654e-05	ATP6V0A1/GABARAPL2/CLEC16A/ATP6V1H/CTSA/ATG2B/TBC1D25/VPS35/NEDD4/PRKACA/MARK2/TSG101/RAB7A/TP53INP2/MID2/HSP90AA1/DNM1L/DYNLL1/EXOC1/SH3GLB1/MTMR3/ATP6V1D/SPTLC2/SLC17A9/CHMP4B/SRPX/PRKAG2/KAT2A/LAMTOR3/FBXW7/PPARGC1A/HSPA8/EIF4G2/AMBRA1/STAM2/TMEM59/MFN2/EXOC8/RRAGC/LGALS8/ATP6V0B/STBD1/VPS4B/PIK3CA/VPS26A/BECN1/VPS13C/SNX6/ATP6V1E1/EXOC4/PRKAA1/UBQLN1/HTR2B/STAM/ATP6V1G1/PLAA/GABARAPL1/MAP1LC3…	89
GO:0016241	GO:0016241	regulation of macroautophagy	41/1562	159/14085	1.55183e-07	7.88717e-05	7.22574e-05	ATP6V0A1/CLEC16A/ATP6V1H/TBC1D25/VPS35/NEDD4/PRKACA/EXOC1/SH3GLB1/MTMR3/ATP6V1D/SPTLC2/CHMP4B/PRKAG2/LAMTOR3/MFN2/EXOC8/RRAGC/ATP6V0B/PIK3CA/VPS26A/BECN1/VPS13C/SNX6/ATP6V1E1/EXOC4/PRKAA1/ATP6V1G1/RAB5A/RUBCN/ATP6V1B2/ATP6V1C1/LARP1/RRAGA/PAFAH1B2/RAB33B/SMCR8/RNF41/ATP6V0C/UBQLN2/RAB12	41
GO:0031146	GO:0031146	SCF-dependent proteasomal ubiquitin-dependent protein catabolic process	24/1562	69/14085	1.62805e-07	7.88717e-05	7.22574e-05	FBXL3/PSMC4/PSME4/FBXW11/PSMC5/PSMC6/PSMA3/PSMC1/PSMB5/PSMA7/FBXO31/PSMA2/FBXL20/FBXW7/SKP1/RNF7/FBXO2/PSMB2/PSMA5/PSMD6/PSMD1/PSMD12/PSMB8/PSMB9	24
GO:0002479	GO:0002479	antigen processing and presentation of exogenous peptide antigen via MHC class I, TAP-dependent	23/1562	65/14085	2.05413e-07	8.44733e-05	7.73893e-05	PSMC4/PSME4/PSMC5/PSMC6/PSMA3/PSMC1/PSMB5/PSMA7/PSMA2/NCF2/PSMB2/PSMA5/PSMD6/B2M/PSMD1/PSMD12/PSMB8/HLA-G/HLA-F/HLA-A/CHUK/HLA-B/PSMB9	23
GO:0016311	GO:0016311	dephosphorylation	83/1562	428/14085	2.14595e-07	8.44733e-05	7.73893e-05	PHLPP2/PPP1R12A/WNK1/PLPP1/FBXW11/DLG1/PTPN23/NT5C2/PPP2R5C/GSK3B/SSH1/MTMR2/PHACTR3/MTMR3/PPM1A/PPP2CB/PPP3CB/SHOC2/DUSP3/YWHAE/PTPMT1/CSRNP2/PPM1H/RNGTT/PHACTR1/PTP4A1/ARFGEF3/PPP2R5D/PPP2CA/SMG7/PPP6C/FKBP1B/PFKFB2/MPHOSPH10/PTPN12/FBP2/ILKAP/PPP1R3D/LPIN1/PPM1B/MTMR6/SSH2/PLPP2/CTTNBP2NL/TIPRL/CALM2/DRD2/PPP1R1C/INPP1/PPP2R5E/PIP4P2/SPPL3/PTPDC1/NCK1/SYNJ1/CALM3/SSU72/CNST/PPM1K/DUSP7/UBLCP1/…	83
GO:0032482	GO:0032482	Rab protein signal transduction	24/1562	70/14085	2.21923e-07	8.44733e-05	7.73893e-05	RAB7A/RAB21/RAB10/RAB18/RAB11A/RAB2A/RAB3A/RAB5C/MADD/RAB5B/DNAJC27/RAB14/RAB22A/RAB2B/RAB30/RAB5A/RAB8A/RAB4A/RAB3B/RAB33B/RAB6A/RAB11B/RAB12/RAB6C	24
GO:0042590	GO:0042590	antigen processing and presentation of exogenous peptide antigen via MHC class I	23/1562	66/14085	2.82467e-07	9.27279e-05	8.49516e-05	PSMC4/PSME4/PSMC5/PSMC6/PSMA3/PSMC1/PSMB5/PSMA7/PSMA2/NCF2/PSMB2/PSMA5/PSMD6/B2M/PSMD1/PSMD12/PSMB8/HLA-G/HLA-F/HLA-A/CHUK/HLA-B/PSMB9	23
GO:0038095	GO:0038095	Fc-epsilon receptor signaling pathway	32/1562	112/14085	2.94025e-07	9.27279e-05	8.49516e-05	PSMC4/MAP2K4/PSME4/FBXW11/PSMC5/MAPK1/PSMC6/PSMA3/PSMC1/PSMB5/PSMA7/PSMA2/PPP3CB/SKP1/SOS1/PIK3CA/PSMB2/UBE2D2/PDPK1/PSMA5/PIK3R1/PAK1/PSMD6/PSMD1/UBE2N/PAK2/PSMD12/PSMB8/CHUK/PPP3R1/PSMB9/UBE2V1	32
GO:0002478	GO:0002478	antigen processing and presentation of exogenous peptide antigen	39/1562	151/14085	2.9581e-07	9.27279e-05	8.49516e-05	AP2B1/PSMC4/KIF2A/PSME4/RAB7A/DYNC1I2/CAPZB/PSMC5/DYNLL1/PSMC6/PSMA3/PSMC1/PSMB5/PSMA7/PSMA2/NCF2/PSMB2/ACTR10/DCTN4/DYNC1LI2/CLTC/PSMA5/DYNC1LI1/SAR1B/PSMD6/B2M/AP1G1/DCTN5/PSMD1/DYNC1H1/PSMD12/CAPZA2/PSMB8/HLA-G/HLA-F/HLA-A/CHUK/HLA-B/PSMB9	39
GO:0070646	GO:0070646	protein modification by small protein removal	59/1562	273/14085	3.13439e-07	9.27954e-05	8.50135e-05	PSMC4/OTUD5/PSME4/CYLD/PSMC5/ESR1/PSMC6/PSMA3/PSMC1/PSMB5/PSMA7/USP14/PSMA2/KAT2A/USP5/USP4/INO80D/STAM2/USP34/RNF146/COPS5/PSMB2/BECN1/RHOT1/MINDY2/USP6/CCNA1/USP15/TANK/STAM/STAMBPL1/COPS4/COPS3/PSMA5/ASXL2/MINDY3/INO80C/OTUD6B/MYSM1/PSMD6/RNF123/OTUD4/ABRAXAS2/COPS2/COPS6/USP38/USP32/ASXL1/PTEN/TADA2B/TNKS/PSMD1/VCPIP1/SMAD2/YOD1/PSMD12/PSMB8/MBD5/PSMB9	59
GO:0019884	GO:0019884	antigen processing and presentation of exogenous antigen	39/1562	154/14085	5.12249e-07	0.000143672	0.000131624	AP2B1/PSMC4/KIF2A/PSME4/RAB7A/DYNC1I2/CAPZB/PSMC5/DYNLL1/PSMC6/PSMA3/PSMC1/PSMB5/PSMA7/PSMA2/NCF2/PSMB2/ACTR10/DCTN4/DYNC1LI2/CLTC/PSMA5/DYNC1LI1/SAR1B/PSMD6/B2M/AP1G1/DCTN5/PSMD1/DYNC1H1/PSMD12/CAPZA2/PSMB8/HLA-G/HLA-F/HLA-A/CHUK/HLA-B/PSMB9	39
GO:0071453	GO:0071453	cellular response to oxygen levels	47/1562	202/14085	5.43391e-07	0.000144786	0.000132645	CFLAR/CREBBP/PSMC4/PSME4/RORA/ATP6AP1/GNB1/PSMC5/DNM1L/SLC9A1/PSMC6/PSMA3/PSMC1/PSMB5/PSMA7/PGK1/CAV1/PSMA2/CUL2/UBE2D3/PPARGC1A/CBL/CPEB4/FOXO3/RWDD3/PSMB2/UBE2D2/PRKAA1/UBQLN1/ATP6V1G1/CPEB2/NOL3/NPEPPS/PSMA5/DDAH1/ELOC/BACH1/PSMD6/PRKCE/PTEN/PSMD1/IRAK1/PSMD12/OPA1/PSMB8/CPEB1/PSMB9	47
GO:0048002	GO:0048002	antigen processing and presentation of peptide antigen	40/1562	161/14085	6.29479e-07	0.000159738	0.000146342	AP2B1/PSMC4/KIF2A/PSME4/RAB7A/DYNC1I2/CAPZB/PSMC5/DYNLL1/PSMC6/PSMA3/PSMC1/PSMB5/PSMA7/PSMA2/NCF2/PSMB2/ACTR10/DCTN4/DYNC1LI2/CLTC/PSMA5/DYNC1LI1/SAR1B/PSMD6/B2M/AP1G1/DCTN5/PSMD1/BCAP31/DYNC1H1/PSMD12/CAPZA2/PSMB8/HLA-G/HLA-F/HLA-A/CHUK/HLA-B/PSMB9	40
GO:0002764	GO:0002764	immune response-regulating signaling pathway	79/1562	413/14085	7.4682e-07	0.0001809	0.00016573	SKAP2/CREBBP/PGLYRP1/PSMC4/PUM2/NCKAP1/ELMO2/MAP2K4/CBFB/PSME4/CDC42/PRKACA/FBXW11/HSP90AA1/CYLD/PSMC5/ESR1/MAPK1/PSMC6/PSMA3/PSMC1/RPS6KA5/PSMB5/PSMA7/RNF125/RIOK3/CAV1/PSMA2/PPP3CB/DUSP3/UBE2D3/BTN2A1/SKP1/ACTR3/SOS1/RAP1A/PIK3CA/WIPF3/PSMB2/NR1D1/UBE2D2/ANKRD17/IRAK2/RSAD2/UBQLN1/RC3H1/TANK/ABI1/FLOT1/ACTR2/PDPK1/PSMA5/PIK3R1/PAK1/LY96/BRAF/SPPL3/NCK1/PSMD6/OTUD4/CRK/PRKCE/PSMD1/RPS6KA3/UBE2N/…	79
GO:0036294	GO:0036294	cellular response to decreased oxygen levels	44/1562	187/14085	8.95358e-07	0.000192595	0.000176444	CFLAR/CREBBP/PSMC4/PSME4/RORA/GNB1/PSMC5/DNM1L/SLC9A1/PSMC6/PSMA3/PSMC1/PSMB5/PSMA7/PGK1/PSMA2/CUL2/UBE2D3/PPARGC1A/CBL/CPEB4/FOXO3/RWDD3/PSMB2/UBE2D2/PRKAA1/UBQLN1/CPEB2/NOL3/NPEPPS/PSMA5/DDAH1/ELOC/BACH1/PSMD6/PRKCE/PTEN/PSMD1/IRAK1/PSMD12/OPA1/PSMB8/CPEB1/PSMB9	44
GO:0032869	GO:0032869	cellular response to insulin stimulus	43/1562	181/14085	9.01165e-07	0.000192595	0.000176444	CFLAR/PDK2/GPR21/ATP6V0A1/ATP6V1H/ATP6AP1/RAB10/SLC9A1/OSBPL8/SORBS1/ATP6V1D/CAV2/STAT1/SOS1/ATP6V0B/RHOQ/PIK3CA/ATP6V1E1/PRKAA1/LPIN1/ATP6V1G1/CPEB2/PDPK1/PIK3R1/ATP6V1B2/PAK1/SOGA1/ATP6V1C1/APPL1/NCK1/PRKCI/NDEL1/RAB8A/YWHAG/SLC25A33/PTEN/AP3S1/SOCS1/ATP6V0C/PTPN1/OPA1/CPEB1/VAMP2	43
GO:0002758	GO:0002758	innate immune response-activating signal transduction	50/1562	224/14085	9.03524e-07	0.000192595	0.000176444	CREBBP/PGLYRP1/PSMC4/PUM2/PSME4/PRKACA/FBXW11/CYLD/PSMC5/ESR1/PSMC6/PSMA3/PSMC1/RPS6KA5/PSMB5/PSMA7/RNF125/RIOK3/CAV1/PSMA2/UBE2D3/SKP1/PSMB2/NR1D1/UBE2D2/ANKRD17/IRAK2/RSAD2/UBQLN1/TANK/FLOT1/PDPK1/PSMA5/PAK1/LY96/PSMD6/OTUD4/PRKCE/PSMD1/RPS6KA3/UBE2N/PAK2/IRAK1/DMBT1/PSMD12/PELI1/PSMB8/CHUK/PSMB9/UBE2V1	50
GO:0016579	GO:0016579	protein deubiquitination	55/1562	258/14085	1.2325e-06	0.000252616	0.000231431	PSMC4/OTUD5/PSME4/CYLD/PSMC5/ESR1/PSMC6/PSMA3/PSMC1/PSMB5/PSMA7/USP14/PSMA2/KAT2A/USP5/USP4/INO80D/STAM2/USP34/RNF146/COPS5/PSMB2/BECN1/RHOT1/MINDY2/USP6/CCNA1/USP15/TANK/STAM/STAMBPL1/PSMA5/ASXL2/MINDY3/INO80C/OTUD6B/MYSM1/PSMD6/RNF123/OTUD4/ABRAXAS2/USP38/USP32/ASXL1/PTEN/TADA2B/TNKS/PSMD1/VCPIP1/SMAD2/YOD1/PSMD12/PSMB8/MBD5/PSMB9	55
GO:0045088	GO:0045088	regulation of innate immune response	65/1562	325/14085	1.48357e-06	0.000277053	0.000253819	CREBBP/PGLYRP1/PSMC4/PIAS1/PUM2/PSME4/PRKACA/FBXW11/PVR/UBE2K/CYLD/PSMC5/ESR1/PSMC6/PSMA3/PSMC1/RPS6KA5/PSMB5/PSMA7/RNF125/RIOK3/CAV1/PSMA2/UBE2D3/SKP1/STAT1/SUMO1/PSPC1/NMI/PSMB2/NR1D1/UBE2D2/ANKRD17/IRAK2/RSAD2/UBQLN1/TANK/FLOT1/PDPK1/PSMA5/PAK1/DRD2/LY96/PSMD6/ABCE1/OTUD4/AP1G1/CRK/PRKCE/PSMD1/RPS6KA3/UBE2N/PAK2/CADM1/IRAK1/SOCS1/LAMP1/DMBT1/PTPN1/PSMD12/PELI1/PSMB8/CHUK/PSMB9/UBE2V1	65
GO:0002474	GO:0002474	antigen processing and presentation of peptide antigen via MHC class I	25/1562	82/14085	1.54569e-06	0.000277053	0.000253819	PSMC4/PSME4/PSMC5/PSMC6/PSMA3/PSMC1/PSMB5/PSMA7/PSMA2/NCF2/PSMB2/PSMA5/SAR1B/PSMD6/B2M/PSMD1/BCAP31/PSMD12/PSMB8/HLA-G/HLA-F/HLA-A/CHUK/HLA-B/PSMB9	25
GO:0002220	GO:0002220	innate immune response activating cell surface receptor signaling pathway	28/1562	98/14085	1.59726e-06	0.000277053	0.000253819	CREBBP/PSMC4/PSME4/PRKACA/FBXW11/PSMC5/PSMC6/PSMA3/PSMC1/RPS6KA5/PSMB5/PSMA7/PSMA2/SKP1/PSMB2/UBE2D2/PDPK1/PSMA5/PAK1/PSMD6/PSMD1/UBE2N/PAK2/PSMD12/PSMB8/CHUK/PSMB9/UBE2V1	28
GO:0002223	GO:0002223	stimulatory C-type lectin receptor signaling pathway	28/1562	98/14085	1.59726e-06	0.000277053	0.000253819	CREBBP/PSMC4/PSME4/PRKACA/FBXW11/PSMC5/PSMC6/PSMA3/PSMC1/RPS6KA5/PSMB5/PSMA7/PSMA2/SKP1/PSMB2/UBE2D2/PDPK1/PSMA5/PAK1/PSMD6/PSMD1/UBE2N/PAK2/PSMD12/PSMB8/CHUK/PSMB9/UBE2V1	28
GO:0036293	GO:0036293	response to decreased oxygen levels	65/1562	326/14085	1.65713e-06	0.000277053	0.000253819	CFLAR/CREBBP/ABCB4/PSMC4/PSME4/RORA/GNB1/PSMC5/DNM1L/SLC9A1/PSMC6/PSMA3/PSMC1/PSMB5/PSMA7/PGK1/HMOX2/CAV1/PSMA2/PDLIM1/CXCL12/CUL2/UBE2D3/PPARGC1A/CRYAB/P2RX3/CBL/CPEB4/FOXO3/TGFB3/RWDD3/PSMB2/BECN1/CBFA2T3/UBE2D2/PRKAA1/LDHA/UBQLN1/CPEB2/THBS1/NOL3/NPEPPS/PSMA5/ATP1B1/PAK1/DRD2/DDAH1/ELOC/BACH1/CYGB/PSMD6/PRKCE/PTEN/PSMD1/CHRNA7/IRAK1/NF1/PSMD12/CYTB/ND5/OPA1/ND4/PSMB8/CPEB1/PSMB9	65
GO:0043687	GO:0043687	post-translational protein modification	73/1562	380/14085	1.66367e-06	0.000277053	0.000253819	FBXL3/PSMC4/CUL3/DCUN1D1/BTBD1/PSME4/FBXW11/PSMC5/PSMC6/PSMA3/PSMC1/PSMB5/DCAF11/PSMA7/FBXO31/RAB11A/RAB2A/RAB3A/PSMA2/CUL2/FBXL20/FBXW7/SKP1/RNF7/DCAF17/FBXO2/RBBP5/FBXO30/SPP1/FBXW2/COPS5/PSMB2/FBXL16/TULP4/ULBP2/RABGGTB/FBXO11/COPS4/DCAF5/COPS3/PSMA5/DCAF6/RAB5A/FEM1C/ATG12/KLHL3/ELOC/CD109/FBXO32/CUL4B/FBXO27/IGFBP7/PSMD6/COPS2/CUL5/FN3K/RAB8A/COPS6/FEM1B/PSMD1/WSB2/ASB8/KLHL11/PTP4A2/RAB11B/…	73
GO:0070482	GO:0070482	response to oxygen levels	68/1562	349/14085	2.25109e-06	0.000357405	0.000327432	CFLAR/CREBBP/ABCB4/PSMC4/PSME4/RORA/ATP6AP1/GNB1/PSMC5/DNM1L/SLC9A1/PSMC6/PSMA3/PSMC1/PSMB5/PSMA7/PGK1/HMOX2/CAV1/PSMA2/PDLIM1/CXCL12/CUL2/UBE2D3/PPARGC1A/CRYAB/P2RX3/CBL/CPEB4/FOXO3/TGFB3/RWDD3/PSMB2/BECN1/CBFA2T3/UBE2D2/PRKAA1/LDHA/UBQLN1/ATP6V1G1/CPEB2/THBS1/NOL3/NPEPPS/PSMA5/ATP1B1/PAK1/DRD2/DDAH1/ELOC/BACH1/CYGB/PSMD6/PRKCE/PTEN/PSMD1/CHRNA7/IRAK1/NF1/PSMD12/CYTB/ND5/OPA1/ND4/ATP6/PSMB8/CPEB…	68
GO:0002757	GO:0002757	immune response-activating signal transduction	74/1562	390/14085	2.28031e-06	0.000357405	0.000327432	SKAP2/CREBBP/PGLYRP1/PSMC4/PUM2/NCKAP1/ELMO2/CBFB/PSME4/CDC42/PRKACA/FBXW11/HSP90AA1/CYLD/PSMC5/ESR1/MAPK1/PSMC6/PSMA3/PSMC1/RPS6KA5/PSMB5/PSMA7/RNF125/RIOK3/CAV1/PSMA2/DUSP3/UBE2D3/BTN2A1/SKP1/ACTR3/RAP1A/PIK3CA/WIPF3/PSMB2/NR1D1/UBE2D2/ANKRD17/IRAK2/RSAD2/UBQLN1/RC3H1/TANK/ABI1/FLOT1/ACTR2/PDPK1/PSMA5/PIK3R1/PAK1/LY96/BRAF/SPPL3/NCK1/PSMD6/OTUD4/CRK/PRKCE/PSMD1/RPS6KA3/UBE2N/PAK2/IRAK1/DMBT1/PS…	74
GO:1905477	GO:1905477	positive regulation of protein localization to membrane	30/1562	111/14085	2.46162e-06	0.0003748	0.000343368	ITGA3/AP2B1/DLG1/SSH1/PPP1R13B/DYNLL1/SORBS1/RAB11A/CEMIP/CLIP3/AGR2/RAB11FIP2/YWHAE/RANGRF/SPTBN1/LRP1/YWHAH/PDPK1/STAC/PIK3R1/PAK1/KCNB1/CNST/PRKCI/YWHAZ/YWHAB/MFF/YWHAG/PRKCE/PPP3R1	30
GO:0001666	GO:0001666	response to hypoxia	63/1562	318/14085	2.98157e-06	0.000441355	0.000404343	CFLAR/CREBBP/ABCB4/PSMC4/PSME4/RORA/GNB1/PSMC5/DNM1L/SLC9A1/PSMC6/PSMA3/PSMC1/PSMB5/PSMA7/PGK1/HMOX2/CAV1/PSMA2/PDLIM1/CXCL12/CUL2/UBE2D3/PPARGC1A/CRYAB/P2RX3/FOXO3/TGFB3/RWDD3/PSMB2/BECN1/CBFA2T3/UBE2D2/PRKAA1/LDHA/UBQLN1/CPEB2/THBS1/NOL3/NPEPPS/PSMA5/ATP1B1/PAK1/DRD2/DDAH1/ELOC/BACH1/CYGB/PSMD6/PRKCE/PTEN/PSMD1/CHRNA7/IRAK1/NF1/PSMD12/CYTB/ND5/OPA1/ND4/PSMB8/CPEB1/PSMB9	63
GO:0010506	GO:0010506	regulation of autophagy	59/1562	293/14085	3.58004e-06	0.000499612	0.000457714	ATP6V0A1/CLEC16A/ATP6V1H/CTSA/TBC1D25/VPS35/NEDD4/PRKACA/TP53INP2/MID2/DNM1L/EXOC1/SH3GLB1/MTMR3/ATP6V1D/SPTLC2/SLC17A9/CHMP4B/PRKAG2/KAT2A/LAMTOR3/FBXW7/EIF4G2/AMBRA1/TMEM59/MFN2/EXOC8/RRAGC/ATP6V0B/PIK3CA/VPS26A/BECN1/VPS13C/SNX6/ATP6V1E1/EXOC4/PRKAA1/HTR2B/ATP6V1G1/RMC1/ABL2/RAB5A/RUBCN/SNCA/ATP6V1B2/MTDH/SOGA1/ATP6V1C1/LARP1/RRAGA/RAB8A/PAFAH1B2/RAB33B/SMCR8/RNF41/PRKD1/ATP6V0C/UBQLN2/RAB12	59
GO:0002218	GO:0002218	activation of innate immune response	51/1562	241/14085	3.72173e-06	0.000499612	0.000457714	CREBBP/PGLYRP1/PSMC4/PUM2/PSME4/PRKACA/FBXW11/CYLD/PSMC5/ESR1/PSMC6/PSMA3/PSMC1/RPS6KA5/PSMB5/PSMA7/RNF125/RIOK3/CAV1/PSMA2/UBE2D3/SKP1/PSPC1/PSMB2/NR1D1/UBE2D2/ANKRD17/IRAK2/RSAD2/UBQLN1/TANK/FLOT1/PDPK1/PSMA5/PAK1/LY96/PSMD6/OTUD4/PRKCE/PSMD1/RPS6KA3/UBE2N/PAK2/IRAK1/DMBT1/PSMD12/PELI1/PSMB8/CHUK/PSMB9/UBE2V1	51
GO:0070498	GO:0070498	interleukin-1-mediated signaling pathway	26/1562	91/14085	3.72907e-06	0.000499612	0.000457714	PSMC4/PSME4/FBXW11/PSMC5/PSMC6/PSMA3/PSMC1/RPS6KA5/PSMB5/PSMA7/PSMA2/SKP1/PSMB2/IRAK2/PSMA5/PSMD6/OTUD4/PSMD1/UBE2N/IRAK1/PSMD12/PELI1/PSMB8/CHUK/PSMB9/UBE2V1	26
GO:0015682	GO:0015682	ferric iron transport	15/1562	37/14085	3.84389e-06	0.000499612	0.000457714	ATP6V0A1/ATP6V1H/ATP6AP1/ATP6V1D/TFR2/STEAP3/ATP6V0B/ATP6V1E1/ATP6V1G1/CLTC/ATP6V1B2/ATP6V1C1/B2M/RAB11B/ATP6V0C	15
GO:0072512	GO:0072512	trivalent inorganic cation transport	15/1562	37/14085	3.84389e-06	0.000499612	0.000457714	ATP6V0A1/ATP6V1H/ATP6AP1/ATP6V1D/TFR2/STEAP3/ATP6V0B/ATP6V1E1/ATP6V1G1/CLTC/ATP6V1B2/ATP6V1C1/B2M/RAB11B/ATP6V0C	15
GO:1903829	GO:1903829	positive regulation of cellular protein localization	63/1562	321/14085	4.11684e-06	0.000522349	0.000478544	ITGA3/AP2B1/RUFY3/RIPOR1/CDC42/TSG101/DLG1/GSK3B/CYLD/SSH1/HUWE1/PPP1R13B/DYNLL1/SORBS1/SH3GLB1/MAPK1/PPM1A/SLC17A9/RAB11A/CEMIP/UBR5/CLIP3/AGR2/ABHD17B/RAB11FIP2/KAT2A/YWHAE/RANGRF/UBE2D3/FBXW7/TMEM30A/PDCD10/SPTBN1/RHOU/TCP1/LRP1/GNAI1/YWHAH/PRKAA1/SELENOI/PDPK1/NPEPPS/STAC/PIK3R1/PAK1/BICD1/NRG1/KCNB1/CNST/PRKCI/YWHAZ/CCT2/YWHAB/MFF/YWHAG/PRKCE/ACSM6/JUP/OAZ2/BCAP31/LRIG2/VAMP2/PPP3R1	63
GO:0071456	GO:0071456	cellular response to hypoxia	41/1562	180/14085	4.98359e-06	0.000617618	0.000565824	CFLAR/CREBBP/PSMC4/PSME4/RORA/GNB1/PSMC5/SLC9A1/PSMC6/PSMA3/PSMC1/PSMB5/PSMA7/PGK1/PSMA2/CUL2/UBE2D3/PPARGC1A/FOXO3/RWDD3/PSMB2/UBE2D2/PRKAA1/UBQLN1/CPEB2/NOL3/NPEPPS/PSMA5/DDAH1/ELOC/BACH1/PSMD6/PRKCE/PTEN/PSMD1/IRAK1/PSMD12/OPA1/PSMB8/CPEB1/PSMB9	41
GO:0045089	GO:0045089	positive regulation of innate immune response	56/1562	277/14085	5.54986e-06	0.000672163	0.000615795	CREBBP/PGLYRP1/PSMC4/PUM2/PSME4/PRKACA/FBXW11/PVR/UBE2K/CYLD/PSMC5/ESR1/PSMC6/PSMA3/PSMC1/RPS6KA5/PSMB5/PSMA7/RNF125/RIOK3/CAV1/PSMA2/UBE2D3/SKP1/PSPC1/PSMB2/NR1D1/UBE2D2/ANKRD17/IRAK2/RSAD2/UBQLN1/TANK/FLOT1/PDPK1/PSMA5/PAK1/LY96/PSMD6/OTUD4/AP1G1/PRKCE/PSMD1/RPS6KA3/UBE2N/PAK2/CADM1/IRAK1/LAMP1/DMBT1/PSMD12/PELI1/PSMB8/CHUK/PSMB9/UBE2V1	56
GO:0031145	GO:0031145	anaphase-promoting complex-dependent catabolic process	23/1562	77/14085	5.89619e-06	0.00069824	0.000639685	CDC27/PSMC4/CUL3/ANAPC4/PSME4/PSMC5/PSMC6/PSMA3/PSMC1/PSMB5/PSMA7/FBXO31/PSMA2/C2orf40/PSMB2/CDC16/PSMA5/PSMD6/ANAPC10/PSMD1/PSMD12/PSMB8/PSMB9	23
GO:0033572	GO:0033572	transferrin transport	14/1562	34/14085	6.50954e-06	0.000754116	0.000690875	ATP6V0A1/ATP6V1H/ATP6AP1/ATP6V1D/TFR2/STEAP3/ATP6V0B/ATP6V1E1/ATP6V1G1/CLTC/ATP6V1B2/ATP6V1C1/RAB11B/ATP6V0C	14
GO:0002768	GO:0002768	immune response-regulating cell surface receptor signaling pathway	58/1562	292/14085	6.71088e-06	0.0007609	0.00069709	CREBBP/PSMC4/NCKAP1/ELMO2/MAP2K4/CBFB/PSME4/CDC42/PRKACA/FBXW11/HSP90AA1/CYLD/PSMC5/MAPK1/PSMC6/PSMA3/PSMC1/RPS6KA5/PSMB5/PSMA7/PSMA2/PPP3CB/DUSP3/BTN2A1/SKP1/ACTR3/SOS1/RAP1A/PIK3CA/WIPF3/PSMB2/UBE2D2/RC3H1/ABI1/ACTR2/PDPK1/PSMA5/PIK3R1/PAK1/BRAF/SPPL3/NCK1/PSMD6/CRK/PRKCE/PSMD1/UBE2N/PAK2/PSMD12/PSMB8/HLA-G/CHUK/PVRIG/PPP3R1/PSMB9/ARPC1A/UBE2V1/BRK1	58
GO:0030433	GO:0030433	ubiquitin-dependent ERAD pathway	22/1562	73/14085	7.97269e-06	0.000885134	0.000810906	PSMC4/JKAMP/DERL2/PSMC5/PSMC6/PSMC1/USP14/CAV1/UBE4A/AUP1/FBXO2/DNAJB9/UBE4B/UBQLN1/DERL1/MARCH6/AMFR/RNF139/YOD1/BCAP31/UBQLN2/RNF103	22
GO:0071375	GO:0071375	cellular response to peptide hormone stimulus	55/1562	275/14085	9.34781e-06	0.00101662	0.000931367	CFLAR/PDK2/GPR21/ATP6V0A1/ATP6V1H/ARID1B/ATP6AP1/PRKACA/GNB1/RAB10/SLC9A1/OSBPL8/SORBS1/MAPK1/ATP6V1D/CAV2/CAV1/PRKAR1A/PRKAR2A/STAT1/SOS1/ATP6V0B/RHOQ/PIK3CA/STAT5A/ATP6V1E1/PRKAA1/LPIN1/ATP6V1G1/CPEB2/PDPK1/PIK3R1/ATP6V1B2/PAK1/SOGA1/ATP6V1C1/APPL1/NCK1/ADCY9/PRKCI/NDEL1/CRK/RAB8A/STAT3/YWHAG/SLC25A33/PTEN/AP3S1/SOCS1/ATP6V0C/PTPN1/OPA1/MBD5/CPEB1/VAMP2	55
GO:1905475	GO:1905475	regulation of protein localization to membrane	36/1562	154/14085	1.00169e-05	0.00106272	0.000973598	ITGA3/AP2B1/DLG1/SSH1/PPP1R13B/DYNLL1/SORBS1/RAB11A/CEMIP/CLIP3/AGR2/RAB11FIP2/YWHAE/RANGRF/SPTBN1/TMEM59/RHOQ/LRP1/VAMP7/YWHAH/PDPK1/CLTC/STAC/PIK3R1/PAK1/APPL1/KCNB1/CNST/PRKCI/YWHAZ/YWHAB/MFF/YWHAG/PRKCE/BCL2L1/PPP3R1	36
GO:0061418	GO:0061418	regulation of transcription from RNA polymerase II promoter in response to hypoxia	22/1562	74/14085	1.01705e-05	0.00106272	0.000973598	CREBBP/PSMC4/PSME4/PSMC5/PSMC6/PSMA3/PSMC1/PSMB5/PSMA7/PSMA2/CUL2/UBE2D3/PSMB2/UBE2D2/PSMA5/ELOC/BACH1/PSMD6/PSMD1/PSMD12/PSMB8/PSMB9	22
GO:0007265	GO:0007265	Ras protein signal transduction	79/1562	442/14085	1.08682e-05	0.00111379	0.00102038	ITGA3/RALA/ARHGAP44/CUL3/RIPOR1/NCKAP1/ARFGEF1/RASGRP2/CDC42/RASAL2/RAB7A/GNB1/RAB21/SMAP2/RAB10/RAB18/SOS2/ARHGAP5/RAB11A/RAB2A/PPP2CB/CYTH2/RAB3A/GBF1/SHOC2/RAB5C/RANGRF/MADD/RAB5B/SMAP1/ARFGEF3/ROPN1B/DNAJC27/SOS1/RAP1A/RHOU/MFN2/RAB14/RHOQ/GNA13/ARFGEF2/RAB22A/IQSEC2/RAP2A/RHOT1/RAB2B/FLOT1/RAB30/G3BP2/GIT2/ARHGDIA/RAB5A/IQSEC1/PAK1/ADRA2A/ASAP1/RASA2/NRG1/APPL1/RAPGEF6/ARHGAP35/CRK/RAB8A/RAB…	79
GO:0070936	GO:0070936	protein K48-linked ubiquitination	17/1562	50/14085	1.45494e-05	0.0014629	0.00134022	UBE2A/UBE2K/UBR5/UBE2D3/UBE3A/RNF146/UBE2B/NMI/UBE2D2/UBE2G1/UBE2Q2/MARCH6/KLHL3/AMFR/UBE2E2/PELI1/TOPORS	17
GO:0006521	GO:0006521	regulation of cellular amino acid metabolic process	18/1562	55/14085	1.49641e-05	0.00147673	0.00135289	PSMC4/PSME4/PSMC5/PSMC6/PSMA3/PSMC1/PSMB5/PSMA7/PSMA2/PSMB2/PSMA5/AZIN1/PSMD6/PSMD1/OAZ2/PSMD12/PSMB8/PSMB9	18
GO:0043487	GO:0043487	regulation of RNA stability	36/1562	157/14085	1.57842e-05	0.00152935	0.00140109	PSMC4/PUM2/YBX1/PSME4/TNPO1/PSMC5/PSMC6/PSMA3/PSMC1/PSMB5/PSMA7/PSMA2/CPEB3/HSPA8/SMG7/PSMB2/SYNCRIP/RC3H1/CNOT6L/PSMA5/NOCT/PRKCA/LARP1/PSMD6/YWHAZ/YWHAB/GDNF/PSMD1/PDE12/DHX36/MEIOC/YTHDF3/PSMD12/YTHDF2/PSMB8/PSMB9	36
GO:0033238	GO:0033238	regulation of cellular amine metabolic process	21/1562	71/14085	1.75431e-05	0.00166942	0.00152942	PSMC4/PSME4/VPS35/PSMC5/PSMC6/PSMA3/PSMC1/PSMB5/PSMA7/PSMA2/PSMB2/PSMA5/SNCA/AZIN1/PSMD6/HPRT1/PSMD1/OAZ2/PSMD12/PSMB8/PSMB9	21
GO:0034976	GO:0034976	response to endoplasmic reticulum stress	52/1562	263/14085	2.25659e-05	0.00210971	0.00193279	SEC62/MBTPS2/PSMC4/SEC63/JKAMP/DERL2/UBE2K/GSK3B/PSMC5/DNAJB11/PSMC6/PSMC1/HM13/USP14/SRPX/PPP2CB/CAV1/AGR2/TMEM33/UBE4A/COL4A3BP/AUP1/FBXO2/COPS5/SPOP/VAPB/DNAJB9/UBE4B/SDF2/SERINC3/EIF2S1/UBQLN1/DERL1/FLOT1/THBS1/UFC1/MARCH6/PIK3R1/CREB3L1/NCK1/AMFR/CREBRF/RNF139/ATP2A2/GRINA/YOD1/BCAP31/UBQLN2/PTPN1/OPA1/FICD/RNF103	52
GO:0002429	GO:0002429	immune response-activating cell surface receptor signaling pathway	53/1562	270/14085	2.32795e-05	0.00213693	0.00195773	CREBBP/PSMC4/NCKAP1/ELMO2/CBFB/PSME4/CDC42/PRKACA/FBXW11/HSP90AA1/CYLD/PSMC5/MAPK1/PSMC6/PSMA3/PSMC1/RPS6KA5/PSMB5/PSMA7/PSMA2/DUSP3/BTN2A1/SKP1/ACTR3/RAP1A/PIK3CA/WIPF3/PSMB2/UBE2D2/RC3H1/ABI1/ACTR2/PDPK1/PSMA5/PIK3R1/PAK1/BRAF/SPPL3/NCK1/PSMD6/CRK/PRKCE/PSMD1/UBE2N/PAK2/PSMD12/PSMB8/CHUK/PVRIG/PSMB9/ARPC1A/UBE2V1/BRK1	53
GO:0098693	GO:0098693	regulation of synaptic vesicle cycle	15/1562	42/14085	2.3659e-05	0.00213693	0.00195773	DNM1L/RIMS4/RAB3A/GRIK5/RAP1A/STXBP1/PLAA/RAB5A/SNCA/BRAF/NLGN2/PTEN/ATP2A2/RIMS2/BTBD9	15
GO:0002253	GO:0002253	activation of immune response	77/1562	439/14085	2.76221e-05	0.0024533	0.00224756	SKAP2/CREBBP/PGLYRP1/PSMC4/PUM2/NCKAP1/ELMO2/CBFB/PSME4/CDC42/PRKACA/FBXW11/CPB2/HSP90AA1/CYLD/PSMC5/ESR1/MAPK1/PSMC6/PSMA3/PSMC1/RPS6KA5/PSMB5/PSMA7/RNF125/RIOK3/CAV1/PSMA2/DUSP3/UBE2D3/BTN2A1/SKP1/ACTR3/RAP1A/PSPC1/PIK3CA/WIPF3/PSMB2/NR1D1/UBE2D2/ANKRD17/IRAK2/RSAD2/UBQLN1/RC3H1/TANK/ABI1/FLOT1/ACTR2/PDPK1/PSMA5/PIK3R1/PAK1/LY96/BRAF/SPPL3/NCK1/PSMD6/OTUD4/CRK/PRKCE/PSMD1/RPS6KA3/UBE2N/PAK2/IRA…	77
GO:1903827	GO:1903827	regulation of cellular protein localization	82/1562	476/14085	2.98637e-05	0.00253471	0.00232214	ITGA3/AP2B1/RUFY3/RIPOR1/VPS35/CDC42/DERL2/TSG101/DLG1/TP53INP2/GSK3B/CYLD/SSH1/HUWE1/PPP1R13B/DYNLL1/SORBS1/SH3GLB1/MAPK1/PPM1A/SLC17A9/RAB11A/CEMIP/UBR5/CLIP3/AGR2/ABHD17B/RAB11FIP2/GBF1/KAT2A/YWHAE/RANGRF/UBE2D3/FBXW7/TMEM30A/PDCD10/DNAJC27/SPTBN1/TMEM59/RHOU/RHOQ/TCP1/HSPH1/LRP1/VAMP7/GNAI1/YWHAH/TTBK2/PRKAA1/SELENOI/PDPK1/NPEPPS/CLTC/STAC/PIK3R1/PAK1/BICD1/UHMK1/NRG1/APPL1/KCNB1/CNST/PRKCI/Y…	82
GO:0043488	GO:0043488	regulation of mRNA stability	34/1562	149/14085	2.99193e-05	0.00253471	0.00232214	PSMC4/PUM2/YBX1/PSME4/TNPO1/PSMC5/PSMC6/PSMA3/PSMC1/PSMB5/PSMA7/PSMA2/CPEB3/HSPA8/PSMB2/SYNCRIP/RC3H1/CNOT6L/PSMA5/NOCT/PRKCA/LARP1/PSMD6/YWHAZ/YWHAB/GDNF/PSMD1/PDE12/MEIOC/YTHDF3/PSMD12/YTHDF2/PSMB8/PSMB9	34
GO:0043618	GO:0043618	regulation of transcription from RNA polymerase II promoter in response to stress	27/1562	107/14085	2.99656e-05	0.00253471	0.00232214	CREBBP/MBTPS2/PSMC4/PSME4/NEDD4/PSMC5/PSMC6/PSMA3/PSMC1/PSMB5/PSMA7/PSMA2/CUL2/UBE2D3/PSMB2/UBE2D2/PSMA5/TAF1/ELOC/BACH1/CREB3L1/NCK1/PSMD6/PSMD1/PSMD12/PSMB8/PSMB9	27
GO:0043620	GO:0043620	regulation of DNA-templated transcription in response to stress	28/1562	113/14085	3.07835e-05	0.00256321	0.00234825	CREBBP/MBTPS2/PSMC4/PSME4/NEDD4/PSMC5/PSMC6/PSMA3/PSMC1/PSMB5/PSMA7/PSMA2/CUL2/UBE2D3/PSMB2/UBE2D2/PSMA5/TAF1/ELOC/BACH1/CREB3L1/NCK1/PSMD6/PSMD1/RPS6KA3/PSMD12/PSMB8/PSMB9	28
GO:0050852	GO:0050852	T cell receptor signaling pathway	36/1562	162/14085	3.24582e-05	0.0026324	0.00241164	PSMC4/PSME4/FBXW11/CYLD/PSMC5/MAPK1/PSMC6/PSMA3/PSMC1/PSMB5/PSMA7/PSMA2/DUSP3/BTN2A1/SKP1/PIK3CA/PSMB2/UBE2D2/RC3H1/PDPK1/PSMA5/PIK3R1/PAK1/BRAF/SPPL3/NCK1/PSMD6/PSMD1/UBE2N/PAK2/PSMD12/PSMB8/CHUK/PVRIG/PSMB9/UBE2V1	36
GO:1990778	GO:1990778	protein localization to cell periphery	50/1562	253/14085	3.26024e-05	0.0026324	0.00241164	ITGA3/ARHGAP44/KIF1B/VPS35/DLG1/RAB10/SORBS1/RAB11A/CLIP3/CAV1/AGR2/RAB11FIP2/RANGRF/SPTBN1/TMEM59/RHOQ/PDZD11/LRP1/VAMP7/C16orf70/RAP2A/GNAI1/STXBP1/FLOT1/PRKG2/PDPK1/CLTC/ATP1B1/STAC/PIK3R1/GOLGA7/LIN7C/TNIK/APPL1/KCNB1/RAPGEF6/CNST/NFASC/PRKCI/SLMAP/TTC7B/CACNB2/RAB8A/PRKCE/BCL2L1/JUP/PACS1/ANXA2/ZDHHC23/VAMP2	50
GO:1903078	GO:1903078	positive regulation of protein localization to plasma membrane	16/1562	48/14085	3.42394e-05	0.00272331	0.00249493	ITGA3/DLG1/SORBS1/RAB11A/CLIP3/AGR2/RAB11FIP2/RANGRF/SPTBN1/LRP1/PDPK1/STAC/PIK3R1/CNST/PRKCI/PRKCE	16
GO:0061013	GO:0061013	regulation of mRNA catabolic process	37/1562	169/14085	3.57876e-05	0.00280459	0.0025694	PSMC4/PUM2/YBX1/PSME4/TNRC6C/TNPO1/PSMC5/TNRC6B/PSMC6/PSMA3/PSMC1/PSMB5/PSMA7/PSMA2/CPEB3/HSPA8/AGO2/PSMB2/SYNCRIP/RC3H1/CNOT6L/PSMA5/NOCT/PRKCA/LARP1/PSMD6/YWHAZ/YWHAB/GDNF/PSMD1/PDE12/MEIOC/YTHDF3/PSMD12/YTHDF2/PSMB8/PSMB9	37
GO:0072659	GO:0072659	protein localization to plasma membrane	45/1562	222/14085	4.19185e-05	0.00323744	0.00296595	ITGA3/ARHGAP44/VPS35/DLG1/RAB10/SORBS1/RAB11A/CLIP3/AGR2/RAB11FIP2/RANGRF/SPTBN1/TMEM59/RHOQ/LRP1/VAMP7/C16orf70/RAP2A/STXBP1/FLOT1/PRKG2/PDPK1/CLTC/ATP1B1/STAC/PIK3R1/GOLGA7/TNIK/APPL1/KCNB1/RAPGEF6/CNST/NFASC/PRKCI/SLMAP/TTC7B/CACNB2/RAB8A/PRKCE/BCL2L1/JUP/PACS1/ANXA2/ZDHHC23/VAMP2	45
GO:0032868	GO:0032868	response to insulin	46/1562	229/14085	4.3775e-05	0.00333253	0.00305306	CFLAR/PDK2/GPR21/ATP6V0A1/ATP6V1H/ATP6AP1/RAB10/SLC9A1/OSBPL8/SORBS1/ATP6V1D/CAV2/STAT1/SOS1/ATP6V0B/RHOQ/FABP3/PIK3CA/SRSF6/ATP6V1E1/PRKAA1/LPIN1/ATP6V1G1/CPEB2/PDPK1/PIK3R1/ATP6V1B2/PAK1/SOGA1/ATP6V1C1/APPL1/NCK1/PRKCI/NDEL1/RAB8A/YWHAG/SLC25A33/PTEN/AP3S1/SOCS1/ATP6V0C/PTPN1/OPA1/CPEB1/VAMP2/EIF6	46
GO:1904377	GO:1904377	positive regulation of protein localization to cell periphery	17/1562	54/14085	4.52247e-05	0.0033944	0.00310974	ITGA3/DLG1/SORBS1/RAB11A/CLIP3/AGR2/RAB11FIP2/RANGRF/SPTBN1/LRP1/GNAI1/PDPK1/STAC/PIK3R1/CNST/PRKCI/PRKCE	17
GO:1901653	GO:1901653	cellular response to peptide	58/1562	311/14085	4.64221e-05	0.00343588	0.00314775	CFLAR/PDK2/GPR21/ATP6V0A1/ATP6V1H/ARID1B/ATP6AP1/PRKACA/GNB1/GSK3B/RAB10/SLC9A1/OSBPL8/SORBS1/MAPK1/ATP6V1D/CAV2/CAV1/PRKAR1A/PRKAR2A/STAT1/SOS1/ATP6V0B/FOXO3/RHOQ/PIK3CA/LRP1/STAT5A/ATP6V1E1/PRKAA1/LPIN1/ATP6V1G1/CPEB2/PDPK1/PIK3R1/ATP6V1B2/PAK1/SOGA1/ATP6V1C1/APPL1/NCK1/ADCY9/PRKCI/NDEL1/CRK/RAB8A/STAT3/YWHAG/SLC25A33/PTEN/AP3S1/SOCS1/ATP6V0C/PTPN1/OPA1/MBD5/CPEB1/VAMP2	58
GO:0036503	GO:0036503	ERAD pathway	24/1562	93/14085	5.52216e-05	0.0039862	0.00365191	PSMC4/JKAMP/DERL2/PSMC5/PSMC6/PSMC1/HM13/USP14/CAV1/UBE4A/AUP1/FBXO2/DNAJB9/UBE4B/SDF2/UBQLN1/DERL1/MARCH6/AMFR/RNF139/YOD1/BCAP31/UBQLN2/RNF103	24
GO:0009896	GO:0009896	positive regulation of catabolic process	66/1562	369/14085	5.53534e-05	0.0039862	0.00365191	ANKIB1/PSMC4/RNF14/PIAS1/CLEC16A/VPS35/NEDD4/RAB7A/NRDC/TNRC6C/TP53INP2/MID2/HSP90AA1/GSK3B/PSMC5/SH3GLB1/TNRC6B/PSMC6/SPTLC2/PSMC1/RNF125/CAV1/CPEB3/FBXW7/AMBRA1/USP5/CSNK1A1/SUMO1/TMEM59/MFN2/LRP1/PFKFB2/AGO2/BECN1/VPS13C/CBFA2T3/NDFIP1/PRKAA1/ANGPTL3/UBQLN1/RC3H1/CNOT6L/SNCA/TAF1/MTDH/ADRA2A/LARP1/CUL4B/RCHY1/ARIH1/PAFAH1B2/RNF139/PRKCE/PTEN/SMCR8/SOCS4/OAZ2/RNF41/PRKD1/YTHDF3/BCAP31/UBQLN2/PT…	66
GO:1903706	GO:1903706	regulation of hemopoiesis	64/1562	359/14085	7.89013e-05	0.0056062	0.00513606	CYP26B1/CREBBP/KMT2E/PGLYRP1/PSMC4/KMT2C/CBFB/PSME4/ATP6AP1/TNRC6C/CYLD/PSMC5/GNAS/TNRC6A/PPP2R3C/TNRC6B/PSMC6/PSMA3/PSMC1/PSMB5/PSMA7/MYL9/CLPTM1/PSMA2/ZMIZ1/KAT2A/FBXW7/SMAP1/DROSHA/STAT1/SOS1/RBBP5/KMT2A/FOXO3/ACVR2A/FAM213A/PSMB2/ASH2L/NDFIP1/RC3H1/THBS1/SOD1/PSMA5/PIK3R1/PRKCA/BRAF/DPY30/PSMD6/B2M/KMT2D/STAT3/PSMD1/RNF41/SOCS1/NF1/PSMD12/YTHDF2/CTR9/PSMB8/HLA-G/FNIP1/ATXN1L/PSMB9/EIF6	64
GO:0010256	GO:0010256	endomembrane system organization	68/1562	389/14085	8.89696e-05	0.00623841	0.00571525	TBPL1/ARFGEF1/CDC42/TSG101/RAB7A/ZMPSTE24/RAB10/SNX10/OSBPL8/SH3GLB1/RAB18/MAPK1/CHMP4B/UBL4A/COG4/RAB11A/RAB2A/CAV2/CAV1/GBF1/TMEM33/CLCN3/RAB5B/COL4A3BP/PPP2CA/CSNK1A1/PDCD10/STAM2/SPTBN1/SUMO1/EXOC8/VPS4B/VAPB/ARFGEF2/RAB22A/RTN3/LPIN1/ANO3/BLOC1S1/STAM/FLOT1/RAB30/SPTBN5/SOD1/CASQ1/TMEFF2/VTI1A/ANO4/ASAP1/TRAPPC8/PRKCA/PI4K2A/VPS37A/SYNJ1/YWHAZ/NDEL1/HOOK3/PTEN/RAB33B/ATP2A2/VCPIP1/GOLGA8A/CT…	68
GO:0098876	GO:0098876	vesicle-mediated transport to the plasma membrane	20/1562	73/14085	9.19971e-05	0.00636691	0.00583298	ARHGAP44/VPS35/RAB10/EXOC1/RAB11A/CHIC2/VPS29/SPTBN1/VPS26A/ARFGEF2/VAMP7/C16orf70/EXOC4/SNX27/EXOC6B/GOLGA7/CNST/RAB8A/RAB11B/VAMP2	20
GO:1903076	GO:1903076	regulation of protein localization to plasma membrane	21/1562	79/14085	9.99123e-05	0.00682606	0.00625362	ITGA3/DLG1/SORBS1/RAB11A/CLIP3/AGR2/RAB11FIP2/RANGRF/SPTBN1/TMEM59/RHOQ/LRP1/PDPK1/CLTC/STAC/PIK3R1/APPL1/CNST/PRKCI/PRKCE/BCL2L1	21
GO:0048193	GO:0048193	Golgi vesicle transport	60/1562	334/14085	0.000104749	0.00696061	0.00637688	GABARAPL2/CUL3/KIF2A/DYNC1I2/CAPZB/DOPEY1/RAB10/EPS15/DYNLL1/EXOC1/CNIH1/VAPA/COG4/GBF1/RANGRF/CHIC2/SPTBN1/RAB14/PPP6C/SEC22A/VAPB/ARFGEF2/VAMP7/C16orf70/VPS13C/EXOC4/ACTR10/DCTN4/DYNC1LI2/SPTBN5/EXOC6B/DYNC1LI1/GOLGA7/VTI1A/SAR1B/TRAPPC8/TRAPPC10/CNST/PRKCI/ATP9B/AP1G1/DCTN5/RAB8A/RNF139/RAB33B/RAB6A/PITPNB/TRAPPC6B/PRKD1/BCAP31/LAMP1/C2orf66/CD55/TRAPPC4/DYNC1H1/SPTAN1/CAPZA2/ANKRD28/VAMP2/RAB…	60
GO:0050804	GO:0050804	modulation of chemical synaptic transmission	57/1562	313/14085	0.0001058	0.00696061	0.00637688	TACR2/SCGN/IGSF9B/SSH1/MTMR2/PSMC5/DNM1L/MAPK1/RIMS4/ADNP/RAB11A/CACNG7/RAB3A/GRIK5/PPP3CB/CPEB3/KAT2A/P2RX3/PLCL1/RAP1A/KMT2A/PAIP2/PHF24/KBTBD4/STAU1/GRIA3/RHOT1/GNAI1/YWHAH/STXBP1/FLOT1/ATAD1/ADCYAP1/RAB5A/SNCA/DRD2/BRAF/KCNB1/CACNG2/RAB8A/PXK/GDNF/RAB3B/NLGN2/YWHAG/PRKCE/GRIK1/PTEN/ATP2A2/CHRNA7/RIMS2/KCNJ10/BTBD9/BACE1/NF1/SYNGAP1/VAMP2	57
GO:0099177	GO:0099177	regulation of trans-synaptic signaling	57/1562	313/14085	0.0001058	0.00696061	0.00637688	TACR2/SCGN/IGSF9B/SSH1/MTMR2/PSMC5/DNM1L/MAPK1/RIMS4/ADNP/RAB11A/CACNG7/RAB3A/GRIK5/PPP3CB/CPEB3/KAT2A/P2RX3/PLCL1/RAP1A/KMT2A/PAIP2/PHF24/KBTBD4/STAU1/GRIA3/RHOT1/GNAI1/YWHAH/STXBP1/FLOT1/ATAD1/ADCYAP1/RAB5A/SNCA/DRD2/BRAF/KCNB1/CACNG2/RAB8A/PXK/GDNF/RAB3B/NLGN2/YWHAG/PRKCE/GRIK1/PTEN/ATP2A2/CHRNA7/RIMS2/KCNJ10/BTBD9/BACE1/NF1/SYNGAP1/VAMP2	57
GO:1905897	GO:1905897	regulation of response to endoplasmic reticulum stress	20/1562	74/14085	0.000113105	0.0071771	0.00657522	DERL2/USP14/CAV1/AGR2/TMEM33/COPS5/SPOP/DNAJB9/SERINC3/UBQLN1/PIK3R1/CREB3L1/NCK1/GRINA/YOD1/BCAP31/UBQLN2/PTPN1/OPA1/FICD	20
GO:0002433	GO:0002433	immune response-regulating cell surface receptor signaling pathway involved in phagocytosis	18/1562	63/14085	0.000113131	0.0071771	0.00657522	NCKAP1/ELMO2/CDC42/HSP90AA1/MAPK1/ACTR3/RAP1A/PIK3CA/WIPF3/ABI1/ACTR2/PIK3R1/PAK1/NCK1/CRK/PRKCE/ARPC1A/BRK1	18
GO:0038096	GO:0038096	Fc-gamma receptor signaling pathway involved in phagocytosis	18/1562	63/14085	0.000113131	0.0071771	0.00657522	NCKAP1/ELMO2/CDC42/HSP90AA1/MAPK1/ACTR3/RAP1A/PIK3CA/WIPF3/ABI1/ACTR2/PIK3R1/PAK1/NCK1/CRK/PRKCE/ARPC1A/BRK1	18
GO:0032386	GO:0032386	regulation of intracellular transport	64/1562	365/14085	0.000129594	0.00812478	0.00744343	RUFY3/RIPOR1/PPP1R12A/NEDD4/CDC42/DERL2/PTPN23/RAB21/GSK3B/HUWE1/MTMR2/DNM1L/SH3GLB1/MAPK1/NEFH/PPM1A/RIMS4/SLC17A9/CEMIP/UBR5/RAB3A/GRIK5/KAT2A/YWHAE/UBE2D3/FBXW7/CRYAB/TMEM30A/PDCD10/DNAJC27/RAP1A/RHOU/VAMP7/RHOT1/PRKAA1/STXBP1/SELENOI/PDPK1/NPEPPS/RAB5A/SNX12/PAK1/UHMK1/NRG1/BRAF/KCNB1/NDEL1/MFF/RNF139/ACSM6/JUP/ATP2A2/RIMS2/OAZ2/YOD1/SETD2/ANXA2/MX2/RAB11B/BCAP31/LAMP1/PTPN1/DYNC1H1/VAMP2	64
GO:0006826	GO:0006826	iron ion transport	16/1562	53/14085	0.000131684	0.00815982	0.00747553	ATP6V0A1/ATP6V1H/ATP6AP1/ATP6V1D/TFR2/STEAP3/ATP6V0B/ATP6V1E1/ATP6V1G1/CLTC/ATP6V1B2/ATP6V1C1/B2M/FTH1/RAB11B/ATP6V0C	16
GO:0031331	GO:0031331	positive regulation of cellular catabolic process	57/1562	316/14085	0.000137855	0.008444	0.00773588	ANKIB1/PSMC4/RNF14/PIAS1/CLEC16A/VPS35/NRDC/TNRC6C/TP53INP2/MID2/HSP90AA1/GSK3B/PSMC5/SH3GLB1/TNRC6B/PSMC6/SPTLC2/PSMC1/RNF125/CAV1/CPEB3/FBXW7/AMBRA1/USP5/CSNK1A1/SUMO1/TMEM59/MFN2/LRP1/PFKFB2/AGO2/BECN1/VPS13C/CBFA2T3/PRKAA1/UBQLN1/RC3H1/CNOT6L/SNCA/TAF1/MTDH/ADRA2A/LARP1/RCHY1/ARIH1/PAFAH1B2/RNF139/PTEN/SMCR8/SOCS4/PRKD1/YTHDF3/BCAP31/UBQLN2/PTPN1/YTHDF2/RAB12	57
GO:0038094	GO:0038094	Fc-gamma receptor signaling pathway	18/1562	64/14085	0.000141291	0.00851955	0.00780509	NCKAP1/ELMO2/CDC42/HSP90AA1/MAPK1/ACTR3/RAP1A/PIK3CA/WIPF3/ABI1/ACTR2/PIK3R1/PAK1/NCK1/CRK/PRKCE/ARPC1A/BRK1	18
GO:0043543	GO:0043543	protein acylation	42/1562	213/14085	0.000142286	0.00851955	0.00780509	CREBBP/HHATL/ISL1/PHF20/JADE2/SRCAP/DLD/BRPF3/PPM1A/RPS6KA5/CLIP3/ABHD17B/KAT2A/PPARGC1A/ZNF451/POLE4/ATF2/DR1/KMT2A/SUPT7L/KANSL1/EPC1/WBP2/CLOCK/BLOC1S1/PPM1B/KANSL2/NAA30/SNCA/TAF1/GOLGA7/ZDHHC5/KAT6B/ZDHHC3/MEAF6/TADA2B/MSL2/ZDHHC23/MORF4L1/ZDHHC17/ZDHHC9/PIWIL2	42
GO:1904375	GO:1904375	regulation of protein localization to cell periphery	22/1562	87/14085	0.000153469	0.00908707	0.00832502	ITGA3/DLG1/SORBS1/RAB11A/CLIP3/AGR2/RAB11FIP2/RANGRF/SPTBN1/TMEM59/RHOQ/LRP1/GNAI1/PDPK1/CLTC/STAC/PIK3R1/APPL1/CNST/PRKCI/PRKCE/BCL2L1	22
GO:0016482	GO:0016482	cytosolic transport	31/1562	142/14085	0.000157357	0.00921488	0.00844211	HEATR5B/VPS35/RAB7A/PTPN23/RAB21/ERC1/DOPEY1/EPS15/MTMR2/MAPK1/GBF1/VPS29/RAB14/VPS26A/BECN1/VPS13C/SNX6/ACTR2/VPS53/CLTC/RAB5A/SNX12/VTI1A/TRAPPC10/AP1G1/HOOK3/RAB6A/UBE2O/LAMP1/CES1/RAB6C	31
GO:1903311	GO:1903311	regulation of mRNA metabolic process	50/1562	269/14085	0.00016421	0.0095117	0.00871404	PSMC4/PUM2/YBX1/PSME4/TNRC6C/TNPO1/PSMC5/SF3A1/TNRC6B/PSMC6/PSMA3/PSMC1/PSMB5/PSMA7/PSMA2/CPEB3/HSPA8/RBM25/AGO2/SRSF6/PSMB2/SRPK2/SYNCRIP/RC3H1/CNOT6L/SRRM4/MBNL2/PSMA5/SAP18/NOCT/MBNL1/PRKCA/LARP1/DYRK1A/SON/PSMD6/YWHAZ/YWHAB/RBFOX3/GDNF/PSMD1/PDE12/MEIOC/RBM11/YTHDF3/PSMD12/YTHDF2/CTR9/PSMB8/PSMB9	50
