# Supplementary material for: The 22q11.2 region regulates presynaptic gene-products linked to schizophrenia
Source: Nat Commun. 2022 Jun 27;13:3690. doi: 10.1038/s41467-022-31436-8 (PMC9237031; doi:10.1038/s41467-022-31436-8)
Supplement: Supplementary file 15 — Supplementary Data 12 [file 41467_2022_31436_MOESM15_ESM.xlsx]

## Sheet: Table S12_GO_BP_Day4_UP_del22q_
Supplementary Data 12. Gene Ontology (GO) enrichment analysis of genes upregulated in NPCs of deletion carriers (Hyper geometric test)
	ID	Description	GeneRatio	BgRatio	pvalue	p.adjust	qvalue	geneID	Count
GO:0001501	GO:0001501	skeletal system development	50/770	391/13545	5.68077e-08	0.000262168	0.000244094	SNAI2/PSEN1/MEF2C/COL19A1/TBX15/SIX4/MMP9/BMPR1A/NKX3-2/BMP5/SPARC/HOXB3/ACVR2A/SOX4/BMP4/SIX1/BCAN/WNT2B/SOX5/PDGFRA/TBX3/NOV/SULF1/LUM/CDH11/HAPLN1/BMP3/MMP16/FGF18/NPR2/PKDCC/MSX1/COL1A2/DCHS1/GREM1/COL3A1/THBS3/AKAP13/HAS2/ASXL1/HOXB2/CMKLR1/MAF/RFLNA/EXT1/NOG/INSIG1/PAX5/FAT4/RYR1	50
