# Supplementary material for: The 22q11.2 region regulates presynaptic gene-products linked to schizophrenia
Source: Nat Commun. 2022 Jun 27;13:3690. doi: 10.1038/s41467-022-31436-8 (PMC9237031; doi:10.1038/s41467-022-31436-8)
Supplement: Supplementary file 16 — Supplementary Data 13 [file 41467_2022_31436_MOESM16_ESM.xlsx]

## Sheet: Table_S13_GO_BP_Day28_down_del2
Supplementary Data 13. Gene Ontology (GO) enrichment analysis of genes downregulated in neurons of deletion carriers (Hyper geometric test)
	ID	Description	GeneRatio	BgRatio	pvalue	p.adjust	qvalue	geneID	Count
GO:0060271	GO:0060271	cilium assembly	49/894	349/14085	1.23551e-07	0.000573526	0.000573526	FUZ/MKS1/SYNE2/CROCC/IFT80/RFX2/SNAP29/CBY1/IFT27/NINL/CEP164/MAK/WRAP73/KIF17/WDR34/IFT43/IFT81/BBS2/DYNC2LI1/NEDD1/TCHP/ADAMTS16/DCDC2/NOTCH1/CCNO/RPGR/HYDIN/WDR19/DRC1/CFAP298/CFAP157/INTU/IQUB/DNAAF5/TMEM67/KIF27/DNAAF3/SEPT2/TCTN2/IQCB1/SEPT5/CDK10/IFT140/FBF1/WDR5B/TCTN1/E2F4/TCTEX1D2/HAUS5	49
GO:0044782	GO:0044782	cilium organization	49/894	360/14085	3.22314e-07	0.00074809	0.00074809	FUZ/MKS1/SYNE2/CROCC/IFT80/RFX2/SNAP29/CBY1/IFT27/NINL/CEP164/MAK/WRAP73/KIF17/WDR34/IFT43/IFT81/BBS2/DYNC2LI1/NEDD1/TCHP/ADAMTS16/DCDC2/NOTCH1/CCNO/RPGR/HYDIN/WDR19/DRC1/CFAP298/CFAP157/INTU/IQUB/DNAAF5/TMEM67/KIF27/DNAAF3/SEPT2/TCTN2/IQCB1/SEPT5/CDK10/IFT140/FBF1/WDR5B/TCTN1/E2F4/TCTEX1D2/HAUS5	49
