# Supplementary material for: The 22q11.2 region regulates presynaptic gene-products linked to schizophrenia
Source: Nat Commun. 2022 Jun 27;13:3690. doi: 10.1038/s41467-022-31436-8 (PMC9237031; doi:10.1038/s41467-022-31436-8)
Supplement: Supplementary file 18 — Supplementary Data 15 [file 41467_2022_31436_MOESM18_ESM.xlsx]

## Sheet: Table S15. D0_Isogenic_DEGs
Supplementary Data 15. Differentially expressed genes at day 0 in isogenic 22q11.2 deletion carriers vs isogenic controls (t-test implemented in limma)
	logFC	AveExpr	t	P.Value	adj.P.Val	B	external_gene_name	ensembl_gene_id	chromosome_name	start_position	end_position	gene_biotype
ENSG00000100075	-1.34479	6.82694	-15.7887	1.84822e-12	2.19625e-08	17.8731	SLC25A1	ENSG00000100075	22	19163095	19166343	protein_coding
ENSG00000099901	-1.21016	7.23282	-14.219	1.18781e-11	7.05736e-08	16.423	RANBP1	ENSG00000099901	22	20103461	20114878	protein_coding
ENSG00000070413	-1.3171	5.54264	-13.7713	2.08405e-11	8.25494e-08	15.1629	DGCR2	ENSG00000070413	22	19023795	19109967	protein_coding
ENSG00000099942	-0.937371	6.95394	-11.731	3.31778e-10	9.85628e-07	13.3992	CRKL	ENSG00000099942	22	21271714	21308037	protein_coding
ENSG00000128185	-1.70487	4.28128	-9.90279	5.52837e-09	1.31387e-05	9.77996	DGCR6L	ENSG00000128185	22	20301799	20307603	protein_coding
ENSG00000185252	-1.00037	5.21939	-8.81634	3.50932e-08	6.9502e-05	8.78917	ZNF74	ENSG00000185252	22	20748405	20762745	protein_coding
ENSG00000099899	-1.25815	3.22385	-8.22867	1.01345e-07	0.000150535	7.02661	TRMT2A	ENSG00000099899	22	20099389	20104915	protein_coding
ENSG00000099889	-1.55585	2.88388	-8.35019	8.1092e-08	0.000137659	6.99756	ARVCF	ENSG00000099889	22	19957419	20004331	protein_coding
ENSG00000093009	-1.17833	3.44155	-7.86032	2.01569e-07	0.000266138	6.58762	CDC45	ENSG00000093009	22	19466982	19508135	protein_coding
ENSG00000040608	-1.30313	3.65359	-7.60392	3.28779e-07	0.000390688	6.27933	RTN4R	ENSG00000040608	22	20228938	20270769	protein_coding
ENSG00000263426	-0.736903	8.35033	-7.22504	6.88529e-07	0.000743799	6.14741	RN7SL471P	ENSG00000263426	6	28945252	28945547	misc_RNA
ENSG00000130748	-1.10615	3.84059	-7.13182	8.2831e-07	0.000757139	5.57279	TMEM160	ENSG00000130748	19	47549165	47551888	protein_coding
ENSG00000215012	-1.17922	3.36766	-7.17674	7.57613e-07	0.000750226	5.50089	C22orf29	ENSG00000215012	22	19833661	19842419	protein_coding
ENSG00000242259	-1.05613	3.36332	-7.0364	1.00205e-06	0.000850526	5.26668	C22orf39	ENSG00000242259	22	19338891	19435755	protein_coding
ENSG00000124610	0.917341	6.23187	6.63004	2.28574e-06	0.00181076	5.0286	HIST1H1A	ENSG00000124610	6	26017260	26018040	protein_coding
ENSG00000176014	-0.457052	7.79036	-6.58844	2.4902e-06	0.00181827	4.89852	TUBB6	ENSG00000176014	18	12307668	12344319	protein_coding
ENSG00000078674	0.497791	6.85988	6.53964	2.75426e-06	0.00181827	4.83277	PCM1	ENSG00000078674	8	17780349	17885478	protein_coding
ENSG00000185608	-0.978848	4.09357	-6.54429	2.72787e-06	0.00181827	4.62449	MRPL40	ENSG00000185608	22	19419425	19423598	protein_coding
ENSG00000100033	-1.57294	5.34928	-6.38965	3.76178e-06	0.00223506	4.5315	PRODH	ENSG00000100033	22	18900294	18924066	protein_coding
ENSG00000066279	0.509078	5.95132	6.36025	4.00022e-06	0.00226355	4.49341	ASPM	ENSG00000066279	1	197053258	197115824	protein_coding
ENSG00000070010	-0.983538	4.87349	-6.29227	4.61304e-06	0.00231888	4.31301	UFD1L	ENSG00000070010	22	19437433	19466738	protein_coding
ENSG00000158246	-0.442591	7.53563	-6.28506	4.68342e-06	0.00231888	4.28718	FAM46B	ENSG00000158246	1	27331511	27339327	protein_coding
ENSG00000131747	0.423574	8.49456	6.28938	4.64115e-06	0.00231888	4.24851	TOP2A	ENSG00000131747	17	38544768	38574202	protein_coding
ENSG00000145734	0.611239	5.49023	6.22398	5.32637e-06	0.00253173	4.21971	BDP1	ENSG00000145734	5	70751442	70863649	protein_coding
ENSG00000184436	-0.979586	3.25769	-6.42252	3.51248e-06	0.00219678	4.20628	THAP7	ENSG00000184436	22	21353393	21356485	protein_coding
ENSG00000085224	0.573183	5.53353	6.16822	5.99249e-06	0.0027388	4.10847	ATRX	ENSG00000085224	X	76760356	77041702	protein_coding
ENSG00000264063	-1.82025	4.89635	-6.08882	7.09227e-06	0.00312139	3.88538	MIR3687	ENSG00000264063	21	9826203	9826263	miRNA
ENSG00000264462	-1.60595	5.81296	-5.96858	9.16746e-06	0.00351409	3.70476	MIR3648	ENSG00000264462	21	9825832	9826011	miRNA
ENSG00000266037	-0.547261	9.09036	-6.02713	8.08856e-06	0.00343273	3.66833	RN7SL3	ENSG00000266037	14	50320336	50320632	misc_RNA
ENSG00000187240	0.689984	4.95386	5.88268	1.10246e-05	0.0040939	3.51935	DYNC2H1	ENSG00000187240	11	102980160	103350591	protein_coding
ENSG00000100056	-1.02296	3.0647	-5.98272	8.89411e-06	0.00351409	3.39312	DGCR14	ENSG00000100056	22	19117792	19132197	protein_coding
ENSG00000106153	-0.596752	6.773	-5.82551	1.24709e-05	0.00449067	3.36636	CHCHD2	ENSG00000106153	7	56169262	56174269	protein_coding
ENSG00000185838	-1.30421	2.42584	-5.98468	8.85679e-06	0.00351409	3.22688	GNB1L	ENSG00000185838	22	19770747	19842462	protein_coding
ENSG00000138778	0.834389	4.59184	5.74982	1.46906e-05	0.00498768	3.22587	CENPE	ENSG00000138778	4	104026963	104119566	protein_coding
ENSG00000117724	0.540448	7.37786	5.75146	1.46382e-05	0.00498768	3.17187	CENPF	ENSG00000117724	1	214776538	214837931	protein_coding
ENSG00000169174	-0.486565	7.60546	-5.72555	1.54849e-05	0.00511129	3.10692	PCSK9	ENSG00000169174	1	55505221	55530525	protein_coding
ENSG00000171794	-0.909888	3.98278	-5.67164	1.74109e-05	0.00551421	2.98608	UTF1	ENSG00000171794	10	135043778	135045062	protein_coding
ENSG00000099917	-0.808839	4.03756	-5.66581	1.76336e-05	0.00551421	2.98514	MED15	ENSG00000099917	22	20850200	20941919	protein_coding
ENSG00000175216	0.340647	7.4644	5.5846	2.1054e-05	0.00628483	2.80921	CKAP5	ENSG00000175216	11	46764598	46867847	protein_coding
ENSG00000055917	0.420182	6.18728	5.54379	2.30227e-05	0.00667264	2.79863	PUM2	ENSG00000055917	2	20448452	20551995	protein_coding
ENSG00000270066	-0.456322	7.99829	-5.5824	2.11557e-05	0.00628483	2.77568	SCARNA2	ENSG00000270066	1	109642815	109643241	lincRNA
ENSG00000182718	-0.376191	7.84315	-5.51441	2.45557e-05	0.00694752	2.63666	ANXA2	ENSG00000182718	15	60639333	60695082	protein_coding
ENSG00000172795	0.321855	7.88976	5.39725	3.17832e-05	0.00858362	2.37716	DCP2	ENSG00000172795	5	112312399	112356667	protein_coding
ENSG00000184702	-1.22423	2.32094	-5.45017	2.82815e-05	0.00781555	2.27981	2020-09-05	ENSG00000184702	22	19701987	19712295	protein_coding
ENSG00000138182	0.448317	5.91056	5.25666	4.33996e-05	0.0112112	2.20236	KIF20B	ENSG00000138182	10	91461367	91534700	protein_coding
ENSG00000171988	0.376217	7.57299	5.26791	4.23275e-05	0.0111773	2.11488	JMJD1C	ENSG00000171988	10	64926981	65225722	protein_coding
ENSG00000125148	-0.683313	4.37631	-5.13076	5.74598e-05	0.0139382	1.96392	MT2A	ENSG00000125148	16	56642111	56643409	protein_coding
ENSG00000163629	0.418781	6.30887	5.13065	5.74748e-05	0.0139382	1.90404	PTPN13	ENSG00000163629	4	87515468	87736324	protein_coding
ENSG00000096696	0.531747	6.34594	5.10268	6.11852e-05	0.0142651	1.84078	DSP	ENSG00000096696	6	7541808	7586950	protein_coding
ENSG00000038219	0.627418	5.23005	5.06875	6.60141e-05	0.0145268	1.83792	BOD1L1	ENSG00000038219	4	13570362	13629347	protein_coding
ENSG00000100697	0.442794	6.1139	5.08521	6.36245e-05	0.0142651	1.81957	DICER1	ENSG00000100697	14	95552565	95624347	protein_coding
ENSG00000099940	-0.942011	2.63434	-5.14037	5.62397e-05	0.0139382	1.78544	SNAP29	ENSG00000099940	22	21213271	21245506	protein_coding
ENSG00000166165	-0.309161	7.6593	-5.09046	6.28807e-05	0.0142651	1.7216	CKB	ENSG00000166165	14	103985996	103989448	protein_coding
ENSG00000100815	0.505447	4.96426	4.99577	7.77634e-05	0.0162636	1.6926	TRIP11	ENSG00000100815	14	92432335	92507240	protein_coding
ENSG00000099904	-1.091	3.36926	-5.03288	7.15438e-05	0.0154574	1.67569	ZDHHC8	ENSG00000099904	22	20116979	20135530	protein_coding
ENSG00000174307	-0.588392	5.27037	-4.9273	9.0717e-05	0.0173869	1.53826	PHLDA3	ENSG00000174307	1	201434620	201438365	protein_coding
ENSG00000137309	-0.292079	10.4413	-5.09093	6.28149e-05	0.0142651	1.53685	HMGA1	ENSG00000137309	6	34204650	34214008	protein_coding
ENSG00000198467	-0.399593	6.31133	-4.95983	8.43095e-05	0.0169805	1.53586	TPM2	ENSG00000198467	9	35681989	35691017	protein_coding
ENSG00000099949	-1.10175	3.24744	-4.96016	8.42464e-05	0.0169805	1.52133	LZTR1	ENSG00000099949	22	21333751	21353327	protein_coding
ENSG00000143190	0.497202	5.82998	4.93705	8.87455e-05	0.0172879	1.51944	POU2F1	ENSG00000143190	1	167190066	167396582	protein_coding
ENSG00000149591	-1.01767	3.88641	-4.91364	9.35536e-05	0.017646	1.48878	TAGLN	ENSG00000149591	11	117070037	117075498	protein_coding
ENSG00000127914	0.700565	4.55259	4.88836	9.90429e-05	0.0181066	1.47247	AKAP9	ENSG00000127914	7	91570181	91739987	protein_coding
ENSG00000075618	-0.317526	8.40057	-4.99434	7.80128e-05	0.0162636	1.45912	FSCN1	ENSG00000075618	7	5632439	5646286	protein_coding
ENSG00000168003	-0.379949	7.47102	-4.94156	8.785e-05	0.0172879	1.40675	SLC3A2	ENSG00000168003	11	62623518	62656352	protein_coding
ENSG00000139697	0.410396	7.01321	4.901	9.62571e-05	0.0178722	1.34806	SBNO1	ENSG00000139697	12	123773656	123849390	protein_coding
ENSG00000173230	0.668734	5.1471	4.82318	0.000114754	0.0197627	1.31932	GOLGB1	ENSG00000173230	3	121382046	121468602	protein_coding
ENSG00000153207	0.496034	6.11115	4.81599	0.000116636	0.0197998	1.23412	AHCTF1	ENSG00000153207	1	247002400	247095280	protein_coding
ENSG00000241732	0.47926	5.00295	4.76228	0.000131717	0.0214409	1.19573	RP11-38P22.2	ENSG00000241732	3	152557179	152559228	lincRNA
ENSG00000069482	-0.388495	7.35598	-4.8247	0.000114359	0.0197627	1.15694	GAL	ENSG00000069482	11	68451247	68458643	protein_coding
ENSG00000138160	0.361908	6.66872	4.78569	0.000124913	0.0206159	1.12112	KIF11	ENSG00000138160	10	94353043	94415150	protein_coding
ENSG00000116774	-0.461796	5.58128	-4.7386	0.00013898	0.02202	1.11146	OLFML3	ENSG00000116774	1	114522063	114524876	protein_coding
ENSG00000117139	0.314234	8.69286	4.84552	0.000109102	0.0193623	1.10567	KDM5B	ENSG00000117139	1	202696526	202778598	protein_coding
ENSG00000184357	-0.321621	9.74601	-4.84524	0.000109171	0.0193623	1.0349	HIST1H1B	ENSG00000184357	6	27834570	27835359	protein_coding
ENSG00000244486	-1.28942	1.98488	-4.79467	0.0001224	0.0204857	1.03279	SCARF2	ENSG00000244486	22	20778874	20792146	protein_coding
ENSG00000148773	0.651235	5.43104	4.69262	0.000154264	0.0235015	1.01923	MKI67	ENSG00000148773	10	129894923	129924649	protein_coding
ENSG00000168040	-0.791674	2.99734	-4.67333	0.000161173	0.0242432	0.939514	FADD	ENSG00000168040	11	70049269	70053496	protein_coding
ENSG00000182636	-0.471057	5.50189	-4.64714	0.00017106	0.024789	0.918656	NDN	ENSG00000182636	15	23930565	23932450	protein_coding
ENSG00000152193	0.972966	1.8298	4.73907	0.000138833	0.02202	0.910012	RNF219	ENSG00000152193	13	79188426	79233314	protein_coding
ENSG00000101972	0.302636	7.29212	4.70321	0.000150599	0.0232411	0.888313	STAG2	ENSG00000101972	X	123094062	123556514	protein_coding
ENSG00000070371	-0.929926	2.81638	-4.65425	0.000168318	0.0246929	0.88606	CLTCL1	ENSG00000070371	22	19166986	19279239	protein_coding
ENSG00000172354	-0.306864	6.90059	-4.66777	0.000163225	0.024245	0.844123	GNB2	ENSG00000172354	7	100271154	100276797	protein_coding
ENSG00000163535	0.413806	5.65285	4.61515	0.000183971	0.0254868	0.833302	SGOL2	ENSG00000163535	2	201374731	201448505	protein_coding
ENSG00000136603	0.306043	9.07001	4.72626	0.000142926	0.0223472	0.81225	SKIL	ENSG00000136603	3	170075466	170114623	protein_coding
ENSG00000164897	-0.844422	3.56744	-4.58396	0.00019751	0.0260779	0.806345	TMUB1	ENSG00000164897	7	150778167	150780633	protein_coding
ENSG00000148200	0.363997	5.93259	4.59955	0.000190622	0.0258144	0.775015	NR6A1	ENSG00000148200	9	127279554	127533589	protein_coding
ENSG00000074071	-0.376681	6.80849	-4.62794	0.000178695	0.0254868	0.765057	MRPS34	ENSG00000074071	16	1821891	1823156	protein_coding
ENSG00000198931	-0.383642	6.7754	-4.614	0.000184454	0.0254868	0.735386	APRT	ENSG00000198931	16	88875747	88878352	protein_coding
ENSG00000140416	-0.38579	6.4232	-4.59806	0.000191269	0.0258144	0.731878	TPM1	ENSG00000140416	15	63334831	63364114	protein_coding
ENSG00000136824	0.381809	5.82303	4.56552	0.000205985	0.0268981	0.710181	SMC2	ENSG00000136824	9	106856541	106903698	protein_coding
ENSG00000171444	0.528213	4.57847	4.51953	0.000228756	0.0292291	0.698317	MCC	ENSG00000171444	5	112357796	112824527	protein_coding
ENSG00000153147	0.282527	8.17777	4.62376	0.000180404	0.0254868	0.645091	SMARCA5	ENSG00000153147	4	144434616	144478639	protein_coding
ENSG00000167996	-0.406744	6.58274	-4.5525	0.000212191	0.0274073	0.61822	FTH1	ENSG00000167996	11	61727190	61735132	protein_coding
ENSG00000197914	-0.701863	3.14081	-4.50166	0.000238276	0.0298046	0.613914	HIST1H4K	ENSG00000197914	6	27798952	27799305	protein_coding
ENSG00000140575	0.301342	7.75379	4.59333	0.000193342	0.0258144	0.607975	IQGAP1	ENSG00000140575	15	90931450	91045475	protein_coding
ENSG00000181481	-0.798898	2.88499	-4.50497	0.000236488	0.0298046	0.602977	RNF135	ENSG00000181481	17	29295803	29326929	protein_coding
ENSG00000095627	0.662481	3.45135	4.48104	0.000249762	0.0305971	0.591836	TDRD1	ENSG00000095627	10	115939029	115992063	protein_coding
ENSG00000249992	-0.567414	4.10232	-4.46428	0.000259504	0.0311483	0.586286	TMEM158	ENSG00000249992	3	45265958	45267770	protein_coding
ENSG00000143774	-0.444798	5.81001	-4.46943	0.000256471	0.0310984	0.50474	GUK1	ENSG00000143774	1	228327663	228336685	protein_coding
ENSG00000129968	-0.44794	4.96908	-4.40333	0.000298295	0.0347513	0.431558	ABHD17A	ENSG00000129968	19	1876809	1885546	protein_coding
ENSG00000110651	-0.30804	8.01214	-4.49424	0.000242345	0.0299978	0.369216	CD81	ENSG00000110651	11	2397407	2418649	protein_coding
ENSG00000122966	0.593286	4.77537	4.36564	0.000325156	0.0365933	0.361967	CIT	ENSG00000122966	12	120123595	120315095	protein_coding
ENSG00000218891	-0.660199	3.53318	-4.36394	0.000326423	0.0365933	0.361697	ZNF579	ENSG00000218891	19	56088899	56092211	protein_coding
ENSG00000130522	-0.480483	5.07321	-4.37049	0.000321567	0.0365933	0.35474	JUND	ENSG00000130522	19	18390563	18392432	protein_coding
ENSG00000141959	-0.374453	7.12957	-4.45103	0.000267484	0.0314704	0.343163	PFKL	ENSG00000141959	21	45719934	45747259	protein_coding
ENSG00000051341	0.55194	4.57994	4.33066	0.000352263	0.0387388	0.298024	POLQ	ENSG00000051341	3	121150278	121264853	protein_coding
ENSG00000082781	-0.318324	7.98378	-4.45447	0.00026539	0.0314704	0.282568	ITGB5	ENSG00000082781	3	124480795	124620265	protein_coding
ENSG00000159251	-0.782019	3.1821	-4.32156	0.000359678	0.0388551	0.260411	ACTC1	ENSG00000159251	15	35080297	35088340	protein_coding
ENSG00000149418	-0.521333	4.55179	-4.30121	0.000376842	0.0396284	0.239229	ST14	ENSG00000149418	11	130029457	130080271	protein_coding
ENSG00000047410	0.38268	6.5087	4.3732	0.00031958	0.0365933	0.222378	TPR	ENSG00000047410	1	186280784	186344825	protein_coding
ENSG00000115355	0.412804	5.52892	4.32686	0.000355342	0.0387388	0.215115	CCDC88A	ENSG00000115355	2	55514978	55647057	protein_coding
ENSG00000175416	-0.473091	4.44762	-4.28122	0.000394497	0.0400667	0.20105	CLTB	ENSG00000175416	5	175819456	175843570	protein_coding
ENSG00000237190	-0.382699	5.61676	-4.30277	0.0003755	0.0396284	0.158458	CDKN2AIPNL	ENSG00000237190	5	133737778	133747589	protein_coding
ENSG00000048649	0.492407	5.35755	4.28524	0.000390882	0.0400419	0.140629	RSF1	ENSG00000048649	11	77371041	77532063	protein_coding
ENSG00000137267	-0.370473	6.53528	-4.29149	0.000385328	0.0400419	0.0417168	TUBB2A	ENSG00000137267	6	3153903	3157760	protein_coding
ENSG00000183628	-1.01065	2.45598	-4.23001	0.000443633	0.0435677	0.034759	DGCR6	ENSG00000183628	22	18893541	18901751	protein_coding
ENSG00000254858	-0.680563	4.10558	-4.1953	0.000480394	0.0450697	0.0298005	MPV17L2	ENSG00000254858	19	18303992	18307758	protein_coding
ENSG00000184990	-0.403952	5.99114	-4.24128	0.00043232	0.0428105	-0.0133777	SIVA1	ENSG00000184990	14	105219437	105234831	protein_coding
ENSG00000014216	-0.337237	7.72668	-4.31299	0.000366806	0.0392681	-0.0143874	CAPN1	ENSG00000014216	11	64948037	64979477	protein_coding
ENSG00000083642	0.483231	4.96259	4.18732	0.00048927	0.0450697	-0.0350969	PDS5B	ENSG00000083642	13	33160564	33352157	protein_coding
ENSG00000123989	-0.411488	5.85302	-4.22086	0.00045304	0.0441269	-0.0454897	CHPF	ENSG00000123989	2	220403669	220408509	protein_coding
ENSG00000167118	-0.458612	5.30944	-4.18761	0.000488942	0.0450697	-0.061213	URM1	ENSG00000167118	9	131133598	131153015	protein_coding
ENSG00000148334	-0.365567	6.02306	-4.20826	0.000466321	0.0450511	-0.0913248	PTGES2	ENSG00000148334	9	130882972	130890741	protein_coding
ENSG00000184697	-0.263626	8.08806	-4.28525	0.000390877	0.0400419	-0.106108	CLDN6	ENSG00000184697	16	3064713	3070072	protein_coding
ENSG00000137265	0.925875	1.59588	4.20187	0.000473211	0.0450697	-0.114958	IRF4	ENSG00000137265	6	391739	411447	protein_coding
ENSG00000108433	-0.584347	3.544	-4.12575	0.000563499	0.0474898	-0.11884	GOSR2	ENSG00000108433	17	45000483	45105003	protein_coding
ENSG00000048140	-0.425	5.31126	-4.15702	0.000524489	0.0461667	-0.130493	TSPAN17	ENSG00000048140	5	176074388	176086058	protein_coding
ENSG00000197153	-0.384939	7.48503	-4.25098	0.000422809	0.0422205	-0.133181	HIST1H3J	ENSG00000197153	6	27858093	27860884	protein_coding
ENSG00000101084	-0.954491	3.15424	-4.11388	0.000579064	0.0477848	-0.153966	C20orf24	ENSG00000101084	20	35234137	35240960	protein_coding
ENSG00000099624	-0.386547	5.24209	-4.14171	0.000543237	0.0467775	-0.156731	ATP5D	ENSG00000099624	19	1241749	1244824	protein_coding
ENSG00000152558	0.405559	5.55794	4.15261	0.000529822	0.0462932	-0.168675	TMEM123	ENSG00000152558	11	102267063	102341115	protein_coding
ENSG00000048052	0.718834	2.2412	4.11888	0.000572457	0.0477582	-0.189877	HDAC9	ENSG00000048052	7	18126572	19042039	protein_coding
ENSG00000234787	-0.840035	6.36064	-4.16721	0.000512364	0.0456177	-0.197379	LINC00458	ENSG00000234787	13	54689924	54707001	lincRNA
ENSG00000169715	-0.66358	5.49902	-4.13015	0.000557843	0.0474865	-0.206237	MT1E	ENSG00000169715	16	56659387	56661024	protein_coding
ENSG00000168298	-0.359967	9.10913	-4.2742	0.000400899	0.0403719	-0.206447	HIST1H1E	ENSG00000168298	6	26156559	26157343	protein_coding
ENSG00000075624	-0.20485	11.6713	-4.35721	0.000331491	0.0368141	-0.210061	ACTB	ENSG00000075624	7	5566782	5603415	protein_coding
ENSG00000021826	0.581115	3.93107	4.06117	0.000653545	0.0516306	-0.246386	CPS1	ENSG00000021826	2	211342406	211543831	protein_coding
ENSG00000125968	-0.344991	6.43547	-4.14369	0.000540772	0.0467775	-0.276313	ID1	ENSG00000125968	20	30193086	30194318	protein_coding
ENSG00000198087	0.320961	7.12549	4.17099	0.000507937	0.0456177	-0.285051	CD2AP	ENSG00000198087	6	47445525	47594999	protein_coding
ENSG00000162551	-0.321031	7.092	-4.16547	0.000514413	0.0456177	-0.289588	ALPL	ENSG00000162551	1	21835858	21904905	protein_coding
ENSG00000038427	0.371578	8.00202	4.18962	0.000486688	0.0450697	-0.316333	VCAN	ENSG00000038427	5	82767284	82878122	protein_coding
ENSG00000139618	0.451929	5.17426	4.06381	0.000649587	0.0516306	-0.322057	BRCA2	ENSG00000139618	13	32889611	32973805	protein_coding
ENSG00000083312	0.294573	8.09698	4.18339	0.000493693	0.0451273	-0.337543	TNPO1	ENSG00000083312	5	72112139	72212560	protein_coding
ENSG00000119314	0.319456	6.91711	4.12889	0.000559463	0.0474865	-0.359717	PTBP3	ENSG00000119314	9	114980715	115095947	protein_coding
ENSG00000127947	0.455471	5.21646	4.04396	0.000679881	0.0528041	-0.369462	PTPN12	ENSG00000127947	7	77166592	77269388	protein_coding
ENSG00000003402	0.614125	3.74748	3.995	0.000760761	0.0564502	-0.381726	CFLAR	ENSG00000003402	2	201980827	202041410	protein_coding
ENSG00000068137	-0.632187	4.03026	-3.99173	0.000766494	0.0564502	-0.390985	PLEKHH3	ENSG00000068137	17	40819932	40829048	protein_coding
ENSG00000172270	-0.25994	8.98618	-4.18736	0.00048922	0.0450697	-0.393179	BSG	ENSG00000172270	19	571297	583493	protein_coding
ENSG00000151914	0.408503	7.04158	4.11716	0.000574723	0.0477582	-0.397495	DST	ENSG00000151914	6	56322785	56819426	protein_coding
ENSG00000129951	-0.467843	5.15422	-4.02301	0.000713386	0.0539682	-0.406132	LPPR3	ENSG00000129951	19	812518	821967	protein_coding
ENSG00000095906	-0.442281	5.18515	-4.01771	0.00072212	0.0539682	-0.417581	NUBP2	ENSG00000095906	16	1832902	1839192	protein_coding
ENSG00000027075	0.825921	3.05849	3.98123	0.000785196	0.0568932	-0.420136	PRKCH	ENSG00000027075	14	61654277	62017694	protein_coding
ENSG00000240563	0.286416	8.8716	4.17161	0.000507219	0.0456177	-0.422763	L1TD1	ENSG00000240563	1	62660503	62678000	protein_coding
ENSG00000113810	0.319967	6.04194	4.06002	0.000655273	0.0516306	-0.423327	SMC4	ENSG00000113810	3	160117062	160152750	protein_coding
ENSG00000130764	-0.272326	6.65201	-4.08289	0.000621753	0.0509538	-0.432838	LRRC47	ENSG00000130764	1	3696784	3713068	protein_coding
ENSG00000144674	0.388243	6.29679	4.05948	0.000656082	0.0516306	-0.451732	GOLGA4	ENSG00000144674	3	37284668	37408242	protein_coding
ENSG00000143632	-0.71094	6.41143	-4.06039	0.000654721	0.0516306	-0.45316	ACTA1	ENSG00000143632	1	229566992	229569845	protein_coding
ENSG00000138398	0.313422	5.69294	4.01909	0.000719827	0.0539682	-0.475422	PPIG	ENSG00000138398	2	170440850	170497916	protein_coding
ENSG00000243709	-0.568319	5.8457	-4.02001	0.00071831	0.0539682	-0.485053	LEFTY1	ENSG00000243709	1	226073982	226099082	protein_coding
ENSG00000133612	-0.712355	2.8985	-3.94335	0.000856542	0.0589285	-0.500818	AGAP3	ENSG00000133612	7	150782918	150841523	protein_coding
ENSG00000100578	0.493704	4.4381	3.93845	0.000866245	0.0591585	-0.523509	KIAA0586	ENSG00000100578	14	58894103	59015216	protein_coding
ENSG00000160551	0.405376	6.92977	4.05347	0.000665203	0.052004	-0.528931	TAOK1	ENSG00000160551	17	27717482	27878922	protein_coding
ENSG00000184470	-1.84269	1.84553	-3.96614	0.000812874	0.0576526	-0.533731	TXNRD2	ENSG00000184470	22	19863040	19929341	protein_coding
ENSG00000181827	0.512653	4.69023	3.94265	0.000857918	0.0589285	-0.535664	RFX7	ENSG00000181827	15	56379478	56535483	protein_coding
ENSG00000095564	0.379941	5.62427	3.9879	0.000773263	0.0564502	-0.536068	BTAF1	ENSG00000095564	10	93683526	93790082	protein_coding
ENSG00000005513	-0.729691	3.25083	-3.92008	0.000903541	0.0598894	-0.538852	SOX8	ENSG00000005513	16	1031808	1036979	protein_coding
ENSG00000185338	-0.521628	4.36884	-3.91833	0.000907186	0.0598894	-0.558843	SOCS1	ENSG00000185338	16	11348262	11350036	protein_coding
ENSG00000147010	0.699846	3.16501	3.90979	0.000925133	0.0604031	-0.560628	SH3KBP1	ENSG00000147010	X	19552093	19905719	protein_coding
ENSG00000198339	-0.363697	7.80876	-4.06948	0.000641192	0.0516306	-0.56734	HIST1H4I	ENSG00000198339	6	27107076	27108418	protein_coding
ENSG00000078295	-0.366617	5.39919	-3.95981	0.000824787	0.0576526	-0.568055	ADCY2	ENSG00000078295	5	7396321	7830194	protein_coding
ENSG00000117000	0.342457	5.91182	3.9873	0.000774332	0.0564502	-0.569111	RLF	ENSG00000117000	1	40627045	40706593	protein_coding
ENSG00000128585	0.343482	5.7233	3.97337	0.000799509	0.0572323	-0.578916	MKLN1	ENSG00000128585	7	130794855	131181395	protein_coding
ENSG00000120137	0.305024	7.37068	4.0324	0.000698165	0.0535245	-0.616204	PANK3	ENSG00000120137	5	167975500	168006605	protein_coding
ENSG00000230426	0.927139	2.23887	3.89191	0.000963901	0.0622502	-0.628738	ERVMER61-1	ENSG00000230426	1	187610358	187612992	lincRNA
ENSG00000134291	-0.668082	4.28758	-3.87069	0.00101202	0.0623514	-0.651796	TMEM106C	ENSG00000134291	12	48357352	48362661	protein_coding
ENSG00000132819	-0.398054	5.52282	-3.9237	0.000896078	0.0598894	-0.659916	RBM38	ENSG00000132819	20	55966463	55984389	protein_coding
ENSG00000135837	0.382197	5.67136	3.93103	0.000881118	0.0594905	-0.665786	CEP350	ENSG00000135837	1	179923873	180084015	protein_coding
ENSG00000118482	0.338639	6.57394	3.96473	0.00081552	0.0576526	-0.690472	PHF3	ENSG00000118482	6	64345725	64489229	protein_coding
ENSG00000119778	0.550881	4.289	3.84672	0.00106922	0.0639034	-0.705333	ATAD2B	ENSG00000119778	2	23971534	24149984	protein_coding
ENSG00000021776	0.325967	7.02433	3.97541	0.000795765	0.0572323	-0.711686	AQR	ENSG00000021776	15	35147732	35262040	protein_coding
ENSG00000164398	0.843131	1.64235	3.87178	0.00100947	0.0623514	-0.717192	ACSL6	ENSG00000164398	5	131142683	131347936	protein_coding
ENSG00000173517	0.55685	4.30863	3.84072	0.00108405	0.0641447	-0.719932	PEAK1	ENSG00000173517	15	77400471	77712486	protein_coding
ENSG00000125676	0.414543	4.99702	3.8704	0.00101269	0.0623514	-0.721618	THOC2	ENSG00000125676	X	122734412	122866906	protein_coding
ENSG00000099822	-0.761669	1.99116	-3.84634	0.00107017	0.0639034	-0.731047	HCN2	ENSG00000099822	19	589893	617159	protein_coding
ENSG00000183091	1.20652	2.67955	3.83064	0.00110942	0.0649635	-0.731521	NEB	ENSG00000183091	2	152341850	152591001	protein_coding
ENSG00000148143	0.461947	6.66748	3.94824	0.000846974	0.0588573	-0.736609	ZNF462	ENSG00000148143	9	109625378	109775915	protein_coding
ENSG00000167232	0.375831	5.43495	3.88423	0.000981052	0.0623258	-0.740616	ZNF91	ENSG00000167232	19	23487793	23578362	protein_coding
ENSG00000184445	0.336041	6.11125	3.91217	0.000920096	0.0604031	-0.756766	KNTC1	ENSG00000184445	12	123011793	123110943	protein_coding
ENSG00000181449	-0.256037	7.2685	-3.96062	0.000823254	0.0576526	-0.764689	SOX2	ENSG00000181449	3	181429714	181432221	protein_coding
ENSG00000173272	-0.626557	4.34189	-3.8104	0.00116214	0.0660046	-0.78122	MZT2A	ENSG00000173272	2	132222473	132250316	protein_coding
ENSG00000143878	-0.622383	3.73591	-3.7964	0.00120007	0.0660046	-0.786999	RHOB	ENSG00000143878	2	20646835	20649200	protein_coding
ENSG00000141756	-0.35397	6.16192	-3.8985	0.000949423	0.0616502	-0.787032	FKBP10	ENSG00000141756	17	39968932	39979465	protein_coding
ENSG00000080824	0.240395	9.70252	4.03485	0.000694252	0.0535245	-0.793862	HSP90AA1	ENSG00000080824	14	102547075	102606036	protein_coding
ENSG00000156521	-0.591574	3.75741	-3.79195	0.00121238	0.0660046	-0.796497	TYSND1	ENSG00000156521	10	71897737	71906432	protein_coding
ENSG00000140406	-0.601519	3.67937	-3.78913	0.00122024	0.0660046	-0.801169	MESDC1	ENSG00000140406	15	81293295	81296342	protein_coding
ENSG00000160113	-0.332257	5.97651	-3.8808	0.000988801	0.0623258	-0.805729	NR2F6	ENSG00000160113	19	17342692	17356749	protein_coding
ENSG00000176022	-0.589714	3.65095	-3.77305	0.00126606	0.0671632	-0.833526	B3GALT6	ENSG00000176022	1	1167629	1170421	protein_coding
ENSG00000110367	0.240028	7.47346	3.93539	0.000872339	0.0592343	-0.841726	DDX6	ENSG00000110367	11	118620034	118661858	protein_coding
ENSG00000185504	-0.424948	4.70627	-3.79704	0.00119829	0.0660046	-0.84382	C17orf70	ENSG00000185504	17	79506911	79520987	protein_coding
ENSG00000054267	0.406798	4.60421	3.79346	0.00120817	0.0660046	-0.845126	ARID4B	ENSG00000054267	1	235294949	235491534	protein_coding
ENSG00000187017	-0.640248	3.24013	-3.75784	0.001311	0.0680289	-0.86377	ESPN	ENSG00000187017	1	6484848	6521430	protein_coding
ENSG00000137259	-0.321088	6.73306	-3.88875	0.000970923	0.0623258	-0.870621	HIST1H2AB	ENSG00000137259	6	26033320	26033796	protein_coding
ENSG00000104517	0.28825	7.74687	3.92169	0.000900203	0.0598894	-0.895691	UBR5	ENSG00000104517	8	103265240	103425069	protein_coding
ENSG00000124587	-0.425436	4.50114	-3.76236	0.00129749	0.067921	-0.897975	PEX6	ENSG00000124587	6	42931608	42946958	protein_coding
ENSG00000200488	-0.944314	3.79599	-3.74013	0.00136529	0.0690644	-0.903461	RN7SKP203	ENSG00000200488	2	76672205	76672536	misc_RNA
ENSG00000155657	0.427257	4.75389	3.77083	0.00127252	0.0672061	-0.908666	TTN	ENSG00000155657	2	179390716	179695529	protein_coding
ENSG00000241973	-0.740159	4.33958	-3.73659	0.00137643	0.0690644	-0.938462	PI4KA	ENSG00000241973	22	21061979	21213705	protein_coding
ENSG00000171634	0.429446	6.37717	3.84034	0.001085	0.0641447	-0.944497	BPTF	ENSG00000171634	17	65821640	65980494	protein_coding
ENSG00000117523	0.48642	6.84482	3.86038	0.00103624	0.0631472	-0.949522	PRRC2C	ENSG00000117523	1	171454651	171562650	protein_coding
ENSG00000173457	-0.291796	7.16137	-3.87198	0.00100901	0.0623514	-0.951896	PPP1R14B	ENSG00000173457	11	64011956	64014413	protein_coding
ENSG00000163286	-0.679568	2.82465	-3.7129	0.0014532	0.0716531	-0.957381	ALPPL2	ENSG00000163286	2	233271553	233275424	protein_coding
ENSG00000055609	0.449289	5.66794	3.79689	0.00119873	0.0660046	-0.957923	KMT2C	ENSG00000055609	7	151832010	152133090	protein_coding
ENSG00000184260	-0.334695	6.94549	-3.85768	0.00104268	0.0632153	-0.961337	HIST2H2AC	ENSG00000184260	1	149858525	149858961	protein_coding
ENSG00000124006	-0.362269	5.96063	-3.80676	0.00117189	0.0660046	-0.965931	OBSL1	ENSG00000124006	2	220415451	220436581	protein_coding
ENSG00000198792	-0.356242	5.2548	-3.76671	0.00128461	0.0675443	-0.970278	TMEM184B	ENSG00000198792	22	38615298	38669040	protein_coding
ENSG00000233276	-0.339457	7.58978	-3.8797	0.000991297	0.0623258	-0.973363	GPX1	ENSG00000233276	3	49394609	49396033	protein_coding
ENSG00000080345	0.32727	7.62685	3.88244	0.000985072	0.0623258	-0.973398	RIF1	ENSG00000080345	2	152266397	152364527	protein_coding
ENSG00000169679	0.289919	7.31443	3.86701	0.00102059	0.0625135	-0.979984	BUB1	ENSG00000169679	2	111395275	111435691	protein_coding
ENSG00000136381	0.323017	6.35974	3.8202	0.00113631	0.0660046	-0.986749	IREB2	ENSG00000136381	15	78729773	78793798	protein_coding
ENSG00000214063	-0.337236	5.61922	-3.77693	0.00125486	0.0668679	-0.992081	TSPAN4	ENSG00000214063	11	842808	867116	protein_coding
ENSG00000183117	0.883748	1.88449	3.71079	0.00146025	0.0717031	-0.996711	CSMD1	ENSG00000183117	8	2792875	4852494	protein_coding
ENSG00000197608	0.54659	3.78767	3.692	0.00152443	0.0733393	-1.00125	ZNF841	ENSG00000197608	19	52567719	52599018	protein_coding
ENSG00000170522	0.29372	6.48148	3.81234	0.00115699	0.0660046	-1.01772	ELOVL6	ENSG00000170522	4	110967002	111120355	protein_coding
ENSG00000133265	-0.411626	4.98979	-3.72588	0.0014106	0.0701348	-1.02531	HSPBP1	ENSG00000133265	19	55773599	55791749	protein_coding
ENSG00000144228	0.675889	3.73615	3.67847	0.00157241	0.0753423	-1.02779	SPOPL	ENSG00000144228	2	139259371	139331117	protein_coding
ENSG00000181588	-0.445013	5.6565	-3.75848	0.00130906	0.0680289	-1.03712	MEX3D	ENSG00000181588	19	1554668	1568057	protein_coding
ENSG00000187951	0.911029	1.55398	3.70367	0.00148424	0.0722839	-1.03871	ARHGAP11B	ENSG00000187951	15	30916697	31065196	protein_coding
ENSG00000143924	0.348817	6.52146	3.80446	0.00117807	0.0660046	-1.03928	EML4	ENSG00000143924	2	42396490	42559688	protein_coding
ENSG00000131263	0.330857	6.30176	3.79289	0.00120976	0.0660046	-1.04068	RLIM	ENSG00000131263	X	73805052	73834452	protein_coding
ENSG00000169855	0.388672	5.63522	3.74693	0.00134419	0.0686923	-1.06283	ROBO1	ENSG00000169855	3	78646390	79816965	protein_coding
ENSG00000160789	-0.328015	5.79294	-3.74605	0.00134691	0.0686923	-1.07974	LMNA	ENSG00000160789	1	156052364	156109880	protein_coding
ENSG00000187772	0.250021	7.57027	3.83049	0.00110979	0.0649635	-1.0839	LIN28B	ENSG00000187772	6	105404923	105531207	protein_coding
ENSG00000101134	0.707774	1.88994	3.66221	0.00163203	0.0759983	-1.08719	DOK5	ENSG00000101134	20	53092136	53267710	protein_coding
ENSG00000202512	-1.22129	2.0915	-3.65857	0.0016457	0.0759983	-1.08743	RN7SKP230	ENSG00000202512	5	109035201	109035535	misc_RNA
ENSG00000124466	0.721921	1.83954	3.65246	0.00166887	0.0759983	-1.10883	LYPD3	ENSG00000124466	19	43964939	43969812	protein_coding
ENSG00000168268	-0.30002	7.31639	-3.80175	0.00118543	0.0660046	-1.12114	NT5DC2	ENSG00000168268	3	52558386	52569070	protein_coding
ENSG00000113140	-0.259082	7.73926	-3.81516	0.00114952	0.0660046	-1.13001	SPARC	ENSG00000113140	5	151040657	151066726	protein_coding
ENSG00000157219	1.04409	1.62853	3.6505	0.00167638	0.0759983	-1.13137	HTR5A	ENSG00000157219	7	154862034	154877459	protein_coding
ENSG00000141526	-0.401439	7.25072	-3.7885	0.001222	0.0660046	-1.14256	SLC16A3	ENSG00000141526	17	80186273	80219005	protein_coding
ENSG00000203813	-0.308319	7.89029	-3.81057	0.00116169	0.0660046	-1.15263	HIST1H3H	ENSG00000203813	6	27777842	27778314	protein_coding
ENSG00000046604	0.280035	7.20745	3.77969	0.00124693	0.0667446	-1.1639	DSG2	ENSG00000046604	18	29078006	29128971	protein_coding
ENSG00000107833	-0.29109	6.36912	-3.73786	0.00137243	0.0690644	-1.16593	NPM3	ENSG00000107833	10	103541082	103543170	protein_coding
ENSG00000043355	-0.640608	3.51053	-3.6051	0.00185975	0.0814391	-1.17133	ZIC2	ENSG00000043355	13	100634026	100639018	protein_coding
ENSG00000166710	0.390944	6.36952	3.72791	0.00140406	0.0701028	-1.19116	B2M	ENSG00000166710	15	45003675	45011075	protein_coding
ENSG00000082269	0.416462	5.03031	3.65304	0.00166665	0.0759983	-1.19202	FAM135A	ENSG00000082269	6	71122644	71270877	protein_coding
ENSG00000137831	0.450722	4.7521	3.63626	0.00173186	0.0773672	-1.19419	UACA	ENSG00000137831	15	70946893	71055932	protein_coding
ENSG00000072501	0.392981	5.82666	3.6951	0.00151367	0.0731177	-1.19913	SMC1A	ENSG00000072501	X	53401070	53449677	protein_coding
ENSG00000143768	-0.404288	6.0571	-3.70477	0.00148052	0.0722839	-1.19958	LEFTY2	ENSG00000143768	1	226124298	226129189	protein_coding
ENSG00000269996	0.838091	2.21782	3.59259	0.00191373	0.0821724	-1.20493	RP11-343N15.5	ENSG00000269996	1	121133256	121134581	lincRNA
ENSG00000137992	0.326282	5.2913	3.66075	0.00163749	0.0759983	-1.20786	DBT	ENSG00000137992	1	100652475	100715390	protein_coding
ENSG00000106236	0.444737	4.13456	3.59337	0.00191029	0.0821724	-1.22223	NPTX2	ENSG00000106236	7	98246609	98259180	protein_coding
ENSG00000124486	0.300128	8.25771	3.79061	0.0012161	0.0660046	-1.23032	USP9X	ENSG00000124486	X	40944888	41095832	protein_coding
ENSG00000100605	-0.30367	6.51136	-3.7142	0.00144887	0.0716531	-1.23223	ITPK1	ENSG00000100605	14	93403259	93582665	protein_coding
ENSG00000161016	-0.239654	10.2744	-3.85505	0.00104899	0.0632748	-1.24136	RPL8	ENSG00000161016	8	146015150	146017972	protein_coding
ENSG00000114573	0.266948	7.28426	3.74715	0.00134351	0.0686923	-1.24309	ATP6V1A	ENSG00000114573	3	113465866	113530903	protein_coding
ENSG00000179271	-0.295259	6.31193	-3.69687	0.00150753	0.0731177	-1.24863	GADD45GIP1	ENSG00000179271	19	13064972	13068050	protein_coding
ENSG00000201901	-1.10173	2.04666	-3.56968	0.00201654	0.0841502	-1.25695	RN7SKP48	ENSG00000201901	4	86021649	86021976	misc_RNA
ENSG00000197461	-0.32395	5.61474	-3.64833	0.00168471	0.0759983	-1.26998	PDGFA	ENSG00000197461	7	536895	559933	protein_coding
ENSG00000049541	-0.280802	6.00754	-3.66877	0.00160771	0.0759983	-1.27511	RFC2	ENSG00000049541	7	73645829	73668774	protein_coding
ENSG00000177200	0.455568	4.24577	3.55972	0.00206294	0.0842403	-1.30146	CHD9	ENSG00000177200	16	53088945	53363062	protein_coding
ENSG00000102119	-0.331605	5.58434	-3.63093	0.0017531	0.0777316	-1.30482	EMD	ENSG00000102119	X	153607557	153609883	protein_coding
ENSG00000197409	-0.466736	6.23716	-3.6635	0.00162724	0.0759983	-1.31152	HIST1H3D	ENSG00000197409	6	26197068	26199521	protein_coding
ENSG00000196787	-0.366449	7.97542	-3.73626	0.00137745	0.0690644	-1.32431	HIST1H2AG	ENSG00000196787	6	27100832	27103070	protein_coding
ENSG00000058272	0.302727	6.34313	3.66489	0.00162207	0.0759983	-1.32617	PPP1R12A	ENSG00000058272	12	80167343	80329240	protein_coding
ENSG00000185813	-0.388078	5.23615	-3.59306	0.00191165	0.0821724	-1.34241	PCYT2	ENSG00000185813	17	79858841	79869340	protein_coding
ENSG00000068793	-0.291701	6.74501	-3.67362	0.00158998	0.0758784	-1.34732	CYFIP1	ENSG00000068793	15	22892005	23006016	protein_coding
ENSG00000114933	0.522931	5.34698	3.59218	0.00191549	0.0821724	-1.36103	INO80D	ENSG00000114933	2	206858445	206951027	protein_coding
ENSG00000152332	0.359227	5.19935	3.58323	0.00195506	0.0831155	-1.36275	UHMK1	ENSG00000152332	1	162467041	162499419	protein_coding
ENSG00000130224	0.597416	3.11637	3.50001	0.00236394	0.089369	-1.37688	LRCH2	ENSG00000130224	X	114345185	114468635	protein_coding
ENSG00000165724	-0.503076	4.71163	-3.54228	0.0021467	0.086041	-1.38242	ZMYND19	ENSG00000165724	9	140476531	140484942	protein_coding
ENSG00000157483	0.303084	6.5098	3.64645	0.00169197	0.0759983	-1.38583	MYO1E	ENSG00000157483	15	59427113	59665099	protein_coding
ENSG00000173482	0.720689	2.00159	3.50106	0.00235832	0.089369	-1.38654	PTPRM	ENSG00000173482	18	7566780	8406859	protein_coding
ENSG00000132466	0.396869	6.31816	3.63371	0.00174201	0.0775292	-1.39184	ANKRD17	ENSG00000132466	4	73939093	74124515	protein_coding
ENSG00000122507	-0.297404	6.62616	-3.64588	0.00169417	0.0759983	-1.39622	BBS9	ENSG00000122507	7	33168856	33645680	protein_coding
ENSG00000265830	-0.955586	4.96737	-3.54363	0.0021401	0.086041	-1.40573	AL592188.7	ENSG00000265830	GL000220.1	158123	158214	miRNA
ENSG00000129244	0.81735	1.86239	3.4901	0.00241795	0.0903538	-1.41342	ATP1B2	ENSG00000129244	17	7549945	7561086	protein_coding
ENSG00000125995	-0.436126	5.60514	-3.57881	0.00197492	0.0835161	-1.41516	ROMO1	ENSG00000125995	20	34287194	34288906	protein_coding
ENSG00000228594	-0.595284	3.33551	-3.47968	0.00247607	0.0910934	-1.41951	C1orf233	ENSG00000228594	1	1533392	1535476	protein_coding
ENSG00000185658	0.308224	6.80603	3.64571	0.00169482	0.0759983	-1.41982	BRWD1	ENSG00000185658	21	40556102	40693485	protein_coding
ENSG00000149273	-0.239479	10.426	-3.78011	0.00124573	0.0667446	-1.4218	RPS3	ENSG00000149273	11	75110530	75133324	protein_coding
ENSG00000135968	0.488699	4.83086	3.52155	0.00225069	0.0874018	-1.44755	GCC2	ENSG00000135968	2	109065017	109125871	protein_coding
ENSG00000112739	0.335675	5.58567	3.5637	0.00204425	0.0842403	-1.45435	PRPF4B	ENSG00000112739	6	4021501	4065217	protein_coding
ENSG00000141295	-0.581791	3.09226	-3.45932	0.00259353	0.0939601	-1.45691	SCRN2	ENSG00000141295	17	45915058	45918699	protein_coding
ENSG00000130726	-0.200908	9.98885	-3.74843	0.00133957	0.0686923	-1.45886	TRIM28	ENSG00000130726	19	59055458	59062089	protein_coding
ENSG00000058673	0.344404	5.58919	3.56144	0.00205484	0.0842403	-1.45965	ZC3H11A	ENSG00000058673	1	203764782	203823252	protein_coding
ENSG00000197837	-0.359417	7.33342	-3.64845	0.00168424	0.0759983	-1.46176	HIST4H4	ENSG00000197837	12	14920933	14924065	protein_coding
ENSG00000151962	0.409489	4.97818	3.52287	0.0022439	0.0874018	-1.46292	RBM46	ENSG00000151962	4	155702365	155749965	protein_coding
ENSG00000119333	-0.396869	5.2493	-3.53461	0.00218462	0.0862454	-1.46843	WDR34	ENSG00000119333	9	131395940	131419066	protein_coding
ENSG00000165434	0.271338	6.26659	3.59463	0.00190483	0.0821724	-1.47123	PGM2L1	ENSG00000165434	11	74041363	74109518	protein_coding
ENSG00000146476	0.302416	6.95345	3.6214	0.00179174	0.0791495	-1.48869	C6orf211	ENSG00000146476	6	151773422	151791236	protein_coding
ENSG00000093010	-1.51237	1.78893	-3.44765	0.00266334	0.094756	-1.49976	COMT	ENSG00000093010	22	19929130	19957498	protein_coding
ENSG00000166532	0.368689	5.67523	3.54555	0.00213076	0.086041	-1.50464	RIMKLB	ENSG00000166532	12	8834196	8935691	protein_coding
ENSG00000136444	-0.546683	3.94914	-3.448	0.00266121	0.094756	-1.50575	RSAD1	ENSG00000136444	17	48556161	48563336	protein_coding
ENSG00000135387	0.217107	8.39866	3.66409	0.00162503	0.0759983	-1.52331	CAPRIN1	ENSG00000135387	11	34073230	34122703	protein_coding
ENSG00000165915	-0.748591	3.14059	-3.421	0.00282974	0.0980343	-1.53298	SLC39A13	ENSG00000165915	11	47428683	47438047	protein_coding
ENSG00000169860	0.354409	5.78751	3.53871	0.00216427	0.086041	-1.53382	P2RY1	ENSG00000169860	3	152552736	152555841	protein_coding
ENSG00000169976	-0.314952	6.38694	-3.56931	0.00201824	0.0841502	-1.53552	SF3B5	ENSG00000169976	6	144416018	144416754	protein_coding
ENSG00000122335	0.712315	2.56853	3.40722	0.0029198	0.0987582	-1.55711	SERAC1	ENSG00000122335	6	158530536	158589312	protein_coding
ENSG00000198826	0.282067	6.39024	3.56115	0.00205622	0.0842403	-1.55858	ARHGAP11A	ENSG00000198826	15	32907345	32932150	protein_coding
ENSG00000167985	-0.523183	2.73606	-3.40534	0.00293227	0.0987582	-1.56092	SDHAF2	ENSG00000167985	11	61197514	61215001	protein_coding
ENSG00000171148	-0.301707	5.70504	-3.51878	0.00226492	0.087668	-1.5625	TADA3	ENSG00000171148	3	9821544	9834695	protein_coding
ENSG00000075292	0.272693	6.77357	3.57668	0.00198454	0.0836252	-1.56787	ZNF638	ENSG00000075292	2	71503691	71662199	protein_coding
ENSG00000133703	0.340577	6.05318	3.53711	0.0021722	0.086041	-1.57064	KRAS	ENSG00000133703	12	25357723	25403870	protein_coding
ENSG00000147251	0.416454	4.08624	3.42183	0.00282444	0.0980343	-1.57122	DOCK11	ENSG00000147251	X	117629861	117820126	protein_coding
ENSG00000169189	-0.59591	4.59713	-3.43956	0.0027128	0.095941	-1.58012	NSMCE1	ENSG00000169189	16	27236312	27280115	protein_coding
ENSG00000164463	0.825932	2.82891	3.39478	0.00300344	0.0999717	-1.58194	CREBRF	ENSG00000164463	5	172483355	172566291	protein_coding
ENSG00000174197	0.288459	6.64425	3.56301	0.0020475	0.0842403	-1.58368	MGA	ENSG00000174197	15	41913422	42062141	protein_coding
ENSG00000102189	0.708756	3.9551	3.40826	0.0029129	0.0987582	-1.58811	EEA1	ENSG00000102189	12	93164413	93323107	protein_coding
ENSG00000149212	0.439519	5.55775	3.49907	0.00236903	0.089369	-1.58862	SESN3	ENSG00000149212	11	94898704	94965705	protein_coding
ENSG00000138246	0.36867	5.22385	3.47822	0.00248427	0.0911131	-1.59069	DNAJC13	ENSG00000138246	3	132136370	132257876	protein_coding
ENSG00000136490	-0.390053	5.41283	-3.48212	0.00246232	0.0910506	-1.59971	LIMD2	ENSG00000136490	17	61773262	61778532	protein_coding
ENSG00000071537	0.413541	4.82578	3.44461	0.00268183	0.095129	-1.60908	SEL1L	ENSG00000071537	14	81937893	82000205	protein_coding
ENSG00000115548	0.328961	5.8927	3.50953	0.00231319	0.088267	-1.61031	KDM3A	ENSG00000115548	2	86667770	86719839	protein_coding
ENSG00000126010	-0.636791	3.44365	-3.38463	0.00307351	0.100929	-1.61134	GRPR	ENSG00000126010	X	16141679	16171144	protein_coding
ENSG00000131016	0.280828	7.35414	3.58247	0.00195846	0.0831155	-1.61366	AKAP12	ENSG00000131016	6	151561134	151679692	protein_coding
ENSG00000167508	-0.318181	6.48611	-3.53759	0.00216983	0.086041	-1.61871	MVD	ENSG00000167508	16	88718343	88729569	protein_coding
ENSG00000256771	0.278076	5.72452	3.49477	0.00239235	0.089679	-1.62082	ZNF253	ENSG00000256771	19	19976695	20005483	protein_coding
ENSG00000149823	-0.311288	6.01916	-3.50871	0.00231754	0.088267	-1.62372	VPS51	ENSG00000149823	11	64856796	64879332	protein_coding
ENSG00000139209	0.70766	3.27144	3.37642	0.0031313	0.101943	-1.6241	SLC38A4	ENSG00000139209	12	47158546	47226191	protein_coding
ENSG00000147403	-0.275375	9.85394	-3.66687	0.00161473	0.0759983	-1.63009	RPL10	ENSG00000147403	X	153618315	153637504	protein_coding
ENSG00000198899	0.623063	4.7938	3.43011	0.00277177	0.0971593	-1.63254	MT-ATP6	ENSG00000198899	MT	8527	9207	protein_coding
ENSG00000127990	0.546793	2.89333	3.36615	0.00320513	0.102433	-1.63853	SGCE	ENSG00000127990	7	94214542	94285521	protein_coding
ENSG00000095002	0.224666	8.23111	3.60408	0.00186413	0.0814391	-1.64275	MSH2	ENSG00000095002	2	47630108	47789450	protein_coding
ENSG00000104133	0.359849	5.23987	3.44893	0.00265562	0.094756	-1.65509	SPG11	ENSG00000104133	15	44854894	44955876	protein_coding
ENSG00000146247	0.311736	6.27446	3.51033	0.00230901	0.088267	-1.65568	PHIP	ENSG00000146247	6	79645584	79787953	protein_coding
ENSG00000156273	0.286269	5.91509	3.48621	0.00243948	0.0908725	-1.66351	BACH1	ENSG00000156273	21	30566392	31003071	protein_coding
ENSG00000203668	0.324679	6.61165	3.52251	0.00224577	0.0874018	-1.66853	CHML	ENSG00000203668	1	241792155	241799232	protein_coding
ENSG00000132507	-0.201121	8.75934	-3.60516	0.00185951	0.0814391	-1.68157	EIF5A	ENSG00000132507	17	7210318	7215774	protein_coding
ENSG00000071794	0.409552	6.81003	3.52623	0.00222676	0.0873286	-1.68209	HLTF	ENSG00000071794	3	148747914	148804341	protein_coding
ENSG00000187097	0.692988	1.86077	3.34567	0.00335747	0.104442	-1.68392	ENTPD5	ENSG00000187097	14	74424713	74486102	protein_coding
ENSG00000103202	-0.353451	5.82704	-3.46502	0.00256009	0.0931484	-1.69168	NME4	ENSG00000103202	16	446725	460367	protein_coding
ENSG00000166794	-0.277045	7.08389	-3.52808	0.00221739	0.0872492	-1.70424	PPIB	ENSG00000166794	15	64448011	64455404	protein_coding
ENSG00000068366	0.263728	6.43648	3.49642	0.00238339	0.0896259	-1.70517	ACSL4	ENSG00000068366	X	108867473	108976632	protein_coding
ENSG00000121741	0.286924	7.5593	3.54685	0.00212444	0.086041	-1.71147	ZMYM2	ENSG00000121741	13	20532810	20665968	protein_coding
ENSG00000143970	0.414636	5.01437	3.40744	0.00291835	0.0987582	-1.71242	ASXL2	ENSG00000143970	2	25956622	26101385	protein_coding
ENSG00000082898	0.216052	8.57317	3.58518	0.00194641	0.0831155	-1.71243	XPO1	ENSG00000082898	2	61704984	61765761	protein_coding
ENSG00000184164	-0.371476	4.49244	-3.37237	0.00316022	0.102433	-1.71424	CRELD2	ENSG00000184164	22	50311815	50321188	protein_coding
ENSG00000134313	0.361722	4.98778	3.40512	0.00293374	0.0987582	-1.71439	KIDINS220	ENSG00000134313	2	8865408	8977760	protein_coding
ENSG00000145703	0.328923	6.97186	3.51422	0.00228862	0.088267	-1.72558	IQGAP2	ENSG00000145703	5	75699074	76003957	protein_coding
ENSG00000130558	-0.516878	3.40098	-3.32528	0.0035162	0.106438	-1.72742	OLFM1	ENSG00000130558	9	137967268	138013025	protein_coding
ENSG00000164237	-0.551145	2.82007	-3.31905	0.00356613	0.107282	-1.72944	CMBL	ENSG00000164237	5	10275987	10308138	protein_coding
ENSG00000101745	0.433723	4.5455	3.3665	0.00320257	0.102433	-1.73628	ANKRD12	ENSG00000101745	18	9136226	9285983	protein_coding
ENSG00000163359	0.861358	2.11902	3.31495	0.00359938	0.107867	-1.73718	COL6A3	ENSG00000163359	2	238232646	238323018	protein_coding
ENSG00000197956	-0.457214	4.41253	-3.357	0.0032723	0.103111	-1.73742	S100A6	ENSG00000197956	1	153507075	153508720	protein_coding
ENSG00000103254	-0.58117	3.09963	-3.31331	0.00361283	0.107867	-1.7442	FAM173A	ENSG00000103254	16	770581	772601	protein_coding
ENSG00000169718	-0.382158	4.8511	-3.37816	0.00311895	0.101943	-1.74668	DUS1L	ENSG00000169718	17	80015382	80023763	protein_coding
ENSG00000112297	0.465382	4.73499	3.36913	0.00318357	0.102433	-1.75467	AIM1	ENSG00000112297	6	106959730	107018326	protein_coding
ENSG00000140386	0.536408	2.81111	3.30273	0.00370029	0.10871	-1.76144	SCAPER	ENSG00000140386	15	76640526	77197785	protein_coding
ENSG00000223496	-0.375321	4.3412	-3.34049	0.00339709	0.104505	-1.76244	EXOSC6	ENSG00000223496	16	70284134	70285833	protein_coding
ENSG00000108528	-0.287207	6.26345	-3.45724	0.00260583	0.0940114	-1.76612	SLC25A11	ENSG00000108528	17	4840425	4843546	protein_coding
ENSG00000247596	-0.434989	4.11386	-3.32478	0.00352018	0.106438	-1.77048	TWF2	ENSG00000247596	3	52262626	52273276	protein_coding
ENSG00000187140	-0.702435	2.36217	-3.29375	0.00377621	0.109982	-1.77562	FOXD3	ENSG00000187140	1	63788730	63790797	protein_coding
ENSG00000119383	-0.24633	6.91762	-3.48348	0.0024547	0.0910506	-1.78421	PPP2R4	ENSG00000119383	9	131873229	131911225	protein_coding
ENSG00000197102	0.302161	8.32697	3.54059	0.00215502	0.086041	-1.79121	DYNC1H1	ENSG00000197102	14	102430865	102517129	protein_coding
ENSG00000184261	-0.599703	3.28568	-3.29129	0.00379727	0.110325	-1.79146	KCNK12	ENSG00000184261	2	47743720	47798078	protein_coding
ENSG00000108379	-0.57936	3.2428	-3.28893	0.00381765	0.110377	-1.79501	WNT3	ENSG00000108379	17	44839872	44910520	protein_coding
ENSG00000099817	-0.268324	6.98113	-3.48124	0.00246725	0.0910506	-1.79502	POLR2E	ENSG00000099817	19	1086594	1095598	protein_coding
ENSG00000169223	-0.253115	6.79826	-3.46947	0.0025343	0.0926618	-1.80106	LMAN2	ENSG00000169223	5	176758563	176778853	protein_coding
ENSG00000101182	-0.25621	7.74127	-3.51099	0.00230552	0.088267	-1.8037	PSMA7	ENSG00000101182	20	60711791	60718496	protein_coding
ENSG00000141985	-0.280311	5.79183	-3.40935	0.00290572	0.0987582	-1.80925	SH3GL1	ENSG00000141985	19	4360367	4400544	protein_coding
ENSG00000068489	0.335865	4.93887	3.35597	0.00327997	0.103111	-1.81118	PRR11	ENSG00000068489	17	57232860	57282066	protein_coding
ENSG00000201793	-0.971752	2.64974	-3.27331	0.00395477	0.111285	-1.81578	RN7SKP9	ENSG00000201793	13	99857962	99858260	misc_RNA
ENSG00000133863	0.500455	3.57442	3.28324	0.00386701	0.110413	-1.81682	TEX15	ENSG00000133863	8	30689060	30748122	protein_coding
ENSG00000261116	0.640973	2.1525	3.27233	0.00396351	0.111285	-1.81685	RP3-523K23.2	ENSG00000261116	6	54807965	54809897	sense_overlapping
ENSG00000138688	0.396748	5.2267	3.36416	0.00321965	0.102433	-1.83373	KIAA1109	ENSG00000138688	4	123073488	123283913	protein_coding
ENSG00000181450	0.312209	5.81803	3.39988	0.00296891	0.0993791	-1.83708	ZNF678	ENSG00000181450	1	227751244	227865144	protein_coding
ENSG00000108518	-0.208187	9.47858	-3.55584	0.0020813	0.0846989	-1.84773	PFN1	ENSG00000108518	17	4848947	4852356	protein_coding
ENSG00000108055	0.315325	6.45544	3.43033	0.00277034	0.0971593	-1.85104	SMC3	ENSG00000108055	10	112327449	112364394	protein_coding
ENSG00000140983	-0.311446	5.44312	-3.36357	0.00322394	0.102433	-1.86206	RHOT2	ENSG00000140983	16	718086	724174	protein_coding
ENSG00000167969	-0.346904	5.15299	-3.34096	0.00339352	0.104505	-1.86774	ECI1	ENSG00000167969	16	2289396	2302301	protein_coding
ENSG00000105732	-0.366663	4.44401	-3.29518	0.00376409	0.109899	-1.86807	ZNF574	ENSG00000105732	19	42572629	42585701	protein_coding
ENSG00000167526	-0.275951	10.2769	-3.57453	0.00199434	0.083741	-1.86946	RPL13	ENSG00000167526	16	89627065	89630950	protein_coding
ENSG00000116127	0.456615	5.59536	3.37066	0.00317252	0.102433	-1.87011	ALMS1	ENSG00000116127	2	73612886	73837920	protein_coding
ENSG00000253982	-0.550562	3.20895	-3.24922	0.00417586	0.11381	-1.87206	CTD-2336O2.1	ENSG00000253982	8	1710156	1712668	antisense
ENSG00000136026	-0.247668	6.26333	-3.40199	0.00295466	0.0991814	-1.88543	CKAP4	ENSG00000136026	12	106631655	106698057	protein_coding
ENSG00000135951	0.709206	1.82469	3.2371	0.0042916	0.115542	-1.88728	TSGA10	ENSG00000135951	2	99613724	99771427	protein_coding
ENSG00000105372	-0.293674	10.1469	-3.56184	0.00205295	0.0842403	-1.88734	RPS19	ENSG00000105372	19	42363988	42376994	protein_coding
ENSG00000127561	-0.377061	4.73732	-3.30216	0.00370508	0.10871	-1.89102	SYNGR3	ENSG00000127561	16	2039661	2044276	protein_coding
ENSG00000097021	-0.257618	6.14049	-3.38986	0.00303721	0.100253	-1.8959	ACOT7	ENSG00000097021	1	6324329	6454451	protein_coding
ENSG00000169230	-0.265128	6.51926	-3.41043	0.00289855	0.0987582	-1.89878	PRELID1	ENSG00000169230	5	176730775	176733960	protein_coding
ENSG00000251562	0.374609	7.4666	3.45641	0.00261077	0.0940114	-1.90115	MALAT1	ENSG00000251562	11	65265233	65273940	lincRNA
ENSG00000092068	-0.332196	5.48355	-3.33696	0.00342436	0.104847	-1.92325	SLC7A8	ENSG00000092068	14	23594504	23652883	protein_coding
ENSG00000076604	-0.270451	6.78168	-3.41157	0.00289106	0.0987582	-1.92452	TRAF4	ENSG00000076604	17	27071002	27077974	protein_coding
ENSG00000144485	-0.544338	3.90301	-3.23647	0.00429768	0.115542	-1.93028	HES6	ENSG00000144485	2	239146908	239149303	protein_coding
ENSG00000174775	-0.529046	3.99628	-3.23915	0.00427182	0.115368	-1.93232	HRAS	ENSG00000174775	11	532242	537287	protein_coding
ENSG00000166266	0.334805	5.28848	3.3192	0.0035649	0.107282	-1.93742	CUL5	ENSG00000166266	11	107879459	107978503	protein_coding
ENSG00000156650	0.405229	4.96723	3.28964	0.00381148	0.110377	-1.95449	KAT6B	ENSG00000156650	10	76585340	76792380	protein_coding
ENSG00000165804	-0.343907	5.31554	-3.30987	0.00364101	0.108061	-1.95599	ZNF219	ENSG00000165804	14	21558205	21572881	protein_coding
ENSG00000128595	0.223103	7.69137	3.43573	0.00273656	0.0964944	-1.96682	CALU	ENSG00000128595	7	128379346	128411861	protein_coding
ENSG00000116786	-0.431091	4.98914	-3.27863	0.00390755	0.11082	-1.97336	PLEKHM2	ENSG00000116786	1	16010827	16061264	protein_coding
ENSG00000164054	-0.243182	7.52622	-3.42283	0.00281805	0.0980343	-1.97667	SHISA5	ENSG00000164054	3	48509197	48542259	protein_coding
ENSG00000075151	0.321695	5.55258	3.31438	0.00360404	0.107867	-1.98418	EIF4G3	ENSG00000075151	1	21132963	21503377	protein_coding
ENSG00000175221	-0.405757	5.1521	-3.28131	0.00388393	0.110413	-1.99065	MED16	ENSG00000175221	19	867962	893218	protein_coding
ENSG00000162688	0.300141	6.96658	3.39097	0.00302961	0.100253	-1.99397	AGL	ENSG00000162688	1	100315640	100389579	protein_coding
ENSG00000024526	0.275767	6.14824	3.34233	0.00338295	0.104505	-2.00328	DEPDC1	ENSG00000024526	1	68939835	68962904	protein_coding
ENSG00000188931	0.866024	1.45819	3.17918	0.00488932	0.123093	-2.00468	C1orf192	ENSG00000188931	1	161334521	161337664	protein_coding
ENSG00000128849	0.305974	6.01635	3.33229	0.0034608	0.105178	-2.00796	CGNL1	ENSG00000128849	15	57668165	57842925	protein_coding
ENSG00000136044	0.540511	3.40794	3.17823	0.00489983	0.123097	-2.01754	APPL2	ENSG00000136044	12	105567074	105630016	protein_coding
ENSG00000158156	-0.508547	3.6532	-3.18307	0.00484677	0.122541	-2.01996	XKR8	ENSG00000158156	1	28285973	28294607	protein_coding
ENSG00000149923	-0.29853	6.50717	-3.35251	0.00330585	0.103377	-2.02026	PPP4C	ENSG00000149923	16	30087299	30096698	protein_coding
ENSG00000180626	0.40292	3.97403	3.19484	0.00472019	0.120852	-2.02118	ZNF594	ENSG00000180626	17	5082831	5095178	protein_coding
ENSG00000125319	-0.460794	4.20154	-3.20537	0.0046096	0.120436	-2.02287	C17orf53	ENSG00000125319	17	42219274	42239844	protein_coding
ENSG00000171681	0.276922	6.35712	3.34419	0.00336877	0.104505	-2.02536	ATF7IP	ENSG00000171681	12	14518610	14651697	protein_coding
ENSG00000101444	-0.216745	8.78655	-3.44877	0.00265658	0.094756	-2.02872	AHCY	ENSG00000101444	20	32868074	32899608	protein_coding
ENSG00000116514	-0.514976	3.27308	-3.16701	0.00502489	0.123549	-2.03448	RNF19B	ENSG00000116514	1	33402046	33430286	protein_coding
ENSG00000162493	-0.27063	6.58084	-3.34953	0.00332823	0.103804	-2.03778	PDPN	ENSG00000162493	1	13909960	13944452	protein_coding
ENSG00000123384	0.34685	6.8957	3.36595	0.0032066	0.102433	-2.04055	LRP1	ENSG00000123384	12	57522276	57607134	protein_coding
ENSG00000185189	-0.588864	2.68959	-3.15602	0.00515045	0.124384	-2.04269	NRBP2	ENSG00000185189	8	144915764	144924200	protein_coding
ENSG00000126777	0.277743	6.69945	3.35446	0.00329126	0.103193	-2.04342	KTN1	ENSG00000126777	14	56025790	56168244	protein_coding
ENSG00000088325	0.23363	6.9188	3.36507	0.00321301	0.102433	-2.04486	TPX2	ENSG00000088325	20	30327074	30389608	protein_coding
ENSG00000092201	0.218123	7.95584	3.40938	0.00290552	0.0987582	-2.04802	SUPT16H	ENSG00000092201	14	21819631	21852425	protein_coding
ENSG00000165449	0.386	4.11817	3.1879	0.00479443	0.121476	-2.05038	SLC16A9	ENSG00000165449	10	61410523	61495760	protein_coding
ENSG00000126787	0.279731	7.27028	3.37756	0.00312321	0.101943	-2.05385	DLGAP5	ENSG00000126787	14	55614830	55658396	protein_coding
ENSG00000105640	-0.240636	9.53908	-3.46447	0.00256329	0.0931484	-2.0545	RPL18A	ENSG00000105640	19	17970685	17974962	protein_coding
ENSG00000133422	0.309294	5.19822	3.25445	0.00412688	0.113781	-2.06129	MORC2	ENSG00000133422	22	31321117	31364284	protein_coding
ENSG00000120885	-0.257372	7.0538	-3.36119	0.00324137	0.102713	-2.06418	CLU	ENSG00000120885	8	27454434	27472548	protein_coding
ENSG00000154118	-0.360082	4.52008	-3.20421	0.00462162	0.120436	-2.06518	JPH3	ENSG00000154118	16	87635441	87731762	protein_coding
ENSG00000167930	-0.517917	4.3875	-3.19209	0.00474947	0.120852	-2.06759	ITFG3	ENSG00000167930	16	284545	319942	protein_coding
ENSG00000104904	-0.199742	8.60429	-3.42363	0.00281288	0.0980343	-2.06984	OAZ1	ENSG00000104904	19	2269485	2273487	protein_coding
ENSG00000256223	0.599023	3.31052	3.14573	0.00527076	0.125984	-2.07701	ZNF10	ENSG00000256223	12	133707161	133736051	protein_coding
ENSG00000131899	-0.301297	6.67578	-3.33482	0.00344108	0.104847	-2.07899	LLGL1	ENSG00000131899	17	18128901	18148189	protein_coding
ENSG00000138336	0.274901	7.08781	3.35668	0.00327469	0.103111	-2.08095	TET1	ENSG00000138336	10	70320413	70454239	protein_coding
ENSG00000091409	0.236876	6.7707	3.33967	0.00340346	0.104505	-2.08345	ITGA6	ENSG00000091409	2	173292082	173371181	protein_coding
ENSG00000173809	0.491188	4.61094	3.20183	0.00464651	0.120556	-2.08522	TDRD12	ENSG00000173809	19	33210659	33320483	protein_coding
ENSG00000078687	0.39136	4.73859	3.21049	0.00455684	0.119798	-2.08666	TNRC6C	ENSG00000078687	17	76000249	76104916	protein_coding
ENSG00000137672	0.659739	1.93217	3.12203	0.00555843	0.129006	-2.09947	TRPC6	ENSG00000137672	11	101322295	101743293	protein_coding
ENSG00000161203	-0.198307	8.13595	-3.39065	0.00303178	0.100253	-2.10266	AP2M1	ENSG00000161203	3	183892477	183901879	protein_coding
ENSG00000100503	0.628154	3.17402	3.12956	0.00546546	0.128099	-2.10521	NIN	ENSG00000100503	14	51186481	51297839	protein_coding
ENSG00000105404	-0.416381	5.49241	-3.24885	0.00417935	0.11381	-2.10573	RABAC1	ENSG00000105404	19	42460833	42463542	protein_coding
ENSG00000135108	0.288353	5.97856	3.28401	0.00386033	0.110413	-2.10626	FBXO21	ENSG00000135108	12	117581146	117628336	protein_coding
ENSG00000179403	-0.331623	4.83957	-3.20557	0.00460753	0.120436	-2.1078	VWA1	ENSG00000179403	1	1370241	1378262	protein_coding
ENSG00000188785	0.610482	2.8338	3.12359	0.00553908	0.128808	-2.10825	ZNF548	ENSG00000188785	19	57901218	57912786	protein_coding
ENSG00000011258	0.274979	5.67479	3.26365	0.00404202	0.112486	-2.10862	MBTD1	ENSG00000011258	17	49254786	49337524	protein_coding
ENSG00000159069	-0.347558	5.52016	-3.24875	0.0041803	0.11381	-2.11441	FBXW5	ENSG00000159069	9	139834887	139839148	protein_coding
ENSG00000257151	0.317735	5.93661	3.27573	0.00393326	0.111029	-2.11834	PWAR6	ENSG00000257151	15	25277020	25281637	lincRNA
ENSG00000115524	0.206026	8.55582	3.3963	0.00299315	0.0999089	-2.12718	SF3B1	ENSG00000115524	2	198254508	198299815	protein_coding
ENSG00000189067	-0.220268	8.43363	-3.38446	0.00307466	0.100929	-2.14114	LITAF	ENSG00000189067	16	11641853	11730237	protein_coding
ENSG00000171345	-0.252482	6.19978	-3.27568	0.00393364	0.111029	-2.1489	KRT19	ENSG00000171345	17	39679869	39684560	protein_coding
ENSG00000060749	0.29268	6.29452	3.2819	0.0038788	0.110413	-2.15128	QSER1	ENSG00000060749	11	32914724	33014862	protein_coding
ENSG00000130731	-0.312517	5.33128	-3.21774	0.00448302	0.118645	-2.15258	C16orf13	ENSG00000130731	16	684429	686358	protein_coding
ENSG00000163939	0.301968	5.79742	3.25077	0.00416127	0.11381	-2.1527	PBRM1	ENSG00000163939	3	52579368	52719933	protein_coding
ENSG00000198146	0.270613	7.345	3.33501	0.00343958	0.104847	-2.15365	ZNF770	ENSG00000198146	15	35270542	35280488	protein_coding
ENSG00000105976	0.403272	4.99311	3.19323	0.00473726	0.120852	-2.15846	MET	ENSG00000105976	7	116312444	116438440	protein_coding
ENSG00000164209	0.3286	4.85921	3.18178	0.00486085	0.122636	-2.16382	SLC25A46	ENSG00000164209	5	110073837	110100857	protein_coding
ENSG00000105131	-0.518253	3.52208	-3.10429	0.00578364	0.130844	-2.16771	EPHX3	ENSG00000105131	19	15337730	15344246	protein_coding
ENSG00000163714	0.328784	6.97785	3.30889	0.00364912	0.108061	-2.17289	U2SURP	ENSG00000163714	3	142683339	142779567	protein_coding
ENSG00000066777	0.272675	7.02498	3.31065	0.0036346	0.108061	-2.17396	ARFGEF1	ENSG00000066777	8	68085747	68255912	protein_coding
ENSG00000187815	0.615583	2.13171	3.08249	0.00607268	0.133247	-2.17398	ZFP69	ENSG00000187815	1	40942887	40962015	protein_coding
ENSG00000112773	0.966701	1.87078	3.07223	0.00621346	0.134428	-2.19166	FAM46A	ENSG00000112773	6	82201156	82462491	protein_coding
ENSG00000092140	0.248172	6.48713	3.27048	0.00398016	0.111285	-2.19927	G2E3	ENSG00000092140	14	31028329	31089269	protein_coding
ENSG00000018236	0.329031	5.63081	3.21419	0.00451893	0.11912	-2.20715	CNTN1	ENSG00000018236	12	41086244	41466220	protein_coding
ENSG00000078177	0.285295	6.39535	3.2598	0.00407732	0.112676	-2.21109	N4BP2	ENSG00000078177	4	40058446	40159872	protein_coding
ENSG00000101439	-0.483592	3.29174	-3.07452	0.00618178	0.134293	-2.21492	CST3	ENSG00000101439	20	23608534	23619110	protein_coding
ENSG00000271347	0.520695	4.08284	3.09959	0.00584486	0.131046	-2.22342	RP11-701H24.7	ENSG00000271347	15	25236633	25236900	sense_intronic
ENSG00000176485	-0.27992	7.53131	-3.30809	0.00365569	0.108061	-2.22634	PLA2G16	ENSG00000176485	11	63340667	63384355	protein_coding
ENSG00000106077	-0.563496	2.5482	-3.058	0.00641397	0.135563	-2.22707	ABHD11	ENSG00000106077	7	73150424	73153197	protein_coding
ENSG00000168264	-0.422746	5.26805	-3.17408	0.00494573	0.123198	-2.23125	IRF2BP2	ENSG00000168264	1	234740015	234745271	protein_coding
ENSG00000132274	-0.50452	3.42661	-3.06915	0.00625634	0.134428	-2.2314	TRIM22	ENSG00000132274	11	5710919	5758319	protein_coding
ENSG00000157741	0.447972	5.61682	3.19814	0.00468524	0.120852	-2.23838	UBN2	ENSG00000157741	7	138915102	138992982	protein_coding
ENSG00000244180	-0.728939	5.26789	-3.16637	0.00503221	0.123549	-2.24069	AL592188.2	ENSG00000244180	GL000220.1	107448	107561	miRNA
ENSG00000104964	-0.324796	6.06113	-3.2222	0.00443815	0.11772	-2.24166	AES	ENSG00000104964	19	3052908	3063105	protein_coding
ENSG00000145916	-0.256058	5.6031	-3.19265	0.00474351	0.120852	-2.24523	RMND5B	ENSG00000145916	5	177557997	177577566	protein_coding
ENSG00000091039	0.229062	7.14016	3.28299	0.0038692	0.110413	-2.24573	OSBPL8	ENSG00000091039	12	76745577	76953589	protein_coding
ENSG00000104872	-0.293907	6.25533	-3.23217	0.00433953	0.115816	-2.24683	PIH1D1	ENSG00000104872	19	49949555	49956754	protein_coding
ENSG00000103187	-0.23908	5.96247	-3.21399	0.00452099	0.11912	-2.24952	COTL1	ENSG00000103187	16	84599200	84651683	protein_coding
ENSG00000123143	-0.264317	6.97477	-3.27134	0.00397244	0.111285	-2.2506	PKN1	ENSG00000123143	19	14543865	14582679	protein_coding
ENSG00000255103	0.420408	4.82239	3.13425	0.00540832	0.127159	-2.25665	KIAA0754	ENSG00000255103	1	39876151	39882154	protein_coding
ENSG00000081087	0.365716	4.5892	3.11451	0.00565282	0.129866	-2.26193	OSTM1	ENSG00000081087	6	108362613	108487058	protein_coding
ENSG00000166801	0.409275	4.21687	3.0885	0.00599167	0.132587	-2.26239	FAM111A	ENSG00000166801	11	58910221	58922512	protein_coding
ENSG00000117411	-0.368306	5.43931	-3.17133	0.00497643	0.123198	-2.26241	B4GALT2	ENSG00000117411	1	44444615	44456840	protein_coding
ENSG00000123200	0.380882	5.39916	3.17156	0.00497378	0.123198	-2.26393	ZC3H13	ENSG00000123200	13	46528600	46626894	protein_coding
ENSG00000112414	0.48355	3.47341	3.05104	0.0065144	0.136208	-2.26847	GPR126	ENSG00000112414	6	142622991	142767403	protein_coding
ENSG00000105974	-0.500666	3.45297	-3.05051	0.0065221	0.136208	-2.26896	CAV1	ENSG00000105974	7	116164839	116201233	protein_coding
ENSG00000151650	-0.376838	4.69809	-3.11214	0.00568293	0.129866	-2.27816	VENTX	ENSG00000151650	10	135050908	135055433	protein_coding
ENSG00000164164	0.326439	5.98418	3.20289	0.00463543	0.120531	-2.27949	OTUD4	ENSG00000164164	4	146031990	146101313	protein_coding
ENSG00000213949	0.41308	4.08118	3.06914	0.00625649	0.134428	-2.28444	ITGA1	ENSG00000213949	5	52083730	52255040	protein_coding
ENSG00000128052	0.241333	7.07823	3.26056	0.00407035	0.112676	-2.28761	KDR	ENSG00000128052	4	55944644	55991756	protein_coding
ENSG00000173511	-0.425317	4.37157	-3.08323	0.00606266	0.133247	-2.29053	VEGFB	ENSG00000173511	11	64002010	64006259	protein_coding
ENSG00000039560	0.210897	8.17579	3.30531	0.00367879	0.108474	-2.29391	RAI14	ENSG00000039560	5	34656342	34832732	protein_coding
ENSG00000213465	-0.370491	5.00059	-3.12484	0.00552352	0.128698	-2.29582	ARL2	ENSG00000213465	11	64781585	64789656	protein_coding
ENSG00000058085	-0.316889	5.55913	-3.16413	0.00505756	0.12357	-2.29818	LAMC2	ENSG00000058085	1	183155373	183214035	protein_coding
ENSG00000125505	-0.34754	5.42417	-3.15334	0.00518159	0.124384	-2.30155	MBOAT7	ENSG00000125505	19	54677107	54693733	protein_coding
ENSG00000143442	0.360356	4.86564	3.11391	0.00566045	0.129866	-2.30474	POGZ	ENSG00000143442	1	151375200	151431941	protein_coding
ENSG00000127481	0.300758	6.95335	3.2459	0.00420728	0.113884	-2.30588	UBR4	ENSG00000127481	1	19401000	19536770	protein_coding
ENSG00000160285	-0.307867	7.0293	-3.2472	0.00419496	0.11381	-2.30592	LSS	ENSG00000160285	21	47608055	47648738	protein_coding
ENSG00000128228	-0.554892	3.60932	-3.03628	0.00673223	0.137463	-2.30626	SDF2L1	ENSG00000128228	22	21996550	21998587	protein_coding
ENSG00000152578	0.567477	2.63137	3.01597	0.00704366	0.141624	-2.3091	GRIA4	ENSG00000152578	11	105480721	105852819	protein_coding
ENSG00000083857	0.260175	7.85453	3.28449	0.0038561	0.110413	-2.31095	FAT1	ENSG00000083857	4	187508937	187647876	protein_coding
ENSG00000179195	0.351547	4.43557	3.07677	0.00615082	0.133865	-2.31665	ZNF664	ENSG00000179195	12	124456392	124499986	protein_coding
ENSG00000205339	0.215601	8.34929	3.29609	0.0037563	0.109899	-2.32872	IPO7	ENSG00000205339	11	9406169	9469673	protein_coding
ENSG00000122643	0.437892	3.96415	3.03969	0.00668129	0.137463	-2.32952	NT5C3A	ENSG00000122643	7	33053742	33102409	protein_coding
ENSG00000178719	-0.324334	4.97453	-3.105	0.00577455	0.130844	-2.33541	GRINA	ENSG00000178719	8	145064226	145067583	protein_coding
ENSG00000185122	-0.294122	5.48441	-3.14163	0.00531957	0.126425	-2.33591	HSF1	ENSG00000185122	8	145515280	145538385	protein_coding
ENSG00000259959	0.828545	2.00947	2.9929	0.00741432	0.144909	-2.33814	RP11-121C2.2	ENSG00000259959	4	47842139	47846356	lincRNA
ENSG00000134318	0.389981	5.31569	3.12748	0.00549102	0.128445	-2.34345	ROCK2	ENSG00000134318	2	11319887	11488456	protein_coding
ENSG00000108510	0.298493	6.05567	3.17662	0.00491764	0.123198	-2.34476	MED13	ENSG00000108510	17	60019966	60142643	protein_coding
ENSG00000005175	0.401115	5.02393	3.1049	0.00577586	0.130844	-2.34603	RPAP3	ENSG00000005175	12	48057070	48099844	protein_coding
ENSG00000160973	-0.283163	5.5734	-3.14276	0.0053061	0.126357	-2.34617	FOXH1	ENSG00000160973	8	145698795	145701718	protein_coding
ENSG00000127884	-0.216077	6.56786	-3.20422	0.00462153	0.120436	-2.34813	ECHS1	ENSG00000127884	10	135175984	135187193	protein_coding
ENSG00000123358	-0.498579	2.92962	-2.99896	0.00731521	0.144035	-2.34827	NR4A1	ENSG00000123358	12	52416616	52453291	protein_coding
ENSG00000126247	-0.224413	7.43291	-3.24737	0.00419328	0.11381	-2.34882	CAPNS1	ENSG00000126247	19	36630477	36641255	protein_coding
ENSG00000143341	0.740893	1.59502	2.98623	0.00752498	0.145161	-2.34906	HMCN1	ENSG00000143341	1	185703683	186160085	protein_coding
ENSG00000153989	0.292129	5.90163	3.16297	0.00507069	0.12357	-2.35273	NUS1	ENSG00000153989	6	117996665	118031803	protein_coding
ENSG00000197696	-0.461439	4.12403	-3.03494	0.00675241	0.137463	-2.35552	NMB	ENSG00000197696	15	85198360	85201794	protein_coding
ENSG00000186994	-0.680444	2.31813	-2.98634	0.00752306	0.145161	-2.35638	KANK3	ENSG00000186994	19	8387468	8408146	protein_coding
ENSG00000171827	0.576205	2.56599	2.98979	0.00746562	0.14516	-2.35683	ZNF570	ENSG00000171827	19	37958487	37976260	protein_coding
ENSG00000105669	-0.253807	6.11348	-3.17217	0.00496696	0.123198	-2.35817	COPE	ENSG00000105669	19	19010323	19030206	protein_coding
ENSG00000114353	-0.215913	7.93353	-3.26388	0.00403988	0.112486	-2.36026	GNAI2	ENSG00000114353	3	50263724	50296787	protein_coding
ENSG00000072609	-0.384205	5.26951	-3.11236	0.00568018	0.129866	-2.36084	CHFR	ENSG00000072609	12	133398773	133532890	protein_coding
ENSG00000263563	-1.12442	2.06114	-2.97718	0.00767749	0.14626	-2.36704	UBBP4	ENSG00000263563	17	21729601	21731762	protein_coding
ENSG00000116199	0.338228	5.37301	3.11921	0.00559364	0.129318	-2.36907	FAM20B	ENSG00000116199	1	178994939	179045697	protein_coding
ENSG00000233056	-0.262763	7.33547	-3.22774	0.00438306	0.116519	-2.38137	ERVH48-1	ENSG00000233056	21	44336913	44345756	lincRNA
ENSG00000072571	0.25042	6.78227	3.20072	0.00465812	0.120593	-2.38353	HMMR	ENSG00000072571	5	162887209	162918947	protein_coding
ENSG00000201428	-0.798646	3.49842	-2.99312	0.00741072	0.144909	-2.38369	RN7SKP71	ENSG00000201428	12	112704881	112705198	misc_RNA
ENSG00000130255	-0.286966	8.79495	-3.28219	0.00387627	0.110413	-2.39313	RPL36	ENSG00000130255	19	5674958	5691887	protein_coding
ENSG00000186812	0.374305	4.41255	3.03599	0.0067366	0.137463	-2.39541	ZNF397	ENSG00000186812	18	32820994	32847097	protein_coding
ENSG00000198677	0.237522	6.41016	3.17399	0.00494674	0.123198	-2.39591	TTC37	ENSG00000198677	5	94799599	94890711	protein_coding
ENSG00000189227	-0.545722	2.16904	-2.96332	0.00791708	0.148297	-2.39627	C15orf61	ENSG00000189227	15	67813406	67819628	protein_coding
ENSG00000136051	0.264815	6.71613	3.19105	0.0047606	0.120877	-2.39639	KIAA1033	ENSG00000136051	12	105501102	105562912	protein_coding
ENSG00000166833	0.375846	4.57196	3.04639	0.00658229	0.137224	-2.39789	NAV2	ENSG00000166833	11	19372271	20143144	protein_coding
ENSG00000112249	0.238503	7.60018	3.23322	0.00432929	0.115816	-2.39847	ASCC3	ENSG00000112249	6	100956070	101329248	protein_coding
ENSG00000151151	0.335277	5.70334	3.12581	0.00551159	0.128672	-2.40349	IPMK	ENSG00000151151	10	59951278	60027694	protein_coding
ENSG00000174374	-0.307197	4.89449	-3.06615	0.00629838	0.134839	-2.40361	WBSCR16	ENSG00000174374	7	74441226	74490064	protein_coding
ENSG00000158828	-0.329273	4.81805	-3.05797	0.00641445	0.135563	-2.40857	PINK1	ENSG00000158828	1	20959948	20978004	protein_coding
ENSG00000182500	-0.366132	4.3651	-3.02401	0.00691874	0.139684	-2.40977	ORAI1	ENSG00000182500	12	122064455	122080583	protein_coding
ENSG00000258486	-0.313267	12.7817	-3.41851	0.00284582	0.098305	-2.41015	RN7SL1	ENSG00000258486	14	50053297	50053596	antisense
ENSG00000127586	-0.353411	4.56064	-3.03749	0.00671417	0.137463	-2.41066	CHTF18	ENSG00000127586	16	838046	850737	protein_coding
ENSG00000105327	-0.403771	4.62792	-3.04131	0.00665724	0.137463	-2.41361	BBC3	ENSG00000105327	19	47724081	47736023	protein_coding
ENSG00000004059	-0.320417	5.97641	-3.13629	0.00538367	0.127159	-2.41376	ARF5	ENSG00000004059	7	127228399	127231759	protein_coding
ENSG00000183354	0.601851	3.42067	2.97437	0.00772562	0.14626	-2.41385	KIAA2026	ENSG00000183354	9	5881596	6007901	protein_coding
ENSG00000067840	-0.337701	5.1533	-3.07966	0.0061112	0.133247	-2.4139	PDZD4	ENSG00000067840	X	153067621	153096020	protein_coding
ENSG00000103502	-0.318684	5.57075	-3.10886	0.00572486	0.130323	-2.41742	CDIPT	ENSG00000103502	16	29869678	29875057	protein_coding
ENSG00000116747	0.292257	6.3933	3.16214	0.00508014	0.12357	-2.41905	TROVE2	ENSG00000116747	1	193028552	193060907	protein_coding
ENSG00000165905	-0.400743	5.05204	-3.06837	0.0062672	0.134428	-2.42184	GYLTL1B	ENSG00000165905	11	45943172	45950647	protein_coding
ENSG00000187955	0.328917	5.67389	3.11333	0.00566783	0.129866	-2.42542	COL14A1	ENSG00000187955	8	121072019	121384275	protein_coding
ENSG00000164889	-0.417183	4.94451	-3.05739	0.00642281	0.135563	-2.42542	SLC4A2	ENSG00000164889	7	150754297	150773614	protein_coding
ENSG00000129474	-0.497121	3.70875	-2.97848	0.00765547	0.14626	-2.42569	AJUBA	ENSG00000129474	14	23440383	23451851	protein_coding
ENSG00000142669	-0.392849	5.10397	-3.07033	0.00623992	0.134428	-2.42696	SH3BGRL3	ENSG00000142669	1	26605667	26608007	protein_coding
ENSG00000113594	0.39467	4.37705	3.0174	0.00702121	0.141412	-2.42816	LIFR	ENSG00000113594	5	38475065	38608456	protein_coding
ENSG00000063244	-0.245429	7.13827	-3.19631	0.00470457	0.120852	-2.42953	U2AF2	ENSG00000063244	19	56165512	56186081	protein_coding
ENSG00000153443	-0.578703	2.68941	-2.95031	0.00814858	0.150123	-2.43391	UBALD1	ENSG00000153443	16	4658884	4665028	protein_coding
ENSG00000151090	0.606397	2.62118	2.949	0.00817236	0.150328	-2.43437	THRB	ENSG00000151090	3	24158651	24536773	protein_coding
ENSG00000147596	-0.435074	5.74586	-3.11111	0.0056961	0.129917	-2.43468	PRDM14	ENSG00000147596	8	70963886	70983928	protein_coding
ENSG00000114127	0.399955	4.78034	3.04309	0.00663079	0.137463	-2.43616	XRN1	ENSG00000114127	3	142025449	142166904	protein_coding
ENSG00000137497	0.353186	5.48673	3.09093	0.00595921	0.132114	-2.44526	NUMA1	ENSG00000137497	11	71713910	71791739	protein_coding
ENSG00000176340	-0.25879	6.68349	-3.1608	0.00509547	0.12357	-2.45373	COX8A	ENSG00000176340	11	63742079	63744015	protein_coding
ENSG00000153922	0.31168	5.52658	3.08747	0.00600545	0.132594	-2.45795	CHD1	ENSG00000153922	5	98190908	98262240	protein_coding
ENSG00000162729	-0.379951	5.49284	-3.08074	0.0060964	0.133247	-2.45861	IGSF8	ENSG00000162729	1	160061130	160068733	protein_coding
ENSG00000090971	-0.540467	3.90736	-2.97035	0.00779477	0.147024	-2.45895	NAT14	ENSG00000090971	19	55996371	55998935	protein_coding
ENSG00000250337	0.611181	2.8129	2.93758	0.0083814	0.152232	-2.4623	LINC01021	ENSG00000250337	5	27472399	27496508	lincRNA
ENSG00000145147	1.14434	1.52634	2.92004	0.00871265	0.154989	-2.46802	SLIT2	ENSG00000145147	4	20254883	20622184	protein_coding
ENSG00000116675	0.514785	3.06667	2.93542	0.00842157	0.152429	-2.47438	DNAJC6	ENSG00000116675	1	65713902	65881552	protein_coding
ENSG00000196504	0.197767	7.51318	3.19268	0.00474313	0.120852	-2.4771	PRPF40A	ENSG00000196504	2	153508107	153574511	protein_coding
ENSG00000165288	0.361861	5.8166	3.09628	0.00588832	0.131277	-2.48115	BRWD3	ENSG00000165288	X	79926353	80065187	protein_coding
ENSG00000035928	0.258543	6.52999	3.13992	0.00533998	0.126657	-2.48262	RFC1	ENSG00000035928	4	39289076	39367995	protein_coding
ENSG00000179091	-0.219083	7.10993	-3.16966	0.0049951	0.123371	-2.48351	CYC1	ENSG00000179091	8	145149930	145152428	protein_coding
ENSG00000164190	0.394412	5.2861	3.05805	0.00641325	0.135563	-2.48365	NIPBL	ENSG00000164190	5	36876861	37066515	protein_coding
ENSG00000116691	-0.319971	5.01977	-3.03581	0.00673927	0.137463	-2.48553	MIIP	ENSG00000116691	1	12079523	12092102	protein_coding
ENSG00000196850	0.588149	4.04013	2.96375	0.00790964	0.148297	-2.4876	PPTC7	ENSG00000196850	12	110969120	111021125	protein_coding
ENSG00000155903	0.38903	4.24617	2.97544	0.0077072	0.14626	-2.49305	RASA2	ENSG00000155903	3	141205889	141334184	protein_coding
ENSG00000187837	-0.255234	9.47108	-3.26173	0.00405962	0.112676	-2.49305	HIST1H1C	ENSG00000187837	6	26055968	26056699	protein_coding
ENSG00000165494	0.349781	5.29355	3.05193	0.00650149	0.136208	-2.49748	PCF11	ENSG00000165494	11	82868030	82898493	protein_coding
ENSG00000067596	0.267874	5.70396	3.08078	0.00609595	0.133247	-2.4978	DHX8	ENSG00000067596	17	41561233	41621831	protein_coding
ENSG00000065675	-0.518952	4.80891	-3.0066	0.00719192	0.142199	-2.5013	PRKCQ	ENSG00000065675	10	6469105	6622263	protein_coding
ENSG00000136636	0.265818	6.06983	3.1023	0.00580948	0.130844	-2.50333	KCTD3	ENSG00000136636	1	215740735	215795149	protein_coding
ENSG00000173113	-0.21128	7.29041	-3.16885	0.0050042	0.123371	-2.50337	TRMT112	ENSG00000173113	11	64083932	64085556	protein_coding
ENSG00000011028	-0.337313	4.66092	-2.99859	0.00732116	0.144035	-2.50412	MRC2	ENSG00000011028	17	60704762	60770958	protein_coding
ENSG00000115268	-0.276625	8.84817	-3.23142	0.00434686	0.115816	-2.50815	RPS15	ENSG00000115268	19	1438358	1440583	protein_coding
ENSG00000125753	-0.201324	7.13413	-3.15878	0.00511869	0.123881	-2.50857	VASP	ENSG00000125753	19	46009837	46030241	protein_coding
ENSG00000100852	0.308437	6.02329	3.09667	0.00588319	0.131277	-2.50896	ARHGAP5	ENSG00000100852	14	32545320	32628934	protein_coding
ENSG00000118946	0.600995	2.08098	2.8995	0.00911661	0.158146	-2.5118	PCDH17	ENSG00000118946	13	58205944	58303445	protein_coding
ENSG00000198408	0.211801	6.93978	3.14497	0.00527982	0.125984	-2.5199	MGEA5	ENSG00000198408	10	103544200	103578696	protein_coding
ENSG00000160161	-0.484586	3.90943	-2.93853	0.00836387	0.152232	-2.52157	CILP2	ENSG00000160161	19	19649057	19657468	protein_coding
ENSG00000118193	0.308952	5.13155	3.02762	0.00686335	0.139176	-2.52275	KIF14	ENSG00000118193	1	200520628	200589862	protein_coding
ENSG00000139832	-0.295505	5.89564	-3.07971	0.00611056	0.133247	-2.52324	RAB20	ENSG00000139832	13	111175417	111214080	protein_coding
ENSG00000154305	0.38117	5.27475	3.03759	0.00671259	0.137463	-2.5242	MIA3	ENSG00000154305	1	222791428	222841354	protein_coding
ENSG00000100364	-0.255138	6.1412	-3.09444	0.00591259	0.131572	-2.52431	KIAA0930	ENSG00000100364	22	45586219	45636650	protein_coding
ENSG00000179218	-0.169187	9.50743	-3.24902	0.00417768	0.11381	-2.52436	CALR	ENSG00000179218	19	13049392	13055303	protein_coding
ENSG00000160867	-0.317938	6.31717	-3.09796	0.0058662	0.131277	-2.53746	FGFR4	ENSG00000160867	5	176513887	176525145	protein_coding
ENSG00000196208	0.374739	4.97338	3.00713	0.00718352	0.142199	-2.53994	GREB1	ENSG00000196208	2	11674242	11782914	protein_coding
ENSG00000112851	0.330299	5.02723	3.0098	0.00714095	0.142147	-2.54348	ERBB2IP	ENSG00000112851	5	65222303	65378377	protein_coding
ENSG00000116191	0.317132	5.27753	3.025	0.00690357	0.139684	-2.55065	RALGPS2	ENSG00000116191	1	178694300	178889238	protein_coding
ENSG00000172216	-0.460099	3.12279	-2.8954	0.00919939	0.15889	-2.55124	CEBPB	ENSG00000172216	20	48807376	48809212	protein_coding
ENSG00000163644	0.385005	3.73303	2.91279	0.00885321	0.156785	-2.5545	PPM1K	ENSG00000163644	4	89178772	89205921	protein_coding
ENSG00000071462	-0.285842	5.51514	-3.03792	0.00670776	0.137463	-2.55451	WBSCR22	ENSG00000071462	7	73097355	73119491	protein_coding
ENSG00000153037	0.447373	3.63011	2.90587	0.00898955	0.157182	-2.55954	SRP19	ENSG00000153037	5	112196919	112205485	protein_coding
ENSG00000067048	0.216496	6.50907	3.10061	0.00583156	0.130995	-2.56337	DDX3Y	ENSG00000067048	Y	15016019	15032390	protein_coding
ENSG00000121900	-0.499535	2.52829	-2.87849	0.00954865	0.161635	-2.56396	TMEM54	ENSG00000121900	1	33360195	33367039	protein_coding
ENSG00000006114	0.3965	4.1668	2.93091	0.00850601	0.153147	-2.5701	SYNRG	ENSG00000006114	17	35874900	35969544	protein_coding
ENSG00000126461	-0.528631	5.03934	-2.98916	0.00747606	0.14516	-2.57138	SCAF1	ENSG00000126461	19	50145382	50161899	protein_coding
ENSG00000128191	-0.626775	3.46755	-2.89461	0.00921557	0.158939	-2.57149	DGCR8	ENSG00000128191	22	20067755	20099400	protein_coding
ENSG00000200087	-0.5807	7.32468	-3.13536	0.00539487	0.127159	-2.57606	SNORA73B	ENSG00000200087	1	28835071	28835274	snoRNA
ENSG00000197128	0.357122	4.56768	2.95672	0.00803384	0.148661	-2.57824	ZNF772	ENSG00000197128	19	57978031	57988938	protein_coding
ENSG00000120896	-0.392441	3.89418	-2.90863	0.00893493	0.157182	-2.5783	SORBS3	ENSG00000120896	8	22402499	22433301	protein_coding
ENSG00000105701	-0.235524	7.74915	-3.1545	0.00516808	0.124384	-2.5786	FKBP8	ENSG00000105701	19	18642561	18654887	protein_coding
ENSG00000107404	-0.341219	4.65703	-2.96218	0.00793719	0.148298	-2.57873	DVL1	ENSG00000107404	1	1270656	1284730	protein_coding
ENSG00000164066	0.436059	3.84857	2.9063	0.00898096	0.157182	-2.579	INTU	ENSG00000164066	4	128544426	128647892	protein_coding
ENSG00000105245	-0.482512	2.82406	-2.87353	0.00965331	0.162479	-2.58236	NUMBL	ENSG00000105245	19	41172596	41196877	protein_coding
ENSG00000217128	0.402801	4.49326	2.9468	0.00821219	0.150595	-2.58579	FNIP1	ENSG00000217128	5	130977407	131132710	protein_coding
ENSG00000123485	0.257354	6.09613	3.06379	0.00633172	0.134839	-2.58776	HJURP	ENSG00000123485	2	234742062	234763212	protein_coding
ENSG00000034510	-0.234214	8.89272	-3.19603	0.00470751	0.120852	-2.58863	TMSB10	ENSG00000034510	2	85132749	85133795	protein_coding
ENSG00000132128	-0.31436	5.80575	-3.04034	0.00667155	0.137463	-2.59153	LRRC41	ENSG00000132128	1	46726868	46769280	protein_coding
ENSG00000099910	-0.820362	1.57219	-2.84934	0.0101805	0.166585	-2.59339	KLHL22	ENSG00000099910	22	20783528	20850170	protein_coding
ENSG00000151640	-0.327314	4.56968	-2.94743	0.00820066	0.150595	-2.59357	DPYSL4	ENSG00000151640	10	134000404	134019280	protein_coding
ENSG00000166128	0.277711	6.11228	3.06198	0.00635732	0.135141	-2.59376	RAB8B	ENSG00000166128	15	63481668	63559981	protein_coding
ENSG00000077097	0.240981	7.52396	3.13802	0.00536277	0.126944	-2.59523	TOP2B	ENSG00000077097	3	25639475	25706398	protein_coding
ENSG00000089486	-0.296226	6.25017	-3.06421	0.00632571	0.134839	-2.60008	CDIP1	ENSG00000089486	16	4560676	4588829	protein_coding
ENSG00000112159	0.280881	8.50655	3.17578	0.00492691	0.123198	-2.60224	MDN1	ENSG00000112159	6	90352218	90529442	protein_coding
ENSG00000165733	0.253347	6.61627	3.08681	0.00601432	0.132594	-2.60569	BMS1	ENSG00000165733	10	43278249	43330385	protein_coding
ENSG00000123144	-0.223382	6.09591	-3.05229	0.00649617	0.136208	-2.60839	C19orf43	ENSG00000123144	19	12841454	12845589	protein_coding
ENSG00000128311	-0.501395	3.35533	-2.86958	0.00973762	0.163435	-2.61155	TST	ENSG00000128311	22	37406900	37415681	protein_coding
ENSG00000101966	0.289899	5.29124	2.99364	0.00740212	0.144909	-2.61725	XIAP	ENSG00000101966	X	122993574	123047829	protein_coding
ENSG00000100997	-0.298642	5.59186	-3.01014	0.00713554	0.142147	-2.62472	ABHD12	ENSG00000100997	20	25275379	25371619	protein_coding
ENSG00000071889	-0.440065	3.4679	-2.86354	0.00986777	0.164342	-2.62952	FAM3A	ENSG00000071889	X	153733350	153744566	protein_coding
ENSG00000072135	-0.600236	2.34926	-2.83867	0.0104216	0.167949	-2.63107	PTPN18	ENSG00000072135	2	131113580	131132982	protein_coding
ENSG00000169100	-0.20863	8.56685	-3.16349	0.00506477	0.12357	-2.63134	SLC25A6	ENSG00000169100	X	1505045	1511617	protein_coding
ENSG00000105419	-0.490624	3.23032	-2.85534	0.0100472	0.165821	-2.63191	MEIS3	ENSG00000105419	19	47906381	47922780	protein_coding
ENSG00000165029	0.614425	3.4487	2.861	0.00992307	0.164917	-2.63397	ABCA1	ENSG00000165029	9	107543283	107690518	protein_coding
ENSG00000248131	0.520182	3.56847	2.85984	0.00994827	0.165105	-2.64347	CT49	ENSG00000248131	5	12574969	12804475	lincRNA
ENSG00000143061	0.364387	5.21717	2.97329	0.00774403	0.146299	-2.64662	IGSF3	ENSG00000143061	1	117117031	117210375	protein_coding
ENSG00000155366	-0.276562	5.38395	-2.98155	0.00760347	0.146201	-2.65152	RHOC	ENSG00000155366	1	113243728	113250056	protein_coding
ENSG00000164631	0.278633	5.06488	2.95924	0.00798911	0.148543	-2.65252	ZNF12	ENSG00000164631	7	6728064	6746554	protein_coding
ENSG00000011405	0.257031	7.34497	3.10235	0.00580886	0.130844	-2.65365	PIK3C2A	ENSG00000011405	11	17099277	17229530	protein_coding
ENSG00000087088	-0.257293	6.50717	-3.05276	0.00648945	0.136208	-2.65927	BAX	ENSG00000087088	19	49458072	49465055	protein_coding
ENSG00000104852	-0.195721	7.22889	-3.09174	0.00594837	0.132114	-2.66165	SNRNP70	ENSG00000104852	19	49588676	49611862	protein_coding
ENSG00000225830	0.660179	2.88309	2.83191	0.0105772	0.168936	-2.66298	ERCC6	ENSG00000225830	10	50663414	50747584	protein_coding
ENSG00000158717	-0.487101	3.52399	-2.84687	0.0102358	0.166847	-2.66525	RNF166	ENSG00000158717	16	88762903	88772829	protein_coding
ENSG00000141096	-0.502157	3.62121	-2.84905	0.010187	0.166585	-2.66866	DPEP3	ENSG00000141096	16	68009566	68014732	protein_coding
ENSG00000101265	0.470359	3.31977	2.83654	0.0104703	0.167949	-2.6721	RASSF2	ENSG00000101265	20	4760669	4804291	protein_coding
ENSG00000051620	-0.373719	5.28519	-2.95982	0.0079788	0.148543	-2.67718	HEBP2	ENSG00000051620	6	138724668	138743334	protein_coding
ENSG00000137288	-0.338507	4.83448	-2.92468	0.00862377	0.154565	-2.67947	UQCC2	ENSG00000137288	6	33662070	33679504	protein_coding
ENSG00000005020	0.944839	1.65212	2.79986	0.0113459	0.175304	-2.68134	SKAP2	ENSG00000005020	7	26706681	27034858	protein_coding
ENSG00000162702	0.279368	6.49764	3.04331	0.00662755	0.137463	-2.6829	ZNF281	ENSG00000162702	1	200374068	200379184	protein_coding
ENSG00000064666	-0.188048	7.94347	-3.11238	0.00567991	0.129866	-2.68721	CNN2	ENSG00000064666	19	1026298	1039068	protein_coding
ENSG00000172757	-0.177903	9.18635	-3.16123	0.00509054	0.12357	-2.68791	CFL1	ENSG00000172757	11	65590493	65629497	protein_coding
ENSG00000156103	0.361374	4.99728	2.93509	0.00842765	0.152429	-2.69047	MMP16	ENSG00000156103	8	89044237	89340254	protein_coding
ENSG00000144747	0.379414	5.09002	2.94181	0.00830344	0.151833	-2.69192	TMF1	ENSG00000144747	3	69068978	69101484	protein_coding
ENSG00000198417	-0.401235	4.68572	-2.90561	0.00899467	0.157182	-2.69329	MT1F	ENSG00000198417	16	56691606	56694610	protein_coding
ENSG00000139722	-0.451912	3.21663	-2.82167	0.0108171	0.171615	-2.69466	VPS37B	ENSG00000139722	12	123349882	123380991	protein_coding
ENSG00000142731	0.324582	5.46339	2.96531	0.00788232	0.148205	-2.70099	PLK4	ENSG00000142731	4	128802016	128820350	protein_coding
ENSG00000181555	0.348862	4.92928	2.92278	0.00866017	0.154634	-2.70503	SETD2	ENSG00000181555	3	47057919	47205457	protein_coding
ENSG00000117592	-0.238188	8.71779	-3.13372	0.00541466	0.127159	-2.70854	PRDX6	ENSG00000117592	1	173446405	173457946	protein_coding
ENSG00000063245	-0.301037	5.97446	-2.98929	0.00747397	0.14516	-2.71999	EPN1	ENSG00000063245	19	56186592	56221224	protein_coding
ENSG00000198919	0.353837	5.23865	2.93836	0.00836695	0.152232	-2.7221	DZIP3	ENSG00000198919	3	108308529	108413693	protein_coding
ENSG00000101844	0.54218	1.72907	2.77737	0.011917	0.179708	-2.7235	ATG4A	ENSG00000101844	X	107334898	107397901	protein_coding
ENSG00000095321	-0.565488	2.83934	-2.79691	0.0114192	0.175304	-2.72563	CRAT	ENSG00000095321	9	131857089	131873468	protein_coding
ENSG00000263740	-0.656298	5.27008	-2.93418	0.00844475	0.152506	-2.72613	RN7SL4P	ENSG00000263740	3	15780022	15780315	misc_RNA
ENSG00000139641	-0.226321	7.47222	-3.07254	0.00620923	0.134428	-2.7271	ESYT1	ENSG00000139641	12	56512034	56538455	protein_coding
ENSG00000253352	0.284403	5.83971	2.9797	0.00763478	0.14626	-2.72715	TUG1	ENSG00000253352	22	31366663	31375381	antisense
ENSG00000118260	0.255177	5.76483	2.97433	0.00772619	0.14626	-2.72747	CREB1	ENSG00000118260	2	208394461	208468155	protein_coding
ENSG00000171451	0.530824	4.23698	2.85142	0.010134	0.166329	-2.73551	DSEL	ENSG00000171451	18	65173819	65184217	protein_coding
ENSG00000167658	-0.176117	11.6761	-3.23248	0.0043365	0.115816	-2.73615	EEF2	ENSG00000167658	19	3976054	3985467	protein_coding
ENSG00000156381	-0.4764	4.03721	-2.8352	0.0105012	0.167949	-2.73657	ANKRD9	ENSG00000156381	14	102973179	102976136	protein_coding
ENSG00000088756	0.630597	2.65785	2.78695	0.0116703	0.177262	-2.73765	ARHGAP28	ENSG00000088756	18	6729717	6915715	protein_coding
ENSG00000150764	0.328686	4.60565	2.88024	0.00951187	0.161635	-2.73827	DIXDC1	ENSG00000150764	11	111797868	111893308	protein_coding
ENSG00000137818	-0.22298	9.62844	-3.15383	0.00517591	0.124384	-2.73952	RPLP1	ENSG00000137818	15	69745123	69748255	protein_coding
ENSG00000137812	0.404054	5.15786	2.92346	0.00864716	0.154634	-2.7399	CASC5	ENSG00000137812	15	40886218	40956540	protein_coding
ENSG00000184588	-0.445853	3.72444	-2.81626	0.0109461	0.173189	-2.7399	PDE4B	ENSG00000184588	1	66258197	66840259	protein_coding
ENSG00000108561	-0.224705	8.29761	-3.10197	0.00581383	0.130844	-2.74012	C1QBP	ENSG00000108561	17	5336097	5352150	protein_coding
ENSG00000137845	0.219906	6.83328	3.03415	0.00676427	0.137463	-2.74249	ADAM10	ENSG00000137845	15	58887403	59042177	protein_coding
ENSG00000169129	0.649158	3.01378	2.78984	0.0115969	0.176755	-2.74684	AFAP1L2	ENSG00000169129	10	116054583	116164515	protein_coding
ENSG00000133243	-0.524061	4.87275	-2.88904	0.0093294	0.159461	-2.74765	BTBD2	ENSG00000133243	19	1985447	2034880	protein_coding
ENSG00000135940	-0.267657	6.96656	-3.03404	0.00676596	0.137463	-2.75372	COX5B	ENSG00000135940	2	98262503	98264846	protein_coding
ENSG00000139579	-0.53111	4.2051	-2.83644	0.0104726	0.167949	-2.75426	NABP2	ENSG00000139579	12	56615799	56623638	protein_coding
ENSG00000161813	0.238816	6.36825	3.00056	0.00728919	0.143883	-2.75583	LARP4	ENSG00000161813	12	50786166	50873787	protein_coding
ENSG00000116670	-0.217878	7.69141	-3.06884	0.00626068	0.134428	-2.75598	MAD2L2	ENSG00000116670	1	11734537	11751707	protein_coding
ENSG00000154229	0.475006	2.379	2.77042	0.0120987	0.180842	-2.75859	PRKCA	ENSG00000154229	17	64298754	64806861	protein_coding
ENSG00000123933	-0.423258	3.80808	-2.80977	0.0111027	0.174284	-2.76003	MXD4	ENSG00000123933	4	2249159	2264021	protein_coding
ENSG00000075568	0.354086	3.8912	2.81474	0.0109826	0.173189	-2.7604	TMEM131	ENSG00000075568	2	98372799	98612388	protein_coding
ENSG00000196632	0.289161	5.67088	2.95136	0.00812965	0.150007	-2.76122	WNK3	ENSG00000196632	X	54219256	54385075	protein_coding
ENSG00000152818	0.288967	6.6361	3.01322	0.00708691	0.142045	-2.76261	UTRN	ENSG00000152818	6	144606837	145174170	protein_coding
ENSG00000020922	0.278988	4.82113	2.88507	0.00941133	0.160452	-2.76355	MRE11A	ENSG00000020922	11	94152895	94227074	protein_coding
ENSG00000103657	0.27994	5.79336	2.9579	0.00801279	0.148543	-2.76536	HERC1	ENSG00000103657	15	63900817	64126141	protein_coding
ENSG00000261115	0.428356	3.86044	2.81022	0.0110918	0.174284	-2.76557	TMEM178B	ENSG00000261115	7	140774032	141180180	protein_coding
ENSG00000176845	-0.510577	2.23806	-2.76214	0.0123191	0.181926	-2.76764	METRNL	ENSG00000176845	17	81037567	81052864	protein_coding
ENSG00000167797	-0.482341	4.35287	-2.83979	0.0103961	0.167949	-2.76891	CDK2AP2	ENSG00000167797	11	67273968	67276120	protein_coding
ENSG00000147124	0.495514	2.41927	2.7645	0.012256	0.181926	-2.77101	ZNF41	ENSG00000147124	X	47305278	47342345	protein_coding
ENSG00000197594	0.279864	6.27331	2.98645	0.00752125	0.145161	-2.7727	ENPP1	ENSG00000197594	6	132129156	132216295	protein_coding
ENSG00000159692	-0.243594	6.29285	-2.98453	0.00755338	0.145473	-2.77693	CTBP1	ENSG00000159692	4	1205236	1243741	protein_coding
ENSG00000005187	0.714389	1.39898	2.74026	0.0129197	0.185175	-2.7828	ACSM3	ENSG00000005187	16	20621565	20808903	protein_coding
ENSG00000163781	0.239106	5.68788	2.94171	0.00830528	0.151833	-2.78359	TOPBP1	ENSG00000163781	3	133317019	133380737	protein_coding
ENSG00000147813	-0.536926	3.39675	-2.77984	0.0118529	0.178968	-2.78407	NAPRT1	ENSG00000147813	8	144656955	144660819	protein_coding
ENSG00000135778	-0.280772	5.46072	-2.92176	0.00867971	0.154634	-2.78508	NTPCR	ENSG00000135778	1	233086351	233119628	protein_coding
ENSG00000114861	0.435662	3.82294	2.79693	0.0114187	0.175304	-2.78713	FOXP1	ENSG00000114861	3	71003844	71633140	protein_coding
ENSG00000143862	-0.507036	4.45058	-2.83737	0.0104514	0.167949	-2.78757	ARL8A	ENSG00000143862	1	202102532	202113869	protein_coding
ENSG00000012048	0.320717	4.77317	2.86655	0.00980262	0.164294	-2.79278	BRCA1	ENSG00000012048	17	41196312	41277500	protein_coding
ENSG00000189266	0.481099	4.16686	2.81518	0.0109719	0.173189	-2.79557	PNRC2	ENSG00000189266	1	24285599	24289952	protein_coding
ENSG00000184825	-0.279026	7.78211	-3.05334	0.006481	0.136208	-2.79583	HIST1H2AH	ENSG00000184825	6	27114861	27115317	protein_coding
ENSG00000084093	0.30114	6.28935	2.97463	0.00772103	0.14626	-2.79907	REST	ENSG00000084093	4	57774075	57802010	protein_coding
ENSG00000197982	-0.425763	4.2027	-2.81446	0.0109892	0.173189	-2.80035	C1orf122	ENSG00000197982	1	38272651	38275126	protein_coding
ENSG00000116649	-0.277438	6.15067	-2.96289	0.00792466	0.148297	-2.80109	SRM	ENSG00000116649	1	11114641	11120081	protein_coding
ENSG00000006015	-0.506809	3.77584	-2.78656	0.0116802	0.177262	-2.80184	C19orf60	ENSG00000006015	19	18699495	18703146	protein_coding
ENSG00000149547	-0.234328	6.90334	-3.00794	0.00717063	0.142199	-2.80186	EI24	ENSG00000149547	11	125439112	125454575	protein_coding
ENSG00000105373	-0.232527	6.95638	-3.00975	0.00714171	0.142147	-2.80403	GLTSCR2	ENSG00000105373	19	48248779	48260315	protein_coding
ENSG00000174891	0.354839	4.29865	2.82168	0.0108169	0.171615	-2.80449	RSRC1	ENSG00000174891	3	157823644	158263519	protein_coding
ENSG00000121879	0.470794	4.13596	2.80717	0.011166	0.174586	-2.80695	PIK3CA	ENSG00000121879	3	178865902	178957881	protein_coding
ENSG00000131459	-0.522076	3.49439	-2.771	0.0120835	0.180842	-2.80717	GFPT2	ENSG00000131459	5	179727690	179780387	protein_coding
ENSG00000167654	0.262067	5.83285	2.93891	0.0083568	0.152232	-2.81033	ATCAY	ENSG00000167654	19	3879862	3928077	protein_coding
ENSG00000170776	0.292543	5.37748	2.90453	0.00901616	0.15724	-2.8128	AKAP13	ENSG00000170776	15	85923802	86292586	protein_coding
ENSG00000134744	0.326162	4.90955	2.8572	0.0100062	0.165604	-2.83378	ZCCHC11	ENSG00000134744	1	52873954	53019159	protein_coding
ENSG00000090863	0.243608	7.28133	3.01311	0.00708853	0.142045	-2.83553	GLG1	ENSG00000090863	16	74485856	74641012	protein_coding
ENSG00000104960	-0.300095	5.71099	-2.91506	0.00880914	0.156237	-2.83708	PTOV1	ENSG00000104960	19	50353992	50364001	protein_coding
ENSG00000257591	0.508015	2.55167	2.72892	0.0132418	0.187996	-2.84139	ZNF625	ENSG00000257591	19	12251032	12267546	protein_coding
ENSG00000189057	0.394583	4.21697	2.79453	0.0114787	0.175775	-2.84463	FAM111B	ENSG00000189057	11	58874658	58894883	protein_coding
ENSG00000167685	-0.523039	3.26798	-2.74252	0.0128561	0.185142	-2.84607	ZNF444	ENSG00000167685	19	56643968	56672262	protein_coding
ENSG00000131435	-0.45128	3.01643	-2.73551	0.0130535	0.186213	-2.84635	PDLIM4	ENSG00000131435	5	131593364	131609147	protein_coding
ENSG00000115825	0.290698	6.01457	2.93196	0.00848624	0.153023	-2.85055	PRKD3	ENSG00000115825	2	37477645	37551951	protein_coding
ENSG00000185621	0.617704	1.81301	2.70651	0.0139008	0.192267	-2.85112	LMLN	ENSG00000185621	3	197687071	197770591	protein_coding
ENSG00000118507	-0.485323	3.83159	-2.76236	0.0123132	0.181926	-2.85349	AKAP7	ENSG00000118507	6	131456806	131604675	protein_coding
ENSG00000177427	-0.43238	3.32885	-2.73974	0.012934	0.185175	-2.85425	MIEF2	ENSG00000177427	17	18163848	18169866	protein_coding
ENSG00000135637	0.602702	1.55601	2.70058	0.0140805	0.193209	-2.85431	CCDC142	ENSG00000135637	2	74699113	74710535	protein_coding
ENSG00000171517	0.332821	5.12061	2.86323	0.00987461	0.164342	-2.85585	LPAR3	ENSG00000171517	1	85277285	85358896	protein_coding
ENSG00000244187	-0.414644	3.72009	-2.75481	0.0125171	0.182674	-2.85639	TMEM141	ENSG00000244187	9	139685807	139687709	protein_coding
ENSG00000154277	-0.213369	8.71144	-3.06394	0.00632949	0.134839	-2.8566	UCHL1	ENSG00000154277	4	41258430	41270472	protein_coding
ENSG00000111642	0.251413	7.76207	3.02369	0.00692367	0.139684	-2.86049	CHD4	ENSG00000111642	12	6679249	6716642	protein_coding
ENSG00000131437	0.419971	3.50053	2.74178	0.012877	0.185142	-2.86144	KIF3A	ENSG00000131437	5	132028320	132073330	protein_coding
ENSG00000171159	-0.483054	5.03403	-2.84271	0.0103296	0.167606	-2.86691	C9orf16	ENSG00000171159	9	130922539	130926207	protein_coding
ENSG00000197969	0.350083	5.0882	2.8546	0.0100636	0.165861	-2.86796	VPS13A	ENSG00000197969	9	79792269	80036457	protein_coding
ENSG00000149925	-0.245149	10.3263	-3.11982	0.00558601	0.129318	-2.87032	ALDOA	ENSG00000149925	16	30064411	30081778	protein_coding
ENSG00000171956	-0.49287	2.40204	-2.70834	0.0138459	0.191825	-2.87211	FOXB1	ENSG00000171956	15	60296421	60353929	protein_coding
ENSG00000155254	-0.352446	4.46754	-2.7976	0.0114021	0.175304	-2.87584	MARVELD1	ENSG00000155254	10	99472930	99477907	protein_coding
ENSG00000108106	-0.224615	7.36661	-2.99482	0.00738266	0.144909	-2.87926	UBE2S	ENSG00000108106	19	55912652	55919145	protein_coding
ENSG00000109084	-0.22079	6.96698	-2.97413	0.00772966	0.14626	-2.88053	TMEM97	ENSG00000109084	17	26646121	26655707	protein_coding
ENSG00000170085	0.845545	1.6411	2.68125	0.0146815	0.197537	-2.88967	SIMC1	ENSG00000170085	5	175665365	175772994	protein_coding
ENSG00000163349	0.329849	5.79347	2.89636	0.00917998	0.158786	-2.89171	HIPK1	ENSG00000163349	1	114471814	114520426	protein_coding
ENSG00000184897	-0.273911	6.02911	-2.90774	0.00895256	0.157182	-2.89587	H1FX	ENSG00000184897	3	129033615	129035120	protein_coding
ENSG00000238178	-0.435773	2.45811	-2.69501	0.0142514	0.194654	-2.89912	RP11-431J24.2	ENSG00000238178	X	16171064	16188992	antisense
ENSG00000141349	-0.304726	5.15789	-2.84231	0.0103387	0.167606	-2.89921	G6PC3	ENSG00000141349	17	42148103	42153709	protein_coding
ENSG00000004142	-0.214913	6.07386	-2.90938	0.00892013	0.157182	-2.90191	POLDIP2	ENSG00000004142	17	26673659	26684545	protein_coding
ENSG00000188987	-0.343265	7.49603	-2.98967	0.00746764	0.14516	-2.902	HIST1H4D	ENSG00000188987	6	26188938	26189304	protein_coding
ENSG00000092929	-0.45702	3.45305	-2.71805	0.0135576	0.189982	-2.90203	UNC13D	ENSG00000092929	17	73823306	73840798	protein_coding
ENSG00000135362	0.481418	2.66009	2.69824	0.014152	0.193742	-2.90213	PRR5L	ENSG00000135362	11	36317838	36486754	protein_coding
ENSG00000126950	-0.593522	2.32549	-2.68538	0.0145512	0.196938	-2.90937	TMEM35	ENSG00000126950	X	100333709	100351353	protein_coding
ENSG00000101986	-0.967317	1.54477	-2.6667	0.0151497	0.199142	-2.9127	ABCD1	ENSG00000101986	X	152990323	153010216	protein_coding
ENSG00000181544	0.601136	3.0992	2.70104	0.0140666	0.193209	-2.91603	FANCB	ENSG00000181544	X	14861529	14891191	protein_coding
ENSG00000164591	0.552799	3.10731	2.70095	0.0140691	0.193209	-2.91639	MYOZ3	ENSG00000164591	5	150040436	150058927	protein_coding
ENSG00000176402	0.699928	1.6529	2.66394	0.0152402	0.199167	-2.9204	GJC3	ENSG00000176402	7	99520892	99527243	protein_coding
ENSG00000078403	0.360646	4.85198	2.80827	0.0111392	0.174396	-2.92188	MLLT10	ENSG00000078403	10	21823094	22032559	protein_coding
ENSG00000154473	0.184789	7.2175	2.96848	0.00782712	0.1474	-2.9223	BUB3	ENSG00000154473	10	124913793	124924886	protein_coding
ENSG00000253729	0.256446	8.75177	3.03395	0.00676729	0.137463	-2.92552	PRKDC	ENSG00000253729	8	48685669	48872743	protein_coding
ENSG00000151150	0.304313	4.67178	2.79082	0.0115721	0.176755	-2.92639	ANK3	ENSG00000151150	10	61786056	62493248	protein_coding
ENSG00000167103	-0.570797	2.32209	-2.67487	0.0148852	0.19782	-2.92854	PIP5KL1	ENSG00000167103	9	130683158	130693076	protein_coding
ENSG00000182572	-0.338528	8.25968	-3.01109	0.00712054	0.142147	-2.92863	HIST1H3I	ENSG00000182572	6	27839623	27840099	protein_coding
ENSG00000103253	-0.416523	3.48633	-2.70551	0.013931	0.192267	-2.92878	HAGHL	ENSG00000103253	16	776936	785525	protein_coding
ENSG00000070610	-0.276573	5.55154	-2.85881	0.00997097	0.165251	-2.92928	GBA2	ENSG00000070610	9	35736863	35749983	protein_coding
ENSG00000174903	-0.326406	4.97828	-2.81139	0.0110634	0.174128	-2.93013	RAB1B	ENSG00000174903	11	66036004	66044963	protein_coding
ENSG00000171757	0.560227	2.62944	2.6798	0.0147275	0.197537	-2.93406	LRRC34	ENSG00000171757	3	169511216	169530774	protein_coding
ENSG00000108406	0.264794	5.64284	2.86468	0.00984298	0.16432	-2.93432	DHX40	ENSG00000108406	17	57642886	57685706	protein_coding
ENSG00000143033	0.192209	6.76314	2.93705	0.00839117	0.152232	-2.93683	MTF2	ENSG00000143033	1	93544792	93604638	protein_coding
ENSG00000168172	0.368546	4.30264	2.75369	0.0125476	0.182674	-2.93722	HOOK3	ENSG00000168172	8	42752075	42885682	protein_coding
ENSG00000100483	-0.557584	2.30514	-2.66934	0.0150637	0.198663	-2.93781	VCPKMT	ENSG00000100483	14	50575350	50583318	protein_coding
ENSG00000188994	0.29583	5.68104	2.86456	0.00984567	0.16432	-2.94028	ZNF292	ENSG00000188994	6	87862551	87973914	protein_coding
ENSG00000170832	0.257848	6.18172	2.89885	0.00912972	0.158146	-2.94187	USP32	ENSG00000170832	17	58256455	58499831	protein_coding
ENSG00000183495	0.375163	4.38946	2.75772	0.0124381	0.182247	-2.94362	EP400	ENSG00000183495	12	132434508	132565005	protein_coding
ENSG00000113360	0.343018	5.16946	2.82255	0.0107964	0.171615	-2.94485	DROSHA	ENSG00000113360	5	31400604	31532303	protein_coding
ENSG00000115226	-0.421907	3.01933	-2.68185	0.0146624	0.197537	-2.94539	FNDC4	ENSG00000115226	2	27714750	27718112	protein_coding
ENSG00000128973	-0.314407	5.15859	-2.81723	0.0109229	0.173062	-2.94765	CLN6	ENSG00000128973	15	68499330	68549549	protein_coding
ENSG00000186222	-0.441872	3.83071	-2.71233	0.0137267	0.191077	-2.94829	BLOC1S4	ENSG00000186222	4	6717842	6719387	protein_coding
ENSG00000101220	-0.221383	6.28124	-2.90026	0.00910136	0.158146	-2.94907	C20orf27	ENSG00000101220	20	3734155	3749034	protein_coding
ENSG00000119285	0.300926	7.24956	2.95614	0.00804419	0.148661	-2.95194	HEATR1	ENSG00000119285	1	236712305	236767804	protein_coding
ENSG00000126254	-0.322073	5.4324	-2.83588	0.0104857	0.167949	-2.95267	RBM42	ENSG00000126254	19	36119932	36128588	protein_coding
ENSG00000176222	0.644015	1.72199	2.6441	0.0159055	0.201107	-2.95744	ZNF404	ENSG00000176222	19	44376515	44405537	protein_coding
ENSG00000095777	0.550708	2.80067	2.67095	0.0150114	0.198638	-2.95755	MYO3A	ENSG00000095777	10	26223196	26501456	protein_coding
ENSG00000141858	-0.282571	6.10042	-2.88387	0.00943624	0.160646	-2.95816	SAMD1	ENSG00000141858	19	14198652	14201848	protein_coding
ENSG00000265150	-0.2648	12.3287	-3.15246	0.00519184	0.124384	-2.95989	RN7SL2	ENSG00000265150	14	50329271	50329567	misc_RNA
ENSG00000182389	0.549789	2.32841	2.65574	0.0155119	0.199167	-2.96395	CACNB4	ENSG00000182389	2	152689290	152955593	protein_coding
ENSG00000150394	0.469118	2.51195	2.66026	0.0153616	0.199167	-2.9648	CDH8	ENSG00000150394	16	61681146	62070939	protein_coding
ENSG00000127603	0.319871	7.82693	2.97626	0.00769319	0.14626	-2.96605	MACF1	ENSG00000127603	1	39546988	39952849	protein_coding
ENSG00000185340	-0.527604	2.3472	-2.65396	0.0155713	0.199167	-2.96753	GAS2L1	ENSG00000185340	22	29702572	29708774	protein_coding
ENSG00000196914	0.293284	5.75828	2.85582	0.0100366	0.165821	-2.96946	ARHGEF12	ENSG00000196914	11	120207787	120360645	protein_coding
ENSG00000102908	0.56768	4.02057	2.71319	0.0137012	0.191077	-2.97143	NFAT5	ENSG00000102908	16	69598997	69738569	protein_coding
ENSG00000136997	-0.245499	6.2878	-2.88853	0.00933982	0.159461	-2.97326	MYC	ENSG00000136997	8	128747680	128753674	protein_coding
ENSG00000113615	0.249052	5.63572	2.84475	0.0102835	0.167395	-2.97373	SEC24A	ENSG00000113615	5	133984479	134063513	protein_coding
ENSG00000173786	-0.256496	5.61656	-2.83951	0.0104025	0.167949	-2.97643	CNP	ENSG00000173786	17	40118759	40129749	protein_coding
ENSG00000157500	0.231512	6.29866	2.88935	0.00932294	0.159461	-2.97656	APPL1	ENSG00000157500	3	57261765	57307496	protein_coding
ENSG00000124693	-0.273675	8.78707	-3.00902	0.00715339	0.142147	-2.97881	HIST1H3B	ENSG00000124693	6	26031817	26032288	protein_coding
ENSG00000173542	0.299419	4.52848	2.75106	0.0126197	0.183102	-2.98022	MOB1B	ENSG00000173542	4	71768043	71888166	protein_coding
ENSG00000082556	0.777838	1.49406	2.62638	0.0165225	0.206122	-2.98042	OPRK1	ENSG00000082556	8	54138284	54164257	protein_coding
ENSG00000140365	-0.315449	5.98414	-2.86477	0.00984122	0.16432	-2.98156	COMMD4	ENSG00000140365	15	75628232	75634268	protein_coding
ENSG00000142227	-0.503603	2.41177	-2.64762	0.0157852	0.200616	-2.98204	EMP3	ENSG00000142227	19	48824766	48833810	protein_coding
ENSG00000130204	-0.243407	7.00044	-2.92607	0.00859741	0.154558	-2.98499	TOMM40	ENSG00000130204	19	45393826	45406946	protein_coding
ENSG00000143811	-0.343602	4.66146	-2.75702	0.0124572	0.182301	-2.98825	PYCR2	ENSG00000143811	1	226107578	226111978	protein_coding
ENSG00000186871	0.305021	5.17046	2.80068	0.0113257	0.175238	-2.98948	ERCC6L	ENSG00000186871	X	71424510	71458897	protein_coding
ENSG00000153201	0.291633	7.68565	2.95806	0.00800989	0.148543	-2.99109	RANBP2	ENSG00000153201	2	109335937	109402267	protein_coding
ENSG00000254470	-0.452967	3.18607	-2.65984	0.0153755	0.199167	-2.99409	AP5B1	ENSG00000254470	11	65543364	65548273	protein_coding
ENSG00000101335	-0.877153	2.61306	-2.64368	0.0159195	0.201107	-2.99665	MYL9	ENSG00000101335	20	35169887	35178228	protein_coding
ENSG00000165895	0.283844	5.33777	2.80892	0.0111234	0.174379	-2.99987	ARHGAP42	ENSG00000165895	11	100558384	100862668	protein_coding
ENSG00000119574	-0.477627	3.07676	-2.65348	0.0155874	0.199167	-3.00014	ZBTB45	ENSG00000119574	19	59024897	59050278	protein_coding
ENSG00000005893	0.256607	5.26219	2.80123	0.0113119	0.175238	-3.0031	LAMP2	ENSG00000005893	X	119561682	119603220	protein_coding
ENSG00000150054	0.41186	3.70895	2.67498	0.0148816	0.19782	-3.00519	MPP7	ENSG00000150054	10	28339922	28623415	protein_coding
ENSG00000201998	-1.14904	1.55331	-2.61284	0.0170094	0.208374	-3.00531	SNORA23	ENSG00000201998	11	9450320	9450501	snoRNA
ENSG00000103653	-0.401252	3.89675	-2.68604	0.0145302	0.196879	-3.00566	CSK	ENSG00000103653	15	75074398	75095539	protein_coding
ENSG00000175611	0.69967	1.53457	2.61234	0.0170276	0.208382	-3.00587	LINC00476	ENSG00000175611	9	98521513	98638259	processed_transcript
ENSG00000005189	0.492776	2.3382	2.63208	0.0163218	0.20416	-3.00696	AC004381.6	ENSG00000005189	16	20817751	20860987	protein_coding
ENSG00000136877	-0.328385	4.98366	-2.77156	0.0120687	0.180842	-3.00997	FPGS	ENSG00000136877	9	130556876	130576606	protein_coding
ENSG00000173846	-0.442436	3.17366	-2.65051	0.0156874	0.199799	-3.01053	PLK3	ENSG00000173846	1	45265897	45271662	protein_coding
ENSG00000075399	-0.646788	2.08917	-2.62211	0.0166747	0.206535	-3.01157	VPS9D1	ENSG00000075399	16	89773542	89787394	protein_coding
ENSG00000185585	0.817572	2.26872	2.62404	0.0166059	0.206535	-3.01363	OLFML2A	ENSG00000185585	9	127539437	127577164	protein_coding
ENSG00000167543	-0.489029	3.59933	-2.66358	0.015252	0.199167	-3.01688	TP53I13	ENSG00000167543	17	27893070	27900175	protein_coding
ENSG00000136731	0.226203	6.63417	2.88909	0.00932835	0.159461	-3.02063	UGGT1	ENSG00000136731	2	128848774	128953251	protein_coding
ENSG00000151575	0.496706	2.29089	2.62227	0.0166691	0.206535	-3.0221	TEX9	ENSG00000151575	15	56536207	56738195	protein_coding
ENSG00000076108	0.326617	5.86395	2.83561	0.0104917	0.167949	-3.02594	BAZ2A	ENSG00000076108	12	56989380	57030600	protein_coding
ENSG00000182154	-0.285281	5.12804	-2.77625	0.0119459	0.179915	-3.02638	MRPL41	ENSG00000182154	9	140445651	140447007	protein_coding
ENSG00000157978	-0.321259	4.52971	-2.72408	0.0133815	0.188842	-3.02887	LDLRAP1	ENSG00000157978	1	25870071	25895377	protein_coding
ENSG00000102383	0.570578	2.13512	2.61167	0.0170522	0.208407	-3.03296	ZDHHC15	ENSG00000102383	X	74588262	74743337	protein_coding
ENSG00000199883	-1.49388	1.18921	-2.5902	0.0178543	0.21023	-3.03663	RN7SKP90	ENSG00000199883	11	16863800	16864134	misc_RNA
ENSG00000204120	0.263378	5.86725	2.82804	0.0106673	0.16992	-3.04199	GIGYF2	ENSG00000204120	2	233562009	233725285	protein_coding
ENSG00000172890	-0.327973	4.90772	-2.74557	0.0127712	0.184599	-3.04909	NADSYN1	ENSG00000172890	11	71164155	71235153	protein_coding
ENSG00000119125	0.530167	3.35285	2.63621	0.0161774	0.203209	-3.04949	GDA	ENSG00000119125	9	74729511	74872109	protein_coding
ENSG00000124194	0.556691	2.45784	2.61037	0.0170998	0.208407	-3.05149	GDAP1L1	ENSG00000124194	20	42875887	42909013	protein_coding
ENSG00000178074	0.229991	5.59827	2.80308	0.0112663	0.174947	-3.05229	C2orf69	ENSG00000178074	2	200775979	200820658	protein_coding
ENSG00000104177	0.319166	4.43241	2.70569	0.0139257	0.192267	-3.05236	MYEF2	ENSG00000104177	15	48431625	48470714	protein_coding
ENSG00000068796	0.237838	6.05389	2.83562	0.0104916	0.167949	-3.05333	KIF2A	ENSG00000068796	5	61601989	61833076	protein_coding
ENSG00000103495	-0.253899	5.38021	-2.78253	0.0117836	0.178148	-3.05491	MAZ	ENSG00000103495	16	29817427	29823649	protein_coding
ENSG00000165916	-0.210628	7.01408	-2.8919	0.00927077	0.159428	-3.05711	PSMC3	ENSG00000165916	11	47440320	47447993	protein_coding
ENSG00000198355	-0.46128	3.89708	-2.6576	0.0154497	0.199167	-3.05924	PIM3	ENSG00000198355	22	50354161	50357728	protein_coding
ENSG00000135480	-0.618824	1.79684	-2.58694	0.0179789	0.21023	-3.0601	KRT7	ENSG00000135480	12	52626304	52645970	protein_coding
ENSG00000196550	0.622821	2.5002	2.60532	0.0172859	0.209017	-3.06066	FAM72A	ENSG00000196550	1	206136916	206155151	protein_coding
ENSG00000134709	0.289783	5.15398	2.76344	0.0122841	0.181926	-3.06099	HOOK1	ENSG00000134709	1	60280458	60342050	protein_coding
ENSG00000078043	0.267414	5.68599	2.80469	0.0112268	0.174847	-3.06222	PIAS2	ENSG00000078043	18	44388353	44500123	protein_coding
ENSG00000160087	-0.313184	5.11055	-2.75518	0.012507	0.182674	-3.06331	UBE2J2	ENSG00000160087	1	1189289	1209265	protein_coding
ENSG00000167693	-0.228858	6.27727	-2.84389	0.010303	0.167484	-3.06356	NXN	ENSG00000167693	17	702553	883010	protein_coding
ENSG00000023516	0.489734	4.82922	2.73177	0.0131601	0.187284	-3.06584	AKAP11	ENSG00000023516	13	42846289	42897396	protein_coding
ENSG00000171940	0.238408	6.81331	2.87753	0.00956866	0.161635	-3.06606	ZNF217	ENSG00000171940	20	52183604	52226446	protein_coding
ENSG00000001631	0.316892	4.44631	2.69921	0.0141222	0.193557	-3.06686	KRIT1	ENSG00000001631	7	91828283	91875480	protein_coding
ENSG00000165215	-0.45819	2.87793	-2.61086	0.0170818	0.208407	-3.06875	CLDN3	ENSG00000165215	7	73183328	73184600	protein_coding
ENSG00000095015	0.298705	5.30987	2.77071	0.0120911	0.180842	-3.07181	MAP3K1	ENSG00000095015	5	56111401	56191979	protein_coding
ENSG00000134900	0.197483	6.84472	2.87551	0.00961133	0.162002	-3.07401	TPP2	ENSG00000134900	13	103249353	103331521	protein_coding
ENSG00000196331	-0.21301	7.87575	-2.92516	0.0086148	0.154565	-3.0756	HIST1H2BO	ENSG00000196331	6	27861203	27861669	protein_coding
ENSG00000166189	-0.448669	4.32117	-2.67843	0.0147711	0.197663	-3.07763	HPS6	ENSG00000166189	10	103825147	103827792	protein_coding
ENSG00000197714	0.370458	4.7847	2.72285	0.0134173	0.188907	-3.07797	ZNF460	ENSG00000197714	19	57791419	57804937	protein_coding
ENSG00000134369	0.509742	3.52953	2.62568	0.0165474	0.206122	-3.08073	NAV1	ENSG00000134369	1	201592411	201796102	protein_coding
ENSG00000122482	0.211844	6.95628	2.87782	0.00956268	0.161635	-3.08235	ZNF644	ENSG00000122482	1	91380859	91487829	protein_coding
ENSG00000198482	0.311499	4.67023	2.71046	0.0137824	0.191337	-3.08347	ZNF808	ENSG00000198482	19	53030905	53067717	protein_coding
ENSG00000133103	0.4237	4.21885	2.67045	0.0150278	0.198638	-3.08349	COG6	ENSG00000133103	13	40229764	40365802	protein_coding
ENSG00000116106	0.474572	2.8902	2.60301	0.0173716	0.209129	-3.08491	EPHA4	ENSG00000116106	2	222282747	222438922	protein_coding
ENSG00000202058	-0.71448	6.55645	-2.84884	0.0101916	0.166585	-3.08609	RN7SKP80	ENSG00000202058	22	42961054	42961336	misc_RNA
ENSG00000177706	-0.634761	3.16301	-2.60691	0.017227	0.209017	-3.09057	FAM20C	ENSG00000177706	7	192969	300711	protein_coding
ENSG00000135976	0.472838	2.11769	2.57712	0.0183599	0.211816	-3.09315	ANKRD36	ENSG00000135976	2	97779233	97930258	protein_coding
ENSG00000125835	-0.194933	7.92991	-2.91901	0.00873262	0.155112	-3.09373	SNRPB	ENSG00000125835	20	2442280	2451499	protein_coding
ENSG00000073614	0.296494	5.3954	2.76638	0.0122057	0.181926	-3.09424	KDM5A	ENSG00000073614	12	389295	498620	protein_coding
ENSG00000161513	-0.50346	4.90541	-2.71656	0.0136014	0.190371	-3.09565	FDXR	ENSG00000161513	17	72858619	72869156	protein_coding
ENSG00000060138	-0.179282	7.54085	-2.8997	0.00911273	0.158146	-3.09636	YBX3	ENSG00000060138	12	10851683	10875911	protein_coding
ENSG00000165886	-0.29887	4.25066	-2.66509	0.0152025	0.199167	-3.09717	UBTD1	ENSG00000165886	10	99258625	99330966	protein_coding
ENSG00000089177	0.485237	2.99268	2.59649	0.0176156	0.209729	-3.10145	KIF16B	ENSG00000089177	20	16252749	16554078	protein_coding
ENSG00000124299	-0.244378	5.88255	-2.79795	0.0113933	0.175304	-3.10152	PEPD	ENSG00000124299	19	33877856	34012700	protein_coding
ENSG00000181026	-0.234651	7.51203	-2.89352	0.00923769	0.159089	-3.10559	AEN	ENSG00000181026	15	89164527	89175513	protein_coding
ENSG00000074370	-0.256102	6.73597	-2.85175	0.0101267	0.166329	-3.1059	ATP2A3	ENSG00000074370	17	3827169	3867736	protein_coding
ENSG00000100211	-0.419403	3.19872	-2.59822	0.0175505	0.209601	-3.1074	CBY1	ENSG00000100211	22	39052641	39069859	protein_coding
ENSG00000163960	0.307528	5.78724	2.78963	0.0116022	0.176755	-3.10787	UBXN7	ENSG00000163960	3	196074533	196159345	protein_coding
ENSG00000134371	0.242402	5.46581	2.76497	0.0122433	0.181926	-3.10822	CDC73	ENSG00000134371	1	193091147	193223031	protein_coding
ENSG00000159140	0.3021	7.04952	2.87026	0.00972296	0.16342	-3.10845	SON	ENSG00000159140	21	34914924	34949812	protein_coding
ENSG00000048707	0.34666	5.42611	2.76146	0.0123373	0.181926	-3.10864	VPS13D	ENSG00000048707	1	12290124	12572099	protein_coding
ENSG00000103995	0.462375	3.33595	2.60116	0.0174406	0.209129	-3.11118	CEP152	ENSG00000103995	15	49005125	49103343	protein_coding
ENSG00000112658	-0.472268	4.69746	-2.68967	0.0144167	0.195787	-3.11498	SRF	ENSG00000112658	6	43139037	43149243	protein_coding
ENSG00000161981	-0.316313	4.93049	-2.71484	0.0136523	0.190634	-3.11504	SNRNP25	ENSG00000161981	16	103010	107669	protein_coding
ENSG00000005812	0.360062	4.25303	2.65672	0.0154792	0.199167	-3.11512	FBXL3	ENSG00000005812	13	77566740	77601330	protein_coding
ENSG00000104529	-0.187254	7.51837	-2.88947	0.00932037	0.159461	-3.11533	EEF1D	ENSG00000104529	8	144661867	144681711	protein_coding
ENSG00000159792	-0.468372	3.51511	-2.60593	0.0172632	0.209017	-3.1164	PSKH1	ENSG00000159792	16	67927175	67963581	protein_coding
ENSG00000086758	0.28444	7.89755	2.90732	0.00896082	0.157182	-3.11713	HUWE1	ENSG00000086758	X	53559057	53713673	protein_coding
ENSG00000152422	0.421171	3.68122	2.61336	0.0169906	0.208359	-3.11733	XRCC4	ENSG00000152422	5	82373317	82649606	protein_coding
ENSG00000254535	0.576006	2.17949	2.56478	0.0188497	0.215376	-3.11786	PABPC4L	ENSG00000254535	4	135117488	135122903	protein_coding
ENSG00000269821	0.444911	3.82691	2.62094	0.0167167	0.206535	-3.12033	KCNQ1OT1	ENSG00000269821	11	2629558	2721224	antisense
ENSG00000138073	-0.263128	5.53288	-2.76041	0.0123654	0.181926	-3.12388	PREB	ENSG00000138073	2	27353624	27357543	protein_coding
ENSG00000159256	0.311262	5.18288	2.73371	0.0131046	0.186718	-3.12479	MORC3	ENSG00000159256	21	37692487	37758446	protein_coding
ENSG00000065833	0.469591	3.48885	2.59651	0.017615	0.209729	-3.12948	ME1	ENSG00000065833	6	83920108	84140797	protein_coding
ENSG00000175054	0.37421	4.16918	2.64141	0.0159976	0.201234	-3.13077	ATR	ENSG00000175054	3	142168077	142297668	protein_coding
ENSG00000133706	0.170315	8.08251	2.90827	0.00894205	0.157182	-3.1317	LARS	ENSG00000133706	5	145492601	145562223	protein_coding
ENSG00000197061	-0.290366	8.07328	-2.90615	0.00898389	0.157182	-3.13258	HIST1H4C	ENSG00000197061	6	26104104	26104518	protein_coding
ENSG00000168763	-0.358648	4.21627	-2.64207	0.015975	0.201234	-3.13517	CNNM3	ENSG00000168763	2	97481982	97499648	protein_coding
ENSG00000130203	-0.197681	8.47686	-2.9218	0.00867884	0.154634	-3.13721	APOE	ENSG00000130203	19	45409011	45412650	protein_coding
ENSG00000034533	-0.504551	2.18997	-2.55194	0.0193724	0.216967	-3.14089	ASTE1	ENSG00000034533	3	130732719	130746493	protein_coding
ENSG00000197756	-0.250504	10.1797	-2.98664	0.00751811	0.145161	-3.14267	RPL37A	ENSG00000197756	2	217362912	217443903	protein_coding
ENSG00000177732	-0.29146	4.62119	-2.67226	0.014969	0.198301	-3.1451	SOX12	ENSG00000177732	20	306207	310865	protein_coding
ENSG00000237943	-0.305506	4.75794	-2.68264	0.0146374	0.19743	-3.15035	PRKCQ-AS1	ENSG00000237943	10	6622381	6658414	lincRNA
ENSG00000133597	-0.435999	3.9905	-2.61451	0.0169489	0.208062	-3.15187	ADCK2	ENSG00000133597	7	140372953	140396061	protein_coding
ENSG00000270170	-0.326535	4.48879	-2.65668	0.0154804	0.199167	-3.15199	NCBP2-AS2	ENSG00000270170	3	196669494	196670411	lincRNA
ENSG00000133858	0.556342	3.67148	2.59304	0.017746	0.21023	-3.15598	ZFC3H1	ENSG00000133858	12	72003252	72061505	protein_coding
ENSG00000124762	-0.56854	4.92971	-2.68645	0.0145174	0.196879	-3.15679	CDKN1A	ENSG00000124762	6	36644305	36655116	protein_coding
ENSG00000114054	-0.257829	5.9371	-2.77411	0.012002	0.180303	-3.15828	PCCB	ENSG00000114054	3	135969148	136056738	protein_coding
ENSG00000166557	-0.310021	5.35835	-2.72632	0.0133167	0.188608	-3.16038	TMED3	ENSG00000166557	15	79603404	79704334	protein_coding
ENSG00000139746	0.24398	5.50284	2.74149	0.012885	0.185142	-3.16088	RBM26	ENSG00000139746	13	79885962	79980612	protein_coding
ENSG00000168758	-0.323106	5.70836	-2.7527	0.0125749	0.182674	-3.16171	SEMA4C	ENSG00000168758	2	97525453	97536494	protein_coding
ENSG00000158764	0.417048	2.68129	2.5524	0.0193532	0.216957	-3.16677	ITLN2	ENSG00000158764	1	160914815	160924589	protein_coding
ENSG00000004948	0.434201	2.8665	2.55646	0.0191868	0.216521	-3.16777	CALCR	ENSG00000004948	7	93053799	93204042	protein_coding
ENSG00000105926	0.305124	5.85051	2.7643	0.0122611	0.181926	-3.16815	MPP6	ENSG00000105926	7	24612887	24733812	protein_coding
ENSG00000005436	0.392306	3.70912	2.58667	0.0179895	0.21023	-3.1694	GCFC2	ENSG00000005436	2	75879126	75938115	protein_coding
ENSG00000213859	-0.397087	3.06253	-2.55752	0.0191435	0.216325	-3.17362	KCTD11	ENSG00000213859	17	7255208	7258258	protein_coding
ENSG00000042493	-0.271666	6.20478	-2.78325	0.011765	0.178094	-3.17501	CAPG	ENSG00000042493	2	85621871	85645555	protein_coding
ENSG00000105568	-0.194889	8.50079	-2.90411	0.00902449	0.15724	-3.17538	PPP2R1A	ENSG00000105568	19	52693292	52730687	protein_coding
ENSG00000138772	-0.709759	1.72265	-2.51386	0.0210033	0.228346	-3.18213	ANXA3	ENSG00000138772	4	79472673	79531597	protein_coding
ENSG00000156256	0.393927	4.71972	2.66259	0.0152845	0.199167	-3.1837	USP16	ENSG00000156256	21	30396950	30426809	protein_coding
ENSG00000107105	0.316515	4.86953	2.67672	0.0148256	0.197748	-3.1839	ELAVL2	ENSG00000107105	9	23690102	23826335	protein_coding
ENSG00000100983	-0.284433	4.66701	-2.65583	0.0155087	0.199167	-3.18608	GSS	ENSG00000100983	20	33516236	33543620	protein_coding
ENSG00000138080	-0.424015	3.80013	-2.58332	0.0181186	0.211082	-3.18631	EMILIN1	ENSG00000138080	2	27301435	27309271	protein_coding
ENSG00000224877	-0.409911	4.2507	-2.61525	0.0169221	0.207947	-3.19181	C17orf89	ENSG00000224877	17	79213039	79215081	protein_coding
ENSG00000115464	0.242626	6.05067	2.7667	0.0121974	0.181926	-3.19236	USP34	ENSG00000115464	2	61414598	61697904	protein_coding
ENSG00000100292	-0.401024	3.20589	-2.5509	0.0194152	0.217242	-3.19351	HMOX1	ENSG00000100292	22	35776354	35790207	protein_coding
ENSG00000103148	-0.486198	3.45332	-2.56044	0.0190248	0.215987	-3.19448	NPRL3	ENSG00000103148	16	134273	188859	protein_coding
ENSG00000189180	0.293454	5.23027	2.70138	0.014056	0.193209	-3.19654	ZNF33A	ENSG00000189180	10	38299578	38354016	protein_coding
ENSG00000091129	0.597601	1.51941	2.49986	0.0216346	0.230974	-3.19663	NRCAM	ENSG00000091129	7	107788068	108097161	protein_coding
ENSG00000176058	-0.436332	4.01753	-2.59225	0.017776	0.21023	-3.19702	TPRN	ENSG00000176058	9	140086069	140098645	protein_coding
ENSG00000184348	-0.315907	5.55854	-2.7244	0.0133723	0.188842	-3.19748	HIST1H2AK	ENSG00000184348	6	27805658	27806117	protein_coding
ENSG00000169221	-0.381662	4.59428	-2.64247	0.0159613	0.201234	-3.19888	TBC1D10B	ENSG00000169221	16	30368423	30381585	protein_coding
ENSG00000178917	0.437768	2.70861	2.53463	0.0200981	0.221656	-3.19972	ZNF852	ENSG00000178917	3	44540462	44552128	protein_coding
ENSG00000134779	-0.225103	5.83065	-2.74507	0.0127851	0.184599	-3.19986	TPGS2	ENSG00000134779	18	34359987	34409158	protein_coding
ENSG00000145012	0.359061	4.96728	2.67571	0.014858	0.19782	-3.20228	LPP	ENSG00000145012	3	187871072	188608460	protein_coding
ENSG00000002330	-0.500164	2.83721	-2.53445	0.0201058	0.221656	-3.20427	BAD	ENSG00000002330	11	64037302	64052176	protein_coding
ENSG00000142279	-0.570426	1.84104	-2.50374	0.0214578	0.230434	-3.20582	WTIP	ENSG00000142279	19	34971874	34997258	protein_coding
ENSG00000114346	0.202955	7.22234	2.83041	0.0106122	0.169268	-3.20909	ECT2	ENSG00000114346	3	172468472	172539264	protein_coding
ENSG00000176853	0.301726	4.93976	2.66957	0.0150562	0.198663	-3.20987	FAM91A1	ENSG00000176853	8	124780696	124827692	protein_coding
ENSG00000067225	-0.209483	10.7711	-2.97754	0.00767145	0.14626	-3.21116	PKM	ENSG00000067225	15	72491370	72524164	protein_coding
ENSG00000204531	-0.181639	10.2987	-2.95873	0.00799804	0.148543	-3.21199	POU5F1	ENSG00000204531	6	31132119	31148508	protein_coding
ENSG00000130985	-0.213343	8.30293	-2.87719	0.00957593	0.161635	-3.21407	UBA1	ENSG00000130985	X	47050260	47074527	protein_coding
ENSG00000104886	-0.301802	6.05906	-2.75304	0.0125656	0.182674	-3.2155	PLEKHJ1	ENSG00000104886	19	2230002	2237703	protein_coding
ENSG00000181007	0.346917	3.94805	2.5779	0.0183295	0.211816	-3.21641	ZFP82	ENSG00000181007	19	36874022	36909558	protein_coding
ENSG00000114796	0.328446	4.88687	2.66146	0.0153217	0.199167	-3.21665	KLHL24	ENSG00000114796	3	183353356	183402265	protein_coding
ENSG00000160200	-0.181988	7.67284	-2.84773	0.0102165	0.166762	-3.21729	CBS	ENSG00000160200	21	44473301	44497053	protein_coding
ENSG00000165813	0.309799	5.07429	2.67704	0.0148156	0.197748	-3.21834	C10orf118	ENSG00000165813	10	115880621	115933979	protein_coding
ENSG00000067900	0.28869	5.49194	2.71044	0.0137831	0.191337	-3.22082	ROCK1	ENSG00000067900	18	18526867	18691812	protein_coding
ENSG00000106327	0.447195	2.30723	2.51055	0.021151	0.228662	-3.22093	TFR2	ENSG00000106327	7	100218039	100240402	protein_coding
ENSG00000197530	-0.436164	3.74164	-2.56004	0.019041	0.215987	-3.22266	MIB2	ENSG00000197530	1	1550795	1565990	protein_coding
ENSG00000204217	0.348509	3.77582	2.56166	0.0189754	0.215987	-3.22328	BMPR2	ENSG00000204217	2	203241659	203432474	protein_coding
ENSG00000135913	0.2854	4.89019	2.65831	0.0154261	0.199167	-3.22343	USP37	ENSG00000135913	2	219314974	219433084	protein_coding
ENSG00000187605	0.438458	4.02657	2.57873	0.0182972	0.211726	-3.22653	TET3	ENSG00000187605	2	74229840	74335303	protein_coding
ENSG00000065243	0.259402	5.10423	2.67391	0.014916	0.19782	-3.22948	PKN2	ENSG00000065243	1	89149905	89301938	protein_coding
ENSG00000105793	0.489996	4.25936	2.59559	0.0176495	0.209729	-3.22976	GTPBP10	ENSG00000105793	7	89964537	90020769	protein_coding
ENSG00000130312	-0.318754	4.97186	-2.65858	0.0154172	0.199167	-3.23209	MRPL34	ENSG00000130312	19	17403418	17417652	protein_coding
ENSG00000120549	0.389148	4.24059	2.59401	0.0177094	0.210062	-3.23226	KIAA1217	ENSG00000120549	10	23983675	24836772	protein_coding
ENSG00000104442	0.212177	5.96822	2.74062	0.0129094	0.185175	-3.2328	ARMC1	ENSG00000104442	8	66514694	66546442	protein_coding
ENSG00000236673	-0.221217	6.5051	-2.77498	0.0119791	0.180188	-3.23425	RP11-69I8.2	ENSG00000236673	6	132223103	132241705	lincRNA
ENSG00000158623	0.329539	4.31416	2.59932	0.0175093	0.209318	-3.23552	COPG2	ENSG00000158623	7	130146089	130353598	protein_coding
ENSG00000124749	0.605045	2.5862	2.50939	0.0212031	0.228843	-3.23635	COL21A1	ENSG00000124749	6	55921388	56258892	protein_coding
ENSG00000147382	-0.411113	3.618	-2.54462	0.0196762	0.21913	-3.23671	FAM58A	ENSG00000147382	X	152853377	152865500	protein_coding
ENSG00000185274	-0.321982	4.39872	-2.6015	0.0174277	0.209129	-3.24226	WBSCR17	ENSG00000185274	7	70597155	71178585	protein_coding
ENSG00000064115	-0.209029	6.10617	-2.74397	0.0128158	0.184818	-3.24228	TM7SF3	ENSG00000064115	12	27126128	27167367	protein_coding
ENSG00000077348	-0.287755	4.94061	-2.65131	0.0156606	0.199799	-3.24238	EXOSC5	ENSG00000077348	19	41892279	41903384	protein_coding
ENSG00000105877	0.393264	5.06133	2.66327	0.0152621	0.199167	-3.24267	DNAH11	ENSG00000105877	7	21582833	21941457	protein_coding
ENSG00000003249	-0.290811	5.30782	-2.67977	0.0147284	0.197537	-3.24444	DBNDD1	ENSG00000003249	16	90071273	90086536	protein_coding
ENSG00000186448	0.430595	4.18112	2.58157	0.0181864	0.211664	-3.24527	ZNF197	ENSG00000186448	3	44626380	44689963	protein_coding
ENSG00000204186	0.333114	5.77612	2.7192	0.0135239	0.189982	-3.24689	ZDBF2	ENSG00000204186	2	207139387	207179148	protein_coding
ENSG00000143322	0.486289	4.50425	2.60811	0.0171827	0.208989	-3.24717	ABL2	ENSG00000143322	1	179068462	179198819	protein_coding
ENSG00000137942	0.203433	7.05437	2.80263	0.0112774	0.174947	-3.24777	FNBP1L	ENSG00000137942	1	93913688	94020218	protein_coding
ENSG00000132549	0.43985	3.8791	2.55597	0.0192067	0.21654	-3.24784	VPS13B	ENSG00000132549	8	100025494	100889808	protein_coding
ENSG00000005206	-0.406267	3.2799	-2.52323	0.0205904	0.225093	-3.24838	SPPL2B	ENSG00000005206	19	2328614	2355099	processed_transcript
ENSG00000176894	-0.651443	1.55551	-2.46836	0.0231212	0.237261	-3.25161	PXMP2	ENSG00000176894	12	133264192	133297276	protein_coding
ENSG00000108091	0.285926	5.48125	2.69355	0.0142963	0.194884	-3.25269	CCDC6	ENSG00000108091	10	61548521	61666414	protein_coding
ENSG00000159377	-0.224982	8.19558	-2.85261	0.0101077	0.166329	-3.25602	PSMB4	ENSG00000159377	1	151372010	151374420	protein_coding
ENSG00000069712	0.537375	2.60692	2.49879	0.0216836	0.230974	-3.2566	KIAA1107	ENSG00000069712	1	92632542	92650280	protein_coding
ENSG00000105220	-0.207872	8.87178	-2.87724	0.00957482	0.161635	-3.26303	GPI	ENSG00000105220	19	34850385	34893061	protein_coding
ENSG00000187244	-0.274631	5.02484	-2.64772	0.015782	0.200616	-3.26397	BCAM	ENSG00000187244	19	45312328	45324673	protein_coding
ENSG00000175756	-0.255644	6.42667	-2.75432	0.0125304	0.182674	-3.26504	AURKAIP1	ENSG00000175756	1	1309110	1310875	protein_coding
ENSG00000100393	0.43543	5.60327	2.69682	0.0141955	0.194114	-3.26537	EP300	ENSG00000100393	22	41487790	41576081	protein_coding
ENSG00000160703	-0.459631	3.4314	-2.51933	0.0207611	0.226127	-3.26694	NLRX1	ENSG00000160703	11	119037277	119054725	protein_coding
ENSG00000172466	0.237718	6.50936	2.76049	0.0123635	0.181926	-3.26776	ZNF24	ENSG00000172466	18	32912176	32925446	protein_coding
ENSG00000162946	0.657339	1.87724	2.46535	0.023268	0.237904	-3.27247	DISC1	ENSG00000162946	1	231762561	232177018	protein_coding
ENSG00000100084	-0.829172	2.78626	-2.49366	0.0219202	0.231536	-3.27406	HIRA	ENSG00000100084	22	19318221	19435224	protein_coding
ENSG00000165688	-0.239484	5.8326	-2.70819	0.0138505	0.191825	-3.27451	PMPCA	ENSG00000165688	9	139305110	139318213	protein_coding
ENSG00000181577	-0.483195	2.87674	-2.49567	0.021827	0.231479	-3.27519	C6orf223	ENSG00000181577	6	43968317	43973695	protein_coding
ENSG00000153707	0.366742	4.26009	2.57244	0.0185441	0.213348	-3.27634	PTPRD	ENSG00000153707	9	8314246	10612723	protein_coding
ENSG00000099800	-0.237482	6.65949	-2.76244	0.0123109	0.181926	-3.27985	TIMM13	ENSG00000099800	19	2425622	2427892	protein_coding
ENSG00000118217	0.321809	4.82971	2.62119	0.0167077	0.206535	-3.28384	ATF6	ENSG00000118217	1	161736084	161933860	protein_coding
ENSG00000160948	-0.427705	3.94078	-2.53765	0.0199698	0.221156	-3.28834	VPS28	ENSG00000160948	8	145649000	145653931	protein_coding
ENSG00000196976	-0.261165	5.2324	-2.65101	0.0156707	0.199799	-3.29103	LAGE3	ENSG00000196976	X	153706028	153707596	protein_coding
ENSG00000168743	0.401886	3.84938	2.52929	0.0203275	0.22314	-3.29255	NPNT	ENSG00000168743	4	106815932	106925184	protein_coding
ENSG00000124635	-0.282381	7.58981	-2.80625	0.0111886	0.174709	-3.29263	HIST1H2BJ	ENSG00000124635	6	27093676	27100541	protein_coding
ENSG00000272579	1.02317	1.4841	2.43966	0.0245586	0.241421	-3.29337	RP11-101E13.5	ENSG00000272579	1	193059996	193060686	antisense
ENSG00000118162	-0.464424	3.15053	-2.49201	0.0219964	0.231572	-3.29619	KPTN	ENSG00000118162	19	47978401	47987525	protein_coding
ENSG00000169604	0.38541	3.95895	2.5344	0.0201082	0.221656	-3.29868	ANTXR1	ENSG00000169604	2	69240310	69476459	protein_coding
ENSG00000110172	0.260835	5.78876	2.6934	0.014301	0.194884	-3.30079	CHORDC1	ENSG00000110172	11	89934328	89956532	protein_coding
ENSG00000172590	-0.25905	5.44121	-2.66288	0.0152749	0.199167	-3.30314	MRPL52	ENSG00000172590	14	23299088	23304246	protein_coding
ENSG00000161036	-0.315513	4.33275	-2.56328	0.0189101	0.215858	-3.30341	LRWD1	ENSG00000161036	7	102105376	102113615	protein_coding
ENSG00000152404	0.383898	4.448	2.57443	0.0184657	0.21283	-3.3042	CWF19L2	ENSG00000152404	11	107197071	107328572	protein_coding
ENSG00000019505	0.335724	4.42174	2.57183	0.0185684	0.213393	-3.30563	SYT13	ENSG00000019505	11	45261852	45307870	protein_coding
ENSG00000162413	-0.38901	4.59343	-2.58563	0.0180296	0.210457	-3.30708	KLHL21	ENSG00000162413	1	6650784	6674667	protein_coding
ENSG00000171791	0.759459	1.90083	2.44411	0.0243301	0.241421	-3.309	BCL2	ENSG00000171791	18	60790579	60987361	protein_coding
ENSG00000204175	-0.403787	3.41809	-2.49455	0.0218787	0.231479	-3.31024	GPRIN2	ENSG00000204175	10	46994087	47005643	protein_coding
ENSG00000255318	0.507299	2.21629	2.45566	0.0237475	0.239551	-3.31054	RP11-655M14.13	ENSG00000255318	11	67385750	67394775	lincRNA
ENSG00000177303	-0.429832	3.83282	-2.51735	0.0208486	0.226872	-3.3117	CASKIN2	ENSG00000177303	17	73496342	73511664	protein_coding
ENSG00000170759	0.212335	6.88732	2.75986	0.0123803	0.181926	-3.3155	KIF5B	ENSG00000170759	10	32297938	32345359	protein_coding
ENSG00000235750	0.381727	3.49033	2.49447	0.0218826	0.231479	-3.31575	KIAA0040	ENSG00000235750	1	175126123	175162135	protein_coding
ENSG00000075420	0.256545	5.75499	2.68276	0.0146337	0.19743	-3.31669	FNDC3B	ENSG00000075420	3	171757418	172119455	protein_coding
ENSG00000124613	0.623841	2.62562	2.46469	0.0233007	0.237904	-3.31716	ZNF391	ENSG00000124613	6	27342394	27371683	protein_coding
ENSG00000169760	0.442644	3.15016	2.47976	0.0225727	0.233855	-3.31809	NLGN1	ENSG00000169760	3	173114074	174004434	protein_coding
ENSG00000101255	-0.369731	3.32273	-2.4844	0.0223528	0.233474	-3.32091	TRIB3	ENSG00000101255	20	361261	378203	protein_coding
ENSG00000103319	0.245936	5.42051	2.65372	0.0155794	0.199167	-3.3215	EEF2K	ENSG00000103319	16	22217603	22298554	protein_coding
ENSG00000115380	0.406881	4.16794	2.53631	0.0200269	0.221376	-3.32766	EFEMP1	ENSG00000115380	2	56093102	56151274	protein_coding
ENSG00000215301	0.231557	7.4436	2.78341	0.0117609	0.178094	-3.32862	DDX3X	ENSG00000215301	X	41192651	41223725	protein_coding
ENSG00000159840	-0.265631	5.57467	-2.65982	0.015376	0.199167	-3.33017	ZYX	ENSG00000159840	7	143078173	143088204	protein_coding
ENSG00000167513	-0.208487	6.44628	-2.72412	0.0133805	0.188842	-3.33037	CDT1	ENSG00000167513	16	88869621	88875666	protein_coding
ENSG00000103363	-0.274021	7.06138	-2.75966	0.0123856	0.181926	-3.33049	TCEB2	ENSG00000103363	16	2821415	2827298	protein_coding
ENSG00000166803	-0.456702	2.77688	-2.46098	0.0234833	0.238099	-3.33185	KIAA0101	ENSG00000166803	15	64657193	64679886	protein_coding
ENSG00000136010	0.614839	1.75284	2.42596	0.0252736	0.24423	-3.33227	ALDH1L2	ENSG00000136010	12	105413568	105478355	protein_coding
ENSG00000172493	0.288477	5.79032	2.67667	0.0148273	0.197748	-3.33423	AFF1	ENSG00000172493	4	87856154	88062206	protein_coding
ENSG00000155980	0.489396	3.5261	2.48698	0.0222315	0.232755	-3.33446	KIF5A	ENSG00000155980	12	57943781	57980415	protein_coding
ENSG00000197457	-0.338184	5.08373	-2.61541	0.0169162	0.207947	-3.33595	STMN3	ENSG00000197457	20	62271061	62284780	protein_coding
ENSG00000242716	0.670933	1.59715	2.41838	0.0256775	0.245526	-3.3365	RNA5-8S5	ENSG00000242716	GL000220.1	112025	112177	rRNA
ENSG00000145794	0.385969	3.84499	2.50354	0.0214668	0.230434	-3.33943	MEGF10	ENSG00000145794	5	126626523	126801429	protein_coding
ENSG00000167136	-0.759829	1.96353	-2.42806	0.0251627	0.24423	-3.34113	ENDOG	ENSG00000167136	9	131580753	131584956	protein_coding
ENSG00000177468	-0.468615	2.27099	-2.43958	0.0245627	0.241421	-3.34166	OLIG3	ENSG00000177468	6	137813336	137815531	protein_coding
ENSG00000141622	0.769636	1.32841	2.40686	0.0263027	0.248257	-3.34207	RNF165	ENSG00000141622	18	43906772	44043103	protein_coding
ENSG00000233280	0.38501	3.81518	2.49894	0.0216767	0.230974	-3.34386	CRYBG3	ENSG00000233280	3	97540884	97594132	protein_coding
ENSG00000068912	0.269862	5.19237	2.62095	0.0167162	0.206535	-3.34775	ERLEC1	ENSG00000068912	2	54014181	54045956	protein_coding
ENSG00000103326	-0.336341	5.05603	-2.60618	0.017254	0.209017	-3.34801	CAPN15	ENSG00000103326	16	577717	604636	protein_coding
ENSG00000137411	-0.430197	3.97638	-2.50603	0.0213544	0.230267	-3.35131	VARS2	ENSG00000137411	6	30876019	30894236	protein_coding
ENSG00000115318	0.680415	2.32463	2.43409	0.0248466	0.243428	-3.35169	LOXL3	ENSG00000115318	2	74759541	74782817	protein_coding
ENSG00000119559	-0.472314	4.49179	-2.54838	0.0195194	0.218202	-3.35219	C19orf25	ENSG00000119559	19	1461142	1479555	protein_coding
ENSG00000073536	-0.237596	5.65994	-2.6542	0.0155633	0.199167	-3.35483	NLE1	ENSG00000073536	17	33455772	33469334	protein_coding
ENSG00000187735	0.174108	8.1952	2.80534	0.0112108	0.174826	-3.35504	TCEA1	ENSG00000187735	8	54879112	54935089	protein_coding
ENSG00000239264	-0.554843	1.96619	-2.41912	0.025638	0.245526	-3.35721	TXNDC5	ENSG00000239264	6	7881483	8026646	protein_coding
ENSG00000185000	-0.421933	3.17934	-2.45855	0.0236033	0.238502	-3.35744	DGAT1	ENSG00000185000	8	145539954	145550573	protein_coding
ENSG00000164949	0.510044	2.23189	2.42872	0.0251278	0.24423	-3.35799	GEM	ENSG00000164949	8	95261481	95274578	protein_coding
ENSG00000185527	-0.851093	1.5882	-2.40282	0.0265256	0.248491	-3.36204	PDE6G	ENSG00000185527	17	79617489	79630142	protein_coding
ENSG00000135956	-0.440136	3.85161	-2.49097	0.0220448	0.231617	-3.36234	TMEM127	ENSG00000135956	2	96914254	96931732	protein_coding
ENSG00000120616	0.360817	3.76644	2.48421	0.0223618	0.233474	-3.36395	EPC1	ENSG00000120616	10	32556679	32667726	protein_coding
ENSG00000139436	0.42943	3.49899	2.46838	0.0231201	0.237261	-3.36402	GIT2	ENSG00000139436	12	110367607	110434194	protein_coding
ENSG00000145536	0.399819	4.47747	2.54501	0.0196597	0.21913	-3.36434	ADAMTS16	ENSG00000145536	5	5140443	5320417	protein_coding
ENSG00000198816	-0.428451	3.67894	-2.4777	0.0226707	0.234308	-3.36578	ZNF358	ENSG00000198816	19	7580178	7585912	protein_coding
ENSG00000080200	0.586625	3.14646	2.45313	0.0238738	0.24001	-3.36836	CRYBG3	ENSG00000080200	3	97595819	97663810	protein_coding
ENSG00000116016	0.491287	1.9035	2.40928	0.0261706	0.247994	-3.37014	EPAS1	ENSG00000116016	2	46520806	46613836	protein_coding
ENSG00000152932	0.679359	1.56639	2.3968	0.0268606	0.250341	-3.37041	RAB3C	ENSG00000152932	5	57878048	58155213	protein_coding
ENSG00000198825	0.179065	7.97272	2.78773	0.0116506	0.177262	-3.37086	INPP5F	ENSG00000198825	10	121485609	121588652	protein_coding
ENSG00000113580	0.610636	2.39268	2.42467	0.0253417	0.24423	-3.3729	NR3C1	ENSG00000113580	5	142657496	142815077	protein_coding
ENSG00000197471	0.589449	1.58281	2.39532	0.0269438	0.250919	-3.37406	SPN	ENSG00000197471	16	29674300	29682187	protein_coding
ENSG00000186193	-0.29747	4.52176	-2.54289	0.0197485	0.219489	-3.37492	SAPCD2	ENSG00000186193	9	139956581	139965040	protein_coding
ENSG00000184160	-0.404094	3.15016	-2.44705	0.0241808	0.240912	-3.37589	ADRA2C	ENSG00000184160	4	3768075	3770251	protein_coding
ENSG00000230798	-0.363928	4.47605	-2.53685	0.0200039	0.221328	-3.37672	RP4-792G4.2	ENSG00000230798	1	63786555	63790112	antisense
ENSG00000114650	-0.261723	6.31285	-2.69019	0.0144006	0.195787	-3.37862	SCAP	ENSG00000114650	3	47455203	47518616	protein_coding
ENSG00000154237	0.61104	2.4971	2.42348	0.0254052	0.244264	-3.38092	LRRK1	ENSG00000154237	15	101459420	101610317	protein_coding
ENSG00000205309	-0.46363	2.75698	-2.43245	0.0249324	0.243444	-3.38101	NT5M	ENSG00000205309	17	17206649	17250977	protein_coding
ENSG00000242125	-0.373289	8.31943	-2.79635	0.0114332	0.175304	-3.38196	SNHG3	ENSG00000242125	1	28832492	28837404	sense_intronic
ENSG00000157734	-0.385308	3.24926	-2.44684	0.0241915	0.240912	-3.38259	SNX22	ENSG00000157734	15	64443914	64449680	protein_coding
ENSG00000268205	0.453706	3.66941	2.46604	0.0232343	0.237807	-3.38614	CTC-444N24.11	ENSG00000268205	19	57815673	57819930	lincRNA
ENSG00000116285	-0.575061	5.06076	-2.57924	0.0182773	0.211726	-3.38645	ERRFI1	ENSG00000116285	1	8064464	8086368	protein_coding
ENSG00000228300	-0.420911	4.10741	-2.49658	0.0217854	0.231479	-3.38784	C19orf24	ENSG00000228300	19	1275026	1279248	protein_coding
ENSG00000196465	-0.270764	5.95628	-2.65867	0.0154143	0.199167	-3.38962	MYL6B	ENSG00000196465	12	56546040	56553431	protein_coding
ENSG00000099999	-0.407805	3.20351	-2.441	0.0244894	0.241421	-3.39003	RNF215	ENSG00000099999	22	30773835	30817760	protein_coding
ENSG00000165644	-0.369668	3.65449	-2.46148	0.0234584	0.23805	-3.3911	COMTD1	ENSG00000165644	10	76993727	76995788	protein_coding
ENSG00000215699	0.610653	2.46624	2.4166	0.0257731	0.245526	-3.39136	SRSF10	ENSG00000215699	GL000191.1	36277	50281	protein_coding
ENSG00000152284	-0.44662	3.21541	-2.43994	0.0245441	0.241421	-3.39291	TCF7L1	ENSG00000152284	2	85360533	85537511	protein_coding
ENSG00000197879	-0.251882	5.49736	-2.62002	0.0167495	0.206535	-3.39499	MYO1C	ENSG00000197879	17	1367392	1396106	protein_coding
ENSG00000166394	-0.299357	4.77413	-2.55473	0.0192577	0.216726	-3.39597	CYB5R2	ENSG00000166394	11	7686331	7698453	protein_coding
ENSG00000106052	0.222443	5.74467	2.64125	0.0160032	0.201234	-3.39727	TAX1BP1	ENSG00000106052	7	27778950	27884183	protein_coding
ENSG00000125877	-0.299126	5.15132	-2.58932	0.0178879	0.21023	-3.39728	ITPA	ENSG00000125877	20	3189514	3204516	protein_coding
ENSG00000134982	0.284426	5.33122	2.60701	0.0172232	0.209017	-3.39797	APC	ENSG00000134982	5	112043195	112181936	protein_coding
ENSG00000134905	-0.305868	4.7079	-2.5454	0.0196437	0.21913	-3.4023	CARS2	ENSG00000134905	13	111293759	111365950	protein_coding
ENSG00000143376	0.291245	5.53113	2.62098	0.0167154	0.206535	-3.40352	SNX27	ENSG00000143376	1	151584541	151671567	protein_coding
ENSG00000107223	-0.219283	7.30241	-2.73792	0.0129855	0.185465	-3.40356	EDF1	ENSG00000107223	9	139756571	139760738	protein_coding
ENSG00000146587	0.333945	4.5164	2.52916	0.0203329	0.22314	-3.40414	RBAK	ENSG00000146587	7	5085452	5109119	protein_coding
ENSG00000163807	0.248062	6.01819	2.65791	0.0154394	0.199167	-3.40508	KIAA1143	ENSG00000163807	3	44779153	44803154	protein_coding
ENSG00000145335	0.352807	4.01966	2.48122	0.0225032	0.233746	-3.40594	SNCA	ENSG00000145335	4	90645250	90759466	protein_coding
ENSG00000105258	-0.278106	4.81085	-2.55336	0.0193137	0.216944	-3.40605	POLR2I	ENSG00000105258	19	36604612	36606248	protein_coding
ENSG00000001630	-0.422653	3.41951	-2.44094	0.0244923	0.241421	-3.40649	CYP51A1	ENSG00000001630	7	91741465	91772266	protein_coding
ENSG00000188112	-0.40977	4.21068	-2.49484	0.0218653	0.231479	-3.40675	C6orf132	ENSG00000188112	6	42068856	42110357	protein_coding
ENSG00000174684	-0.318828	4.85434	-2.55468	0.0192596	0.216726	-3.41005	B3GNT1	ENSG00000174684	11	66112843	66115163	protein_coding
ENSG00000181218	-0.28644	5.24731	-2.58781	0.0179454	0.21023	-3.41405	HIST3H2A	ENSG00000181218	1	228645065	228645560	protein_coding
ENSG00000172572	0.488044	2.59471	2.40694	0.0262986	0.248257	-3.41806	PDE3A	ENSG00000172572	12	20522179	20837315	protein_coding
ENSG00000140564	-0.312061	4.924	-2.55765	0.0191382	0.216325	-3.41886	FURIN	ENSG00000140564	15	91411822	91426688	protein_coding
ENSG00000229191	0.499386	3.2561	2.42661	0.0252393	0.24423	-3.41889	RP11-168O16.1	ENSG00000229191	1	200993077	200997920	lincRNA
ENSG00000129355	0.639271	1.68107	2.37019	0.0283897	0.255004	-3.42124	CDKN2D	ENSG00000129355	19	10677138	10679735	protein_coding
ENSG00000161714	-0.42059	4.04052	-2.47263	0.0229143	0.235854	-3.42158	PLCD3	ENSG00000161714	17	43186335	43210721	protein_coding
ENSG00000116544	-0.406794	3.34871	-2.4278	0.0251762	0.24423	-3.42399	DLGAP3	ENSG00000116544	1	35331037	35395186	protein_coding
ENSG00000069275	0.175099	8.79946	2.79687	0.0114202	0.175304	-3.42515	NUCKS1	ENSG00000069275	1	205681947	205719404	protein_coding
ENSG00000180357	0.318427	5.1836	2.57869	0.0182987	0.211726	-3.42788	ZNF609	ENSG00000180357	15	64752941	64978264	protein_coding
ENSG00000109133	0.261619	6.42343	2.67427	0.0149042	0.19782	-3.42972	TMEM33	ENSG00000109133	4	41937137	41962589	protein_coding
ENSG00000103152	-0.462137	3.79379	-2.4495	0.0240566	0.240444	-3.43036	MPG	ENSG00000103152	16	127006	135852	protein_coding
ENSG00000049130	-0.505051	3.17575	-2.41679	0.0257632	0.245526	-3.43064	KITLG	ENSG00000049130	12	88886570	88974628	protein_coding
ENSG00000178585	-0.442398	4.23466	-2.48151	0.0224896	0.233746	-3.43447	CTNNBIP1	ENSG00000178585	1	9908334	9970394	protein_coding
ENSG00000227372	-0.311114	4.43242	-2.503	0.0214916	0.230492	-3.43498	TP73-AS1	ENSG00000227372	1	3652548	3663900	antisense
ENSG00000105058	-0.21748	6.0603	-2.64351	0.0159254	0.201107	-3.43656	FAM32A	ENSG00000105058	19	16296191	16302857	protein_coding
ENSG00000071626	-0.169019	7.80414	-2.74674	0.0127387	0.184599	-3.4371	DAZAP1	ENSG00000071626	19	1407568	1435719	protein_coding
ENSG00000122490	-0.45662	2.57164	-2.39435	0.0269983	0.250953	-3.4381	PQLC1	ENSG00000122490	18	77662420	77711664	protein_coding
ENSG00000126062	-0.437853	4.02017	-2.45881	0.0235905	0.238502	-3.44396	TMEM115	ENSG00000126062	3	50392180	50397041	protein_coding
ENSG00000168461	0.268469	5.42626	2.59107	0.0178208	0.21023	-3.44458	RAB31	ENSG00000168461	18	9708162	9862548	protein_coding
ENSG00000136840	-0.379784	3.76103	-2.43895	0.024595	0.241539	-3.44512	ST6GALNAC4	ENSG00000136840	9	130670165	130679317	protein_coding
ENSG00000127948	-0.227215	6.28672	-2.65355	0.0155851	0.199167	-3.44775	POR	ENSG00000127948	7	75528518	75616173	protein_coding
ENSG00000164199	0.2301	5.59019	2.6021	0.0174056	0.209129	-3.44977	GPR98	ENSG00000164199	5	89825161	90460038	protein_coding
ENSG00000172009	-0.244269	5.80151	-2.61683	0.0168648	0.207673	-3.45058	THOP1	ENSG00000172009	19	2785458	2813599	protein_coding
ENSG00000153827	0.248836	6.86691	2.69183	0.0143495	0.19532	-3.45068	TRIP12	ENSG00000153827	2	230628554	230787955	protein_coding
ENSG00000163029	0.275638	5.35123	2.58022	0.0182389	0.211726	-3.45331	SMC6	ENSG00000163029	2	17845079	17981509	protein_coding
ENSG00000147119	-0.380106	3.7476	-2.43179	0.0249669	0.243581	-3.45571	CHST7	ENSG00000147119	X	46433219	46457843	protein_coding
ENSG00000105810	0.271576	6.19337	2.64511	0.0158707	0.201058	-3.45601	CDK6	ENSG00000105810	7	92234235	92465908	protein_coding
ENSG00000184076	-0.255577	6.48052	-2.66091	0.01534	0.199167	-3.45768	UQCR10	ENSG00000184076	22	30163358	30166402	protein_coding
ENSG00000136942	-0.218867	9.39751	-2.80312	0.0112654	0.174947	-3.4605	RPL35	ENSG00000136942	9	127620159	127624260	protein_coding
ENSG00000198327	0.43289	7.45186	2.71886	0.0135339	0.189982	-3.46109	HIST1H4F	ENSG00000198327	6	26240561	26240976	protein_coding
ENSG00000130477	0.440911	3.64579	2.42284	0.0254392	0.244264	-3.4612	UNC13A	ENSG00000130477	19	17712137	17799401	protein_coding
ENSG00000174953	0.238451	5.76085	2.60904	0.0171485	0.208786	-3.46299	DHX36	ENSG00000174953	3	153990335	154042286	protein_coding
ENSG00000104447	0.435166	3.32803	2.40262	0.0265366	0.248491	-3.46719	TRPS1	ENSG00000104447	8	116420724	116821899	protein_coding
ENSG00000185477	0.492876	1.99373	2.3551	0.0292922	0.258219	-3.4672	GPRIN3	ENSG00000185477	4	90157537	90229161	protein_coding
ENSG00000107290	0.299567	6.03259	2.62772	0.0164753	0.205863	-3.46729	SETX	ENSG00000107290	9	135136743	135230372	protein_coding
ENSG00000263731	0.827714	2.16319	2.35655	0.0292045	0.25807	-3.47158	RP11-498C9.15	ENSG00000263731	17	79836301	79838982	lincRNA
ENSG00000185624	-0.174575	8.19204	-2.74619	0.0127542	0.184599	-3.47418	P4HB	ENSG00000185624	17	79801035	79818570	protein_coding
ENSG00000177519	-0.385389	2.91414	-2.38317	0.0276342	0.254162	-3.47487	RPRM	ENSG00000177519	2	154333852	154335322	protein_coding
ENSG00000213066	0.390958	3.57587	2.4094	0.0261636	0.247994	-3.47634	FGFR1OP	ENSG00000213066	6	167412670	167466201	protein_coding
ENSG00000171488	0.522156	1.81637	2.34213	0.0300894	0.259858	-3.47685	LRRC8C	ENSG00000171488	1	90098631	90235462	protein_coding
ENSG00000102924	0.493212	2.22299	2.35866	0.0290773	0.25807	-3.47703	CBLN1	ENSG00000102924	16	49311828	49315742	protein_coding
ENSG00000156966	-0.26075	6.72169	-2.66687	0.0151442	0.199142	-3.47969	B3GNT7	ENSG00000156966	2	232260254	232265875	protein_coding
ENSG00000227848	-0.434971	2.87704	-2.37733	0.0279717	0.255004	-3.48296	SUCLA2-AS1	ENSG00000227848	13	48575525	48576688	antisense
ENSG00000196747	-0.217507	7.96395	-2.73075	0.0131893	0.187474	-3.484	HIST1H2AI	ENSG00000196747	6	27775899	27776429	protein_coding
ENSG00000077549	-0.188477	6.99041	-2.67883	0.0147583	0.197663	-3.48825	CAPZB	ENSG00000077549	1	19665267	19812066	protein_coding
ENSG00000196141	-0.229718	6.58178	-2.65368	0.0155808	0.199167	-3.4887	SPATS2L	ENSG00000196141	2	201170604	201346986	protein_coding
ENSG00000077254	0.237679	5.81291	2.5995	0.0175023	0.209318	-3.48966	USP33	ENSG00000077254	1	78161672	78225537	protein_coding
ENSG00000054654	0.277291	6.26099	2.63229	0.0163142	0.20416	-3.49027	SYNE2	ENSG00000054654	14	64319683	64693165	protein_coding
ENSG00000108639	-0.28096	4.97275	-2.52438	0.0205404	0.224752	-3.49145	SYNGR2	ENSG00000108639	17	76164639	76169608	protein_coding
ENSG00000170889	-0.21026	9.46835	-2.79029	0.0115856	0.176755	-3.49312	RPS9	ENSG00000170889	19	54704610	54752862	protein_coding
ENSG00000124574	-0.390247	3.0156	-2.37526	0.028092	0.255004	-3.49398	ABCC10	ENSG00000124574	6	43395104	43418168	protein_coding
ENSG00000187569	-0.33	4.65125	-2.49206	0.0219941	0.231572	-3.49515	DPPA3	ENSG00000187569	12	7864050	7870155	protein_coding
ENSG00000257315	0.523976	2.07224	2.34099	0.03016	0.260081	-3.49644	ZBED6	ENSG00000257315	1	203765437	203769686	protein_coding
ENSG00000177463	0.392825	3.38967	2.38821	0.0273457	0.252682	-3.49703	NR2C2	ENSG00000177463	3	14989091	15095107	protein_coding
ENSG00000113845	-0.241618	5.94506	-2.60421	0.0173269	0.209129	-3.49769	TIMMDC1	ENSG00000113845	3	119217379	119243937	protein_coding
ENSG00000163873	0.612892	1.72729	2.32403	0.0312352	0.264102	-3.50037	GRIK3	ENSG00000163873	1	37261128	37499730	protein_coding
ENSG00000143514	0.329832	4.60208	2.48566	0.0222934	0.233198	-3.5012	TP53BP2	ENSG00000143514	1	223967601	224033674	protein_coding
ENSG00000067057	-0.187075	7.54365	-2.70169	0.0140468	0.193209	-3.50184	PFKP	ENSG00000067057	10	3108525	3179904	protein_coding
ENSG00000138356	0.4507	2.7467	2.3631	0.0288108	0.257026	-3.5025	AOX1	ENSG00000138356	2	201450591	201541787	protein_coding
ENSG00000136100	-0.389586	3.25371	-2.37894	0.027878	0.255004	-3.50268	VPS36	ENSG00000136100	13	52986737	53024763	protein_coding
ENSG00000152457	0.448204	2.41293	2.35092	0.0295469	0.258375	-3.50383	DCLRE1C	ENSG00000152457	10	14939358	14996431	protein_coding
ENSG00000257647	0.520944	2.50616	2.35354	0.0293868	0.258293	-3.50464	RP11-701H24.3	ENSG00000257647	15	25272883	25277194	lincRNA
ENSG00000178904	0.261658	5.10352	2.53079	0.0202626	0.222945	-3.50633	DPY19L3	ENSG00000178904	19	32896449	32976801	protein_coding
ENSG00000102349	0.524078	2.39257	2.34728	0.0297707	0.258924	-3.50748	KLF8	ENSG00000102349	X	56258854	56314322	protein_coding
ENSG00000107201	0.34319	4.39066	2.45914	0.0235743	0.238502	-3.51085	DDX58	ENSG00000107201	9	32455300	32526322	protein_coding
ENSG00000220575	0.466525	3.11919	2.36562	0.0286602	0.256162	-3.51762	HTR5A-AS1	ENSG00000220575	7	154858777	154863267	protein_coding
ENSG00000168061	-0.416093	3.79061	-2.40026	0.0266675	0.249379	-3.51767	SAC3D1	ENSG00000168061	11	64808373	64812300	protein_coding
ENSG00000115137	0.599965	1.62363	2.30843	0.0322552	0.26766	-3.51923	DNAJC27	ENSG00000115137	2	25166505	25194963	protein_coding
ENSG00000129255	-0.268028	4.5296	-2.46718	0.0231789	0.237649	-3.51985	MPDU1	ENSG00000129255	17	7486847	7496107	protein_coding
ENSG00000105767	0.449872	2.12087	2.32894	0.0309204	0.2632	-3.52033	CADM4	ENSG00000105767	19	44126520	44143991	protein_coding
ENSG00000088038	-0.308183	4.29953	-2.44308	0.024383	0.241421	-3.52137	CNOT3	ENSG00000088038	19	54641444	54659419	protein_coding
ENSG00000064012	0.541167	1.8837	2.31763	0.0316499	0.265792	-3.52182	CASP8	ENSG00000064012	2	202098166	202152434	protein_coding
ENSG00000112200	0.25443	5.80897	2.5807	0.0182204	0.211726	-3.52524	ZNF451	ENSG00000112200	6	56951642	57035105	protein_coding
ENSG00000214336	-0.492966	1.92176	-2.3161	0.03175	0.266049	-3.52736	FOXI3	ENSG00000214336	2	88747726	88752131	processed_transcript
ENSG00000124535	-0.265261	5.03828	-2.51096	0.0211325	0.228662	-3.5281	WRNIP1	ENSG00000124535	6	2765648	2787186	protein_coding
ENSG00000164142	0.261358	5.33734	2.53973	0.0198818	0.220388	-3.52929	FAM160A1	ENSG00000164142	4	152330368	152584784	protein_coding
ENSG00000133026	0.231333	8.09535	2.71507	0.0136454	0.190634	-3.53052	MYH10	ENSG00000133026	17	8377523	8534079	protein_coding
ENSG00000173818	-0.58927	1.54002	-2.29675	0.0330389	0.270014	-3.53401	ENDOV	ENSG00000173818	17	78388965	78411886	protein_coding
ENSG00000196967	0.436254	2.67695	2.34223	0.0300832	0.259858	-3.53462	ZNF585A	ENSG00000196967	19	37597636	37663643	protein_coding
ENSG00000185475	-0.454307	2.80593	-2.34036	0.0301994	0.260179	-3.5431	TMEM179B	ENSG00000185475	11	62554887	62557877	protein_coding
ENSG00000219438	-0.296582	4.62106	-2.46167	0.0234492	0.23805	-3.54665	FAM19A5	ENSG00000219438	22	48885272	49246724	protein_coding
ENSG00000087074	-0.390112	3.52967	-2.3669	0.0285844	0.255967	-3.54762	PPP1R15A	ENSG00000087074	19	49375649	49379314	protein_coding
ENSG00000198000	0.390631	3.75573	2.38148	0.0277313	0.254786	-3.54784	NOL8	ENSG00000198000	9	95059640	95087918	protein_coding
ENSG00000115750	0.278138	4.26548	2.42617	0.0252624	0.24423	-3.54938	TAF1B	ENSG00000115750	2	9983483	10074545	protein_coding
ENSG00000112983	0.270685	5.06819	2.50463	0.0214174	0.230387	-3.5499	BRD8	ENSG00000112983	5	137475455	137514675	protein_coding
ENSG00000162636	0.233437	6.38372	2.61074	0.0170863	0.208407	-3.55035	FAM102B	ENSG00000162636	1	109102711	109187522	protein_coding
ENSG00000160221	-0.26988	5.90041	-2.57238	0.0185466	0.213348	-3.55092	C21orf33	ENSG00000160221	21	45553487	45565605	protein_coding
ENSG00000116668	0.368744	3.32816	2.35303	0.029418	0.258293	-3.55341	SWT1	ENSG00000116668	1	185126212	185260897	protein_coding
ENSG00000121931	0.284887	4.74896	2.47201	0.022944	0.235854	-3.55354	LRIF1	ENSG00000121931	1	111489807	111506701	protein_coding
ENSG00000178233	0.539197	2.55156	2.32524	0.0311575	0.26393	-3.55394	TMEM151B	ENSG00000178233	6	44238203	44275243	protein_coding
ENSG00000143554	-0.400383	4.05301	-2.39999	0.0266827	0.249379	-3.55562	SLC27A3	ENSG00000143554	1	153746830	153752633	protein_coding
ENSG00000140995	-0.260295	5.10697	-2.50121	0.0215728	0.230974	-3.55692	DEF8	ENSG00000140995	16	90014333	90034468	protein_coding
ENSG00000164197	0.525747	1.63815	2.28595	0.0337787	0.2725	-3.55708	RNF180	ENSG00000164197	5	63461671	63668696	protein_coding
ENSG00000123094	0.255715	5.19005	2.51183	0.0210936	0.228662	-3.55748	RASSF8	ENSG00000123094	12	26111962	26232825	protein_coding
ENSG00000135447	-0.375767	2.7774	-2.33134	0.0307679	0.262466	-3.55755	PPP1R1A	ENSG00000135447	12	54969171	54982443	protein_coding
ENSG00000047315	0.198988	7.0268	2.64683	0.0158122	0.200745	-3.55939	POLR2B	ENSG00000047315	4	57843888	57897334	protein_coding
ENSG00000107281	-0.490703	2.81741	-2.33063	0.0308127	0.262659	-3.56018	NPDC1	ENSG00000107281	9	139933922	139940655	protein_coding
ENSG00000182512	-0.238722	6.08613	-2.57963	0.0182618	0.211726	-3.56301	GLRX5	ENSG00000182512	14	95999840	96011061	protein_coding
ENSG00000011454	0.286928	4.49737	2.44159	0.0244594	0.241421	-3.56407	RABGAP1	ENSG00000011454	9	125703112	125867145	protein_coding
ENSG00000167981	0.745836	1.91074	2.29196	0.0333654	0.271805	-3.5643	ZNF597	ENSG00000167981	16	3486104	3493542	protein_coding
ENSG00000129925	-0.292595	5.72976	-2.55287	0.0193338	0.216944	-3.56434	TMEM8A	ENSG00000129925	16	420773	437113	protein_coding
ENSG00000171206	-0.397752	3.78104	-2.37205	0.0282804	0.255004	-3.56727	TRIM8	ENSG00000171206	10	104404253	104418164	protein_coding
ENSG00000115756	-0.520899	3.02027	-2.33314	0.0306533	0.261676	-3.56737	HPCAL1	ENSG00000115756	2	10443015	10567743	protein_coding
ENSG00000065268	-0.253203	5.95699	-2.5674	0.0187447	0.214589	-3.56801	WDR18	ENSG00000065268	19	983174	994569	protein_coding
ENSG00000102096	-0.172833	8.48665	-2.71215	0.0137322	0.191077	-3.56971	PIM2	ENSG00000102096	X	48770459	48776301	protein_coding
ENSG00000183114	-0.545897	2.89519	-2.3265	0.0310764	0.263772	-3.57145	FAM43B	ENSG00000183114	1	20878932	20881512	protein_coding
ENSG00000143570	-0.186007	7.58437	-2.66884	0.0150799	0.198663	-3.57333	SLC39A1	ENSG00000143570	1	153931575	153940188	protein_coding
ENSG00000236901	0.360825	3.40694	2.3433	0.0300167	0.259858	-3.57659	MIR600HG	ENSG00000236901	9	125871773	125877756	sense_intronic
ENSG00000137285	-0.155723	8.71365	-2.71814	0.0135551	0.189982	-3.57735	TUBB2B	ENSG00000137285	6	3224495	3231964	protein_coding
ENSG00000120057	-0.431252	3.53851	-2.34875	0.0296798	0.258924	-3.5805	SFRP5	ENSG00000120057	10	99526508	99531709	protein_coding
ENSG00000165115	0.605641	2.33303	2.30043	0.0327901	0.26933	-3.58228	KIF27	ENSG00000165115	9	86451613	86536342	protein_coding
ENSG00000083807	-0.426911	3.26496	-2.33371	0.0306173	0.261557	-3.5825	SLC27A5	ENSG00000083807	19	58990879	59023780	protein_coding
ENSG00000131469	-0.213556	9.27367	-2.73837	0.0129727	0.185465	-3.58311	RPL27	ENSG00000131469	17	41150290	41154976	protein_coding
ENSG00000173575	0.330928	5.33818	2.51048	0.0211541	0.228662	-3.58544	CHD2	ENSG00000173575	15	93426526	93571237	protein_coding
ENSG00000156873	-0.428752	3.74441	-2.35814	0.0291085	0.25807	-3.58768	PHKG2	ENSG00000156873	16	30759591	30772490	protein_coding
ENSG00000204160	-0.292505	4.20807	-2.39728	0.0268339	0.250288	-3.58922	ZDHHC18	ENSG00000204160	1	27153201	27184093	protein_coding
ENSG00000160999	-0.395494	2.66414	-2.30907	0.0322123	0.267622	-3.58954	SH2B2	ENSG00000160999	7	101928405	101962178	protein_coding
ENSG00000102981	-0.482427	3.61476	-2.34745	0.0297602	0.258924	-3.58971	PARD6A	ENSG00000102981	16	67694849	67696681	protein_coding
ENSG00000198039	0.245724	5.13981	2.48911	0.0221315	0.232117	-3.5919	ZNF273	ENSG00000198039	7	64330550	64391344	protein_coding
ENSG00000107581	0.19896	7.9967	2.6802	0.0147148	0.197537	-3.59196	EIF3A	ENSG00000107581	10	120794356	120840316	protein_coding
ENSG00000185187	-0.312153	4.31923	-2.40641	0.0263278	0.248296	-3.59206	SIGIRR	ENSG00000185187	11	405716	417455	protein_coding
ENSG00000143367	0.480683	3.3901	2.33433	0.0305785	0.261557	-3.59299	TUFT1	ENSG00000143367	1	151512781	151556059	protein_coding
ENSG00000033867	0.290755	6.09407	2.56769	0.018733	0.214589	-3.59313	SLC4A7	ENSG00000033867	3	27414214	27525911	protein_coding
ENSG00000178605	-0.305141	4.58535	-2.43253	0.0249284	0.243444	-3.59382	GTPBP6	ENSG00000178605	X	220025	230886	protein_coding
ENSG00000054523	0.248349	6.60039	2.60312	0.0173675	0.209129	-3.59409	KIF1B	ENSG00000054523	1	10270863	10441661	protein_coding
ENSG00000114378	0.399657	2.0759	2.28246	0.0340217	0.273134	-3.59492	HYAL1	ENSG00000114378	3	50337320	50349812	protein_coding
ENSG00000251247	0.666129	2.06847	2.27931	0.0342413	0.273944	-3.59671	ZNF345	ENSG00000251247	19	37341263	37403931	protein_coding
ENSG00000131470	0.463749	1.95974	2.27514	0.034535	0.274069	-3.59798	PSMC3IP	ENSG00000131470	17	40724333	40729849	protein_coding
ENSG00000145779	0.257077	5.28489	2.49861	0.0216921	0.230974	-3.59904	TNFAIP8	ENSG00000145779	5	118604387	118735383	protein_coding
ENSG00000138758	0.249286	6.59062	2.59949	0.0175027	0.209318	-3.60003	2020-09-11	ENSG00000138758	4	77870856	77961537	protein_coding
ENSG00000152503	0.459802	2.59899	2.30096	0.032754	0.26933	-3.60031	TRIM36	ENSG00000152503	5	114460459	114516243	protein_coding
ENSG00000183960	0.665471	1.63457	2.25751	0.0358015	0.278241	-3.60215	KCNH8	ENSG00000183960	3	19189946	19577138	protein_coding
ENSG00000092758	-0.264625	5.13578	-2.48032	0.0225458	0.23378	-3.60326	COL9A3	ENSG00000092758	20	61447596	61472511	protein_coding
ENSG00000172428	-0.320017	5.62387	-2.52146	0.0206677	0.225523	-3.6048	MYEOV2	ENSG00000172428	2	241065980	241076224	protein_coding
ENSG00000197858	-0.268118	5.36275	-2.49985	0.0216352	0.230974	-3.60496	GPAA1	ENSG00000197858	8	145137493	145141119	protein_coding
ENSG00000010292	0.192199	7.44538	2.64549	0.0158577	0.201058	-3.60739	NCAPD2	ENSG00000010292	12	6602522	6641121	protein_coding
ENSG00000185896	-0.180512	7.24398	-2.63334	0.0162776	0.204036	-3.6079	LAMP1	ENSG00000185896	13	113951556	113977987	protein_coding
ENSG00000228709	0.473689	4.02981	2.37026	0.0283854	0.255004	-3.60881	AP001065.15	ENSG00000228709	21	45905460	45910171	lincRNA
ENSG00000127946	0.258918	5.88598	2.54352	0.0197221	0.219436	-3.60986	HIP1	ENSG00000127946	7	75162621	75368280	protein_coding
ENSG00000100216	-0.204541	7.13248	-2.62566	0.0165481	0.206122	-3.61121	TOMM22	ENSG00000100216	22	39077953	39080818	protein_coding
ENSG00000177666	-0.384043	4.06442	-2.37005	0.028398	0.255004	-3.61154	PNPLA2	ENSG00000177666	11	818902	825573	protein_coding
ENSG00000198420	0.693661	2.51011	2.28669	0.0337278	0.2725	-3.61373	FAM115A	ENSG00000198420	7	143548468	143599291	protein_coding
ENSG00000176393	-0.44946	4.9569	-2.45074	0.0239941	0.240444	-3.61497	RNPEP	ENSG00000176393	1	201951500	201975275	protein_coding
ENSG00000118058	0.373644	5.03977	2.4666	0.0232073	0.237735	-3.61697	KMT2A	ENSG00000118058	11	118307205	118397539	protein_coding
ENSG00000165264	-0.270981	5.25411	-2.48319	0.02241	0.233474	-3.61911	NDUFB6	ENSG00000165264	9	32552997	32573160	protein_coding
ENSG00000141696	-0.346769	3.77761	-2.34202	0.0300959	0.259858	-3.6194	LEPREL4	ENSG00000141696	17	39958199	39968856	protein_coding
ENSG00000149806	-0.191529	8.3923	-2.68306	0.0146241	0.19743	-3.62031	FAU	ENSG00000149806	11	64888100	64889945	protein_coding
ENSG00000177600	-0.200399	9.47246	-2.7281	0.0132653	0.188104	-3.62143	RPLP2	ENSG00000177600	11	809647	812880	protein_coding
ENSG00000169499	0.342105	5.18157	2.47646	0.0227303	0.234465	-3.62327	PLEKHA2	ENSG00000169499	8	38758753	38831428	protein_coding
ENSG00000204842	0.398207	4.34136	2.39187	0.027138	0.251543	-3.62344	ATXN2	ENSG00000204842	12	111890018	112037480	protein_coding
ENSG00000196843	-0.447378	2.93892	-2.29753	0.032986	0.269954	-3.62361	ARID5A	ENSG00000196843	2	97202480	97218375	protein_coding
ENSG00000128581	-0.403441	3.77572	-2.33929	0.0302667	0.260434	-3.62473	RABL5	ENSG00000128581	7	100956975	100965104	protein_coding
ENSG00000111907	0.691448	1.93193	2.25575	0.0359307	0.27879	-3.62506	TPD52L1	ENSG00000111907	6	125440195	125585553	protein_coding
ENSG00000180479	0.477291	2.55551	2.28363	0.03394	0.272875	-3.62675	ZNF571	ENSG00000180479	19	38045684	38085673	protein_coding
ENSG00000138190	0.444687	1.97557	2.25559	0.0359426	0.27879	-3.63122	EXOC6	ENSG00000138190	10	94590935	94819250	protein_coding
ENSG00000187051	-0.256656	5.8027	-2.52258	0.0206186	0.225194	-3.63299	RPS19BP1	ENSG00000187051	22	39925098	39928860	protein_coding
ENSG00000217576	0.483895	1.80953	2.24652	0.0366134	0.281708	-3.63322	RP11-248G5.8	ENSG00000217576	13	52741844	52865692	processed_transcript
ENSG00000162542	-0.561235	1.80731	-2.24496	0.0367293	0.281766	-3.63588	TMCO4	ENSG00000162542	1	20008706	20126438	protein_coding
ENSG00000131711	0.334879	6.35949	2.5654	0.0188246	0.215297	-3.63608	MAP1B	ENSG00000131711	5	71403061	71505395	protein_coding
ENSG00000162631	-0.500133	2.17993	-2.26159	0.0355046	0.277215	-3.63657	NTNG1	ENSG00000162631	1	107682629	108026080	protein_coding
ENSG00000132849	0.240052	5.79006	2.5209	0.0206922	0.225583	-3.63871	INADL	ENSG00000132849	1	62208149	62629592	protein_coding
ENSG00000197563	0.245566	4.96113	2.44576	0.0242463	0.241061	-3.64194	PIGN	ENSG00000197563	18	59710800	59854351	protein_coding
ENSG00000171222	-0.448884	5.14925	-2.45454	0.0238033	0.23991	-3.6421	SCAND1	ENSG00000171222	20	34541539	34547394	protein_coding
ENSG00000252010	-0.510338	2.99394	-2.28859	0.0335965	0.272324	-3.6421	SCARNA5	ENSG00000252010	2	234184373	234184648	snoRNA
ENSG00000197555	0.257992	4.90858	2.44041	0.0245196	0.241421	-3.64247	SIPA1L1	ENSG00000197555	14	71787166	72207946	protein_coding
ENSG00000238227	-0.32149	4.63427	-2.40853	0.0262112	0.248182	-3.64479	C9orf69	ENSG00000238227	9	139006427	139010731	protein_coding
ENSG00000068784	0.273655	5.45227	2.48927	0.022124	0.232117	-3.64506	SRBD1	ENSG00000068784	2	45615819	45839304	protein_coding
ENSG00000168016	0.538018	3.1654	2.29108	0.0334257	0.271805	-3.64927	TRANK1	ENSG00000168016	3	36868311	36986548	protein_coding
ENSG00000177125	0.324894	4.8569	2.43046	0.0250366	0.243861	-3.65125	ZBTB34	ENSG00000177125	9	129622944	129648157	protein_coding
ENSG00000091009	0.217085	6.9654	2.59657	0.0176128	0.209729	-3.65195	RBM27	ENSG00000091009	5	145583113	145718814	protein_coding
ENSG00000119684	0.340307	4.02527	2.34565	0.0298712	0.259473	-3.65202	MLH3	ENSG00000119684	14	75480467	75518235	protein_coding
ENSG00000158290	0.26756	5.95054	2.52548	0.0204923	0.224433	-3.65413	CUL4B	ENSG00000158290	X	119658464	119709649	protein_coding
ENSG00000106268	-0.321122	5.09882	-2.44934	0.0240648	0.240444	-3.65428	NUDT1	ENSG00000106268	7	2281857	2290781	protein_coding
ENSG00000112237	0.165946	7.07547	2.6015	0.0174279	0.209129	-3.65487	CCNC	ENSG00000112237	6	99990256	100016849	protein_coding
ENSG00000164151	0.288987	6.05225	2.53105	0.0202517	0.222945	-3.65821	KIAA0947	ENSG00000164151	5	5420777	5490347	protein_coding
ENSG00000135046	-0.714941	2.0424	-2.24059	0.0370578	0.283371	-3.65939	ANXA1	ENSG00000135046	9	75766673	75785309	protein_coding
ENSG00000124529	-0.217304	7.83339	-2.63528	0.0162099	0.203403	-3.66446	HIST1H4B	ENSG00000124529	6	26027124	26027480	protein_coding
ENSG00000170471	0.250473	5.64124	2.49502	0.0218569	0.231479	-3.66494	RALGAPB	ENSG00000170471	20	37101459	37207504	protein_coding
ENSG00000147065	0.183336	7.08072	2.59598	0.0176347	0.209729	-3.66616	MSN	ENSG00000147065	X	64808257	64961791	protein_coding
ENSG00000231500	-0.184118	10.7532	-2.75814	0.0124267	0.182247	-3.66806	RPS18	ENSG00000231500	6	33239787	33244287	protein_coding
ENSG00000213024	-0.306566	5.34838	-2.46322	0.0233726	0.23805	-3.66893	NUP62	ENSG00000213024	19	50410082	50433020	protein_coding
ENSG00000179761	-0.279485	4.4452	-2.37494	0.028111	0.255004	-3.67227	PIPOX	ENSG00000179761	17	27277531	27384234	protein_coding
ENSG00000233822	-0.279935	6.56307	-2.55733	0.0191512	0.216325	-3.67336	HIST1H2BN	ENSG00000233822	6	27806323	27823487	protein_coding
ENSG00000077458	0.386262	3.88464	2.3207	0.0314501	0.264913	-3.67348	FAM76B	ENSG00000077458	11	95502106	95523573	protein_coding
ENSG00000143469	0.415036	3.50926	2.29276	0.0333107	0.271805	-3.67532	SYT14	ENSG00000143469	1	210111538	210337636	protein_coding
ENSG00000255242	-0.333365	4.51505	-2.37974	0.0278319	0.254993	-3.67592	C14orf169	ENSG00000255242	14	73957669	73960096	processed_transcript
ENSG00000030419	0.786233	1.60511	2.20861	0.0395421	0.292977	-3.67788	IKZF2	ENSG00000030419	2	213864429	214017151	protein_coding
ENSG00000147123	-0.202801	7.01867	-2.58498	0.0180543	0.210539	-3.67841	NDUFB11	ENSG00000147123	X	47001615	47004903	protein_coding
ENSG00000268471	0.536174	1.52256	2.2048	0.0398488	0.293758	-3.67947	MIR4453	ENSG00000268471	4	153457416	153460415	lincRNA
ENSG00000164114	0.404823	4.02867	2.32981	0.030865	0.262917	-3.68033	MAP9	ENSG00000164114	4	156263810	156298122	protein_coding
ENSG00000130479	-0.292274	5.29411	-2.45359	0.0238507	0.24001	-3.68073	MAP1S	ENSG00000130479	19	17830051	17845325	protein_coding
ENSG00000117407	-0.449593	3.0704	-2.26847	0.0350093	0.275324	-3.68095	ARTN	ENSG00000117407	1	44398992	44402913	protein_coding
ENSG00000102898	-0.223289	7.07872	-2.58659	0.0179924	0.21023	-3.68274	NUTF2	ENSG00000102898	16	67880635	67906470	protein_coding
ENSG00000183762	-0.444631	2.19638	-2.23416	0.0375455	0.285294	-3.6836	KREMEN1	ENSG00000183762	22	29469066	29564321	protein_coding
ENSG00000213281	0.196425	7.17005	2.59198	0.0177864	0.21023	-3.68457	NRAS	ENSG00000213281	1	115247090	115259515	protein_coding
ENSG00000133816	-0.383986	3.37868	-2.2789	0.0342703	0.273944	-3.68621	MICAL2	ENSG00000133816	11	12115543	12285334	protein_coding
ENSG00000158528	0.338044	4.45449	2.36992	0.0284059	0.255004	-3.68655	PPP1R9A	ENSG00000158528	7	94536514	94925727	protein_coding
ENSG00000128513	0.246059	4.90776	2.41659	0.0257737	0.245526	-3.68667	POT1	ENSG00000128513	7	124462440	124570037	protein_coding
ENSG00000118961	0.278402	4.80868	2.40532	0.0263878	0.248491	-3.689	C2orf43	ENSG00000118961	2	20883788	21022882	protein_coding
ENSG00000069998	-0.257604	6.2437	-2.52568	0.0204836	0.224433	-3.69226	CECR5	ENSG00000069998	22	17618401	17646177	protein_coding
ENSG00000167468	-0.219471	7.47376	-2.602	0.0174091	0.209129	-3.69391	GPX4	ENSG00000167468	19	1103936	1106787	protein_coding
ENSG00000140553	-0.321063	5.88163	-2.49419	0.0218953	0.231479	-3.69473	UNC45A	ENSG00000140553	15	91473410	91497323	protein_coding
ENSG00000148308	-0.230319	5.92348	-2.49893	0.0216775	0.230974	-3.69709	GTF3C5	ENSG00000148308	9	135906076	135933890	protein_coding
ENSG00000143493	0.28948	4.47014	2.36544	0.0286708	0.256162	-3.69798	INTS7	ENSG00000143493	1	212113741	212208884	protein_coding
ENSG00000139218	0.341775	5.47131	2.46252	0.023407	0.23805	-3.69861	SCAF11	ENSG00000139218	12	46312914	46385903	protein_coding
ENSG00000225091	-0.579581	3.39472	-2.27244	0.0347264	0.274069	-3.69916	SNORA71A	ENSG00000225091	20	37055952	37056085	snoRNA
ENSG00000188559	0.287131	4.43013	2.35978	0.0290098	0.257834	-3.70124	RALGAPA2	ENSG00000188559	20	20370196	20693131	protein_coding
ENSG00000065613	0.291871	5.1828	2.43454	0.0248237	0.243428	-3.70199	SLK	ENSG00000065613	10	105726959	105788991	protein_coding
ENSG00000153944	0.311715	4.36357	2.35062	0.0295651	0.258375	-3.70432	MSI2	ENSG00000153944	17	55333212	55762046	protein_coding
ENSG00000111737	-0.447589	4.61158	-2.36844	0.028493	0.255341	-3.7063	RAB35	ENSG00000111737	12	120532899	120555306	protein_coding
ENSG00000165233	-0.397983	3.26009	-2.26037	0.0355934	0.277318	-3.70794	C9orf89	ENSG00000165233	9	95858500	95875565	protein_coding
ENSG00000072954	-0.387248	2.88215	-2.24566	0.0366773	0.281708	-3.70851	TMEM38A	ENSG00000072954	19	16771938	16800840	protein_coding
ENSG00000198886	0.470979	5.70731	2.4776	0.0226756	0.234308	-3.70864	MT-ND4	ENSG00000198886	MT	10760	12137	protein_coding
ENSG00000131653	-0.194336	6.86703	-2.55985	0.0190486	0.215987	-3.70888	TRAF7	ENSG00000131653	16	2205699	2228130	protein_coding
ENSG00000111786	-0.187103	7.39126	-2.59021	0.0178536	0.21023	-3.70902	SRSF9	ENSG00000111786	12	120899471	120907596	protein_coding
ENSG00000138071	0.182828	6.89303	2.56254	0.0189399	0.215987	-3.71027	ACTR2	ENSG00000138071	2	65454887	65498387	protein_coding
ENSG00000197323	0.232871	5.91286	2.49322	0.0219403	0.231542	-3.71099	TRIM33	ENSG00000197323	1	114935399	115053781	protein_coding
ENSG00000136279	-0.27551	5.50692	-2.4579	0.0236358	0.238628	-3.71115	DBNL	ENSG00000136279	7	44084239	44109055	protein_coding
ENSG00000135926	-0.301427	4.68999	-2.37661	0.0280136	0.255004	-3.7141	TMBIM1	ENSG00000135926	2	219138915	219157309	protein_coding
ENSG00000015475	-0.381878	3.76477	-2.2861	0.0337686	0.2725	-3.7165	BID	ENSG00000015475	22	18216906	18257536	protein_coding
ENSG00000203880	0.18833	6.10002	2.5045	0.0214237	0.230387	-3.71712	PCMTD2	ENSG00000203880	20	62887094	62926855	protein_coding
ENSG00000157593	-0.282275	4.47911	-2.35402	0.0293582	0.258293	-3.71837	SLC35B2	ENSG00000157593	6	44221833	44225291	protein_coding
ENSG00000136643	0.24065	4.83725	2.39185	0.0271391	0.251543	-3.71949	RPS6KC1	ENSG00000136643	1	213224589	213448116	protein_coding
ENSG00000205250	-0.2721	5.77525	-2.47508	0.0227965	0.234944	-3.72064	E2F4	ENSG00000205250	16	67226072	67232821	protein_coding
ENSG00000105122	-0.378367	2.92268	-2.23755	0.0372879	0.284034	-3.72442	RASAL3	ENSG00000105122	19	15562435	15575382	protein_coding
ENSG00000137502	0.435329	2.45063	2.22036	0.0386121	0.289117	-3.7258	RAB30	ENSG00000137502	11	82684175	82782965	protein_coding
ENSG00000153179	0.259212	4.83608	2.3878	0.027369	0.252701	-3.7268	RASSF3	ENSG00000153179	12	65004293	65091347	protein_coding
ENSG00000188021	-0.402847	4.04121	-2.30292	0.0326229	0.268885	-3.72691	UBQLN2	ENSG00000188021	X	56590026	56593443	protein_coding
ENSG00000092439	0.3016	5.45247	2.44544	0.0242623	0.241061	-3.72816	TRPM7	ENSG00000092439	15	50844670	50979012	protein_coding
ENSG00000179632	-0.226002	6.31083	-2.51148	0.0211094	0.228662	-3.72869	MAF1	ENSG00000179632	8	145159402	145162514	protein_coding
ENSG00000069509	0.40153	2.91388	2.23411	0.0375494	0.285294	-3.7313	FUNDC1	ENSG00000069509	X	44382885	44402247	protein_coding
ENSG00000215784	0.463366	1.9839	2.19444	0.0406914	0.295106	-3.73162	FAM72D	ENSG00000215784	1	143896452	143913143	protein_coding
ENSG00000100142	-0.235563	5.82846	-2.47201	0.0229443	0.235854	-3.7367	POLR2F	ENSG00000100142	22	38348614	38437922	protein_coding
ENSG00000197157	-0.187489	8.30835	-2.61987	0.016755	0.206535	-3.73926	SND1	ENSG00000197157	7	127292234	127732661	protein_coding
ENSG00000089159	-0.290705	5.10093	-2.40375	0.0264741	0.248491	-3.74045	PXN	ENSG00000089159	12	120648250	120703574	protein_coding
ENSG00000115760	0.244162	7.12202	2.56087	0.0190072	0.215987	-3.74047	BIRC6	ENSG00000115760	2	32582096	32843966	protein_coding
ENSG00000116157	-0.35477	3.02632	-2.2315	0.0377487	0.286137	-3.74059	GPX7	ENSG00000116157	1	53068044	53074723	protein_coding
ENSG00000147465	0.4231	1.87159	2.18264	0.0416717	0.297665	-3.74135	STAR	ENSG00000147465	8	38001167	38008783	protein_coding
ENSG00000082512	0.387469	2.94845	2.22827	0.0379977	0.286328	-3.74304	TRAF5	ENSG00000082512	1	211499957	211548288	protein_coding
ENSG00000134574	-0.219957	5.5181	-2.44119	0.0244796	0.241421	-3.74441	DDB2	ENSG00000134574	11	47236493	47260767	protein_coding
ENSG00000204392	-0.229163	6.01455	-2.48148	0.0224908	0.233746	-3.7449	LSM2	ENSG00000204392	6	31765173	31774761	protein_coding
ENSG00000162585	-0.316428	4.46745	-2.33662	0.0304341	0.260929	-3.74672	C1orf86	ENSG00000162585	1	2115903	2144159	protein_coding
ENSG00000132017	-0.23558	5.45889	-2.43297	0.0249055	0.243444	-3.74829	DCAF15	ENSG00000132017	19	14063304	14072254	protein_coding
ENSG00000052841	0.265284	5.15625	2.40715	0.0262872	0.248257	-3.74873	TTC17	ENSG00000052841	11	43380482	43516483	protein_coding
ENSG00000183617	-0.264994	4.69585	-2.3582	0.0291046	0.25807	-3.74947	MRPL54	ENSG00000183617	19	3762662	3768573	protein_coding
ENSG00000006327	-0.271114	4.87596	-2.37729	0.0279739	0.255004	-3.75032	TNFRSF12A	ENSG00000006327	16	3068446	3072384	protein_coding
ENSG00000108439	-0.365651	3.01714	-2.22508	0.0382441	0.287266	-3.75083	PNPO	ENSG00000108439	17	46018872	46025654	protein_coding
ENSG00000127564	-0.315781	4.67765	-2.35715	0.0291683	0.25807	-3.75107	PKMYT1	ENSG00000127564	16	3018025	3030540	protein_coding
ENSG00000213339	-0.373846	3.85475	-2.27329	0.0346659	0.274069	-3.75108	QTRT1	ENSG00000213339	19	10812106	10824113	protein_coding
ENSG00000196456	-0.306689	4.91943	-2.38087	0.0277664	0.254786	-3.75169	ZNF775	ENSG00000196456	7	150065879	150109558	protein_coding
ENSG00000112655	-0.197746	6.9914	-2.54546	0.0196411	0.21913	-3.7528	PTK7	ENSG00000112655	6	43044006	43129457	protein_coding
ENSG00000204628	-0.16502	10.9354	-2.72355	0.0133968	0.188842	-3.75422	GNB2L1	ENSG00000204628	5	180663909	180675096	protein_coding
ENSG00000271430	0.544189	1.76892	2.16651	0.0430461	0.30169	-3.75831	RP3-368A4.5	ENSG00000271430	X	73420064	73461983	sense_intronic
ENSG00000177169	-0.362235	4.09079	-2.29085	0.033441	0.271805	-3.75849	ULK1	ENSG00000177169	12	132379196	132407712	protein_coding
ENSG00000075043	-0.308898	4.53633	-2.33721	0.0303971	0.260812	-3.75892	KCNQ2	ENSG00000075043	20	62037542	62103993	protein_coding
ENSG00000204438	-0.300529	4.33371	-2.31579	0.0317701	0.266049	-3.75966	GPANK1	ENSG00000204438	6	31629006	31634060	protein_coding
ENSG00000136628	0.196845	7.83672	2.58841	0.0179225	0.21023	-3.75984	EPRS	ENSG00000136628	1	220141943	220220000	protein_coding
ENSG00000127980	0.272802	5.32167	2.41636	0.0257861	0.245526	-3.76074	PEX1	ENSG00000127980	7	92116334	92157845	protein_coding
ENSG00000080709	0.353201	3.3207	2.2314	0.0377567	0.286137	-3.76193	KCNN2	ENSG00000080709	5	113696642	113832337	protein_coding
ENSG00000169188	-0.375159	4.08917	-2.28729	0.0336861	0.2725	-3.76279	APEX2	ENSG00000169188	X	55026790	55035490	protein_coding
ENSG00000113648	-0.394035	3.3106	-2.22926	0.0379211	0.286328	-3.76371	H2AFY	ENSG00000113648	5	134669590	134735604	protein_coding
ENSG00000185716	0.40291	3.3126	2.22873	0.0379623	0.286328	-3.76481	C16orf52	ENSG00000185716	16	22018959	22098855	protein_coding
ENSG00000149930	-0.262685	4.90927	-2.37175	0.028298	0.255004	-3.76685	TAOK2	ENSG00000149930	16	29984962	30003582	protein_coding
ENSG00000170915	-0.40506	4.09249	-2.28467	0.0338675	0.272561	-3.76742	PAQR8	ENSG00000170915	6	52226219	52272575	protein_coding
ENSG00000161888	-0.409745	4.82167	-2.35646	0.0292101	0.25807	-3.76782	SPC24	ENSG00000161888	19	11242196	11266484	protein_coding
ENSG00000242086	0.391253	2.6294	2.20237	0.040045	0.294291	-3.76792	LINC00969	ENSG00000242086	3	195384933	195460422	lincRNA
ENSG00000133138	0.776912	2.00483	2.17043	0.0427082	0.300181	-3.76933	TBC1D8B	ENSG00000133138	X	106045910	106119375	protein_coding
ENSG00000119698	0.429556	1.98764	2.17033	0.0427171	0.300181	-3.77082	PPP4R4	ENSG00000119698	14	94612465	94746072	protein_coding
ENSG00000077147	0.164014	7.35881	2.55763	0.0191389	0.216325	-3.77229	TM9SF3	ENSG00000077147	10	98277866	98347209	protein_coding
ENSG00000132768	-0.334561	5.29579	-2.40446	0.026435	0.248491	-3.77255	DPH2	ENSG00000132768	1	44435672	44439041	protein_coding
ENSG00000137573	0.358903	4.87561	2.36634	0.0286175	0.25607	-3.77289	SULF1	ENSG00000137573	8	70378859	70573150	protein_coding
ENSG00000105402	-0.245076	5.12651	-2.38894	0.027304	0.252493	-3.77335	NAPA	ENSG00000105402	19	47990894	48018497	protein_coding
ENSG00000177700	-0.227785	6.38046	-2.4943	0.0218904	0.231479	-3.77444	POLR2L	ENSG00000177700	11	837356	842545	protein_coding
ENSG00000171806	0.430736	2.50578	2.1929	0.040818	0.295174	-3.7751	METTL18	ENSG00000171806	1	169761670	169764107	protein_coding
ENSG00000100241	-0.241319	6.284	-2.48302	0.0224181	0.233474	-3.78169	SBF1	ENSG00000100241	22	50883429	50913454	protein_coding
ENSG00000136436	0.339839	4.17127	2.28645	0.0337445	0.2725	-3.78245	CALCOCO2	ENSG00000136436	17	46908350	46943884	protein_coding
ENSG00000113319	-0.325498	4.75422	-2.34384	0.029983	0.259858	-3.78537	RASGRF2	ENSG00000113319	5	80256491	80525975	protein_coding
ENSG00000102241	0.237451	5.47673	2.41691	0.0257564	0.245526	-3.78612	HTATSF1	ENSG00000102241	X	135579238	135594505	protein_coding
ENSG00000111885	0.504442	2.71379	2.19343	0.0407743	0.295106	-3.78664	MAN1A1	ENSG00000111885	6	119498374	119670926	protein_coding
ENSG00000214706	-0.322111	5.25987	-2.39437	0.026997	0.250953	-3.78674	IFRD2	ENSG00000214706	3	50325163	50330349	protein_coding
ENSG00000132424	0.234897	5.33994	2.40368	0.026478	0.248491	-3.78775	PNISR	ENSG00000132424	6	99845927	99873207	protein_coding
ENSG00000245680	0.413789	2.87435	2.1988	0.0403345	0.295106	-3.78818	ZNF585B	ENSG00000245680	19	37672481	37709055	protein_coding
ENSG00000163376	0.318587	4.26251	2.29208	0.0333569	0.271805	-3.7904	KBTBD8	ENSG00000163376	3	67048727	67061634	protein_coding
ENSG00000106333	-0.275557	4.07662	-2.27033	0.0348767	0.274827	-3.79268	PCOLCE	ENSG00000106333	7	100199800	100205798	protein_coding
ENSG00000157540	0.238582	6.0249	2.45948	0.0235571	0.238502	-3.79274	DYRK1A	ENSG00000157540	21	38738092	38889753	protein_coding
ENSG00000081386	0.327293	3.99106	2.26133	0.0355238	0.277215	-3.79491	ZNF510	ENSG00000081386	9	99518147	99540411	protein_coding
ENSG00000180900	-0.314024	5.79177	-2.43341	0.0248824	0.243444	-3.79742	SCRIB	ENSG00000180900	8	144873090	144897549	protein_coding
ENSG00000139737	-0.253655	4.63515	-2.32517	0.0311616	0.26393	-3.79886	SLAIN1	ENSG00000139737	13	78272023	78338377	protein_coding
ENSG00000171858	-0.251938	8.03565	-2.57716	0.0183583	0.211816	-3.79892	RPS21	ENSG00000171858	20	60962172	60963576	protein_coding
ENSG00000176542	0.40638	3.90776	2.25061	0.0363095	0.28072	-3.79977	KIAA2018	ENSG00000176542	3	113367232	113415493	protein_coding
ENSG00000137962	0.462858	3.66787	2.22936	0.0379138	0.286328	-3.80061	ARHGAP29	ENSG00000137962	1	94614544	94740624	protein_coding
ENSG00000100300	-0.469358	2.78639	-2.18615	0.0413775	0.296556	-3.80203	TSPO	ENSG00000100300	22	43547520	43559248	protein_coding
ENSG00000173801	-0.229674	5.6953	-2.42657	0.0252414	0.24423	-3.80209	JUP	ENSG00000173801	17	39775692	39943183	protein_coding
ENSG00000170949	0.290158	5.1066	2.3738	0.0281777	0.255004	-3.80211	ZNF160	ENSG00000170949	19	53569859	53606689	protein_coding
ENSG00000263002	0.517385	2.89625	2.18836	0.0411939	0.296271	-3.80672	ZNF234	ENSG00000263002	19	44645710	44663156	protein_coding
ENSG00000156671	0.313014	4.66435	2.32606	0.0311046	0.263823	-3.80678	SAMD8	ENSG00000156671	10	76859344	76941881	protein_coding
ENSG00000269728	0.458533	2.8669	2.18722	0.041289	0.296381	-3.80693	RP11-145M9.4	ENSG00000269728	3	179113877	179115965	lincRNA
ENSG00000124562	-0.212856	6.88402	-2.51024	0.021165	0.228662	-3.80701	SNRPC	ENSG00000124562	6	34725183	34741571	protein_coding
ENSG00000166073	-0.278141	5.33396	-2.38973	0.0272591	0.252274	-3.80759	GPR176	ENSG00000166073	15	40091233	40213093	protein_coding
ENSG00000144681	-0.41566	2.61741	-2.1765	0.0421904	0.299118	-3.80865	STAC	ENSG00000144681	3	36421836	36589499	protein_coding
ENSG00000065923	0.363701	3.91272	2.24556	0.0366844	0.281708	-3.80931	SLC9A7	ENSG00000065923	X	46464753	46618490	protein_coding
ENSG00000253507	-0.419398	3.33728	-2.20335	0.0399651	0.294242	-3.81144	CTD-2501M5.1	ENSG00000253507	8	132320792	132329879	lincRNA
ENSG00000100031	-0.402026	3.44161	-2.20838	0.039561	0.292977	-3.8124	GGT1	ENSG00000100031	22	24979718	25024972	protein_coding
ENSG00000180921	-0.326141	4.10621	-2.26125	0.0355296	0.277215	-3.81331	FAM83H	ENSG00000180921	8	144806103	144815971	protein_coding
ENSG00000181924	-0.213592	6.47942	-2.4789	0.0226134	0.234072	-3.81693	COA4	ENSG00000181924	11	73583712	73588033	protein_coding
ENSG00000155760	-0.215507	7.91997	-2.56156	0.0189793	0.215987	-3.81824	FZD7	ENSG00000155760	2	202899310	202903160	protein_coding
ENSG00000132386	0.353035	3.90656	2.23827	0.037233	0.283882	-3.82097	SERPINF1	ENSG00000132386	17	1665253	1680868	protein_coding
ENSG00000078061	-0.311498	4.32009	-2.27853	0.034296	0.273944	-3.82163	ARAF	ENSG00000078061	X	47420516	47431307	protein_coding
ENSG00000176105	0.187861	7.30519	2.52907	0.0203367	0.22314	-3.82296	YES1	ENSG00000176105	18	721588	812547	protein_coding
ENSG00000116771	-0.384254	2.72358	-2.1708	0.0426761	0.300181	-3.82443	AGMAT	ENSG00000116771	1	15898848	15911605	protein_coding
ENSG00000082805	0.255777	4.9094	2.34196	0.0300996	0.259858	-3.8247	ERC1	ENSG00000082805	12	1099675	1605099	protein_coding
ENSG00000111906	-0.329474	5.34611	-2.3798	0.0278284	0.254993	-3.82471	HDDC2	ENSG00000111906	6	125541108	125623282	protein_coding
ENSG00000025293	0.214097	6.12058	2.44918	0.0240729	0.240444	-3.82628	PHF20	ENSG00000025293	20	34359896	34538303	protein_coding
ENSG00000152078	0.638451	2.39721	2.15285	0.0442419	0.306367	-3.82767	TMEM56	ENSG00000152078	1	95582894	95663163	protein_coding
ENSG00000101752	0.187974	6.84859	2.49878	0.0216841	0.230974	-3.82889	MIB1	ENSG00000101752	18	19284918	19450918	protein_coding
ENSG00000109586	0.247937	5.02877	2.35018	0.0295926	0.258375	-3.83152	GALNT7	ENSG00000109586	4	174089904	174245118	protein_coding
ENSG00000176734	-0.394749	2.26278	-2.14671	0.0447901	0.307516	-3.83152	TRIL	ENSG00000176734	7	28992974	28997934	processed_transcript
ENSG00000136859	-0.50893	1.87413	-2.12535	0.0467425	0.312932	-3.83264	ANGPTL2	ENSG00000136859	9	129849611	129885162	protein_coding
ENSG00000174607	0.312338	4.75581	2.3209	0.0314376	0.264913	-3.83375	UGT8	ENSG00000174607	4	115519611	115599380	protein_coding
ENSG00000130881	-0.411687	4.49595	-2.29177	0.033378	0.271805	-3.83382	LRP3	ENSG00000130881	19	33668509	33698694	protein_coding
ENSG00000108021	0.261443	6.3712	2.46329	0.0233691	0.23805	-3.83539	FAM208B	ENSG00000108021	10	5726801	5805703	protein_coding
ENSG00000101680	0.288517	5.74395	2.41302	0.0259669	0.246548	-3.83718	LAMA1	ENSG00000101680	18	6941743	7117813	protein_coding
ENSG00000155660	-0.176046	8.6847	-2.58729	0.0179656	0.21023	-3.8374	PDIA4	ENSG00000155660	7	148700154	148725733	protein_coding
ENSG00000170264	0.432629	2.41726	2.15075	0.0444287	0.306411	-3.83769	FAM161A	ENSG00000170264	2	62051989	62081278	protein_coding
ENSG00000132612	-0.272118	5.11211	-2.35136	0.0295199	0.258375	-3.83769	VPS4A	ENSG00000132612	16	69345259	69358949	protein_coding
ENSG00000185947	0.24218	5.08567	2.35204	0.0294784	0.258327	-3.83848	ZNF267	ENSG00000185947	16	31885079	31928668	protein_coding
ENSG00000197746	-0.173386	8.84599	-2.59392	0.0177129	0.210062	-3.83848	PSAP	ENSG00000197746	10	73576055	73611126	protein_coding
ENSG00000063177	-0.181012	9.50437	-2.62038	0.0167367	0.206535	-3.84168	RPL18	ENSG00000063177	19	49118585	49122793	protein_coding
ENSG00000114993	-0.259939	4.81274	-2.31932	0.0315399	0.265243	-3.84185	RTKN	ENSG00000114993	2	74652963	74669549	protein_coding
ENSG00000149187	0.20897	7.08455	2.50523	0.0213903	0.230387	-3.84478	CELF1	ENSG00000149187	11	47487496	47587121	protein_coding
ENSG00000108479	-0.401385	4.33917	-2.26391	0.0353373	0.277215	-3.84664	GALK1	ENSG00000108479	17	73747675	73761792	protein_coding
ENSG00000166848	-0.386303	3.72777	-2.20628	0.0397289	0.293359	-3.84915	TERF2IP	ENSG00000166848	16	75681684	75795770	protein_coding
ENSG00000198380	0.199692	7.2105	2.51019	0.021167	0.228662	-3.84916	GFPT1	ENSG00000198380	2	69546905	69614382	protein_coding
ENSG00000083844	0.443071	3.5954	2.19707	0.0404755	0.295106	-3.8496	ZNF264	ENSG00000083844	19	57702868	57724724	protein_coding
ENSG00000099864	-0.37497	3.73894	-2.20656	0.0397069	0.293359	-3.8501	PALM	ENSG00000099864	19	708953	748329	protein_coding
ENSG00000118298	0.295251	4.08615	2.23925	0.0371592	0.283598	-3.85033	CA14	ENSG00000118298	1	150229554	150237478	protein_coding
ENSG00000117691	-0.403601	3.92337	-2.21915	0.0387071	0.289645	-3.85499	NENF	ENSG00000117691	1	212606229	212619714	protein_coding
ENSG00000162244	-0.179116	9.32765	-2.60519	0.0172906	0.209017	-3.85682	RPL29	ENSG00000162244	3	52027616	52029958	protein_coding
ENSG00000167202	0.439129	3.58857	2.19006	0.041053	0.295835	-3.85749	TBC1D2B	ENSG00000167202	15	78276378	78370066	protein_coding
ENSG00000175390	-0.158315	8.53921	-2.57057	0.0186186	0.213556	-3.85857	EIF3F	ENSG00000175390	11	7991798	8023409	protein_coding
ENSG00000163125	0.332387	4.02163	2.2276	0.0380494	0.286358	-3.85892	RPRD2	ENSG00000163125	1	150335567	150449042	protein_coding
ENSG00000122140	-0.421559	5.30237	-2.35282	0.029431	0.258293	-3.85905	MRPS2	ENSG00000122140	9	138391830	138396519	protein_coding
ENSG00000214113	-0.24377	5.56387	-2.38317	0.0276342	0.254162	-3.85996	LYRM4	ENSG00000214113	6	5102827	5261172	protein_coding
ENSG00000106348	-0.241159	4.81159	-2.31051	0.0321176	0.267077	-3.86007	IMPDH1	ENSG00000106348	7	128032331	128050306	protein_coding
ENSG00000124942	0.482045	2.90869	2.15626	0.0439405	0.305448	-3.86068	AHNAK	ENSG00000124942	11	62201016	62323707	protein_coding
ENSG00000116260	-0.196937	6.94313	-2.48698	0.0222312	0.232755	-3.86133	QSOX1	ENSG00000116260	1	180123969	180173165	protein_coding
ENSG00000118777	0.39654	3.58925	2.18858	0.0411758	0.296271	-3.86197	ABCG2	ENSG00000118777	4	89011416	89152474	protein_coding
ENSG00000206538	0.827187	1.9762	2.10866	0.0483224	0.317613	-3.86306	VGLL3	ENSG00000206538	3	86987119	87040269	protein_coding
ENSG00000076555	0.392469	2.76139	2.14785	0.0446875	0.307516	-3.8658	ACACB	ENSG00000076555	12	109554400	109706031	protein_coding
ENSG00000198464	0.250058	4.92531	2.32064	0.0314545	0.264913	-3.86636	ZNF480	ENSG00000198464	19	52800430	52829175	protein_coding
ENSG00000174672	-0.360308	3.61865	-2.18689	0.041316	0.296381	-3.8666	BRSK2	ENSG00000174672	11	1411129	1483919	protein_coding
ENSG00000090263	-0.29907	5.25403	-2.35033	0.0295833	0.258375	-3.86825	MRPS33	ENSG00000090263	7	140705854	140715028	protein_coding
ENSG00000143502	0.510513	1.89968	2.10407	0.048765	0.319359	-3.8683	SUSD4	ENSG00000143502	1	223394161	223537544	protein_coding
ENSG00000163848	0.294514	4.51429	2.27551	0.0345092	0.274069	-3.86886	ZNF148	ENSG00000163848	3	124944405	125094198	protein_coding
ENSG00000146828	-0.29724	4.52389	-2.27535	0.0345204	0.274069	-3.86912	SLC12A9	ENSG00000146828	7	100424442	100464631	protein_coding
ENSG00000099958	-0.456789	2.25507	-2.12241	0.0470175	0.314211	-3.87009	DERL3	ENSG00000099958	22	24176690	24181315	protein_coding
ENSG00000123066	0.292254	5.12777	2.33856	0.030312	0.260447	-3.87068	MED13L	ENSG00000123066	12	116395711	116715143	protein_coding
ENSG00000133019	0.393448	3.5873	2.18251	0.0416826	0.297665	-3.87105	CHRM3	ENSG00000133019	1	239549865	240078750	protein_coding
ENSG00000112559	-0.288465	4.67645	-2.28929	0.0335487	0.272122	-3.87248	MDFI	ENSG00000112559	6	41604620	41621984	protein_coding
ENSG00000177034	0.31011	4.31834	2.24974	0.0363735	0.280919	-3.87615	MTX3	ENSG00000177034	5	79275584	79287082	protein_coding
ENSG00000133247	-0.376137	3.8203	-2.1965	0.0405229	0.295106	-3.87848	SUV420H2	ENSG00000133247	19	55851221	55859488	protein_coding
ENSG00000267696	0.479562	1.83525	2.09272	0.0498761	0.321047	-3.88043	CTB-151G24.1	ENSG00000267696	19	28129391	28137391	lincRNA
ENSG00000146674	0.315028	3.50563	2.17057	0.0426962	0.300181	-3.88126	IGFBP3	ENSG00000146674	7	45951949	45961473	protein_coding
ENSG00000173852	0.27022	4.33244	2.24806	0.0364985	0.281589	-3.88176	DPY19L1	ENSG00000173852	7	34968488	35077883	protein_coding
ENSG00000187801	0.416819	2.26891	2.11623	0.0476	0.315115	-3.88181	ZFP69B	ENSG00000187801	1	40915774	40929390	protein_coding
ENSG00000077238	-0.356677	2.66111	-2.13306	0.0460293	0.310766	-3.88286	IL4R	ENSG00000077238	16	27324989	27376099	protein_coding
ENSG00000197386	0.243785	6.43566	2.44268	0.0244032	0.241421	-3.88368	HTT	ENSG00000197386	4	3076408	3245676	protein_coding
ENSG00000142149	0.411241	3.00057	2.14438	0.044999	0.307666	-3.88536	HUNK	ENSG00000142149	21	33245628	33416946	protein_coding
ENSG00000197961	0.224487	6.78506	2.46462	0.0233039	0.237904	-3.88689	ZNF121	ENSG00000197961	19	9671029	9695209	protein_coding
ENSG00000270696	0.450687	1.98732	2.09731	0.0494236	0.320138	-3.88692	RP11-342K6.1	ENSG00000270696	2	75887588	75889334	antisense
ENSG00000145331	0.415424	2.70882	2.13281	0.0460516	0.310766	-3.88715	TRMT10A	ENSG00000145331	4	100467866	100485189	protein_coding
ENSG00000106009	-0.40719	4.85296	-2.29355	0.0332567	0.271608	-3.88721	BRAT1	ENSG00000106009	7	2577511	2595361	protein_coding
ENSG00000223546	0.415329	2.10835	2.10398	0.0487737	0.319359	-3.8873	LINC00630	ENSG00000223546	X	102024089	102140334	lincRNA
ENSG00000087245	-0.381652	3.39033	-2.16056	0.0435633	0.303615	-3.88778	MMP2	ENSG00000087245	16	55423612	55540603	protein_coding
ENSG00000130706	-0.258478	5.85955	-2.3915	0.0271589	0.251543	-3.89125	ADRM1	ENSG00000130706	20	60877149	60883918	protein_coding
ENSG00000228253	0.808031	1.67765	2.07597	0.051557	0.325829	-3.89158	MT-ATP8	ENSG00000228253	MT	8366	8572	protein_coding
ENSG00000095574	0.538996	2.55556	2.1225	0.0470095	0.314211	-3.89312	IKZF5	ENSG00000095574	10	124750322	124768333	protein_coding
ENSG00000162105	0.284177	4.24868	2.23181	0.0377249	0.286137	-3.89386	SHANK2	ENSG00000162105	11	70313961	70963623	protein_coding
ENSG00000146963	0.423563	3.88641	2.19339	0.0407779	0.295106	-3.89536	C7orf55-LUC7L2	ENSG00000146963	7	139025105	139108198	protein_coding
ENSG00000182810	-0.381221	4.21458	-2.22276	0.0384252	0.28808	-3.89677	DDX28	ENSG00000182810	16	68055179	68057770	protein_coding
ENSG00000076716	-0.21839	6.20635	-2.41592	0.0258096	0.245553	-3.89768	GPC4	ENSG00000076716	X	132434131	132549518	protein_coding
ENSG00000125457	-0.348195	3.35894	-2.15214	0.0443055	0.306411	-3.89837	MIF4GD	ENSG00000125457	17	73262309	73267308	protein_coding
ENSG00000145349	-0.352481	3.61182	-2.16733	0.0429752	0.301461	-3.90002	CAMK2D	ENSG00000145349	4	114372188	114683083	protein_coding
ENSG00000137776	0.253486	5.97058	2.39805	0.0267908	0.250083	-3.90037	SLTM	ENSG00000137776	15	59171244	59225852	protein_coding
ENSG00000198160	0.222978	5.5403	2.36077	0.0289502	0.257689	-3.90165	MIER1	ENSG00000198160	1	67390578	67454302	protein_coding
ENSG00000120162	0.396681	3.7317	2.17489	0.0423271	0.299567	-3.90173	MOB3B	ENSG00000120162	9	27325207	27529779	protein_coding
ENSG00000142694	-0.345257	2.83047	-2.12704	0.0465857	0.312932	-3.90242	EVA1B	ENSG00000142694	1	36787632	36789755	protein_coding
ENSG00000183598	-0.227652	6.73564	-2.4515	0.0239557	0.240444	-3.90342	HIST2H3D	ENSG00000183598	1	149784826	149785236	protein_coding
ENSG00000100804	-0.191086	7.21532	-2.48055	0.022535	0.23378	-3.90395	PSMB5	ENSG00000100804	14	23485752	23504439	protein_coding
ENSG00000188186	-0.26686	5.73535	-2.37265	0.0282453	0.255004	-3.90555	LAMTOR4	ENSG00000188186	7	99746530	99753567	protein_coding
ENSG00000150938	0.247295	5.11312	2.31816	0.0316156	0.265692	-3.90561	CRIM1	ENSG00000150938	2	36583069	36778278	protein_coding
ENSG00000157764	0.283869	4.5545	2.2582	0.0357519	0.278174	-3.90768	BRAF	ENSG00000157764	7	140419127	140624564	protein_coding
ENSG00000078725	0.260202	4.84869	2.28982	0.033512	0.272122	-3.90777	BRINP1	ENSG00000078725	9	121915736	122131745	protein_coding
ENSG00000090273	-0.19158	6.48511	-2.43121	0.0249973	0.243677	-3.90794	NUDC	ENSG00000090273	1	27226729	27273353	protein_coding
ENSG00000145016	-0.431597	3.26725	-2.14131	0.0452765	0.308675	-3.90883	KIAA0226	ENSG00000145016	3	197398264	197476598	protein_coding
ENSG00000185049	-0.263203	5.26744	-2.32765	0.0310031	0.263526	-3.90908	NELFA	ENSG00000185049	4	1984441	2043630	protein_coding
ENSG00000109062	-0.217344	5.71563	-2.36946	0.0284328	0.255004	-3.90932	SLC9A3R1	ENSG00000109062	17	72744791	72765492	protein_coding
ENSG00000198887	0.317298	4.7014	2.27233	0.0347343	0.274069	-3.9112	SMC5	ENSG00000198887	9	72873937	72969804	protein_coding
ENSG00000179588	-0.494384	1.86903	-2.07461	0.0516958	0.325889	-3.91208	ZFPM1	ENSG00000179588	16	88519725	88603424	protein_coding
ENSG00000125633	0.339454	4.21949	2.21724	0.0388571	0.290431	-3.91318	CCDC93	ENSG00000125633	2	118673054	118771709	protein_coding
ENSG00000131969	0.226064	5.54125	2.35435	0.029338	0.258293	-3.91373	ABHD12B	ENSG00000131969	14	51338878	51371688	protein_coding
ENSG00000105939	0.263542	5.89523	2.3848	0.0275405	0.253693	-3.91415	ZC3HAV1	ENSG00000105939	7	138728266	138794465	protein_coding
ENSG00000131669	-0.332706	4.77161	-2.27657	0.034434	0.274069	-3.9143	NINJ1	ENSG00000131669	9	95883771	95896570	protein_coding
ENSG00000148384	-0.366107	2.90145	-2.12217	0.0470405	0.314211	-3.91448	INPP5E	ENSG00000148384	9	139323071	139334274	protein_coding
ENSG00000033327	0.468636	2.45119	2.10439	0.048734	0.319359	-3.91455	GAB2	ENSG00000033327	11	77926343	78129394	protein_coding
ENSG00000154310	0.387875	4.03312	2.19549	0.0406052	0.295106	-3.91604	TNIK	ENSG00000154310	3	170779128	171178197	protein_coding
ENSG00000160213	-0.259795	5.7962	-2.37391	0.0281713	0.255004	-3.9168	CSTB	ENSG00000160213	21	45192393	45196326	protein_coding
ENSG00000155957	-0.422905	2.09763	-2.08442	0.0507025	0.323402	-3.91688	TMBIM4	ENSG00000155957	12	66517709	66563852	protein_coding
ENSG00000112742	0.17664	6.65054	2.4398	0.0245513	0.241421	-3.91771	TTK	ENSG00000112742	6	80713604	80752244	protein_coding
ENSG00000141522	-0.397289	4.71792	-2.2623	0.0354533	0.277215	-3.91827	ARHGDIA	ENSG00000141522	17	79825597	79829282	protein_coding
ENSG00000115904	0.294441	4.0854	2.19924	0.0402991	0.295106	-3.91937	SOS1	ENSG00000115904	2	39208537	39351486	protein_coding
ENSG00000099804	-0.21697	6.06315	-2.3923	0.0271141	0.251543	-3.92314	CDC34	ENSG00000099804	19	531714	542097	protein_coding
ENSG00000169217	-0.265104	5.68073	-2.35756	0.0291432	0.25807	-3.92643	CD2BP2	ENSG00000169217	16	30362087	30366682	protein_coding
ENSG00000165084	0.419192	1.72041	2.05603	0.0536241	0.329651	-3.92757	C8orf34	ENSG00000165084	8	69242957	69731257	protein_coding
ENSG00000084453	0.456413	2.07829	2.07592	0.0515617	0.325829	-3.9284	SLCO1A2	ENSG00000084453	12	21417534	21572528	protein_coding
ENSG00000111653	-0.380461	2.69494	-2.10613	0.0485657	0.318707	-3.92841	ING4	ENSG00000111653	12	6759446	6772314	protein_coding
ENSG00000177225	-0.334713	3.85035	-2.16832	0.0428899	0.30104	-3.93063	PDDC1	ENSG00000177225	11	767220	777488	protein_coding
ENSG00000165323	0.394407	3.57546	2.14441	0.0449968	0.307666	-3.93215	FAT3	ENSG00000165323	11	92085262	92629618	protein_coding
ENSG00000079215	0.405582	2.05234	2.07123	0.0520414	0.326435	-3.93411	SLC1A3	ENSG00000079215	5	36606457	36688436	protein_coding
ENSG00000036549	0.208589	5.89896	2.37419	0.0281551	0.255004	-3.93447	ZZZ3	ENSG00000036549	1	78028101	78149104	protein_coding
ENSG00000006606	-0.573448	1.82012	-2.05706	0.0535152	0.329651	-3.93472	CCL26	ENSG00000006606	7	75398851	75419214	protein_coding
ENSG00000175455	0.267431	5.12686	2.30355	0.0325806	0.268885	-3.93475	CCDC14	ENSG00000175455	3	123616152	123680564	protein_coding
ENSG00000136237	0.428495	2.18338	2.07813	0.0513365	0.325524	-3.93499	RAPGEF5	ENSG00000136237	7	22157856	22396763	protein_coding
ENSG00000163281	-0.395449	2.42313	-2.08901	0.0502435	0.321856	-3.93731	GNPDA2	ENSG00000163281	4	44684217	44728612	protein_coding
ENSG00000143479	0.680439	1.9521	2.06191	0.053007	0.328406	-3.93732	DYRK3	ENSG00000143479	1	206808881	206857764	protein_coding
ENSG00000162341	-0.474892	3.61044	-2.14322	0.0451039	0.308145	-3.93913	TPCN2	ENSG00000162341	11	68816365	68858072	protein_coding
ENSG00000104067	0.237558	6.54021	2.42097	0.0255386	0.244936	-3.93914	TJP1	ENSG00000104067	15	29991571	30261068	protein_coding
ENSG00000182872	-0.19824	6.50907	-2.41748	0.0257259	0.245526	-3.93932	RBM10	ENSG00000182872	X	47004268	47046212	protein_coding
ENSG00000025796	0.339535	4.57449	2.2426	0.0369068	0.282398	-3.93937	SEC63	ENSG00000025796	6	108188960	108279393	protein_coding
ENSG00000163428	0.262222	5.39462	2.32678	0.0310583	0.263772	-3.93951	LRRC58	ENSG00000163428	3	120043356	120068186	protein_coding
ENSG00000042753	-0.231103	6.64439	-2.42565	0.0252899	0.24423	-3.94013	AP2S1	ENSG00000042753	19	47341393	47354249	protein_coding
ENSG00000073350	-0.253885	5.04298	-2.28936	0.0335438	0.272122	-3.94181	LLGL2	ENSG00000073350	17	73521161	73571289	protein_coding
ENSG00000158792	-0.368197	2.7439	-2.09958	0.0492015	0.320138	-3.94207	SPATA2L	ENSG00000158792	16	89762751	89768113	protein_coding
ENSG00000158406	-0.232501	7.78344	-2.49148	0.0220211	0.231572	-3.94222	HIST1H4H	ENSG00000158406	6	26281283	26285762	protein_coding
ENSG00000122574	-0.393136	2.77904	-2.09962	0.0491978	0.320138	-3.94369	WIPF3	ENSG00000122574	7	29846102	29956682	protein_coding
ENSG00000125726	0.533394	1.92736	2.05633	0.0535922	0.329651	-3.94516	CD70	ENSG00000125726	19	6583194	6604114	protein_coding
ENSG00000149809	-0.334818	5.16158	-2.2988	0.0329001	0.269808	-3.94575	TM7SF2	ENSG00000149809	11	64879317	64883856	protein_coding
ENSG00000127022	0.139482	9.5524	2.57107	0.0185985	0.213533	-3.946	CANX	ENSG00000127022	5	179105629	179157926	protein_coding
ENSG00000164022	0.240105	5.5544	2.33718	0.0303985	0.260812	-3.94785	AIMP1	ENSG00000164022	4	107236701	107270383	protein_coding
ENSG00000213741	-0.259618	8.94485	-2.54253	0.0197638	0.219489	-3.94796	RPS29	ENSG00000213741	14	50043390	50065408	protein_coding
ENSG00000143006	-0.457212	2.93994	-2.10283	0.0488852	0.319421	-3.94813	DMRTB1	ENSG00000143006	1	53925072	53933161	protein_coding
ENSG00000168280	0.30475	6.05394	2.37823	0.0279196	0.255004	-3.94917	KIF5C	ENSG00000168280	2	149632819	149883273	protein_coding
ENSG00000179542	0.518416	2.50682	2.08392	0.0507524	0.323537	-3.94957	SLITRK4	ENSG00000179542	X	142710596	142723596	protein_coding
ENSG00000172244	0.526453	3.39934	2.1257	0.0467102	0.312932	-3.94967	C5orf34	ENSG00000172244	5	43486803	43515247	protein_coding
ENSG00000150471	0.243274	5.20364	2.30255	0.0326473	0.268885	-3.95055	LPHN3	ENSG00000150471	4	62066976	62944053	protein_coding
ENSG00000171928	0.299929	4.00579	2.17262	0.0425205	0.300061	-3.95058	TVP23B	ENSG00000171928	17	18684308	18710027	protein_coding
ENSG00000137486	-0.327925	4.30248	-2.20235	0.0400462	0.294291	-3.95208	ARRB1	ENSG00000137486	11	74975226	75062873	protein_coding
ENSG00000124074	-0.436603	2.52246	-2.08339	0.0508054	0.323537	-3.95293	ENKD1	ENSG00000124074	16	67696848	67701168	protein_coding
ENSG00000162298	-0.378113	3.33352	-2.11757	0.0474727	0.315115	-3.95353	SYVN1	ENSG00000162298	11	64889252	64902004	protein_coding
ENSG00000011114	0.245636	5.04601	2.28491	0.033851	0.272561	-3.95379	BTBD7	ENSG00000011114	14	93703896	93799438	protein_coding
ENSG00000105894	0.324929	3.91835	2.16142	0.0434881	0.303446	-3.95433	PTN	ENSG00000105894	7	136912088	137028611	protein_coding
ENSG00000171130	-0.38615	4.73068	-2.24354	0.036836	0.282263	-3.95477	ATP6V0E2	ENSG00000171130	7	149570057	149577784	protein_coding
ENSG00000144724	0.210638	6.69442	2.42298	0.0254318	0.244264	-3.95505	PTPRG	ENSG00000144724	3	61547243	62283288	protein_coding
ENSG00000074590	-0.369724	4.05442	-2.17288	0.0424985	0.300061	-3.95688	NUAK1	ENSG00000074590	12	106457118	106533811	protein_coding
ENSG00000170604	-0.359586	3.92913	-2.15922	0.0436804	0.304252	-3.95833	IRF2BP1	ENSG00000170604	19	46386866	46389376	protein_coding
ENSG00000170961	0.338595	3.37835	2.11678	0.0475477	0.315115	-3.95837	HAS2	ENSG00000170961	8	122624356	122653630	protein_coding
ENSG00000173566	0.572142	1.86128	2.0435	0.0549615	0.333899	-3.95882	NUDT18	ENSG00000173566	8	21964383	21966932	protein_coding
ENSG00000198342	0.493909	2.37437	2.07126	0.052038	0.326435	-3.95934	ZNF442	ENSG00000198342	19	12460185	12476719	protein_coding
ENSG00000167771	-0.169666	6.59465	-2.41284	0.0259764	0.246548	-3.95943	RCOR2	ENSG00000167771	11	63678693	63684316	protein_coding
ENSG00000198517	-0.470312	2.62512	-2.08236	0.0509097	0.323855	-3.96135	MAFK	ENSG00000198517	7	1570350	1582679	protein_coding
ENSG00000124198	0.193151	6.03995	2.37063	0.028364	0.255004	-3.96301	ARFGEF2	ENSG00000124198	20	47538427	47653230	protein_coding
ENSG00000237289	0.417391	2.02417	2.05008	0.054256	0.331419	-3.96431	CKMT1B	ENSG00000237289	15	43885252	43897099	protein_coding
ENSG00000105699	-0.234596	6.114	-2.37375	0.0281805	0.255004	-3.96453	LSR	ENSG00000105699	19	35739233	35758867	protein_coding
ENSG00000079462	-0.278193	5.34839	-2.30451	0.032516	0.268885	-3.96499	PAFAH1B3	ENSG00000079462	19	42801185	42807698	protein_coding
ENSG00000103047	0.285425	4.41145	2.20965	0.0394592	0.292977	-3.96504	TANGO6	ENSG00000103047	16	68877507	69119083	protein_coding
ENSG00000151948	0.42596	1.66085	2.02499	0.0569913	0.339974	-3.96972	GLT1D1	ENSG00000151948	12	129337972	129469509	protein_coding
ENSG00000099377	-0.410308	2.63354	-2.07746	0.051405	0.325784	-3.97068	HSD3B7	ENSG00000099377	16	30996519	31000473	protein_coding
ENSG00000203879	-0.276464	5.31681	-2.29758	0.0329823	0.269954	-3.97208	GDI1	ENSG00000203879	X	153665266	153671814	protein_coding
ENSG00000100181	0.528396	2.61509	2.07508	0.0516474	0.325829	-3.97209	TPTEP1	ENSG00000100181	22	17082777	17179632	lincRNA
ENSG00000154144	-0.340274	3.77612	-2.13664	0.045701	0.310291	-3.97326	TBRG1	ENSG00000154144	11	124492732	124505287	protein_coding
ENSG00000197312	0.29978	5.01192	2.26968	0.0349232	0.275011	-3.975	DDI2	ENSG00000197312	1	15943995	15995539	protein_coding
ENSG00000163558	0.166268	7.31059	2.45062	0.0239999	0.240444	-3.97538	PRKCI	ENSG00000163558	3	169940153	170023769	protein_coding
ENSG00000109654	0.184964	6.63158	2.40815	0.0262325	0.248185	-3.97583	TRIM2	ENSG00000109654	4	154073494	154260472	protein_coding
ENSG00000128000	0.375121	4.22762	2.18067	0.0418375	0.298055	-3.97699	ZNF780B	ENSG00000128000	19	40534167	40562116	protein_coding
ENSG00000127837	-0.171983	6.60855	-2.40387	0.0264678	0.248491	-3.97798	AAMP	ENSG00000127837	2	219128850	219134980	protein_coding
ENSG00000115317	-0.339489	3.23381	-2.09699	0.0494553	0.320138	-3.97809	HTRA2	ENSG00000115317	2	74756504	74760472	protein_coding
ENSG00000122705	-0.209455	7.38048	-2.45078	0.023992	0.240444	-3.97869	CLTA	ENSG00000122705	9	36190853	36304778	protein_coding
ENSG00000114107	0.327587	4.16619	2.17365	0.0424328	0.300061	-3.9789	CEP70	ENSG00000114107	3	138213186	138313380	protein_coding
ENSG00000070814	0.179205	6.74964	2.41421	0.0259023	0.246238	-3.9794	TCOF1	ENSG00000070814	5	149737202	149779871	protein_coding
ENSG00000188917	-0.293847	3.80871	-2.13536	0.0458177	0.310583	-3.97966	TRMT2B	ENSG00000188917	X	100264335	100307105	protein_coding
ENSG00000165983	-0.379108	3.55437	-2.1151	0.0477069	0.315469	-3.98064	PTER	ENSG00000165983	10	16478942	16555736	protein_coding
ENSG00000141385	-0.183134	6.94057	-2.42474	0.0253382	0.24423	-3.98127	AFG3L2	ENSG00000141385	18	12328943	12377313	protein_coding
ENSG00000186951	0.424978	2.36697	2.05851	0.0533628	0.329651	-3.98159	PPARA	ENSG00000186951	22	46546424	46639653	protein_coding
ENSG00000075856	0.175604	6.63753	2.40355	0.0264854	0.248491	-3.98527	SART3	ENSG00000075856	12	108916357	108955176	protein_coding
ENSG00000189339	-0.267827	4.19996	-2.17165	0.0426036	0.300181	-3.98658	SLC35E2B	ENSG00000189339	1	1592939	1624167	protein_coding
ENSG00000117410	-0.307346	5.92196	-2.34245	0.0300696	0.259858	-3.98772	ATP6V0B	ENSG00000117410	1	44440159	44443967	protein_coding
ENSG00000014824	0.18148	6.60857	2.39978	0.0266945	0.249379	-3.98834	SLC30A9	ENSG00000014824	4	41992489	42092474	protein_coding
ENSG00000214022	-0.302595	5.15045	-2.27312	0.0346781	0.274069	-3.98899	REPIN1	ENSG00000214022	7	150065278	150071133	protein_coding
ENSG00000198589	0.205586	6.96141	2.42267	0.0254481	0.244264	-3.98924	LRBA	ENSG00000198589	4	151185594	151936879	protein_coding
ENSG00000002586	-0.548191	2.96424	-2.07672	0.0514798	0.325829	-3.99203	CD99	ENSG00000002586	X	2609220	2659350	protein_coding
ENSG00000102547	0.410662	2.47363	2.05678	0.0535454	0.329651	-3.99293	CAB39L	ENSG00000102547	13	49882786	50018262	protein_coding
ENSG00000152926	0.394347	2.91211	2.07278	0.0518827	0.326435	-3.99684	ZNF117	ENSG00000152926	7	64432154	64467062	protein_coding
ENSG00000122707	0.44163	3.39139	2.09497	0.0496535	0.320274	-3.99725	RECK	ENSG00000122707	9	36036430	36124448	protein_coding
ENSG00000205744	0.318198	3.44853	2.09612	0.0495403	0.320274	-3.99887	DENND1C	ENSG00000205744	19	6467218	6482568	protein_coding
ENSG00000218336	0.27543	5.46444	2.30033	0.0327965	0.26933	-4.00037	TENM3	ENSG00000218336	4	183065140	183724177	protein_coding
ENSG00000165240	0.408438	2.61762	2.05889	0.053323	0.329651	-4.00053	ATP7A	ENSG00000165240	X	77166194	77305892	protein_coding
ENSG00000196683	-0.22325	7.80318	-2.46168	0.0234485	0.23805	-4.00237	TOMM7	ENSG00000196683	7	22852251	22862470	protein_coding
ENSG00000197841	0.416013	3.45768	2.09549	0.0496029	0.320274	-4.00252	ZNF181	ENSG00000197841	19	35225060	35233777	protein_coding
ENSG00000171291	0.431178	2.55964	2.05461	0.0537738	0.330059	-4.00259	ZNF439	ENSG00000171291	19	11959541	11994565	protein_coding
ENSG00000177542	-0.377363	4.44654	-2.18546	0.0414355	0.296792	-4.00364	SLC25A22	ENSG00000177542	11	790475	798316	protein_coding
ENSG00000136699	-0.227994	6.26136	-2.36487	0.0287047	0.256272	-4.00405	SMPD4	ENSG00000136699	2	130908981	130940323	protein_coding
ENSG00000198265	0.283065	6.34223	2.37202	0.0282822	0.255004	-4.00477	HELZ	ENSG00000198265	17	65066554	65242105	protein_coding
ENSG00000118412	0.343524	4.76141	2.22534	0.0382242	0.287266	-4.00483	CASP8AP2	ENSG00000118412	6	90539613	90584155	processed_transcript
ENSG00000145743	-0.442911	2.02352	-2.02356	0.0571513	0.340757	-4.00521	FBXL17	ENSG00000145743	5	107194736	107717799	protein_coding
ENSG00000150893	0.252903	6.48856	2.38093	0.0277632	0.254786	-4.00801	FREM2	ENSG00000150893	13	39261266	39460074	protein_coding
ENSG00000151690	0.443098	3.30058	2.08153	0.0509926	0.324208	-4.01015	MFSD6	ENSG00000151690	2	191273081	191373931	protein_coding
ENSG00000128602	-0.252522	5.46021	-2.29123	0.0334151	0.271805	-4.01086	SMO	ENSG00000128602	7	128828713	128853386	protein_coding
ENSG00000129521	-0.17414	6.00002	-2.34011	0.0302152	0.260179	-4.01089	EGLN3	ENSG00000129521	14	34393437	34931980	protein_coding
ENSG00000140988	-0.223952	10.809	-2.59081	0.017831	0.21023	-4.01141	RPS2	ENSG00000140988	16	2012053	2014861	protein_coding
ENSG00000198843	-0.19035	6.04199	-2.34176	0.0301123	0.259858	-4.01388	SELT	ENSG00000198843	3	150320662	150348222	protein_coding
ENSG00000180953	0.626115	1.63307	1.99289	0.0606732	0.349142	-4.01519	ST20	ENSG00000180953	15	80191182	80216044	protein_coding
ENSG00000182909	-0.543903	2.3498	-2.0344	0.0559517	0.336987	-4.01561	LENG9	ENSG00000182909	19	54972981	54974894	protein_coding
ENSG00000105135	-0.269209	5.18186	-2.2601	0.0356128	0.277318	-4.01656	ILVBL	ENSG00000105135	19	15225795	15236596	protein_coding
ENSG00000100139	-0.260115	4.69131	-2.20794	0.0395962	0.292977	-4.01808	MICALL1	ENSG00000100139	22	38301664	38338829	protein_coding
ENSG00000177830	-0.20991	5.22439	-2.2635	0.0353666	0.277215	-4.02096	CHID1	ENSG00000177830	11	867357	915058	protein_coding
ENSG00000134330	-0.403008	3.84178	-2.11343	0.0478658	0.315469	-4.02161	IAH1	ENSG00000134330	2	9613787	9636672	protein_coding
ENSG00000124181	0.190332	6.00656	2.33537	0.0305125	0.261413	-4.02338	PLCG1	ENSG00000124181	20	39765600	39811629	protein_coding
ENSG00000204920	0.721023	1.61057	1.98415	0.0617106	0.35224	-4.02417	ZNF155	ENSG00000204920	19	44472014	44502477	protein_coding
ENSG00000156017	0.21527	5.79415	2.31671	0.0317099	0.266049	-4.02476	C9orf41	ENSG00000156017	9	77595936	77643339	protein_coding
ENSG00000118007	0.314138	4.71279	2.20847	0.0395534	0.292977	-4.02575	STAG1	ENSG00000118007	3	136055077	136471220	protein_coding
ENSG00000135211	-0.390981	4.11479	-2.13612	0.0457486	0.310291	-4.0278	TMEM60	ENSG00000135211	7	77423045	77427897	protein_coding
ENSG00000090565	-0.409518	3.67791	-2.09507	0.0496437	0.320274	-4.02797	RAB11FIP3	ENSG00000090565	16	475619	573011	protein_coding
ENSG00000070759	0.311993	3.63429	2.09104	0.0500424	0.321275	-4.02892	TESK2	ENSG00000070759	1	45809555	45956872	protein_coding
ENSG00000152464	-0.328074	3.29694	-2.06888	0.0522835	0.327164	-4.02929	RPP38	ENSG00000152464	10	15139179	15181817	protein_coding
ENSG00000122642	-0.333735	3.03166	-2.05548	0.0536821	0.329666	-4.03043	FKBP9	ENSG00000122642	7	32997017	33046543	protein_coding
ENSG00000106290	-0.240384	5.03368	-2.23812	0.0372441	0.283882	-4.03148	TAF6	ENSG00000106290	7	99704693	99717464	protein_coding
ENSG00000111666	-0.392379	3.93649	-2.11646	0.0475785	0.315115	-4.03156	CHPT1	ENSG00000111666	12	102090725	102137918	protein_coding
ENSG00000023171	-0.330355	2.98279	-2.05242	0.0540068	0.330465	-4.03222	GRAMD1B	ENSG00000023171	11	123396344	123498482	protein_coding
ENSG00000111676	0.479256	2.80704	2.04649	0.0546395	0.332453	-4.03247	ATN1	ENSG00000111676	12	7033626	7051484	protein_coding
ENSG00000185989	-0.331106	3.79707	-2.10231	0.0489361	0.31951	-4.03326	RASA3	ENSG00000185989	13	114747194	114898086	protein_coding
ENSG00000119669	-0.202124	6.4661	-2.36264	0.0288379	0.257075	-4.03494	IRF2BPL	ENSG00000119669	14	77490888	77495034	protein_coding
ENSG00000182199	-0.18398	7.83218	-2.44654	0.0242067	0.240912	-4.03529	SHMT2	ENSG00000182199	12	57623110	57628718	protein_coding
ENSG00000146842	0.251874	4.49205	2.17859	0.042013	0.298589	-4.0353	TMEM209	ENSG00000146842	7	129804555	129847610	protein_coding
ENSG00000108474	0.433373	2.2127	2.01531	0.0580801	0.342855	-4.03575	PIGL	ENSG00000108474	17	16120505	16252115	protein_coding
ENSG00000166004	0.390947	4.29188	2.15104	0.0444031	0.306411	-4.0403	KIAA1731	ENSG00000166004	11	93394805	93463522	protein_coding
ENSG00000240184	0.820157	1.22317	1.95015	0.0659031	0.364067	-4.04147	PCDHGC3	ENSG00000240184	5	140855580	140892542	protein_coding
ENSG00000070961	0.236443	5.22056	2.25375	0.0360779	0.279656	-4.04204	ATP2B1	ENSG00000070961	12	89981828	90103077	protein_coding
ENSG00000119401	-0.273701	3.86216	-2.10299	0.0488696	0.319421	-4.04237	TRIM32	ENSG00000119401	9	119449581	119463579	protein_coding
ENSG00000164221	0.415504	3.4155	2.06688	0.0524896	0.327591	-4.04257	CCDC112	ENSG00000164221	5	114602885	114632528	protein_coding
ENSG00000128294	-0.235155	5.87413	-2.31074	0.0321019	0.267077	-4.04285	TPST2	ENSG00000128294	22	26921458	26992681	protein_coding
ENSG00000142541	-0.183751	11.1046	-2.58766	0.0179515	0.21023	-4.04293	RPL13A	ENSG00000142541	19	49990811	49995565	protein_coding
ENSG00000162409	0.300553	3.87383	2.10362	0.0488083	0.319377	-4.04403	PRKAA2	ENSG00000162409	1	57110995	57181008	protein_coding
ENSG00000198908	0.250082	4.57228	2.18175	0.0417459	0.297902	-4.04587	BHLHB9	ENSG00000198908	X	101975616	102008468	protein_coding
ENSG00000177565	0.188312	7.39844	2.4187	0.0256601	0.245526	-4.04604	TBL1XR1	ENSG00000177565	3	176737143	176915261	protein_coding
ENSG00000160932	-0.218649	5.94165	-2.31497	0.0318241	0.266314	-4.04698	LY6E	ENSG00000160932	8	144099399	144105249	protein_coding
ENSG00000137207	-0.217156	5.55673	-2.2816	0.0340817	0.273274	-4.04717	YIPF3	ENSG00000137207	6	43479565	43484728	protein_coding
ENSG00000110107	0.194382	6.03789	2.32382	0.0312486	0.264102	-4.04978	PRPF19	ENSG00000110107	11	60658202	60674060	protein_coding
ENSG00000162144	-0.372741	2.75737	-2.03245	0.0561654	0.338102	-4.05023	CYB561A3	ENSG00000162144	11	61116217	61129771	protein_coding
ENSG00000179526	-0.289766	4.31519	-2.14553	0.0448955	0.307516	-4.05378	SHARPIN	ENSG00000179526	8	145153536	145163027	protein_coding
ENSG00000167552	-0.193806	9.01524	-2.49161	0.0220152	0.231572	-4.05396	TUBA1A	ENSG00000167552	12	49578579	49583107	protein_coding
ENSG00000169967	0.204467	5.21261	2.24585	0.0366631	0.281708	-4.05485	MAP3K2	ENSG00000169967	2	128056306	128146041	protein_coding
ENSG00000075945	0.36203	3.13986	2.04589	0.054704	0.332675	-4.05492	KIFAP3	ENSG00000075945	1	169890467	170054349	protein_coding
ENSG00000140443	0.291079	6.80709	2.37572	0.0280653	0.255004	-4.05946	IGF1R	ENSG00000140443	15	99192200	99507759	protein_coding
ENSG00000178307	-0.360387	4.26213	-2.13327	0.0460097	0.310766	-4.05951	TMEM11	ENSG00000178307	17	21100593	21117937	protein_coding
ENSG00000152661	0.122267	10.2099	2.54151	0.0198068	0.219761	-4.06092	GJA1	ENSG00000152661	6	121756838	121770873	protein_coding
ENSG00000014919	0.206522	5.39266	2.26013	0.0356107	0.277318	-4.06114	COX15	ENSG00000014919	10	101471601	101491857	protein_coding
ENSG00000124357	-0.246137	4.76041	-2.18911	0.0411317	0.296223	-4.06474	NAGK	ENSG00000124357	2	71291474	71306935	protein_coding
ENSG00000131389	0.171019	7.67043	2.42319	0.0254203	0.244264	-4.06567	SLC6A6	ENSG00000131389	3	14444076	14530857	protein_coding
ENSG00000101974	0.209121	6.37772	2.34181	0.0301091	0.259858	-4.06572	ATP11C	ENSG00000101974	X	138808505	139027435	protein_coding
ENSG00000008277	0.386111	3.52723	2.05952	0.0532569	0.329651	-4.06645	ADAM22	ENSG00000008277	7	87563458	87832204	protein_coding
ENSG00000122483	0.481155	3.11978	2.03864	0.0554879	0.335495	-4.06695	CCDC18	ENSG00000122483	1	93645476	93744287	protein_coding
ENSG00000200312	-0.588134	5.32304	-2.24538	0.0366982	0.281708	-4.06715	RN7SKP255	ENSG00000200312	14	90178855	90179167	misc_RNA
ENSG00000107771	0.292146	4.82723	2.19677	0.0405002	0.295106	-4.06912	CCSER2	ENSG00000107771	10	86088342	86278273	protein_coding
ENSG00000152377	0.621387	2.69827	2.01663	0.0579311	0.342653	-4.06991	SPOCK1	ENSG00000152377	5	136310987	136934068	protein_coding
ENSG00000090238	-0.39639	3.04101	-2.03091	0.0563352	0.33827	-4.07047	YPEL3	ENSG00000090238	16	30103635	30108236	protein_coding
ENSG00000235162	-0.360757	4.37552	-2.13847	0.0455338	0.309719	-4.07202	C12orf75	ENSG00000235162	12	105629068	105789875	protein_coding
ENSG00000074416	0.41101	2.27386	1.99539	0.0603791	0.348355	-4.07252	MGLL	ENSG00000074416	3	127407909	127542051	protein_coding
ENSG00000138185	0.463129	3.8484	2.08283	0.0508625	0.323728	-4.07567	ENTPD1	ENSG00000138185	10	97471536	97637023	protein_coding
ENSG00000102172	-0.176956	7.90011	-2.42849	0.0251398	0.24423	-4.07573	SMS	ENSG00000102172	X	21958691	22025798	protein_coding
ENSG00000090612	0.254524	5.23267	2.23585	0.0374169	0.284834	-4.07638	ZNF268	ENSG00000090612	12	133707570	133783698	protein_coding
ENSG00000094916	0.232635	7.82991	2.42509	0.0253198	0.24423	-4.07766	CBX5	ENSG00000094916	12	54624724	54673886	protein_coding
ENSG00000186716	-0.215266	6.67525	-2.35527	0.0292817	0.258219	-4.07845	BCR	ENSG00000186716	22	23521891	23660224	protein_coding
ENSG00000148690	0.363943	3.15657	2.0303	0.0564026	0.338501	-4.07995	FRA10AC1	ENSG00000148690	10	95427640	95462329	protein_coding
ENSG00000166912	0.385721	3.49574	2.0499	0.0542743	0.331419	-4.08107	MTMR10	ENSG00000166912	15	31231144	31283810	protein_coding
ENSG00000165914	0.543617	3.34661	2.04303	0.0550127	0.333935	-4.08108	TTC7B	ENSG00000165914	14	91006932	91282823	protein_coding
ENSG00000107186	0.254585	5.18384	2.22758	0.038051	0.286358	-4.08234	MPDZ	ENSG00000107186	9	13105703	13279589	protein_coding
ENSG00000145375	0.28234	4.52586	2.15508	0.044045	0.305885	-4.08259	SPATA5	ENSG00000145375	4	123844229	124240605	protein_coding
ENSG00000146263	0.216691	4.86658	2.19347	0.0407709	0.295106	-4.08323	MMS22L	ENSG00000146263	6	97590037	97731093	protein_coding
ENSG00000156735	0.190485	6.04846	2.30667	0.0323722	0.268128	-4.08329	BAG4	ENSG00000156735	8	38034051	38070819	protein_coding
ENSG00000144827	0.252442	4.72962	2.17797	0.0420655	0.298783	-4.08363	ABHD10	ENSG00000144827	3	111697857	111712210	protein_coding
ENSG00000165527	-0.254512	5.69403	-2.27289	0.0346943	0.274069	-4.08432	ARF6	ENSG00000165527	14	50359810	50361490	protein_coding
ENSG00000233927	-0.237494	8.2995	-2.44346	0.0243636	0.241421	-4.08456	RPS28	ENSG00000233927	19	8386042	8388224	protein_coding
ENSG00000133980	-0.214007	6.97356	-2.3717	0.0283011	0.255004	-4.08465	VRTN	ENSG00000133980	14	74769772	74826711	protein_coding
ENSG00000183688	-0.255858	5.29851	-2.23503	0.0374789	0.285122	-4.08479	FAM101B	ENSG00000183688	17	289769	295730	protein_coding
ENSG00000154832	-0.24353	4.98123	-2.20279	0.0400106	0.294291	-4.08505	CXXC1	ENSG00000154832	18	47808713	47814674	protein_coding
ENSG00000159433	0.423044	1.88551	1.96172	0.0644486	0.360184	-4.08656	STARD9	ENSG00000159433	15	42867857	43013179	protein_coding
ENSG00000060339	0.210631	5.99686	2.29992	0.0328241	0.269371	-4.08725	CCAR1	ENSG00000060339	10	70480769	70552134	protein_coding
ENSG00000125912	-0.235073	6.21837	-2.31582	0.0317683	0.266049	-4.08764	NCLN	ENSG00000125912	19	3185561	3209573	protein_coding
ENSG00000169692	-0.255961	4.75488	-2.17336	0.0424569	0.300061	-4.09124	AGPAT2	ENSG00000169692	9	139567595	139581875	protein_coding
ENSG00000165806	0.513482	2.3678	1.98643	0.0614387	0.351623	-4.0918	CASP7	ENSG00000165806	10	115438942	115490662	protein_coding
ENSG00000136861	0.269187	4.82798	2.18413	0.0415462	0.297162	-4.09211	CDK5RAP2	ENSG00000136861	9	123151147	123342448	protein_coding
ENSG00000062822	-0.237443	6.07592	-2.30249	0.0326517	0.268885	-4.09221	POLD1	ENSG00000062822	19	50887461	50921273	protein_coding
ENSG00000241839	-0.370884	4.30666	-2.11884	0.0473536	0.315115	-4.09232	PLEKHO2	ENSG00000241839	15	65134088	65160206	protein_coding
ENSG00000108384	-0.394235	3.60428	-2.05061	0.0541985	0.331297	-4.09247	RAD51C	ENSG00000108384	17	56769934	56811703	protein_coding
ENSG00000184216	-0.271483	4.97367	-2.19783	0.0404135	0.295106	-4.09342	IRAK1	ENSG00000184216	X	153275951	153285431	protein_coding
ENSG00000076201	0.341869	3.49256	2.03961	0.0553827	0.335259	-4.09575	PTPN23	ENSG00000076201	3	47422501	47454931	protein_coding
ENSG00000110436	0.580657	1.76693	1.94747	0.0662442	0.364942	-4.09587	SLC1A2	ENSG00000110436	11	35272753	35441610	protein_coding
ENSG00000136152	0.330985	4.26794	2.11627	0.047596	0.315115	-4.09607	COG3	ENSG00000136152	13	46039060	46110765	protein_coding
ENSG00000167770	-0.184792	6.2263	-2.31206	0.0320148	0.266759	-4.09671	OTUB1	ENSG00000167770	11	63753325	63769283	protein_coding
ENSG00000179546	0.499955	2.40295	1.98601	0.0614888	0.351623	-4.09675	HTR1D	ENSG00000179546	1	23516993	23521222	protein_coding
ENSG00000008083	0.1901	8.50759	2.4472	0.024173	0.240912	-4.09803	JARID2	ENSG00000008083	6	15246527	15522252	protein_coding
ENSG00000187091	-0.265618	4.43997	-2.13465	0.0458828	0.310691	-4.09811	PLCD1	ENSG00000187091	3	38048987	38071253	protein_coding
ENSG00000115053	0.172175	9.17062	2.47718	0.0226958	0.234313	-4.09817	NCL	ENSG00000115053	2	232318242	232348352	protein_coding
ENSG00000177932	0.294465	3.8824	2.07185	0.0519779	0.326435	-4.0982	ZNF354C	ENSG00000177932	5	178487416	178510538	protein_coding
ENSG00000168615	0.288102	4.25741	2.1137	0.0478402	0.315469	-4.09927	ADAM9	ENSG00000168615	8	38854388	38962663	protein_coding
ENSG00000141569	-0.300977	5.06957	-2.20102	0.0401542	0.294538	-4.10075	TRIM65	ENSG00000141569	17	73876416	73893084	protein_coding
ENSG00000087502	0.231603	5.13163	2.21173	0.0392935	0.292559	-4.10098	ERGIC2	ENSG00000087502	12	29490285	29534122	protein_coding
ENSG00000173915	-0.271612	6.0956	-2.29687	0.0330307	0.270014	-4.10115	USMG5	ENSG00000173915	10	105148798	105156223	protein_coding
ENSG00000130182	-0.317032	6.33557	-2.31395	0.0318909	0.266391	-4.10119	ZSCAN10	ENSG00000130182	16	3138891	3149318	protein_coding
ENSG00000201882	1.08963	1.49675	1.92227	0.0695276	0.370496	-4.10295	snoU2-30	ENSG00000201882	X	20154184	20154253	snoRNA
ENSG00000095932	0.439647	2.77692	2.0006	0.0597702	0.346294	-4.10326	C19orf77	ENSG00000095932	19	3474405	3480540	protein_coding
ENSG00000184270	-0.25958	6.23504	-2.30676	0.0323662	0.268128	-4.10336	HIST2H2AB	ENSG00000184270	1	149859019	149859466	protein_coding
ENSG00000148429	0.230462	4.59555	2.15092	0.0444139	0.306411	-4.104	USP6NL	ENSG00000148429	10	11495945	11653753	protein_coding
ENSG00000105251	0.551851	1.79218	1.94315	0.0667968	0.366433	-4.1042	SHD	ENSG00000105251	19	4278598	4290721	protein_coding
ENSG00000061987	0.252594	4.38694	2.12615	0.0466678	0.312932	-4.10423	MON2	ENSG00000061987	12	62860597	62991363	protein_coding
ENSG00000133661	-0.434001	2.05145	-1.96002	0.0646614	0.360738	-4.10533	SFTPD	ENSG00000133661	10	81697496	81742370	protein_coding
ENSG00000001460	-0.407749	2.62289	-1.99153	0.0608337	0.349728	-4.10565	STPG1	ENSG00000001460	1	24683489	24743424	protein_coding
ENSG00000125652	-0.278869	5.35469	-2.22985	0.0378755	0.286328	-4.1061	ALKBH7	ENSG00000125652	19	6372444	6375042	protein_coding
ENSG00000144182	0.35003	2.32216	1.97624	0.0626646	0.355121	-4.10685	LIPT1	ENSG00000144182	2	99771418	99779620	protein_coding
ENSG00000175104	0.324691	3.87625	2.06503	0.0526824	0.328105	-4.10868	TRAF6	ENSG00000175104	11	36508577	36531822	protein_coding
ENSG00000181915	-0.196032	5.31647	-2.22372	0.0383503	0.2877	-4.1092	ADO	ENSG00000181915	10	64564516	64568238	protein_coding
ENSG00000125686	0.284881	5.35857	2.22949	0.0379037	0.286328	-4.11038	MED1	ENSG00000125686	17	37560538	37607539	protein_coding
ENSG00000167657	-0.379663	4.82476	-2.16529	0.0431515	0.301984	-4.11088	DAPK3	ENSG00000167657	19	3958451	3971121	protein_coding
ENSG00000214078	-0.203406	5.98477	-2.28452	0.033878	0.272561	-4.11141	CPNE1	ENSG00000214078	20	34213953	34252878	protein_coding
ENSG00000176641	0.355686	2.64354	1.98909	0.0611223	0.351158	-4.1125	RNF152	ENSG00000176641	18	59475296	59561480	protein_coding
ENSG00000204262	0.357674	3.9589	2.07092	0.0520732	0.326435	-4.11328	COL5A2	ENSG00000204262	2	189896622	190044605	protein_coding
ENSG00000105281	-0.253547	7.07714	-2.36148	0.0289078	0.257504	-4.11364	SLC1A5	ENSG00000105281	19	47278140	47291851	protein_coding
ENSG00000052795	0.366415	3.28973	2.01573	0.0580326	0.342855	-4.11464	FNIP2	ENSG00000052795	4	159690290	159829201	protein_coding
ENSG00000196975	-0.294137	5.23421	-2.21272	0.0392146	0.292482	-4.11526	ANXA4	ENSG00000196975	2	69871557	70053596	protein_coding
ENSG00000117620	0.275409	4.63293	2.14867	0.044614	0.30751	-4.11539	SLC35A3	ENSG00000117620	1	100435345	100492535	protein_coding
ENSG00000154096	-0.168952	7.51502	-2.38741	0.0273913	0.252711	-4.11635	THY1	ENSG00000154096	11	119288090	119295695	protein_coding
ENSG00000154642	0.276047	4.35122	2.11373	0.0478377	0.315469	-4.1183	C21orf91	ENSG00000154642	21	19161284	19191703	protein_coding
ENSG00000197579	0.244939	5.76595	2.26316	0.0353913	0.277215	-4.11849	TOPORS	ENSG00000197579	9	32540542	32552551	protein_coding
ENSG00000176890	-0.322344	3.34128	-2.01548	0.0580613	0.342855	-4.1192	TYMS	ENSG00000176890	18	657604	673578	protein_coding
ENSG00000095637	0.2026	5.20766	2.20914	0.0395	0.292977	-4.11928	SORBS1	ENSG00000095637	10	97071528	97321171	protein_coding
ENSG00000164754	0.175093	7.22495	2.36944	0.028434	0.255004	-4.12064	RAD21	ENSG00000164754	8	117858174	117887105	protein_coding
ENSG00000166783	0.374037	3.5408	2.02665	0.0568067	0.339661	-4.12119	KIAA0430	ENSG00000166783	16	15688243	15737023	protein_coding
ENSG00000131018	0.407453	3.27486	2.00978	0.0587099	0.344007	-4.12161	SYNE1	ENSG00000131018	6	152442819	152958936	protein_coding
ENSG00000164362	-0.337174	4.14077	-2.08442	0.0507022	0.323402	-4.12315	TERT	ENSG00000164362	5	1253262	1295184	protein_coding
ENSG00000165821	-0.166968	6.79154	-2.33873	0.0303014	0.260447	-4.12426	SALL2	ENSG00000165821	14	21989232	22005350	protein_coding
ENSG00000178187	0.385046	1.87413	1.93521	0.0678244	0.366811	-4.12518	ZNF454	ENSG00000178187	5	178368192	178393434	protein_coding
ENSG00000140497	-0.279898	4.72824	-2.1509	0.0444159	0.306411	-4.12627	SCAMP2	ENSG00000140497	15	75136071	75165706	protein_coding
ENSG00000197747	-0.337396	6.50673	-2.31248	0.0319877	0.266744	-4.12734	S100A10	ENSG00000197747	1	151955391	151966866	protein_coding
ENSG00000165912	-0.257909	5.11509	-2.1904	0.0410246	0.29581	-4.12913	PACSIN3	ENSG00000165912	11	47199076	47207994	protein_coding
ENSG00000196776	0.426773	3.47751	2.01735	0.0578487	0.342653	-4.12915	CD47	ENSG00000196776	3	107762145	107809872	protein_coding
ENSG00000134243	0.225537	6.05979	2.28218	0.0340412	0.273134	-4.12933	SORT1	ENSG00000134243	1	109852192	109940573	protein_coding
ENSG00000128626	-0.233954	5.31875	-2.21217	0.0392585	0.292482	-4.12954	MRPS12	ENSG00000128626	19	39421188	39423802	protein_coding
ENSG00000167645	-0.232052	5.93184	-2.2687	0.0349929	0.275324	-4.13003	YIF1B	ENSG00000167645	19	38795753	38807913	protein_coding
ENSG00000183530	0.257404	6.32827	2.30311	0.0326095	0.268885	-4.13102	PRR14L	ENSG00000183530	22	32072242	32146126	protein_coding
ENSG00000170381	0.899464	1.66926	1.91344	0.0707125	0.371968	-4.13134	SEMA3E	ENSG00000170381	7	82993222	83278326	protein_coding
ENSG00000112210	0.364917	3.92385	2.05616	0.0536103	0.329651	-4.13139	RAB23	ENSG00000112210	6	57053607	57087078	protein_coding
ENSG00000140463	-0.352789	4.16629	-2.07962	0.0511864	0.325092	-4.13269	BBS4	ENSG00000140463	15	72978527	73030817	protein_coding
ENSG00000101400	-0.322227	3.90631	-2.05281	0.053965	0.330379	-4.13282	SNTA1	ENSG00000101400	20	31995761	32031698	protein_coding
ENSG00000126453	-0.230199	5.10433	-2.18813	0.0412132	0.296271	-4.13334	BCL2L12	ENSG00000126453	19	50168823	50177173	protein_coding
ENSG00000164741	0.389889	2.06482	1.9426	0.0668682	0.366433	-4.13337	DLC1	ENSG00000164741	8	12940870	13373167	protein_coding
ENSG00000151422	0.327692	4.0268	2.06579	0.0526027	0.327953	-4.13415	FER	ENSG00000151422	5	108083523	108532542	protein_coding
ENSG00000146757	0.21192	6.01425	2.2747	0.0345664	0.274069	-4.13627	ZNF92	ENSG00000146757	7	64838712	64866038	protein_coding
ENSG00000188971	0.414696	2.90997	1.98486	0.0616258	0.352067	-4.13646	RP11-427H3.3	ENSG00000188971	2	69685129	69693664	lincRNA
ENSG00000186908	0.357544	4.41255	2.10863	0.0483249	0.317613	-4.13694	ZDHHC17	ENSG00000186908	12	77157368	77247476	protein_coding
ENSG00000163931	-0.147941	9.79583	-2.48339	0.0224005	0.233474	-4.13805	TKT	ENSG00000163931	3	53258723	53290068	protein_coding
ENSG00000173614	0.494742	1.74722	1.91764	0.070146	0.370816	-4.13825	NMNAT1	ENSG00000173614	1	10003486	10045559	protein_coding
ENSG00000131116	-0.380212	2.45126	-1.96176	0.0644443	0.360184	-4.13941	ZNF428	ENSG00000131116	19	44111371	44124026	protein_coding
ENSG00000134109	0.354972	3.09026	1.98893	0.0611417	0.351158	-4.14114	EDEM1	ENSG00000134109	3	5229331	5261642	protein_coding
ENSG00000172915	0.36617	2.88423	1.98026	0.062179	0.353769	-4.14195	NBEA	ENSG00000172915	13	35516424	36247159	protein_coding
ENSG00000164118	0.283608	4.5793	2.1264	0.046645	0.312932	-4.14226	CEP44	ENSG00000164118	4	175204828	175254531	protein_coding
ENSG00000115648	-0.355487	2.33353	-1.95284	0.0655623	0.363128	-4.14301	MLPH	ENSG00000115648	2	238394071	238463961	protein_coding
ENSG00000100731	0.216413	5.58163	2.23233	0.0376857	0.286137	-4.14389	PCNX	ENSG00000100731	14	71374122	71582099	protein_coding
ENSG00000078902	-0.292062	4.07218	-2.06351	0.0528395	0.328142	-4.14502	TOLLIP	ENSG00000078902	11	1295601	1330884	protein_coding
ENSG00000125895	0.437648	1.80166	1.91664	0.07028	0.370816	-4.14528	TMEM74B	ENSG00000125895	20	1161205	1166059	protein_coding
ENSG00000134363	0.339103	3.51103	2.00849	0.0588585	0.344007	-4.14794	FST	ENSG00000134363	5	52776239	52782964	protein_coding
ENSG00000160588	0.613005	2.03784	1.92856	0.0686949	0.368941	-4.14891	MPZL3	ENSG00000160588	11	118097409	118123065	protein_coding
ENSG00000144320	0.229648	4.95122	2.16536	0.0431458	0.301984	-4.14893	KIAA1715	ENSG00000144320	2	176788620	176867567	protein_coding
ENSG00000163191	-0.370652	4.2243	-2.07581	0.0515724	0.325829	-4.14941	S100A11	ENSG00000163191	1	152004982	152020383	protein_coding
ENSG00000131051	0.155803	7.22168	2.35233	0.0294606	0.258327	-4.15287	RBM39	ENSG00000131051	20	34291531	34330234	protein_coding
ENSG00000185088	-0.243619	6.30041	-2.28637	0.0337498	0.2725	-4.15303	RPS27L	ENSG00000185088	15	63418071	63450220	protein_coding
ENSG00000103042	-0.32898	3.22069	-1.98726	0.0613397	0.351616	-4.1532	SLC38A7	ENSG00000103042	16	58699013	58719008	protein_coding
ENSG00000138814	0.302447	4.34197	2.09096	0.0500494	0.321275	-4.15372	PPP3CA	ENSG00000138814	4	101944566	102269435	protein_coding
ENSG00000167978	0.342452	6.79422	2.3244	0.0312112	0.264102	-4.15456	SRRM2	ENSG00000167978	16	2802330	2822539	protein_coding
ENSG00000184678	-0.209757	8.03372	-2.39413	0.0270108	0.250953	-4.15517	HIST2H2BE	ENSG00000184678	1	149856010	149858232	protein_coding
ENSG00000160284	-0.359109	4.60047	-2.11493	0.0477236	0.315469	-4.15531	SPATC1L	ENSG00000160284	21	47581062	47604390	protein_coding
ENSG00000071994	-0.176555	6.78001	-2.32088	0.0314384	0.264913	-4.15562	PDCD2	ENSG00000071994	6	170884383	170893780	protein_coding
ENSG00000176978	-0.382559	3.11174	-1.98028	0.0621758	0.353769	-4.15573	DPP7	ENSG00000176978	9	140004994	140009629	protein_coding
ENSG00000164111	-0.175312	7.63095	-2.3721	0.0282773	0.255004	-4.15608	ANXA5	ENSG00000164111	4	122589110	122618268	protein_coding
ENSG00000213619	-0.201612	5.90837	-2.25212	0.0361976	0.280213	-4.15709	NDUFS3	ENSG00000213619	11	47586888	47606114	protein_coding
ENSG00000074800	-0.208901	11.6713	-2.55306	0.019326	0.216944	-4.15803	ENO1	ENSG00000074800	1	8921061	8939308	protein_coding
ENSG00000140905	-0.417503	3.42944	-1.99555	0.0603603	0.348355	-4.15862	GCSH	ENSG00000140905	16	81115566	81130008	protein_coding
ENSG00000007376	-0.309227	4.38747	-2.09259	0.0498889	0.321047	-4.1587	RPUSD1	ENSG00000007376	16	834974	838397	protein_coding
ENSG00000104976	-0.363375	3.93359	-2.03921	0.0554259	0.335349	-4.15922	SNAPC2	ENSG00000104976	19	7985201	7988135	protein_coding
ENSG00000100304	-0.235691	6.51364	-2.29841	0.0329266	0.269839	-4.15973	TTLL12	ENSG00000100304	22	43562628	43583139	protein_coding
ENSG00000158710	-0.206621	6.5309	-2.30064	0.0327756	0.26933	-4.16067	TAGLN2	ENSG00000158710	1	159887897	159895522	protein_coding
ENSG00000039523	0.35777	2.0935	1.92547	0.0691023	0.369662	-4.16201	FAM65A	ENSG00000039523	16	67552321	67580691	protein_coding
ENSG00000138433	0.337125	3.44838	1.99504	0.0604193	0.348356	-4.16242	CIR1	ENSG00000138433	2	175212750	175260443	protein_coding
ENSG00000092621	-0.21499	7.79218	-2.37661	0.0280134	0.255004	-4.16317	PHGDH	ENSG00000092621	1	120202421	120286838	protein_coding
ENSG00000103257	-0.340118	6.07043	-2.26128	0.0355275	0.277215	-4.1639	SLC7A5	ENSG00000103257	16	87863629	87903094	protein_coding
ENSG00000207445	-0.590525	2.86536	-1.96362	0.0642128	0.359925	-4.1641	SNORD15B	ENSG00000207445	11	75115465	75115610	snoRNA
ENSG00000126934	-0.185755	6.64574	-2.30656	0.0323794	0.268128	-4.16443	MAP2K2	ENSG00000126934	19	4090319	4124126	protein_coding
ENSG00000182095	-0.543994	2.81315	-1.9611	0.0645263	0.360322	-4.1647	TNRC18	ENSG00000182095	7	5346421	5465045	protein_coding
ENSG00000137841	0.410211	2.70609	1.95786	0.0649308	0.361722	-4.16516	PLCB2	ENSG00000137841	15	40570377	40600136	protein_coding
ENSG00000172893	-0.154821	7.05051	-2.33388	0.0306067	0.261557	-4.16585	DHCR7	ENSG00000172893	11	71139239	71163914	protein_coding
ENSG00000032219	0.508018	2.32085	1.93664	0.0676379	0.366811	-4.16662	ARID4A	ENSG00000032219	14	58765103	58840605	protein_coding
ENSG00000227354	0.780023	2.01558	1.91203	0.0709025	0.372309	-4.16708	RBM26-AS1	ENSG00000227354	13	79980444	79998463	antisense
ENSG00000116685	-0.402728	5.42992	-2.19491	0.0406532	0.295106	-4.16779	KIAA2013	ENSG00000116685	1	11979648	11986485	protein_coding
ENSG00000118680	-0.164117	7.39467	-2.3531	0.0294142	0.258293	-4.16824	MYL12B	ENSG00000118680	18	3261907	3278282	protein_coding
ENSG00000062194	0.194703	6.73313	2.31266	0.0319756	0.266744	-4.16828	GPBP1	ENSG00000062194	5	56469775	56560506	protein_coding
ENSG00000108175	0.35114	3.84236	2.02514	0.0569751	0.339974	-4.1684	ZMIZ1	ENSG00000108175	10	80828792	81076276	protein_coding
ENSG00000183486	0.485785	2.42514	1.93964	0.0672499	0.366433	-4.16842	MX2	ENSG00000183486	21	42733870	42781317	protein_coding
ENSG00000099954	0.235644	7.44206	2.35694	0.0291809	0.25807	-4.16849	CECR2	ENSG00000099954	22	17840837	18037850	protein_coding
ENSG00000124702	-0.163613	7.28831	-2.34703	0.0297861	0.258924	-4.16869	KLHDC3	ENSG00000124702	6	42981951	42989036	protein_coding
ENSG00000156858	0.41931	1.67619	1.89242	0.0736026	0.377805	-4.16878	PRR14	ENSG00000156858	16	30662038	30667761	protein_coding
ENSG00000112769	0.488502	2.29226	1.93157	0.0682999	0.368076	-4.16921	LAMA4	ENSG00000112769	6	112429963	112576141	protein_coding
ENSG00000053108	0.367416	2.59939	1.95036	0.0658769	0.364067	-4.16956	FSTL4	ENSG00000053108	5	132532147	132948255	protein_coding
ENSG00000141446	0.194682	6.20842	2.2724	0.0347289	0.274069	-4.16959	ESCO1	ENSG00000141446	18	19109242	19180845	protein_coding
ENSG00000010626	-0.486799	1.82075	-1.90141	0.0723536	0.375449	-4.17012	LRRC23	ENSG00000010626	12	6982733	7023407	protein_coding
ENSG00000138686	-0.34864	4.09846	-2.04866	0.0544072	0.331719	-4.17194	BBS7	ENSG00000138686	4	122745595	122791652	protein_coding
ENSG00000187260	-0.376341	2.43303	-1.9396	0.0672549	0.366433	-4.17206	WDR86	ENSG00000187260	7	151072995	151107813	protein_coding
ENSG00000089091	0.340836	2.16026	1.92325	0.0693972	0.370295	-4.1722	DZANK1	ENSG00000089091	20	18364011	18447925	protein_coding
ENSG00000087510	-0.34629	3.71314	-2.0093	0.0587657	0.344007	-4.17272	TFAP2C	ENSG00000087510	20	55204358	55214339	protein_coding
ENSG00000047932	0.232003	5.51184	2.20949	0.0394718	0.292977	-4.17285	GOPC	ENSG00000047932	6	117639374	117923691	protein_coding
ENSG00000184887	-0.367647	3.05733	-1.96613	0.0639018	0.358859	-4.17379	BTBD6	ENSG00000184887	14	105714827	105717430	protein_coding
ENSG00000174238	0.324678	4.8037	2.13275	0.0460576	0.310766	-4.17476	PITPNA	ENSG00000174238	17	1421012	1466110	protein_coding
ENSG00000249459	0.419139	2.5467	1.94372	0.0667233	0.366433	-4.17517	ZNF286B	ENSG00000249459	17	18561742	18585575	protein_coding
ENSG00000111667	-0.174128	6.80178	-2.31177	0.0320344	0.266759	-4.17539	USP5	ENSG00000111667	12	6961292	6975796	protein_coding
ENSG00000112282	0.216145	4.88911	2.14301	0.0451225	0.308145	-4.176	MED23	ENSG00000112282	6	131895106	131949369	protein_coding
ENSG00000172375	0.487038	1.81891	1.89663	0.0730155	0.37637	-4.17651	C2CD2L	ENSG00000172375	11	118972908	118989252	protein_coding
ENSG00000213186	0.261084	5.30971	2.18703	0.0413044	0.296381	-4.17726	TRIM59	ENSG00000213186	3	160150233	160203561	protein_coding
ENSG00000123159	-0.220336	5.3905	-2.19209	0.0408854	0.295257	-4.17802	GIPC1	ENSG00000123159	19	14588572	14606944	protein_coding
ENSG00000123124	0.250258	4.76456	2.12755	0.0465381	0.312932	-4.1781	WWP1	ENSG00000123124	8	87354967	87490649	protein_coding
ENSG00000104218	0.297807	3.55316	1.9919	0.0607892	0.349641	-4.17911	CSPP1	ENSG00000104218	8	67974661	68108498	protein_coding
ENSG00000106628	-0.200986	6.8017	-2.30884	0.0322281	0.267622	-4.17947	POLD2	ENSG00000106628	7	44154286	44163957	protein_coding
ENSG00000099875	-0.195835	6.71534	-2.3034	0.0325906	0.268885	-4.1797	MKNK2	ENSG00000099875	19	2037470	2051243	protein_coding
ENSG00000164896	-0.320179	3.75899	-2.00862	0.0588434	0.344007	-4.18082	FASTK	ENSG00000164896	7	150773711	150777953	protein_coding
ENSG00000164134	0.19827	7.06736	2.32767	0.0310016	0.263526	-4.18134	NAA15	ENSG00000164134	4	140222609	140341187	protein_coding
ENSG00000267041	0.188501	7.18275	2.33383	0.0306098	0.261557	-4.18304	ZNF850	ENSG00000267041	19	37205285	37263727	protein_coding
ENSG00000175166	-0.129996	7.99134	-2.3771	0.0279853	0.255004	-4.18378	PSMD2	ENSG00000175166	3	184016497	184026842	protein_coding
ENSG00000183307	-0.354346	2.80159	-1.9486	0.0661008	0.364659	-4.18424	CECR6	ENSG00000183307	22	17597189	17602257	protein_coding
ENSG00000181220	-0.364453	4.23217	-2.05709	0.0535123	0.329651	-4.18702	ZNF746	ENSG00000181220	7	149169885	149194908	protein_coding
ENSG00000108256	0.223522	7.45919	2.34793	0.0297307	0.258924	-4.18707	NUFIP2	ENSG00000108256	17	27582854	27621136	protein_coding
ENSG00000055332	0.239075	5.1139	2.161	0.0435253	0.303528	-4.18726	EIF2AK2	ENSG00000055332	2	37326353	37384208	protein_coding
ENSG00000167157	-0.323417	2.83112	-1.94782	0.0661998	0.364867	-4.18738	PRRX2	ENSG00000167157	9	132427920	132484875	protein_coding
ENSG00000090932	-0.338727	6.07236	-2.24699	0.0365783	0.281708	-4.18784	DLL3	ENSG00000090932	19	39989535	39999121	protein_coding
ENSG00000138669	0.315751	2.34703	1.92455	0.0692251	0.369875	-4.18863	PRKG2	ENSG00000138669	4	82009837	82136218	protein_coding
ENSG00000197056	0.180245	5.50556	2.19902	0.0403167	0.295106	-4.19049	ZMYM1	ENSG00000197056	1	35525387	35581460	protein_coding
ENSG00000269190	-0.336192	3.11024	-1.95739	0.0649904	0.361722	-4.19138	FBXO17	ENSG00000269190	19	39432044	39466550	protein_coding
ENSG00000156011	0.261168	4.89054	2.13387	0.0459551	0.310766	-4.19196	PSD3	ENSG00000156011	8	18384811	18942240	protein_coding
ENSG00000246089	-0.378356	2.7364	-1.94052	0.0671359	0.366433	-4.1924	RP11-115C21.2	ENSG00000246089	8	6261072	6264663	antisense
ENSG00000162076	-0.319879	3.37092	-1.97115	0.063285	0.356913	-4.19241	FLYWCH2	ENSG00000162076	16	2933187	2949383	protein_coding
ENSG00000196323	0.188478	6.16041	2.2561	0.035905	0.27879	-4.19298	ZBTB44	ENSG00000196323	11	130096572	130184581	protein_coding
ENSG00000113971	0.4016	2.62068	1.93462	0.0679008	0.366847	-4.19377	NPHP3	ENSG00000113971	3	132276986	132441303	protein_coding
ENSG00000153956	0.325369	4.72676	2.11299	0.0479078	0.315519	-4.19391	CACNA2D1	ENSG00000153956	7	81575760	82073114	protein_coding
ENSG00000179965	-0.473595	1.99991	-1.89749	0.0728966	0.376288	-4.19401	ZNF771	ENSG00000179965	16	30418618	30440920	protein_coding
ENSG00000196693	0.231209	4.83674	2.12613	0.0466702	0.312932	-4.19499	ZNF33B	ENSG00000196693	10	43084555	43133992	protein_coding
ENSG00000175497	0.362474	2.82426	1.94346	0.0667572	0.366433	-4.1954	DPP10	ENSG00000175497	2	115199876	116603328	protein_coding
ENSG00000160075	-0.185535	6.46605	-2.27701	0.0344031	0.274069	-4.1957	SSU72	ENSG00000160075	1	1477053	1510249	protein_coding
ENSG00000156928	-0.286213	5.11535	-2.15412	0.0441301	0.305885	-4.19715	MALSU1	ENSG00000156928	7	23338358	23351348	protein_coding
ENSG00000062370	0.484857	2.3631	1.91718	0.0702086	0.370816	-4.19734	ZNF112	ENSG00000062370	19	44830708	44871377	protein_coding
ENSG00000125863	-0.233734	5.01807	-2.14192	0.0452208	0.308472	-4.19823	MKKS	ENSG00000125863	20	10381657	10414870	protein_coding
ENSG00000175868	-0.469108	2.18786	-1.90676	0.0716198	0.373318	-4.1983	CALCB	ENSG00000175868	11	14926543	15103888	protein_coding
ENSG00000262246	-0.342093	2.71627	-1.93512	0.0678355	0.366811	-4.19991	CORO7	ENSG00000262246	16	4404543	4475706	protein_coding
ENSG00000162104	-0.329645	3.64186	-1.98607	0.0614819	0.351623	-4.20103	ADCY9	ENSG00000162104	16	4003388	4166186	protein_coding
ENSG00000214160	-0.364266	4.58078	-2.08535	0.050609	0.323326	-4.20165	ALG3	ENSG00000214160	3	183960089	183967336	protein_coding
ENSG00000105229	-0.366138	4.83671	-2.11418	0.0477943	0.315469	-4.2017	PIAS4	ENSG00000105229	19	4007644	4039384	protein_coding
ENSG00000119771	0.42174	2.45673	1.92107	0.069687	0.370676	-4.20237	KLHL29	ENSG00000119771	2	23608088	23931481	protein_coding
ENSG00000163382	-0.268324	5.21011	-2.15747	0.0438343	0.304966	-4.20413	APOA1BP	ENSG00000163382	1	156561554	156564091	protein_coding
ENSG00000183751	-0.244174	5.57527	-2.19482	0.0406604	0.295106	-4.20483	TBL3	ENSG00000183751	16	2022038	2032934	protein_coding
ENSG00000106344	0.298408	4.78078	2.11359	0.0478503	0.315469	-4.20558	RBM28	ENSG00000106344	7	127937738	127983962	protein_coding
ENSG00000251192	-0.392936	2.37439	-1.91385	0.0706569	0.371841	-4.20573	ZNF674	ENSG00000251192	X	46357162	46404892	protein_coding
ENSG00000164985	0.144499	8.05957	2.36947	0.0284319	0.255004	-4.20593	PSIP1	ENSG00000164985	9	15464064	15511017	protein_coding
ENSG00000168056	-0.48106	2.20359	-1.90213	0.0722548	0.3751	-4.20701	LTBP3	ENSG00000168056	11	65306276	65326401	protein_coding
ENSG00000102738	0.249287	4.92507	2.12893	0.0464102	0.312283	-4.20713	MRPS31	ENSG00000102738	13	41303432	41345309	protein_coding
ENSG00000198356	-0.195035	6.30199	-2.25795	0.0357695	0.278174	-4.20716	ASNA1	ENSG00000198356	19	12847953	12859137	protein_coding
ENSG00000132153	-0.188658	6.51872	-2.27473	0.0345643	0.274069	-4.20744	DHX30	ENSG00000132153	3	47844399	47891685	protein_coding
ENSG00000087266	0.355632	3.38004	1.96215	0.0643954	0.360184	-4.20776	SH3BP2	ENSG00000087266	4	2794750	2842825	protein_coding
ENSG00000151923	0.262564	4.40388	2.06692	0.0524863	0.327591	-4.2083	TIAL1	ENSG00000151923	10	121334199	121356541	protein_coding
ENSG00000079691	0.248225	5.5391	2.19193	0.0408982	0.295257	-4.20908	LRRC16A	ENSG00000079691	6	25279306	25620758	protein_coding
ENSG00000115457	-0.388312	9.3467	-2.4251	0.025319	0.24423	-4.21003	IGFBP2	ENSG00000115457	2	217497551	217529159	protein_coding
ENSG00000148362	-0.355771	3.90729	-2.00542	0.059211	0.345242	-4.21041	C9orf142	ENSG00000148362	9	139886870	139888436	protein_coding
ENSG00000114115	0.302399	4.34282	2.05782	0.0534357	0.329651	-4.21081	RBP1	ENSG00000114115	3	139236276	139258671	protein_coding
ENSG00000117481	0.531928	2.93228	1.938	0.0674609	0.366547	-4.21116	NSUN4	ENSG00000117481	1	46805849	46830824	protein_coding
ENSG00000005486	-0.395371	3.74169	-1.98752	0.0613085	0.351606	-4.21328	RHBDD2	ENSG00000005486	7	75471920	75518244	protein_coding
ENSG00000128512	0.234142	4.66402	2.09526	0.0496248	0.320274	-4.21353	DOCK4	ENSG00000128512	7	111366166	111846466	protein_coding
ENSG00000084207	-0.173406	10.1832	-2.46155	0.0234551	0.23805	-4.21368	GSTP1	ENSG00000084207	11	67351066	67354131	protein_coding
ENSG00000164253	-0.204987	5.45261	-2.17628	0.0422085	0.299118	-4.21811	WDR41	ENSG00000164253	5	76721795	76916436	protein_coding
ENSG00000123154	-0.398375	1.93184	-1.8765	0.0758618	0.384093	-4.21822	WDR83	ENSG00000123154	19	12777614	12786646	protein_coding
ENSG00000157404	0.270196	5.13933	2.14556	0.044893	0.307516	-4.21864	KIT	ENSG00000157404	4	55524085	55606881	protein_coding
ENSG00000175602	-0.378204	4.18845	-2.03207	0.0562074	0.33817	-4.22052	CCDC85B	ENSG00000175602	11	65657875	65659105	protein_coding
ENSG00000101473	-0.243018	4.48839	-2.06757	0.0524184	0.327491	-4.22066	ACOT8	ENSG00000101473	20	44470360	44486045	protein_coding
ENSG00000145423	-0.210035	6.65965	-2.27699	0.0344048	0.274069	-4.22261	SFRP2	ENSG00000145423	4	154701744	154710272	protein_coding
ENSG00000205358	-0.282162	5.64681	-2.19069	0.041001	0.29581	-4.22313	MT1H	ENSG00000205358	16	56703726	56705041	protein_coding
ENSG00000169567	-0.243526	7.32716	-2.31948	0.0315297	0.265243	-4.22323	HINT1	ENSG00000169567	5	130494720	130507428	protein_coding
ENSG00000139324	0.226817	6.0277	2.22825	0.0379988	0.286328	-4.22352	TMTC3	ENSG00000139324	12	88536073	88593664	protein_coding
ENSG00000105700	-0.208166	5.87333	-2.21351	0.0391523	0.29224	-4.22358	KXD1	ENSG00000105700	19	18668572	18680197	protein_coding
ENSG00000104321	0.345857	2.6765	1.9182	0.0700707	0.370816	-4.22437	TRPA1	ENSG00000104321	8	72932152	72987852	protein_coding
ENSG00000115816	0.175734	7.22093	2.3138	0.0319006	0.266391	-4.22483	CEBPZ	ENSG00000115816	2	37428755	37458856	protein_coding
ENSG00000111490	0.551284	1.52493	1.8428	0.0808445	0.394204	-4.22491	TBC1D30	ENSG00000111490	12	65174589	65274812	protein_coding
ENSG00000260682	-0.609583	4.14913	-2.02263	0.0572552	0.341034	-4.22569	7SK	ENSG00000260682	16	81993524	81996298	lincRNA
ENSG00000040933	0.23966	4.52342	2.07054	0.0521121	0.326435	-4.22676	INPP4A	ENSG00000040933	2	99061317	99210853	protein_coding
ENSG00000121236	0.213225	4.66516	2.08707	0.0504368	0.322747	-4.22774	TRIM6	ENSG00000121236	11	5617339	5634188	protein_coding
ENSG00000132326	0.592796	2.34857	1.89443	0.0733215	0.376688	-4.22783	PER2	ENSG00000132326	2	239152679	239198743	protein_coding
ENSG00000068878	0.198058	6.36169	2.25238	0.0361781	0.280213	-4.22857	PSME4	ENSG00000068878	2	54091204	54197977	protein_coding
ENSG00000133704	0.213825	5.53464	2.17988	0.0419041	0.29835	-4.2297	IPO8	ENSG00000133704	12	30781922	30848920	protein_coding
ENSG00000111087	-0.331347	3.94071	-1.99666	0.0602296	0.348061	-4.22974	GLI1	ENSG00000111087	12	57853918	57866045	protein_coding
ENSG00000124171	0.180628	5.37159	2.16325	0.0433288	0.302868	-4.23054	PARD6B	ENSG00000124171	20	49348081	49373332	protein_coding
ENSG00000162687	0.304502	2.41463	1.89956	0.0726089	0.375953	-4.23245	KCNT2	ENSG00000162687	1	196194909	196578355	protein_coding
ENSG00000101489	0.513598	1.51467	1.83533	0.0819874	0.395557	-4.23446	CELF4	ENSG00000101489	18	34823010	35146000	protein_coding
ENSG00000130176	-0.336682	3.81462	-1.9803	0.0621735	0.353769	-4.23555	CNN1	ENSG00000130176	19	11649532	11661138	protein_coding
ENSG00000106683	-0.194268	5.84857	-2.20455	0.039869	0.293758	-4.23597	LIMK1	ENSG00000106683	7	73497263	73536855	protein_coding
ENSG00000116874	0.247744	4.15883	2.01892	0.0576722	0.342317	-4.23758	WARS2	ENSG00000116874	1	119573839	119683294	protein_coding
ENSG00000140937	0.373697	3.12454	1.92845	0.0687089	0.368941	-4.23898	CDH11	ENSG00000140937	16	64977656	65160015	protein_coding
ENSG00000135048	0.245446	6.04513	2.22062	0.0385923	0.289117	-4.24	TMEM2	ENSG00000135048	9	74298282	74431606	protein_coding
ENSG00000151466	0.411879	3.52176	1.95271	0.0655788	0.363128	-4.2403	SCLT1	ENSG00000151466	4	129786076	130014764	protein_coding
ENSG00000163596	-0.451387	1.93022	-1.86048	0.0781958	0.390256	-4.24125	ICA1L	ENSG00000163596	2	203640690	203736708	protein_coding
ENSG00000106714	0.454161	2.93763	1.91857	0.070022	0.370816	-4.24146	CNTNAP3	ENSG00000106714	9	39072764	39288312	protein_coding
ENSG00000172554	0.398846	1.82152	1.85213	0.0794375	0.392008	-4.24217	SNTG2	ENSG00000172554	2	946554	1371385	protein_coding
ENSG00000166750	0.467322	2.93249	1.9169	0.0702453	0.370816	-4.24365	SLFN5	ENSG00000166750	17	33570055	33600674	protein_coding
ENSG00000147650	0.425848	2.65552	1.90435	0.0719498	0.374007	-4.24369	LRP12	ENSG00000147650	8	105501459	105601252	protein_coding
ENSG00000169607	0.271614	4.1245	2.01082	0.0585908	0.344007	-4.2439	CKAP2L	ENSG00000169607	2	113493930	113522254	protein_coding
ENSG00000183018	-0.439839	1.62913	-1.83754	0.0816479	0.395399	-4.24401	SPNS2	ENSG00000183018	17	4402133	4442330	protein_coding
ENSG00000111707	0.158537	6.59909	2.26145	0.0355153	0.277215	-4.24474	SUDS3	ENSG00000111707	12	118814185	118855840	protein_coding
ENSG00000123552	0.295093	4.5096	2.05757	0.0534616	0.329651	-4.24481	USP45	ENSG00000123552	6	99880190	99969604	protein_coding
ENSG00000153310	-0.169447	6.4567	-2.24962	0.0363826	0.280919	-4.24483	FAM49B	ENSG00000153310	8	130851839	131029375	protein_coding
ENSG00000111859	-0.332518	2.23554	-1.87884	0.0755262	0.383127	-4.2461	NEDD9	ENSG00000111859	6	11183531	11382581	protein_coding
ENSG00000182986	0.220502	5.04762	2.12009	0.0472358	0.315115	-4.24617	ZNF320	ENSG00000182986	19	53367043	53400946	protein_coding
ENSG00000147874	0.156071	6.69365	2.26768	0.0350661	0.275589	-4.24618	HAUS6	ENSG00000147874	9	19053141	19103117	protein_coding
ENSG00000105656	-0.319654	3.62923	-1.95649	0.0651022	0.361722	-4.24619	ELL	ENSG00000105656	19	18553473	18632937	protein_coding
ENSG00000198961	0.22917	6.92439	2.28328	0.0339643	0.272886	-4.24647	PJA2	ENSG00000198961	5	108670410	108745695	protein_coding
ENSG00000168243	-0.199003	5.70127	-2.18394	0.0415622	0.297162	-4.24673	GNG4	ENSG00000168243	1	235710987	235814054	protein_coding
ENSG00000008294	0.176889	5.84166	2.19841	0.0403665	0.295106	-4.24732	SPAG9	ENSG00000008294	17	49039535	49198226	protein_coding
ENSG00000196083	0.646346	1.83423	1.84786	0.0800786	0.392946	-4.24749	IL1RAP	ENSG00000196083	3	190231840	190375843	protein_coding
ENSG00000144395	0.458451	2.24974	1.87752	0.0757144	0.38351	-4.24891	CCDC150	ENSG00000144395	2	197504278	197628214	protein_coding
ENSG00000165156	0.337112	3.31109	1.92972	0.0685422	0.368713	-4.25026	ZHX1	ENSG00000165156	8	124260696	124287781	protein_coding
ENSG00000141576	0.33217	2.94698	1.91004	0.071173	0.373069	-4.25462	RNF157	ENSG00000141576	17	74138534	74236454	protein_coding
ENSG00000035499	0.196348	6.18852	2.22428	0.0383063	0.287551	-4.25493	DEPDC1B	ENSG00000035499	5	59892739	59996017	protein_coding
ENSG00000130513	-0.520927	2.90311	-1.9066	0.0716407	0.373318	-4.25528	GDF15	ENSG00000130513	19	18485541	18499986	protein_coding
ENSG00000108107	-0.208984	8.42437	-2.36008	0.0289917	0.257834	-4.25565	RPL28	ENSG00000108107	19	55896713	55914612	protein_coding
ENSG00000116096	-0.353782	3.6187	-1.94883	0.0660708	0.364659	-4.25704	SPR	ENSG00000116096	2	73114489	73119287	protein_coding
ENSG00000155886	0.347931	2.34795	1.87873	0.075542	0.383127	-4.25729	SLC24A2	ENSG00000155886	9	19507450	19786926	protein_coding
ENSG00000177971	-0.294804	6.10052	-2.20989	0.0394403	0.292977	-4.25779	IMP3	ENSG00000177971	15	75931426	75941047	protein_coding
ENSG00000243317	-0.251561	4.79568	-2.08081	0.0510655	0.324498	-4.25859	C7orf73	ENSG00000243317	7	135347244	135378166	protein_coding
ENSG00000054148	-0.266523	5.47143	-2.15413	0.0441285	0.305885	-4.25895	PHPT1	ENSG00000054148	9	139743176	139745488	protein_coding
ENSG00000196230	-0.112201	10.5188	-2.45332	0.0238642	0.24001	-4.25899	TUBB	ENSG00000196230	6	30687978	30693203	protein_coding
ENSG00000176101	-0.24045	5.1223	-2.11812	0.0474214	0.315115	-4.25916	SSNA1	ENSG00000176101	9	140083099	140084822	protein_coding
ENSG00000253958	-0.38713	2.06278	-1.85761	0.0786202	0.39081	-4.25966	CLDN23	ENSG00000253958	8	8559448	8561616	protein_coding
ENSG00000109501	-0.262214	4.70439	-2.07133	0.0520309	0.326435	-4.25986	WFS1	ENSG00000109501	4	6271576	6304992	protein_coding
ENSG00000142937	-0.206133	10.453	-2.44906	0.0240788	0.240444	-4.26077	RPS8	ENSG00000142937	1	45240923	45244451	protein_coding
ENSG00000183876	-0.562065	1.85025	-1.84093	0.08113	0.394477	-4.26101	ARSI	ENSG00000183876	5	149675906	149718870	protein_coding
ENSG00000105227	-0.325266	2.65321	-1.89194	0.0736702	0.377826	-4.26159	PRX	ENSG00000105227	19	40899675	40919273	protein_coding
ENSG00000105364	-0.366333	4.4853	-2.03847	0.0555065	0.335495	-4.26186	MRPL4	ENSG00000105364	19	10362577	10370721	protein_coding
ENSG00000109111	0.219158	5.89678	2.19541	0.0406117	0.295106	-4.26192	SUPT6H	ENSG00000109111	17	26989109	27029697	protein_coding
ENSG00000151388	0.297798	4.26985	2.01737	0.0578467	0.342653	-4.26249	ADAMTS12	ENSG00000151388	5	33523640	33892297	protein_coding
ENSG00000151692	0.386163	3.24508	1.91722	0.070203	0.370816	-4.26427	RNF144A	ENSG00000151692	2	7057523	7208417	protein_coding
ENSG00000025434	-0.328502	3.41744	-1.9285	0.0687033	0.368941	-4.26428	NR1H3	ENSG00000025434	11	47269851	47290396	protein_coding
ENSG00000172086	-0.382161	3.47593	-1.93296	0.0681172	0.367424	-4.26445	KRCC1	ENSG00000172086	2	88326724	88355248	protein_coding
ENSG00000228106	0.526956	1.84742	1.8366	0.081792	0.395504	-4.26677	RP11-452F19.3	ENSG00000228106	1	222988364	223010726	lincRNA
ENSG00000105447	-0.259039	5.70105	-2.17202	0.0425723	0.300181	-4.26712	GRWD1	ENSG00000105447	19	48949030	48960279	protein_coding
ENSG00000077264	0.396797	1.91725	1.84176	0.0810031	0.394477	-4.26716	PAK3	ENSG00000077264	X	110187513	110470589	protein_coding
ENSG00000181222	0.352293	5.64964	2.16942	0.0427953	0.300554	-4.26771	POLR2A	ENSG00000181222	17	7387685	7417933	protein_coding
ENSG00000092148	0.213679	7.11886	2.28454	0.0338767	0.272561	-4.26781	HECTD1	ENSG00000092148	14	31569318	31677010	protein_coding
ENSG00000077279	0.406228	1.92832	1.84152	0.0810386	0.394477	-4.26875	DCX	ENSG00000077279	X	110537007	110655603	protein_coding
ENSG00000174917	-0.402748	3.62624	-1.94082	0.067097	0.366433	-4.26916	C19orf70	ENSG00000174917	19	5678432	5680907	protein_coding
ENSG00000143845	-0.222236	4.70487	-2.06518	0.052666	0.328105	-4.26997	ETNK2	ENSG00000143845	1	204100190	204121307	protein_coding
ENSG00000152348	-0.365554	3.45891	-1.92679	0.0689278	0.369452	-4.27189	ATG10	ENSG00000152348	5	81267844	81572676	protein_coding
ENSG00000145990	0.440365	1.85608	1.83369	0.0822407	0.396135	-4.27224	GFOD1	ENSG00000145990	6	13358062	13487894	protein_coding
ENSG00000090372	-0.185493	6.22456	-2.21515	0.0390224	0.291454	-4.27269	STRN4	ENSG00000090372	19	47222764	47250251	protein_coding
ENSG00000164695	0.509162	1.53574	1.80874	0.0861705	0.405217	-4.27357	CHMP4C	ENSG00000164695	8	82644669	82671750	protein_coding
ENSG00000087903	0.394258	2.2985	1.86398	0.0776805	0.389766	-4.27414	RFX2	ENSG00000087903	19	5993175	6199583	protein_coding
ENSG00000188486	-0.251853	6.38957	-2.22547	0.0382144	0.287266	-4.27458	H2AFX	ENSG00000188486	11	118964564	118966177	protein_coding
ENSG00000267279	0.555162	1.86621	1.83151	0.0825774	0.396972	-4.27477	RP11-879F14.2	ENSG00000267279	18	59252979	59274149	lincRNA
ENSG00000075415	-0.156842	9.22532	-2.38671	0.0274315	0.252884	-4.2754	SLC25A3	ENSG00000075415	12	98987369	98995946	protein_coding
ENSG00000107890	0.339477	3.35656	1.91659	0.0702872	0.370816	-4.27622	ANKRD26	ENSG00000107890	10	27280843	27389421	protein_coding
ENSG00000119397	0.421249	3.10398	1.90239	0.0722191	0.375078	-4.27688	CNTRL	ENSG00000119397	9	123837141	123939888	protein_coding
ENSG00000188647	0.215187	7.14393	2.28105	0.0341197	0.273395	-4.27708	PTAR1	ENSG00000188647	9	72324438	72374875	protein_coding
ENSG00000132434	-0.312468	3.76445	-1.94716	0.0662833	0.364988	-4.28044	LANCL2	ENSG00000132434	7	55433141	55501435	protein_coding
ENSG00000177105	-0.394238	3.69098	-1.93981	0.067227	0.366433	-4.28184	RHOG	ENSG00000177105	11	3848208	3862213	protein_coding
ENSG00000183978	-0.226594	5.10535	-2.10393	0.0487787	0.319359	-4.2821	COA3	ENSG00000183978	17	40947165	40950722	protein_coding
ENSG00000221838	-0.3465	3.04807	-1.89536	0.0731921	0.376511	-4.28236	AP4M1	ENSG00000221838	7	99699172	99707968	protein_coding
ENSG00000182326	0.394063	1.88421	1.82768	0.0831715	0.397717	-4.28408	C1S	ENSG00000182326	12	7096351	7178336	protein_coding
ENSG00000072518	-0.218935	4.60071	-2.04293	0.0550235	0.333935	-4.28478	MARK2	ENSG00000072518	11	63606400	63678491	protein_coding
ENSG00000149761	-0.358124	3.68858	-1.9373	0.0675518	0.366548	-4.28492	NUDT22	ENSG00000149761	11	63993413	63998158	protein_coding
ENSG00000196453	-0.378449	2.73518	-1.87958	0.0754199	0.382997	-4.28511	ZNF777	ENSG00000196453	7	149128454	149158214	protein_coding
ENSG00000168273	-0.341828	3.52488	-1.92189	0.0695788	0.370598	-4.28551	SMIM4	ENSG00000168273	3	52568029	52613253	protein_coding
ENSG00000234171	-0.305304	2.9902	-1.89031	0.0738989	0.378672	-4.28599	RNASEH1-AS1	ENSG00000234171	2	3606082	3609324	antisense
ENSG00000183044	0.359815	2.28822	1.85504	0.0790025	0.391583	-4.28654	ABAT	ENSG00000183044	16	8768422	8878432	protein_coding
ENSG00000198730	0.196681	5.62438	2.1561	0.0439549	0.305448	-4.28713	CTR9	ENSG00000198730	11	10772534	10801290	protein_coding
ENSG00000137463	0.568515	2.42804	1.86052	0.0781899	0.390256	-4.28874	MGARP	ENSG00000137463	4	140187317	140201492	protein_coding
ENSG00000200795	-0.588237	4.76662	-2.05551	0.0536794	0.329666	-4.28921	RNU4-1	ENSG00000200795	12	120730900	120731040	snRNA
ENSG00000221968	-0.202259	5.17984	-2.10723	0.0484601	0.318326	-4.28961	FADS3	ENSG00000221968	11	61640991	61659523	protein_coding
ENSG00000177469	-0.226054	5.76596	-2.16636	0.0430587	0.30169	-4.29101	PTRF	ENSG00000177469	17	40554470	40575535	protein_coding
ENSG00000099795	-0.24981	6.09531	-2.19267	0.040837	0.295174	-4.29106	NDUFB7	ENSG00000099795	19	14676890	14682874	protein_coding
ENSG00000042286	-0.429344	2.09279	-1.83749	0.0816552	0.395399	-4.29161	AIFM2	ENSG00000042286	10	71857979	71892690	protein_coding
ENSG00000183077	0.35166	2.95201	1.88579	0.0745364	0.380462	-4.29222	AFMID	ENSG00000183077	17	76183398	76203782	protein_coding
ENSG00000204472	0.451397	2.2514	1.84746	0.0801384	0.393019	-4.2933	AIF1	ENSG00000204472	6	31582961	31584798	protein_coding
ENSG00000169851	0.501699	2.2298	1.84296	0.0808207	0.394204	-4.29561	PCDH7	ENSG00000169851	4	30722037	31148422	protein_coding
ENSG00000198933	-0.395175	2.86735	-1.87832	0.0755997	0.383256	-4.29582	TBKBP1	ENSG00000198933	17	45771447	45789416	protein_coding
ENSG00000196365	-0.189904	7.03059	-2.26234	0.0354503	0.277215	-4.29598	LONP1	ENSG00000196365	19	5691845	5720583	protein_coding
ENSG00000138085	-0.216344	6.15589	-2.1971	0.0404737	0.295106	-4.2962	ATRAID	ENSG00000138085	2	27434895	27440046	protein_coding
ENSG00000134897	0.421985	1.52961	1.79274	0.0887754	0.409239	-4.2963	BIVM	ENSG00000134897	13	103451399	103493885	protein_coding
ENSG00000184661	0.189189	5.84364	2.17138	0.0426265	0.300181	-4.2963	CDCA2	ENSG00000184661	8	25316513	25365436	protein_coding
ENSG00000180592	0.499648	1.69488	1.80393	0.0869468	0.405658	-4.2973	SKIDA1	ENSG00000180592	10	21802407	21814611	protein_coding
ENSG00000183684	-0.19212	6.76472	-2.24288	0.0368855	0.282398	-4.29746	ALYREF	ENSG00000183684	17	79845713	79849462	protein_coding
ENSG00000173821	0.225043	6.28166	2.20826	0.0395701	0.292977	-4.2975	RNF213	ENSG00000173821	17	78234665	78372586	protein_coding
ENSG00000101574	0.543561	2.97913	1.8836	0.0748472	0.381557	-4.29825	METTL4	ENSG00000101574	18	2537524	2571508	protein_coding
ENSG00000172380	0.2835	4.54805	2.02915	0.0565302	0.339096	-4.30025	GNG12	ENSG00000172380	1	68167149	68299150	protein_coding
ENSG00000130811	-0.163757	7.2496	-2.27334	0.0346626	0.274069	-4.30065	EIF3G	ENSG00000130811	19	10225693	10230596	protein_coding
ENSG00000160685	-0.376765	3.59828	-1.91914	0.0699454	0.370816	-4.30102	ZBTB7B	ENSG00000160685	1	154975127	154990998	protein_coding
ENSG00000172530	-0.241269	4.24095	-1.98851	0.0611914	0.351274	-4.30201	BANP	ENSG00000172530	16	87982850	88110924	protein_coding
ENSG00000129038	-0.430709	1.91165	-1.81689	0.0848682	0.400993	-4.30256	LOXL1	ENSG00000129038	15	74218330	74244478	protein_coding
ENSG00000133107	0.264472	4.15284	1.97789	0.0624648	0.354643	-4.30318	TRPC4	ENSG00000133107	13	38210773	38444562	protein_coding
ENSG00000246705	-0.247502	5.40153	-2.11969	0.0472733	0.315115	-4.30489	H2AFJ	ENSG00000246705	12	14927270	14930936	protein_coding
ENSG00000094914	-0.243971	5.58313	-2.13742	0.0456301	0.310018	-4.30557	AAAS	ENSG00000094914	12	53701240	53718648	protein_coding
ENSG00000182263	0.364748	3.02918	1.87978	0.0753918	0.382997	-4.30594	FIGN	ENSG00000182263	2	164449906	164592522	protein_coding
ENSG00000251603	0.470664	1.74706	1.80131	0.0873723	0.406474	-4.30655	RP11-164P12.4	ENSG00000251603	4	152588376	152591654	antisense
ENSG00000205476	-0.274382	4.6976	-2.0403	0.0553075	0.335145	-4.30818	CCDC85C	ENSG00000205476	14	99977603	100070363	protein_coding
ENSG00000085733	-0.199603	7.33605	-2.2739	0.0346228	0.274069	-4.30898	CTTN	ENSG00000085733	11	70244510	70282690	protein_coding
ENSG00000112787	-0.295527	4.98257	-2.07364	0.0517945	0.326338	-4.31023	FBRSL1	ENSG00000112787	12	133066137	133161774	protein_coding
ENSG00000158887	-0.348656	2.49665	-1.85131	0.0795601	0.392125	-4.31045	MPZ	ENSG00000158887	1	161274525	161279762	protein_coding
ENSG00000160055	0.461413	1.57506	1.78545	0.089986	0.410639	-4.31068	TMEM234	ENSG00000160055	1	32680073	32687972	protein_coding
ENSG00000145781	-0.271354	5.17019	-2.09151	0.0499956	0.321275	-4.3112	COMMD10	ENSG00000145781	5	115420688	115748459	protein_coding
ENSG00000182318	0.405083	1.76892	1.79936	0.0876896	0.407028	-4.31202	ZSCAN22	ENSG00000182318	19	58838385	58853698	protein_coding
ENSG00000136856	-0.389703	3.54894	-1.90655	0.0716487	0.373318	-4.3123	SLC2A8	ENSG00000136856	9	130159421	130170703	protein_coding
ENSG00000197217	0.242243	4.51011	2.01686	0.0579047	0.342653	-4.31344	ENTPD4	ENSG00000197217	8	23243296	23315208	protein_coding
ENSG00000267321	-0.311591	2.80479	-1.86412	0.0776594	0.389766	-4.31345	RP11-1094M14.11	ENSG00000267321	17	33895139	33901811	lincRNA
ENSG00000173706	0.445774	1.85916	1.80498	0.0867768	0.405658	-4.31347	HEG1	ENSG00000173706	3	124684554	124774802	protein_coding
ENSG00000159905	0.575321	2.03828	1.81696	0.0848579	0.400993	-4.3138	ZNF221	ENSG00000159905	19	44455375	44471861	protein_coding
ENSG00000249673	-0.341202	3.115	-1.87802	0.0756435	0.383314	-4.31386	NOP14-AS1	ENSG00000249673	4	2936626	2963465	antisense
ENSG00000242013	0.519534	1.63791	1.78726	0.0896844	0.410586	-4.31465	USP27X	ENSG00000242013	X	49644470	49647166	protein_coding
ENSG00000184162	-0.382667	2.63091	-1.85491	0.0790218	0.391583	-4.3149	NR2C2AP	ENSG00000184162	19	19312225	19314233	protein_coding
ENSG00000133935	-0.218618	5.71526	-2.14767	0.0447038	0.307516	-4.31506	C14orf1	ENSG00000133935	14	76116134	76127532	protein_coding
ENSG00000214193	0.426778	2.08792	1.81996	0.0843829	0.400288	-4.31667	SH3D21	ENSG00000214193	1	36771988	36790484	protein_coding
ENSG00000087470	0.163982	6.40967	2.20745	0.0396354	0.293085	-4.31707	DNM1L	ENSG00000087470	12	32832134	32898486	protein_coding
ENSG00000189046	-0.332466	3.09493	-1.87443	0.0761595	0.385272	-4.31775	ALKBH2	ENSG00000189046	12	109525996	109531436	protein_coding
ENSG00000007341	0.342418	2.83636	1.86367	0.0777264	0.389766	-4.31783	ST7L	ENSG00000007341	1	113066140	113163447	protein_coding
ENSG00000090776	0.339993	3.09655	1.87507	0.076068	0.384973	-4.31852	EFNB1	ENSG00000090776	X	68048840	68061990	protein_coding
ENSG00000161847	-0.338134	3.8914	-1.93592	0.0677311	0.366811	-4.31873	RAVER1	ENSG00000161847	19	10426888	10444316	protein_coding
ENSG00000140691	-0.391998	3.2254	-1.87932	0.0754574	0.383025	-4.32054	ARMC5	ENSG00000140691	16	31469401	31478487	protein_coding
ENSG00000108840	-0.174268	6.13575	-2.18122	0.041791	0.297902	-4.32072	HDAC5	ENSG00000108840	17	42154114	42201070	protein_coding
ENSG00000137409	-0.149911	7.43579	-2.27349	0.034652	0.274069	-4.32118	MTCH1	ENSG00000137409	6	36935917	36954074	protein_coding
ENSG00000143543	-0.206959	5.93741	-2.16249	0.0433953	0.303155	-4.32146	JTB	ENSG00000143543	1	153946745	153950164	protein_coding
ENSG00000106617	0.296215	3.25969	1.88098	0.0752203	0.382802	-4.32184	PRKAG2	ENSG00000106617	7	151253197	151574210	protein_coding
ENSG00000248333	-0.308993	2.78412	-1.8572	0.0786812	0.39081	-4.3225	CDK11B	ENSG00000248333	1	1570603	1590473	protein_coding
ENSG00000136717	0.327175	3.74172	1.91821	0.0700704	0.370816	-4.3226	BIN1	ENSG00000136717	2	127805603	127864931	protein_coding
ENSG00000123119	0.310165	4.32828	1.98803	0.0612487	0.351433	-4.32297	NECAB1	ENSG00000123119	8	91803778	91971636	protein_coding
ENSG00000011132	-0.321124	3.3849	-1.88802	0.0742209	0.379667	-4.32311	APBA3	ENSG00000011132	19	3750817	3761697	protein_coding
ENSG00000156172	0.40596	1.86916	1.79902	0.0877443	0.407028	-4.32346	C8orf37	ENSG00000156172	8	96257147	96281429	protein_coding
ENSG00000111371	0.292472	7.52893	2.27843	0.0343035	0.273944	-4.32444	SLC38A1	ENSG00000111371	12	46576846	46663800	protein_coding
[truncated: 9,885 more rows]
