# Supplementary material for: The 22q11.2 region regulates presynaptic gene-products linked to schizophrenia
Source: Nat Commun. 2022 Jun 27;13:3690. doi: 10.1038/s41467-022-31436-8 (PMC9237031; doi:10.1038/s41467-022-31436-8)
Supplement: Supplementary file 19 — Supplementary Data 16 [file 41467_2022_31436_MOESM19_ESM.xlsx]

## Sheet: Results_H01_Day4_wReps_Limma
Supplementary Data 16. Differentially expressed genes at day 4 in isogenic 22q11.2 deletion carriers vs isogenic controls (t-test implemented in limma)
	logFC	AveExpr	t	P.Value	adj.P.Val	B	external_gene_name	ensembl_gene_id	chromosome_name	start_position	end_position	gene_biotype	external_gene_name.1	ensembl_gene_id.1	chromosome_name.1	start_position.1	end_position.1	gene_biotype.1
ENSG00000070413	-1.06767	5.41173	-13.5988	7.9885e-13	9.3777e-09	18.503	DGCR2	ENSG00000070413	22	19023795	19109967	protein_coding	DGCR2	ENSG00000070413	22	19023795	19109967	protein_coding
ENSG00000241973	-0.895217	4.90873	-11.5112	2.67129e-11	7.83957e-08	15.3635	PI4KA	ENSG00000241973	22	21061979	21213705	protein_coding	PI4KA	ENSG00000241973	22	21061979	21213705	protein_coding
ENSG00000185608	-1.00036	4.1796	-11.6979	1.91651e-11	7.4993e-08	15.3525	MRPL40	ENSG00000185608	22	19419425	19423598	protein_coding	MRPL40	ENSG00000185608	22	19419425	19423598	protein_coding
ENSG00000242259	-1.10485	3.82861	-11.7426	1.77132e-11	7.4993e-08	15.1672	C22orf39	ENSG00000242259	22	19338891	19435755	protein_coding	C22orf39	ENSG00000242259	22	19338891	19435755	protein_coding
ENSG00000099942	-0.885185	6.22431	-10.2237	2.93636e-10	6.89398e-07	13.3679	CRKL	ENSG00000099942	22	21271714	21308037	protein_coding	CRKL	ENSG00000099942	22	21271714	21308037	protein_coding
ENSG00000099949	-1.25933	3.92985	-9.29172	1.88577e-09	3.6895e-06	11.2793	LZTR1	ENSG00000099949	22	21333751	21353327	protein_coding	LZTR1	ENSG00000099949	22	21333751	21353327	protein_coding
ENSG00000100075	-1.43505	5.55464	-8.88096	4.4333e-09	5.7825e-06	10.8221	SLC25A1	ENSG00000100075	22	19163095	19166343	protein_coding	SLC25A1	ENSG00000100075	22	19163095	19166343	protein_coding
ENSG00000099917	-1.45618	3.52916	-9.02022	3.30974e-09	4.85663e-06	10.5378	MED15	ENSG00000099917	22	20850200	20941919	protein_coding	MED15	ENSG00000099917	22	20850200	20941919	protein_coding
ENSG00000099899	-1.29958	2.72065	-9.14429	2.55645e-09	4.28717e-06	9.96864	TRMT2A	ENSG00000099899	22	20099389	20104915	protein_coding	TRMT2A	ENSG00000099899	22	20099389	20104915	protein_coding
ENSG00000128185	-1.11898	3.9741	-8.43717	1.14453e-08	1.34356e-05	9.72192	DGCR6L	ENSG00000128185	22	20301799	20307603	protein_coding	DGCR6L	ENSG00000128185	22	20301799	20307603	protein_coding
ENSG00000184436	-1.19916	3.47923	-7.64927	6.57507e-08	6.43206e-05	7.99328	THAP7	ENSG00000184436	22	21353393	21356485	protein_coding	THAP7	ENSG00000184436	22	21353393	21356485	protein_coding
ENSG00000040608	-1.55446	2.75634	-7.74725	5.26653e-08	5.62035e-05	7.58536	RTN4R	ENSG00000040608	22	20228938	20270769	protein_coding	RTN4R	ENSG00000040608	22	20228938	20270769	protein_coding
ENSG00000177853	0.477361	5.44444	6.9984	2.96422e-07	0.000267669	6.87765	ZNF518A	ENSG00000177853	10	97889472	97965044	processed_transcript	ZNF518A	ENSG00000177853	10	97889472	97965044	processed_transcript
ENSG00000070010	-1.13708	4.09183	-6.56746	8.27418e-07	0.00069379	5.85067	UFD1L	ENSG00000070010	22	19437433	19466738	protein_coding	UFD1L	ENSG00000070010	22	19437433	19466738	protein_coding
ENSG00000100056	-0.904713	2.81844	-6.2572	1.75628e-06	0.00128856	4.8914	DGCR14	ENSG00000100056	22	19117792	19132197	protein_coding	DGCR14	ENSG00000100056	22	19117792	19132197	protein_coding
ENSG00000048649	0.436902	5.31361	5.75679	6.04194e-06	0.00417214	4.00434	RSF1	ENSG00000048649	11	77371041	77532063	protein_coding	RSF1	ENSG00000048649	11	77371041	77532063	protein_coding
ENSG00000130522	-0.524025	6.35937	-5.6493	7.90286e-06	0.00515398	3.73789	JUND	ENSG00000130522	19	18390563	18392432	protein_coding	JUND	ENSG00000130522	19	18390563	18392432	protein_coding
ENSG00000107872	-0.595441	3.15478	-5.4673	1.24784e-05	0.00732422	3.26974	FBXL15	ENSG00000107872	10	104178946	104182893	protein_coding	FBXL15	ENSG00000107872	10	104178946	104182893	protein_coding
ENSG00000070018	0.391278	5.5496	5.40169	1.47212e-05	0.00777905	3.14867	LRP6	ENSG00000070018	12	12268959	12419946	protein_coding	LRP6	ENSG00000070018	12	12268959	12419946	protein_coding
ENSG00000070371	-0.951768	2.25902	-5.57666	9.48043e-06	0.00585741	3.13976	CLTCL1	ENSG00000070371	22	19166986	19279239	protein_coding	CLTCL1	ENSG00000070371	22	19166986	19279239	protein_coding
ENSG00000118412	0.537922	4.42866	5.38051	1.5529e-05	0.00777905	3.12082	CASP8AP2	ENSG00000118412	6	90539613	90584155	processed_transcript	CASP8AP2	ENSG00000118412	6	90539613	90584155	processed_transcript
ENSG00000215012	-1.01264	3.06522	-5.38181	1.54784e-05	0.00777905	3.0444	C22orf29	ENSG00000215012	22	19833661	19842419	protein_coding	C22orf29	ENSG00000215012	22	19833661	19842419	protein_coding
ENSG00000185252	-1.08537	3.87218	-5.33475	1.74311e-05	0.00818493	3.01261	ZNF74	ENSG00000185252	22	20748405	20762745	protein_coding	ZNF74	ENSG00000185252	22	20748405	20762745	protein_coding
ENSG00000102547	0.663572	3.26346	5.3053	1.87774e-05	0.00847801	2.91357	CAB39L	ENSG00000102547	13	49882786	50018262	protein_coding	CAB39L	ENSG00000102547	13	49882786	50018262	protein_coding
ENSG00000188994	0.374095	6.08546	5.19566	2.47843e-05	0.0107757	2.64243	ZNF292	ENSG00000188994	6	87862551	87973914	protein_coding	ZNF292	ENSG00000188994	6	87862551	87973914	protein_coding
ENSG00000183628	-1.34182	2.1444	-5.37106	1.5904e-05	0.00777905	2.58271	DGCR6	ENSG00000183628	22	18893541	18901751	protein_coding	DGCR6	ENSG00000183628	22	18893541	18901751	protein_coding
ENSG00000136731	0.420664	5.99204	5.16284	2.69344e-05	0.0112923	2.56358	UGGT1	ENSG00000136731	2	128848774	128953251	protein_coding	UGGT1	ENSG00000136731	2	128848774	128953251	protein_coding
ENSG00000125505	-0.384255	4.72429	-5.11118	3.07078e-05	0.012016	2.46688	MBOAT7	ENSG00000125505	19	54677107	54693733	protein_coding	MBOAT7	ENSG00000125505	19	54677107	54693733	protein_coding
ENSG00000197982	-0.396313	4.93018	-5.11262	3.05954e-05	0.012016	2.46397	C1orf122	ENSG00000197982	1	38272651	38275126	protein_coding	C1orf122	ENSG00000197982	1	38272651	38275126	protein_coding
ENSG00000243449	-0.829634	3.76585	-5.07299	3.38354e-05	0.0125812	2.39583	C4orf48	ENSG00000243449	4	2043689	2045697	protein_coding	C4orf48	ENSG00000243449	4	2043689	2045697	protein_coding
ENSG00000099624	-0.4862	4.59093	-5.04001	3.67935e-05	0.0125812	2.29999	ATP5D	ENSG00000099624	19	1241749	1244824	protein_coding	ATP5D	ENSG00000099624	19	1241749	1244824	protein_coding
ENSG00000099940	-1.11188	3.26572	-5.03242	3.75109e-05	0.0125812	2.27714	SNAP29	ENSG00000099940	22	21213271	21245506	protein_coding	SNAP29	ENSG00000099940	22	21213271	21245506	protein_coding
ENSG00000172354	-0.309344	6.67141	-5.04057	3.67409e-05	0.0125812	2.26211	GNB2	ENSG00000172354	7	100271154	100276797	protein_coding	GNB2	ENSG00000172354	7	100271154	100276797	protein_coding
ENSG00000135913	0.464255	4.2748	4.89061	5.38169e-05	0.0169373	1.95257	USP37	ENSG00000135913	2	219314974	219433084	protein_coding	USP37	ENSG00000135913	2	219314974	219433084	protein_coding
ENSG00000240184	-0.694937	3.12186	-4.88373	5.47696e-05	0.0169373	1.93026	PCDHGC3	ENSG00000240184	5	140855580	140892542	protein_coding	PCDHGC3	ENSG00000240184	5	140855580	140892542	protein_coding
ENSG00000093010	-3.34037	1.34874	-6.37194	1.32786e-06	0.00103919	1.89186	COMT	ENSG00000093010	22	19929130	19957498	protein_coding	COMT	ENSG00000093010	22	19929130	19957498	protein_coding
ENSG00000166068	0.464139	5.37815	4.87451	5.6071e-05	0.0169373	1.87294	SPRED1	ENSG00000166068	15	38544527	38649450	protein_coding	SPRED1	ENSG00000166068	15	38544527	38649450	protein_coding
ENSG00000101439	-0.525808	5.16193	-4.86204	5.78813e-05	0.0169373	1.84891	CST3	ENSG00000101439	20	23608534	23619110	protein_coding	CST3	ENSG00000101439	20	23608534	23619110	protein_coding
ENSG00000078674	0.334335	6.46549	4.8535	5.91557e-05	0.0169373	1.80608	PCM1	ENSG00000078674	8	17780349	17885478	protein_coding	PCM1	ENSG00000078674	8	17780349	17885478	protein_coding
ENSG00000134590	-0.442405	5.81812	-4.81852	6.46737e-05	0.0180763	1.72462	FAM127A	ENSG00000134590	X	134166333	134167576	protein_coding	FAM127A	ENSG00000134590	X	134166333	134167576	protein_coding
ENSG00000149311	0.390742	6.27751	4.80753	6.65116e-05	0.0181577	1.69421	ATM	ENSG00000149311	11	108093211	108239829	protein_coding	ATM	ENSG00000149311	11	108093211	108239829	protein_coding
ENSG00000183597	-1.27719	1.77895	-5.03881	3.69059e-05	0.0125812	1.58186	TANGO2	ENSG00000183597	22	20004537	20053449	protein_coding	TANGO2	ENSG00000183597	22	20004537	20053449	protein_coding
ENSG00000100084	-0.949112	2.0337	-4.86872	5.69038e-05	0.0169373	1.57437	HIRA	ENSG00000100084	22	19318221	19435224	protein_coding	HIRA	ENSG00000100084	22	19318221	19435224	protein_coding
ENSG00000007520	-0.480067	4.28807	-4.69733	8.81077e-05	0.0235067	1.48703	TSR3	ENSG00000007520	16	1399241	1401912	protein_coding	TSR3	ENSG00000007520	16	1399241	1401912	protein_coding
ENSG00000105290	-0.456129	5.93259	-4.6881	9.02076e-05	0.0235321	1.40388	APLP1	ENSG00000105290	19	36358801	36370693	protein_coding	APLP1	ENSG00000105290	19	36358801	36370693	protein_coding
ENSG00000124789	0.297424	5.75947	4.67675	9.28578e-05	0.0236969	1.38017	NUP153	ENSG00000124789	6	17615269	17706656	protein_coding	NUP153	ENSG00000124789	6	17615269	17706656	protein_coding
ENSG00000129315	0.286871	5.55317	4.64382	0.000101002	0.025227	1.30455	CCNT1	ENSG00000129315	12	49082247	49110681	protein_coding	CCNT1	ENSG00000129315	12	49082247	49110681	protein_coding
ENSG00000127081	0.436049	3.48434	4.58726	0.000116693	0.0262926	1.25305	ZNF484	ENSG00000127081	9	95607874	95640304	protein_coding	ZNF484	ENSG00000127081	9	95607874	95640304	protein_coding
ENSG00000139218	0.394605	5.31996	4.61856	0.000107731	0.025977	1.25056	SCAF11	ENSG00000139218	12	46312914	46385903	protein_coding	SCAF11	ENSG00000139218	12	46312914	46385903	protein_coding
ENSG00000188290	-1.13044	3.54214	-4.58056	0.000118707	0.0262926	1.23757	HES4	ENSG00000188290	1	934342	935552	protein_coding	HES4	ENSG00000188290	1	934342	935552	protein_coding
ENSG00000116747	0.369502	6.68382	4.61602	0.000108431	0.025977	1.22608	TROVE2	ENSG00000116747	1	193028552	193060907	protein_coding	TROVE2	ENSG00000116747	1	193028552	193060907	protein_coding
ENSG00000135940	-0.352142	6.82519	-4.6019	0.000112412	0.0262926	1.19058	COX5B	ENSG00000135940	2	98262503	98264846	protein_coding	COX5B	ENSG00000135940	2	98262503	98264846	protein_coding
ENSG00000124486	0.414226	7.42414	4.58395	0.000117682	0.0262926	1.15649	USP9X	ENSG00000124486	X	40944888	41095832	protein_coding	USP9X	ENSG00000124486	X	40944888	41095832	protein_coding
ENSG00000253352	0.374538	6.0145	4.55325	0.00012728	0.0276693	1.0744	TUG1	ENSG00000253352	22	31366663	31375381	antisense	TUG1	ENSG00000253352	22	31366663	31375381	antisense
ENSG00000161904	-0.376023	4.59027	-4.52118	0.000138142	0.0289579	1.04657	LEMD2	ENSG00000161904	6	33738979	33756913	protein_coding	LEMD2	ENSG00000161904	6	33738979	33756913	protein_coding
ENSG00000103202	-0.482826	5.79459	-4.53879	0.000132067	0.0281879	1.0417	NME4	ENSG00000103202	16	446725	460367	protein_coding	NME4	ENSG00000103202	16	446725	460367	protein_coding
ENSG00000247556	0.282935	6.3555	4.49237	0.000148684	0.0306211	0.922789	OIP5-AS1	ENSG00000247556	15	41576188	41601901	processed_transcript	OIP5-AS1	ENSG00000247556	15	41576188	41601901	processed_transcript
ENSG00000111775	-0.315331	5.99154	-4.47562	0.000155182	0.0314083	0.883456	COX6A1	ENSG00000111775	12	120875893	120878545	protein_coding	COX6A1	ENSG00000111775	12	120875893	120878545	protein_coding
ENSG00000198680	-0.545041	2.98413	-4.41107	0.000182976	0.0355324	0.840086	TUSC1	ENSG00000198680	9	25676396	25678856	protein_coding	TUSC1	ENSG00000198680	9	25676396	25678856	protein_coding
ENSG00000090971	-0.509629	4.28068	-4.40164	0.000187432	0.0355324	0.776697	NAT14	ENSG00000090971	19	55996371	55998935	protein_coding	NAT14	ENSG00000090971	19	55996371	55998935	protein_coding
ENSG00000106976	-0.447471	4.04802	-4.38263	0.000196746	0.0355324	0.744709	DNM1	ENSG00000106976	9	130965658	131017527	protein_coding	DNM1	ENSG00000106976	9	130965658	131017527	protein_coding
ENSG00000178719	-0.343515	5.76624	-4.39907	0.000188665	0.0355324	0.701102	GRINA	ENSG00000178719	8	145064226	145067583	protein_coding	GRINA	ENSG00000178719	8	145064226	145067583	protein_coding
ENSG00000130748	-0.687852	3.21643	-4.34492	0.000216617	0.035815	0.690337	TMEM160	ENSG00000130748	19	47549165	47551888	protein_coding	TMEM160	ENSG00000130748	19	47549165	47551888	protein_coding
ENSG00000205189	0.354463	5.97405	4.39024	0.000192966	0.0355324	0.677032	ZBTB10	ENSG00000205189	8	81397854	81438500	protein_coding	ZBTB10	ENSG00000205189	8	81397854	81438500	protein_coding
ENSG00000120137	0.355083	7.36013	4.38542	0.000195352	0.0355324	0.671108	PANK3	ENSG00000120137	5	167975500	168006605	protein_coding	PANK3	ENSG00000120137	5	167975500	168006605	protein_coding
ENSG00000106153	-0.411708	6.62587	-4.38714	0.000194495	0.0355324	0.664412	CHCHD2	ENSG00000106153	7	56169262	56174269	protein_coding	CHCHD2	ENSG00000106153	7	56169262	56174269	protein_coding
ENSG00000126267	-0.294053	6.91267	-4.371	0.000202673	0.035815	0.62761	COX6B1	ENSG00000126267	19	36139125	36149763	protein_coding	COX6B1	ENSG00000126267	19	36139125	36149763	protein_coding
ENSG00000111300	0.383326	4.9153	4.35267	0.000212374	0.035815	0.62232	NAA25	ENSG00000111300	12	112464500	112546826	protein_coding	NAA25	ENSG00000111300	12	112464500	112546826	protein_coding
ENSG00000184897	-0.585116	6.05399	-4.36691	0.000204797	0.035815	0.617762	H1FX	ENSG00000184897	3	129033615	129035120	protein_coding	H1FX	ENSG00000184897	3	129033615	129035120	protein_coding
ENSG00000139133	0.423677	2.99071	4.30379	0.000240569	0.0386854	0.594551	ALG10	ENSG00000139133	12	34175216	34182629	protein_coding	ALG10	ENSG00000139133	12	34175216	34182629	protein_coding
ENSG00000108021	0.298677	5.76659	4.35186	0.000212816	0.035815	0.587113	FAM208B	ENSG00000108021	10	5726801	5805703	protein_coding	FAM208B	ENSG00000108021	10	5726801	5805703	protein_coding
ENSG00000110367	0.361823	7.24464	4.34788	0.000214987	0.035815	0.57779	DDX6	ENSG00000110367	11	118620034	118661858	protein_coding	DDX6	ENSG00000110367	11	118620034	118661858	protein_coding
ENSG00000129038	-0.323412	6.33722	-4.33644	0.000221349	0.0360891	0.540556	LOXL1	ENSG00000129038	15	74218330	74244478	protein_coding	LOXL1	ENSG00000129038	15	74218330	74244478	protein_coding
ENSG00000085224	0.395801	5.43983	4.28933	0.000249602	0.0395956	0.445085	ATRX	ENSG00000085224	X	76760356	77041702	protein_coding	ATRX	ENSG00000085224	X	76760356	77041702	protein_coding
ENSG00000105223	-0.334624	8.56512	-4.25684	0.000271151	0.0416218	0.382834	PLD3	ENSG00000105223	19	40854363	40886346	protein_coding	PLD3	ENSG00000105223	19	40854363	40886346	protein_coding
ENSG00000186577	-0.5252	3.06033	-4.20889	0.000306376	0.0420994	0.377449	C6orf1	ENSG00000186577	6	34214157	34217247	protein_coding	C6orf1	ENSG00000186577	6	34214157	34217247	protein_coding
ENSG00000104979	-0.319242	5.49314	-4.262	0.000267612	0.0416218	0.375571	C19orf53	ENSG00000104979	19	13884982	13889276	protein_coding	C19orf53	ENSG00000104979	19	13884982	13889276	protein_coding
ENSG00000188171	0.500472	3.65148	4.20871	0.000306517	0.0420994	0.356956	ZNF626	ENSG00000188171	19	20802867	20844402	protein_coding	ZNF626	ENSG00000188171	19	20802867	20844402	protein_coding
ENSG00000107854	0.27102	6.04617	4.25259	0.000274101	0.0416218	0.340392	TNKS2	ENSG00000107854	10	93558069	93625033	protein_coding	TNKS2	ENSG00000107854	10	93558069	93625033	protein_coding
ENSG00000105419	-0.350857	5.76803	-4.24909	0.000276557	0.0416218	0.336028	MEIS3	ENSG00000105419	19	47906381	47922780	protein_coding	MEIS3	ENSG00000105419	19	47906381	47922780	protein_coding
ENSG00000099910	-1.05587	3.27529	-4.19012	0.000321367	0.0420994	0.332687	KLHL22	ENSG00000099910	22	20783528	20850170	protein_coding	KLHL22	ENSG00000099910	22	20783528	20850170	protein_coding
ENSG00000160948	-0.335904	4.86388	-4.22286	0.000295665	0.0420994	0.310356	VPS28	ENSG00000160948	8	145649000	145653931	protein_coding	VPS28	ENSG00000160948	8	145649000	145653931	protein_coding
ENSG00000092148	0.309737	7.18997	4.22941	0.000290774	0.0420994	0.28865	HECTD1	ENSG00000092148	14	31569318	31677010	protein_coding	HECTD1	ENSG00000092148	14	31569318	31677010	protein_coding
ENSG00000160551	0.383016	6.8029	4.22526	0.000293865	0.0420994	0.273914	TAOK1	ENSG00000160551	17	27717482	27878922	protein_coding	TAOK1	ENSG00000160551	17	27717482	27878922	protein_coding
ENSG00000099889	-1.57604	2.98243	-4.15856	0.000348239	0.0420994	0.257972	ARVCF	ENSG00000099889	22	19957419	20004331	protein_coding	ARVCF	ENSG00000099889	22	19957419	20004331	protein_coding
ENSG00000166450	0.472961	5.51211	4.20105	0.000312548	0.0420994	0.228963	PRTG	ENSG00000166450	15	55903744	56035288	protein_coding	PRTG	ENSG00000166450	15	55903744	56035288	protein_coding
ENSG00000173465	-0.411033	4.00095	-4.15903	0.000347829	0.0420994	0.21521	SSSCA1	ENSG00000173465	11	65337901	65341413	protein_coding	SSSCA1	ENSG00000173465	11	65337901	65341413	protein_coding
ENSG00000143256	-0.384271	4.18988	-4.16124	0.000345876	0.0420994	0.207125	PFDN2	ENSG00000143256	1	161070346	161087901	protein_coding	PFDN2	ENSG00000143256	1	161070346	161087901	protein_coding
ENSG00000163214	0.306692	4.69875	4.17465	0.000334277	0.0420994	0.205055	DHX57	ENSG00000163214	2	39024871	39103075	protein_coding	DHX57	ENSG00000163214	2	39024871	39103075	protein_coding
ENSG00000165494	0.409468	4.71671	4.17197	0.000336562	0.0420994	0.198308	PCF11	ENSG00000165494	11	82868030	82898493	protein_coding	PCF11	ENSG00000165494	11	82868030	82898493	protein_coding
ENSG00000115286	-0.459634	4.59416	-4.1679	0.000340068	0.0420994	0.195047	NDUFS7	ENSG00000115286	19	1383526	1395583	protein_coding	NDUFS7	ENSG00000115286	19	1383526	1395583	protein_coding
ENSG00000099625	-0.689899	2.79943	-4.12616	0.000378153	0.0420994	0.185227	C19orf26	ENSG00000099625	19	1228286	1238026	protein_coding	C19orf26	ENSG00000099625	19	1228286	1238026	protein_coding
ENSG00000175054	0.356147	4.1788	4.1501	0.000355815	0.0420994	0.181924	ATR	ENSG00000175054	3	142168077	142297668	protein_coding	ATR	ENSG00000175054	3	142168077	142297668	protein_coding
ENSG00000091640	-0.221906	5.47113	-4.17797	0.000331459	0.0420994	0.172467	SPAG7	ENSG00000091640	17	4862521	4871167	protein_coding	SPAG7	ENSG00000091640	17	4862521	4871167	protein_coding
ENSG00000132953	0.340978	5.40871	4.17326	0.00033546	0.0420994	0.164686	XPO4	ENSG00000132953	13	21351469	21477187	protein_coding	XPO4	ENSG00000132953	13	21351469	21477187	protein_coding
ENSG00000184076	-0.261246	6.40905	-4.18191	0.000328154	0.0420994	0.164448	UQCR10	ENSG00000184076	22	30163358	30166402	protein_coding	UQCR10	ENSG00000184076	22	30163358	30166402	protein_coding
ENSG00000063241	-0.409568	4.32818	-4.14447	0.00036095	0.0420994	0.157682	ISOC2	ENSG00000063241	19	55964352	55973710	protein_coding	ISOC2	ENSG00000063241	19	55964352	55973710	protein_coding
ENSG00000112200	0.322055	6.14898	4.17614	0.000333012	0.0420994	0.153747	ZNF451	ENSG00000112200	6	56951642	57035105	protein_coding	ZNF451	ENSG00000112200	6	56951642	57035105	protein_coding
ENSG00000180776	0.308239	4.27862	4.13637	0.000368461	0.0420994	0.141875	ZDHHC20	ENSG00000180776	13	21950263	22033509	protein_coding	ZDHHC20	ENSG00000180776	13	21950263	22033509	protein_coding
ENSG00000167508	-0.446666	4.55558	-4.14341	0.00036192	0.0420994	0.139145	MVD	ENSG00000167508	16	88718343	88729569	protein_coding	MVD	ENSG00000167508	16	88718343	88729569	protein_coding
ENSG00000149308	0.309919	4.47453	4.13522	0.000369536	0.0420994	0.125401	NPAT	ENSG00000149308	11	108027942	108093369	protein_coding	NPAT	ENSG00000149308	11	108027942	108093369	protein_coding
ENSG00000170832	0.295091	4.75291	4.12773	0.000376645	0.0420994	0.0890717	USP32	ENSG00000170832	17	58256455	58499831	protein_coding	USP32	ENSG00000170832	17	58256455	58499831	protein_coding
ENSG00000129946	-0.433621	4.58566	-4.11825	0.000385834	0.0420994	0.0765617	SHC2	ENSG00000129946	19	416583	460996	protein_coding	SHC2	ENSG00000129946	19	416583	460996	protein_coding
ENSG00000198355	-0.499826	4.2952	-4.09839	0.000405803	0.0423345	0.0501412	PIM3	ENSG00000198355	22	50354161	50357728	protein_coding	PIM3	ENSG00000198355	22	50354161	50357728	protein_coding
ENSG00000176340	-0.325328	6.72602	-4.13345	0.000371208	0.0420994	0.0479437	COX8A	ENSG00000176340	11	63742079	63744015	protein_coding	COX8A	ENSG00000176340	11	63742079	63744015	protein_coding
ENSG00000095906	-0.375572	4.92608	-4.11417	0.000389859	0.0420994	0.0449787	NUBP2	ENSG00000095906	16	1832902	1839192	protein_coding	NUBP2	ENSG00000095906	16	1832902	1839192	protein_coding
ENSG00000113742	0.294873	4.96309	4.11392	0.000390099	0.0420994	0.0428452	CPEB4	ENSG00000113742	5	173315283	173388979	protein_coding	CPEB4	ENSG00000113742	5	173315283	173388979	protein_coding
ENSG00000188647	0.466393	6.12931	4.1288	0.00037562	0.0420994	0.0402115	PTAR1	ENSG00000188647	9	72324438	72374875	protein_coding	PTAR1	ENSG00000188647	9	72324438	72374875	protein_coding
ENSG00000115073	-0.421136	5.40261	-4.11863	0.000385462	0.0420994	0.0321489	ACTR1B	ENSG00000115073	2	98272431	98280570	protein_coding	ACTR1B	ENSG00000115073	2	98272431	98280570	protein_coding
ENSG00000162378	0.362345	5.67161	4.11311	0.000390905	0.0420994	0.0103372	ZYG11B	ENSG00000162378	1	53192126	53293014	protein_coding	ZYG11B	ENSG00000162378	1	53192126	53293014	protein_coding
ENSG00000174799	0.505215	2.8572	4.0477	0.000461544	0.0444104	0.0098015	CEP135	ENSG00000174799	4	56815037	56899529	protein_coding	CEP135	ENSG00000174799	4	56815037	56899529	protein_coding
ENSG00000172845	0.276617	6.8506	4.10471	0.00039934	0.0423345	-0.0185305	SP3	ENSG00000172845	2	174771187	174830430	protein_coding	SP3	ENSG00000172845	2	174771187	174830430	protein_coding
ENSG00000157106	0.392832	5.86272	4.09674	0.000407513	0.0423345	-0.0338416	SMG1	ENSG00000157106	16	18816175	18937776	protein_coding	SMG1	ENSG00000157106	16	18816175	18937776	protein_coding
ENSG00000167792	-0.263115	6.19459	-4.09886	0.000405323	0.0423345	-0.0358516	NDUFV1	ENSG00000167792	11	67374323	67380006	protein_coding	NDUFV1	ENSG00000167792	11	67374323	67380006	protein_coding
ENSG00000186222	-0.396652	3.72342	-4.03983	0.000470862	0.0449386	-0.0467074	BLOC1S4	ENSG00000186222	4	6717842	6719387	protein_coding	BLOC1S4	ENSG00000186222	4	6717842	6719387	protein_coding
ENSG00000157741	0.385167	4.31302	4.05514	0.000452919	0.0444104	-0.0539966	UBN2	ENSG00000157741	7	138915102	138992982	protein_coding	UBN2	ENSG00000157741	7	138915102	138992982	protein_coding
ENSG00000233276	-0.296399	6.96767	-4.07357	0.000432215	0.0444104	-0.0942046	GPX1	ENSG00000233276	3	49394609	49396033	protein_coding	GPX1	ENSG00000233276	3	49394609	49396033	protein_coding
ENSG00000203668	0.391934	5.42343	4.05856	0.000449002	0.0444104	-0.112572	CHML	ENSG00000203668	1	241792155	241799232	protein_coding	CHML	ENSG00000203668	1	241792155	241799232	protein_coding
ENSG00000125107	0.259864	7.25929	4.06037	0.000446942	0.0444104	-0.119724	CNOT1	ENSG00000125107	16	58553855	58663790	protein_coding	CNOT1	ENSG00000125107	16	58553855	58663790	protein_coding
ENSG00000116096	-0.579285	2.0384	-4.03135	0.000481098	0.0455453	-0.126326	SPR	ENSG00000116096	2	73114489	73119287	protein_coding	SPR	ENSG00000116096	2	73114489	73119287	protein_coding
ENSG00000107290	0.353634	6.09023	4.05638	0.000451495	0.0444104	-0.135339	SETX	ENSG00000107290	9	135136743	135230372	protein_coding	SETX	ENSG00000107290	9	135136743	135230372	protein_coding
ENSG00000018510	0.386536	5.63814	4.05189	0.000456672	0.0444104	-0.136247	AGPS	ENSG00000018510	2	178257372	178408564	protein_coding	AGPS	ENSG00000018510	2	178257372	178408564	protein_coding
ENSG00000157540	0.401658	6.06069	4.05536	0.000452662	0.0444104	-0.13693	DYRK1A	ENSG00000157540	21	38738092	38889753	protein_coding	DYRK1A	ENSG00000157540	21	38738092	38889753	protein_coding
ENSG00000099901	-1.19002	6.09991	-4.04965	0.000459269	0.0444104	-0.149729	RANBP1	ENSG00000099901	22	20103461	20114878	protein_coding	RANBP1	ENSG00000099901	22	20103461	20114878	protein_coding
ENSG00000154639	0.286866	6.65732	4.02096	0.000493938	0.0463867	-0.222615	CXADR	ENSG00000154639	21	18884700	18965897	protein_coding	CXADR	ENSG00000154639	21	18884700	18965897	protein_coding
ENSG00000150760	0.265158	5.74588	4.01606	0.000500115	0.046594	-0.226582	DOCK1	ENSG00000150760	10	128593978	129250781	protein_coding	DOCK1	ENSG00000150760	10	128593978	129250781	protein_coding
ENSG00000198160	0.299564	4.84046	3.99498	0.000527566	0.0476392	-0.2351	MIER1	ENSG00000198160	1	67390578	67454302	protein_coding	MIER1	ENSG00000198160	1	67390578	67454302	protein_coding
ENSG00000005436	0.491814	3.86458	3.96203	0.000573497	0.0503722	-0.238425	GCFC2	ENSG00000005436	2	75879126	75938115	protein_coding	GCFC2	ENSG00000005436	2	75879126	75938115	protein_coding
ENSG00000125971	-0.273754	5.73745	-4.00864	0.000509616	0.0471054	-0.24533	DYNLRB1	ENSG00000125971	20	33104214	33128762	protein_coding	DYNLRB1	ENSG00000125971	20	33104214	33128762	protein_coding
ENSG00000106723	0.276524	6.3734	4.00442	0.000515101	0.0472404	-0.263263	SPIN1	ENSG00000106723	9	91003334	91093609	protein_coding	SPIN1	ENSG00000106723	9	91003334	91093609	protein_coding
ENSG00000124177	0.2747	5.32152	3.98994	0.00053435	0.0478165	-0.274238	CHD6	ENSG00000124177	20	40030741	40247133	protein_coding	CHD6	ENSG00000124177	20	40030741	40247133	protein_coding
ENSG00000169018	0.274073	6.63618	3.99961	0.000521413	0.0474486	-0.274332	FEM1B	ENSG00000169018	15	68570141	68588203	protein_coding	FEM1B	ENSG00000169018	15	68570141	68588203	protein_coding
ENSG00000202538	-0.778594	6.7753	-3.98749	0.000537676	0.0478165	-0.304329	RNU4-2	ENSG00000202538	12	120729566	120729706	snRNA	RNU4-2	ENSG00000202538	12	120729566	120729706	snRNA
ENSG00000134987	0.283562	5.64025	3.961	0.000574996	0.0503722	-0.355885	WDR36	ENSG00000134987	5	110427414	110466200	protein_coding	WDR36	ENSG00000134987	5	110427414	110466200	protein_coding
ENSG00000172954	0.430392	3.61984	3.90029	0.000670413	0.0559069	-0.363913	LCLAT1	ENSG00000172954	2	30670092	30867091	protein_coding	LCLAT1	ENSG00000172954	2	30670092	30867091	protein_coding
ENSG00000186020	0.388573	4.11523	3.91242	0.000650184	0.0559069	-0.376369	ZNF529	ENSG00000186020	19	37025676	37096178	protein_coding	ZNF529	ENSG00000186020	19	37025676	37096178	protein_coding
ENSG00000165912	-0.439455	4.05408	-3.89307	0.000682752	0.0559069	-0.417034	PACSIN3	ENSG00000165912	11	47199076	47207994	protein_coding	PACSIN3	ENSG00000165912	11	47199076	47207994	protein_coding
ENSG00000099999	-0.570414	2.82211	-3.85199	0.00075737	0.0569921	-0.430119	RNF215	ENSG00000099999	22	30773835	30817760	protein_coding	RNF215	ENSG00000099999	22	30773835	30817760	protein_coding
ENSG00000176225	0.358766	4.18073	3.89051	0.000687191	0.0559069	-0.433323	RTTN	ENSG00000176225	18	67671029	67873181	protein_coding	RTTN	ENSG00000176225	18	67671029	67873181	protein_coding
ENSG00000171161	-0.376464	4.29235	-3.89228	0.000684126	0.0559069	-0.439521	ZNF672	ENSG00000171161	1	249132409	249143716	protein_coding	ZNF672	ENSG00000171161	1	249132409	249143716	protein_coding
ENSG00000163703	-0.412254	3.64728	-3.86117	0.000740028	0.0569921	-0.458628	CRELD1	ENSG00000163703	3	9975506	9987097	protein_coding	CRELD1	ENSG00000163703	3	9975506	9987097	protein_coding
ENSG00000198586	0.353074	5.20651	3.90853	0.000656601	0.0559069	-0.46334	TLK1	ENSG00000198586	2	171847333	172087824	protein_coding	TLK1	ENSG00000198586	2	171847333	172087824	protein_coding
ENSG00000108479	-0.51935	3.54293	-3.85207	0.000757211	0.0569921	-0.469908	GALK1	ENSG00000108479	17	73747675	73761792	protein_coding	GALK1	ENSG00000108479	17	73747675	73761792	protein_coding
ENSG00000116138	0.336502	4.51184	3.8804	0.000704952	0.0562954	-0.484463	DNAJC16	ENSG00000116138	1	15853308	15918874	protein_coding	DNAJC16	ENSG00000116138	1	15853308	15918874	protein_coding
ENSG00000111530	0.245589	7.8884	3.90203	0.000667478	0.0559069	-0.486982	CAND1	ENSG00000111530	12	67663061	67713731	protein_coding	CAND1	ENSG00000111530	12	67663061	67713731	protein_coding
ENSG00000124610	1.66179	3.72231	3.84027	0.000780089	0.0575942	-0.489168	HIST1H1A	ENSG00000124610	6	26017260	26018040	protein_coding	HIST1H1A	ENSG00000124610	6	26017260	26018040	protein_coding
ENSG00000095321	-0.369496	4.22549	-3.86445	0.000733918	0.0569921	-0.499572	CRAT	ENSG00000095321	9	131857089	131873468	protein_coding	CRAT	ENSG00000095321	9	131857089	131873468	protein_coding
ENSG00000104343	0.432452	5.03259	3.88585	0.000695324	0.0559069	-0.506853	UBE2W	ENSG00000104343	8	74692332	74791145	protein_coding	UBE2W	ENSG00000104343	8	74692332	74791145	protein_coding
ENSG00000005448	-0.367569	4.33683	-3.86292	0.000736758	0.0569921	-0.51266	WDR54	ENSG00000005448	2	74648805	74652882	protein_coding	WDR54	ENSG00000005448	2	74648805	74652882	protein_coding
ENSG00000135679	0.366198	6.73321	3.8982	0.000673974	0.0559069	-0.516972	MDM2	ENSG00000135679	12	69201956	69239214	protein_coding	MDM2	ENSG00000135679	12	69201956	69239214	protein_coding
ENSG00000168268	-0.266013	6.15876	-3.89875	0.000673034	0.0559069	-0.51798	NT5DC2	ENSG00000168268	3	52558386	52569070	protein_coding	NT5DC2	ENSG00000168268	3	52558386	52569070	protein_coding
ENSG00000137267	-0.531987	6.10254	-3.89789	0.0006745	0.0559069	-0.519029	TUBB2A	ENSG00000137267	6	3153903	3157760	protein_coding	TUBB2A	ENSG00000137267	6	3153903	3157760	protein_coding
ENSG00000129317	0.359053	4.15998	3.84767	0.000765668	0.0570768	-0.533233	PUS7L	ENSG00000129317	12	44122410	44152620	protein_coding	PUS7L	ENSG00000129317	12	44122410	44152620	protein_coding
ENSG00000105701	-0.27556	6.80971	-3.88856	0.000690584	0.0559069	-0.541861	FKBP8	ENSG00000105701	19	18642561	18654887	protein_coding	FKBP8	ENSG00000105701	19	18642561	18654887	protein_coding
ENSG00000073169	-0.48745	2.51505	-3.79528	0.00087371	0.0595403	-0.558453	SELO	ENSG00000073169	22	50639408	50656045	protein_coding	SELO	ENSG00000073169	22	50639408	50656045	protein_coding
ENSG00000102996	-0.324185	5.03251	-3.86229	0.000737943	0.0569921	-0.564909	MMP15	ENSG00000102996	16	58059470	58080805	protein_coding	MMP15	ENSG00000102996	16	58059470	58080805	protein_coding
ENSG00000100997	-0.286854	4.86262	-3.8558	0.000750117	0.0569921	-0.569699	ABHD12	ENSG00000100997	20	25275379	25371619	protein_coding	ABHD12	ENSG00000100997	20	25275379	25371619	protein_coding
ENSG00000100697	0.36895	6.67245	3.87112	0.000721666	0.0569921	-0.582425	DICER1	ENSG00000100697	14	95552565	95624347	protein_coding	DICER1	ENSG00000100697	14	95552565	95624347	protein_coding
ENSG00000114933	0.582751	3.91585	3.81173	0.000838246	0.0589422	-0.593741	INO80D	ENSG00000114933	2	206858445	206951027	protein_coding	INO80D	ENSG00000114933	2	206858445	206951027	protein_coding
ENSG00000200795	-0.61418	6.29559	-3.85967	0.000742828	0.0569921	-0.612593	RNU4-1	ENSG00000200795	12	120730900	120731040	snRNA	RNU4-1	ENSG00000200795	12	120730900	120731040	snRNA
ENSG00000015592	-0.594672	4.43481	-3.81382	0.000833854	0.0589422	-0.635203	STMN4	ENSG00000015592	8	27092840	27115937	protein_coding	STMN4	ENSG00000015592	8	27092840	27115937	protein_coding
ENSG00000240869	-0.804761	2.36922	-3.76596	0.000940579	0.0630941	-0.63623	RN7SL128P	ENSG00000240869	6	20421812	20422118	misc_RNA	RN7SL128P	ENSG00000240869	6	20421812	20422118	misc_RNA
ENSG00000198677	0.307101	6.39297	3.84635	0.00076822	0.0570768	-0.642985	TTC37	ENSG00000198677	5	94799599	94890711	protein_coding	TTC37	ENSG00000198677	5	94799599	94890711	protein_coding
ENSG00000168061	-0.550275	2.98138	-3.75096	0.000976705	0.0642033	-0.663	SAC3D1	ENSG00000168061	11	64808373	64812300	protein_coding	SAC3D1	ENSG00000168061	11	64808373	64812300	protein_coding
ENSG00000164961	0.305336	5.1526	3.82272	0.000815354	0.0589422	-0.66555	KIAA0196	ENSG00000164961	8	126036502	126104082	protein_coding	KIAA0196	ENSG00000164961	8	126036502	126104082	protein_coding
ENSG00000164631	0.376743	5.13912	3.82177	0.000817315	0.0589422	-0.666635	ZNF12	ENSG00000164631	7	6728064	6746554	protein_coding	ZNF12	ENSG00000164631	7	6728064	6746554	protein_coding
ENSG00000177732	-0.374947	4.28535	-3.79358	0.000877457	0.0595403	-0.671682	SOX12	ENSG00000177732	20	306207	310865	protein_coding	SOX12	ENSG00000177732	20	306207	310865	protein_coding
ENSG00000135999	0.404681	4.59339	3.79836	0.000866948	0.0595152	-0.683591	EPC2	ENSG00000135999	2	149402009	149545130	protein_coding	EPC2	ENSG00000135999	2	149402009	149545130	protein_coding
ENSG00000126768	-0.327158	5.15929	-3.81425	0.000832956	0.0589422	-0.686708	TIMM17B	ENSG00000126768	X	48750730	48755426	protein_coding	TIMM17B	ENSG00000126768	X	48750730	48755426	protein_coding
ENSG00000169976	-0.275439	5.86161	-3.81992	0.000821129	0.0589422	-0.7014	SF3B5	ENSG00000169976	6	144416018	144416754	protein_coding	SF3B5	ENSG00000169976	6	144416018	144416754	protein_coding
ENSG00000127837	-0.224205	5.69701	-3.81509	0.000831193	0.0589422	-0.708419	AAMP	ENSG00000127837	2	219128850	219134980	protein_coding	AAMP	ENSG00000127837	2	219128850	219134980	protein_coding
ENSG00000110651	-0.298911	7.21571	-3.80971	0.000842521	0.0589422	-0.72397	CD81	ENSG00000110651	11	2397407	2418649	protein_coding	CD81	ENSG00000110651	11	2397407	2418649	protein_coding
ENSG00000091039	0.409561	6.83068	3.80923	0.000843538	0.0589422	-0.728667	OSBPL8	ENSG00000091039	12	76745577	76953589	protein_coding	OSBPL8	ENSG00000091039	12	76745577	76953589	protein_coding
ENSG00000198171	-0.363666	4.17888	-3.76335	0.000946767	0.0631483	-0.733265	DDRGK1	ENSG00000198171	20	3170996	3185331	protein_coding	DDRGK1	ENSG00000198171	20	3170996	3185331	protein_coding
ENSG00000197937	0.587724	2.9448	3.71704	0.00106353	0.0671225	-0.736587	ZNF347	ENSG00000197937	19	53627325	53662328	protein_coding	ZNF347	ENSG00000197937	19	53627325	53662328	protein_coding
ENSG00000083168	0.256126	5.57117	3.80026	0.000862826	0.0595152	-0.738485	KAT6A	ENSG00000083168	8	41786997	41909508	protein_coding	KAT6A	ENSG00000083168	8	41786997	41909508	protein_coding
ENSG00000133706	0.266541	6.88149	3.80103	0.00086114	0.0595152	-0.74847	LARS	ENSG00000133706	5	145492601	145562223	protein_coding	LARS	ENSG00000133706	5	145492601	145562223	protein_coding
ENSG00000104904	-0.179942	7.81553	-3.77707	0.000914675	0.061709	-0.787616	OAZ1	ENSG00000104904	19	2269485	2273487	protein_coding	OAZ1	ENSG00000104904	19	2269485	2273487	protein_coding
ENSG00000129355	-0.433685	3.44408	-3.69104	0.00113517	0.0697681	-0.834167	CDKN2D	ENSG00000129355	19	10677138	10679735	protein_coding	CDKN2D	ENSG00000129355	19	10677138	10679735	protein_coding
ENSG00000172795	0.365345	7.25696	3.7527	0.000972454	0.0642033	-0.856994	DCP2	ENSG00000172795	5	112312399	112356667	protein_coding	DCP2	ENSG00000172795	5	112312399	112356667	protein_coding
ENSG00000112893	0.31911	6.50504	3.75003	0.000978992	0.0642033	-0.872609	MAN2A1	ENSG00000112893	5	109025067	109205326	protein_coding	MAN2A1	ENSG00000112893	5	109025067	109205326	protein_coding
ENSG00000253797	0.411851	4.3436	3.70852	0.0010865	0.0678429	-0.875321	UTP14C	ENSG00000253797	13	52598827	52607736	protein_coding	UTP14C	ENSG00000253797	13	52598827	52607736	protein_coding
ENSG00000153922	0.432947	5.11555	3.72874	0.00103277	0.0661421	-0.88489	CHD1	ENSG00000153922	5	98190908	98262240	protein_coding	CHD1	ENSG00000153922	5	98190908	98262240	protein_coding
ENSG00000092140	0.275958	5.06505	3.72721	0.00103673	0.0661421	-0.886819	G2E3	ENSG00000092140	14	31028329	31089269	protein_coding	G2E3	ENSG00000092140	14	31028329	31089269	protein_coding
ENSG00000152683	0.339129	5.19565	3.72457	0.00104363	0.0662224	-0.900499	SLC30A6	ENSG00000152683	2	32390933	32449448	protein_coding	SLC30A6	ENSG00000152683	2	32390933	32449448	protein_coding
ENSG00000146247	0.351552	6.25026	3.7341	0.00101896	0.0661421	-0.909752	PHIP	ENSG00000146247	6	79645584	79787953	protein_coding	PHIP	ENSG00000146247	6	79645584	79787953	protein_coding
ENSG00000115760	0.25229	7.1042	3.73081	0.0010274	0.0661421	-0.91233	BIRC6	ENSG00000115760	2	32582096	32843966	protein_coding	BIRC6	ENSG00000115760	2	32582096	32843966	protein_coding
ENSG00000136381	0.292209	6.39123	3.72871	0.00103285	0.0661421	-0.923659	IREB2	ENSG00000136381	15	78729773	78793798	protein_coding	IREB2	ENSG00000136381	15	78729773	78793798	protein_coding
ENSG00000100949	-0.387138	3.34555	-3.64343	0.00127882	0.0744003	-0.933629	RABGGTA	ENSG00000100949	14	24734744	24740945	protein_coding	RABGGTA	ENSG00000100949	14	24734744	24740945	protein_coding
ENSG00000153207	0.348434	5.33789	3.71166	0.00107797	0.0676701	-0.938323	AHCTF1	ENSG00000153207	1	247002400	247095280	protein_coding	AHCTF1	ENSG00000153207	1	247002400	247095280	protein_coding
ENSG00000184985	-0.45389	3.1649	-3.6271	0.00133207	0.0762788	-0.953821	SORCS2	ENSG00000184985	4	7194265	7744554	protein_coding	SORCS2	ENSG00000184985	4	7194265	7744554	protein_coding
ENSG00000132475	-0.214388	9.59008	-3.68604	0.00114947	0.0699154	-0.955765	H3F3B	ENSG00000132475	17	73772515	73781974	protein_coding	H3F3B	ENSG00000132475	17	73772515	73781974	protein_coding
ENSG00000128000	0.362213	3.86118	3.64298	0.00128025	0.0744003	-0.982292	ZNF780B	ENSG00000128000	19	40534167	40562116	protein_coding	ZNF780B	ENSG00000128000	19	40534167	40562116	protein_coding
ENSG00000080345	0.409483	6.33583	3.70342	0.0011005	0.068353	-0.982676	RIF1	ENSG00000080345	2	152266397	152364527	protein_coding	RIF1	ENSG00000080345	2	152266397	152364527	protein_coding
ENSG00000067369	0.298302	6.15253	3.69399	0.00112679	0.069618	-1.00448	TP53BP1	ENSG00000067369	15	43699407	43802926	protein_coding	TP53BP1	ENSG00000067369	15	43699407	43802926	protein_coding
ENSG00000148943	0.376669	6.21749	3.6862	0.00114902	0.0699154	-1.02294	LIN7C	ENSG00000148943	11	27516123	27528320	protein_coding	LIN7C	ENSG00000148943	11	27516123	27528320	protein_coding
ENSG00000119285	0.413743	5.89644	3.67931	0.001169	0.0707365	-1.03408	HEATR1	ENSG00000119285	1	236712305	236767804	protein_coding	HEATR1	ENSG00000119285	1	236712305	236767804	protein_coding
ENSG00000110717	-0.31771	5.49252	-3.67049	0.0011951	0.0715781	-1.04405	NDUFS8	ENSG00000110717	11	67798084	67804111	protein_coding	NDUFS8	ENSG00000110717	11	67798084	67804111	protein_coding
ENSG00000103363	-0.282446	6.84203	-3.67693	0.00117599	0.0707948	-1.04599	TCEB2	ENSG00000103363	16	2821415	2827298	protein_coding	TCEB2	ENSG00000103363	16	2821415	2827298	protein_coding
ENSG00000214078	-0.265495	5.51926	-3.66831	0.00120164	0.0716044	-1.05041	CPNE1	ENSG00000214078	20	34213953	34252878	protein_coding	CPNE1	ENSG00000214078	20	34213953	34252878	protein_coding
ENSG00000160113	-0.338269	5.35217	-3.66113	0.00122344	0.0725353	-1.0596	NR2F6	ENSG00000160113	19	17342692	17356749	protein_coding	NR2F6	ENSG00000160113	19	17342692	17356749	protein_coding
ENSG00000172270	-0.220867	8.31672	-3.65561	0.00124044	0.0731733	-1.06173	BSG	ENSG00000172270	19	571297	583493	protein_coding	BSG	ENSG00000172270	19	571297	583493	protein_coding
ENSG00000223255	-0.71706	3.60975	-3.59153	0.0014557	0.08231	-1.07266	RN7SKP274	ENSG00000223255	17	34216562	34216808	misc_RNA	RN7SKP274	ENSG00000223255	17	34216562	34216808	misc_RNA
ENSG00000179886	-0.496955	2.99022	-3.55976	0.00157558	0.0852337	-1.09052	TIGD5	ENSG00000179886	8	144680074	144682485	protein_coding	TIGD5	ENSG00000179886	8	144680074	144682485	protein_coding
ENSG00000161813	0.268756	5.51142	3.6501	0.00125767	0.0738192	-1.09216	LARP4	ENSG00000161813	12	50786166	50873787	protein_coding	LARP4	ENSG00000161813	12	50786166	50873787	protein_coding
ENSG00000153914	0.355148	5.07493	3.63801	0.00129626	0.074592	-1.09739	SREK1	ENSG00000153914	5	65435799	65479443	protein_coding	SREK1	ENSG00000153914	5	65435799	65479443	protein_coding
ENSG00000118058	0.31256	5.51677	3.63892	0.00129332	0.074592	-1.11853	KMT2A	ENSG00000118058	11	118307205	118397539	protein_coding	KMT2A	ENSG00000118058	11	118307205	118397539	protein_coding
ENSG00000155903	0.485543	3.21425	3.54889	0.00161879	0.0860704	-1.13314	RASA2	ENSG00000155903	3	141205889	141334184	protein_coding	RASA2	ENSG00000155903	3	141205889	141334184	protein_coding
ENSG00000197566	0.512315	2.73511	3.52123	0.00173398	0.0888872	-1.15884	ZNF624	ENSG00000197566	17	16524051	16557170	protein_coding	ZNF624	ENSG00000197566	17	16524051	16557170	protein_coding
ENSG00000141741	-0.51408	3.49505	-3.54718	0.00162569	0.0860704	-1.16622	MIEN1	ENSG00000141741	17	37884749	37887040	protein_coding	MIEN1	ENSG00000141741	17	37884749	37887040	protein_coding
ENSG00000135945	0.298802	4.04071	3.5661	0.00155093	0.084681	-1.17833	REV1	ENSG00000135945	2	100016938	100106497	protein_coding	REV1	ENSG00000135945	2	100016938	100106497	protein_coding
ENSG00000174953	0.23249	5.74659	3.61344	0.00137828	0.0785419	-1.18705	DHX36	ENSG00000174953	3	153990335	154042286	protein_coding	DHX36	ENSG00000174953	3	153990335	154042286	protein_coding
ENSG00000065361	0.568126	3.98478	3.54416	0.00163795	0.0862235	-1.21855	ERBB3	ENSG00000065361	12	56473641	56497289	protein_coding	ERBB3	ENSG00000065361	12	56473641	56497289	protein_coding
ENSG00000117222	0.291225	4.51693	3.56073	0.0015718	0.0852337	-1.23554	RBBP5	ENSG00000117222	1	205055270	205091143	protein_coding	RBBP5	ENSG00000117222	1	205055270	205091143	protein_coding
ENSG00000112249	0.267765	6.63859	3.59078	0.00145843	0.08231	-1.24927	ASCC3	ENSG00000112249	6	100956070	101329248	protein_coding	ASCC3	ENSG00000112249	6	100956070	101329248	protein_coding
ENSG00000171853	-0.263729	4.43491	-3.55078	0.00161121	0.0860704	-1.2528	TRAPPC12	ENSG00000171853	2	3383446	3488865	protein_coding	TRAPPC12	ENSG00000171853	2	3383446	3488865	protein_coding
ENSG00000100614	0.196563	5.55172	3.58206	0.00149049	0.0829234	-1.25422	PPM1A	ENSG00000100614	14	60712470	60765805	protein_coding	PPM1A	ENSG00000100614	14	60712470	60765805	protein_coding
ENSG00000148158	0.305061	5.69619	3.58239	0.00148926	0.0829234	-1.25806	SNX30	ENSG00000148158	9	115513118	115643951	protein_coding	SNX30	ENSG00000148158	9	115513118	115643951	protein_coding
ENSG00000126934	-0.225007	6.24928	-3.58492	0.00147992	0.0829234	-1.26501	MAP2K2	ENSG00000126934	19	4090319	4124126	protein_coding	MAP2K2	ENSG00000126934	19	4090319	4124126	protein_coding
ENSG00000115464	0.293887	5.88781	3.58007	0.0014979	0.0829427	-1.26904	USP34	ENSG00000115464	2	61414598	61697904	protein_coding	USP34	ENSG00000115464	2	61414598	61697904	protein_coding
ENSG00000169504	0.272137	7.87759	3.57084	0.00153274	0.0840787	-1.2721	CLIC4	ENSG00000169504	1	25071848	25170815	protein_coding	CLIC4	ENSG00000169504	1	25071848	25170815	protein_coding
ENSG00000180879	-0.310855	6.74219	-3.57229	0.00152719	0.0840787	-1.29401	SSR4	ENSG00000180879	X	153058971	153063960	protein_coding	SSR4	ENSG00000180879	X	153058971	153063960	protein_coding
ENSG00000099795	-0.279541	5.78469	-3.5577	0.0015837	0.0852799	-1.32022	NDUFB7	ENSG00000099795	19	14676890	14682874	protein_coding	NDUFB7	ENSG00000099795	19	14676890	14682874	protein_coding
ENSG00000024048	0.326284	5.00679	3.53533	0.00167428	0.0877427	-1.33326	UBR2	ENSG00000024048	6	42531800	42661242	protein_coding	UBR2	ENSG00000024048	6	42531800	42661242	protein_coding
ENSG00000114796	0.254469	6.69652	3.54668	0.00162771	0.0860704	-1.35245	KLHL24	ENSG00000114796	3	183353356	183402265	protein_coding	KLHL24	ENSG00000114796	3	183353356	183402265	protein_coding
ENSG00000103257	-0.452	5.21254	-3.53241	0.00168647	0.0879888	-1.3533	SLC7A5	ENSG00000103257	16	87863629	87903094	protein_coding	SLC7A5	ENSG00000103257	16	87863629	87903094	protein_coding
ENSG00000131626	0.224755	4.38401	3.50472	0.00180652	0.090627	-1.35385	PPFIA1	ENSG00000131626	11	70116806	70230509	protein_coding	PPFIA1	ENSG00000131626	11	70116806	70230509	protein_coding
ENSG00000058272	0.272658	5.4812	3.52824	0.00170404	0.088512	-1.37683	PPP1R12A	ENSG00000058272	12	80167343	80329240	protein_coding	PPP1R12A	ENSG00000058272	12	80167343	80329240	protein_coding
ENSG00000129757	-0.288714	7.19536	-3.5224	0.00172893	0.0888872	-1.4035	CDKN1C	ENSG00000129757	11	2904443	2907111	protein_coding	CDKN1C	ENSG00000129757	11	2904443	2907111	protein_coding
ENSG00000153201	0.432108	6.92579	3.52299	0.0017264	0.0888872	-1.40416	RANBP2	ENSG00000153201	2	109335937	109402267	protein_coding	RANBP2	ENSG00000153201	2	109335937	109402267	protein_coding
ENSG00000141646	0.206796	6.27976	3.51886	0.00174423	0.0890241	-1.41863	SMAD4	ENSG00000141646	18	48494410	48611415	protein_coding	SMAD4	ENSG00000141646	18	48494410	48611415	protein_coding
ENSG00000115524	0.265195	7.88485	3.50534	0.00180372	0.090627	-1.42496	SF3B1	ENSG00000115524	2	198254508	198299815	protein_coding	SF3B1	ENSG00000115524	2	198254508	198299815	protein_coding
ENSG00000128463	-0.295235	5.81985	-3.51215	0.00177352	0.0901272	-1.42785	EMC4	ENSG00000128463	15	34517200	34522357	protein_coding	EMC4	ENSG00000128463	15	34517200	34522357	protein_coding
ENSG00000063245	-0.355939	5.37348	-3.50026	0.00182662	0.0912456	-1.43771	EPN1	ENSG00000063245	19	56186592	56221224	protein_coding	EPN1	ENSG00000063245	19	56186592	56221224	protein_coding
ENSG00000056586	0.280321	5.90464	3.50604	0.00180059	0.090627	-1.44282	RC3H2	ENSG00000056586	9	125606835	125667620	protein_coding	RC3H2	ENSG00000056586	9	125606835	125667620	protein_coding
ENSG00000124151	0.50373	5.04919	3.4794	0.00192351	0.0956785	-1.46472	NCOA3	ENSG00000124151	20	46130601	46285621	protein_coding	NCOA3	ENSG00000124151	20	46130601	46285621	protein_coding
ENSG00000257704	-1.04429	2.16433	-3.37501	0.0024889	0.112091	-1.47329	PRR24	ENSG00000257704	19	47778142	47778979	protein_coding	PRR24	ENSG00000257704	19	47778142	47778979	protein_coding
ENSG00000064961	-0.495401	4.44133	-3.45442	0.00204618	0.100502	-1.47424	HMG20B	ENSG00000064961	19	3572775	3579086	protein_coding	HMG20B	ENSG00000064961	19	3572775	3579086	protein_coding
ENSG00000261455	-0.515526	2.2446	-3.36109	0.00257552	0.112272	-1.49193	LINC01003	ENSG00000261455	7	152160871	152162634	lincRNA	LINC01003	ENSG00000261455	7	152160871	152162634	lincRNA
ENSG00000159459	0.22907	5.20969	3.46759	0.00198058	0.0981014	-1.50448	UBR1	ENSG00000159459	15	43235095	43398311	protein_coding	UBR1	ENSG00000159459	15	43235095	43398311	protein_coding
ENSG00000055118	-0.420195	4.42871	-3.43625	0.00214018	0.102674	-1.51596	KCNH2	ENSG00000055118	7	150642049	150675403	protein_coding	KCNH2	ENSG00000055118	7	150642049	150675403	protein_coding
ENSG00000185379	0.477386	1.88882	3.35868	0.00259086	0.112272	-1.52019	RAD51D	ENSG00000185379	17	33426811	33448541	protein_coding	RAD51D	ENSG00000185379	17	33426811	33448541	protein_coding
ENSG00000197808	0.561755	2.33381	3.34279	0.00269393	0.113755	-1.52951	ZNF461	ENSG00000197808	19	37128094	37157755	protein_coding	ZNF461	ENSG00000197808	19	37128094	37157755	protein_coding
ENSG00000101109	0.280247	4.63677	3.43772	0.00213241	0.102674	-1.53082	STK4	ENSG00000101109	20	43595115	43708600	protein_coding	STK4	ENSG00000101109	20	43595115	43708600	protein_coding
ENSG00000244486	-1.40458	2.93116	-3.34419	0.00268466	0.113755	-1.53875	SCARF2	ENSG00000244486	22	20778874	20792146	protein_coding	SCARF2	ENSG00000244486	22	20778874	20792146	protein_coding
ENSG00000119314	0.284661	6.06191	3.4648	0.00199434	0.0983678	-1.54191	PTBP3	ENSG00000119314	9	114980715	115095947	protein_coding	PTBP3	ENSG00000119314	9	114980715	115095947	protein_coding
ENSG00000173171	-0.3662	4.07721	-3.40094	0.00233498	0.108809	-1.5611	MTX1	ENSG00000173171	1	155178490	155183615	protein_coding	MTX1	ENSG00000173171	1	155178490	155183615	protein_coding
ENSG00000106803	-0.247918	6.14705	-3.45208	0.00205804	0.100664	-1.57469	SEC61B	ENSG00000106803	9	101984346	101992897	protein_coding	SEC61B	ENSG00000106803	9	101984346	101992897	protein_coding
ENSG00000139697	0.329093	5.78609	3.4444	0.00209753	0.10217	-1.58297	SBNO1	ENSG00000139697	12	123773656	123849390	protein_coding	SBNO1	ENSG00000139697	12	123773656	123849390	protein_coding
ENSG00000010539	0.314245	3.362	3.34645	0.00266984	0.113755	-1.603	ZNF200	ENSG00000010539	16	3272325	3286221	protein_coding	ZNF200	ENSG00000010539	16	3272325	3286221	protein_coding
ENSG00000047410	0.328078	6.33902	3.43854	0.00212811	0.102674	-1.60542	TPR	ENSG00000047410	1	186280784	186344825	protein_coding	TPR	ENSG00000047410	1	186280784	186344825	protein_coding
ENSG00000127561	-0.491123	3.09395	-3.33058	0.00277585	0.115963	-1.6065	SYNGR3	ENSG00000127561	16	2039661	2044276	protein_coding	SYNGR3	ENSG00000127561	16	2039661	2044276	protein_coding
ENSG00000173542	0.347279	4.44774	3.3965	0.00236066	0.108809	-1.60713	MOB1B	ENSG00000173542	4	71768043	71888166	protein_coding	MOB1B	ENSG00000173542	4	71768043	71888166	protein_coding
ENSG00000108256	0.387938	6.78976	3.43574	0.00214286	0.102674	-1.60952	NUFIP2	ENSG00000108256	17	27582854	27621136	protein_coding	NUFIP2	ENSG00000108256	17	27582854	27621136	protein_coding
ENSG00000145388	0.235856	4.48989	3.39544	0.00236681	0.108809	-1.61499	METTL14	ENSG00000145388	4	119606523	119636588	protein_coding	METTL14	ENSG00000145388	4	119606523	119636588	protein_coding
ENSG00000179454	0.298309	4.62779	3.39702	0.00235765	0.108809	-1.623	KLHL28	ENSG00000179454	14	45393522	45511525	protein_coding	KLHL28	ENSG00000179454	14	45393522	45511525	protein_coding
ENSG00000173653	-0.54502	3.5341	-3.34385	0.00268692	0.113755	-1.62809	RCE1	ENSG00000173653	11	66610306	66614017	protein_coding	RCE1	ENSG00000173653	11	66610306	66614017	protein_coding
ENSG00000107223	-0.311907	7.1978	-3.42498	0.00220055	0.104584	-1.63029	EDF1	ENSG00000107223	9	139756571	139760738	protein_coding	EDF1	ENSG00000107223	9	139756571	139760738	protein_coding
ENSG00000162980	0.272134	6.15501	3.4269	0.00219016	0.104513	-1.63131	ARL5A	ENSG00000162980	2	152645498	152685006	protein_coding	ARL5A	ENSG00000162980	2	152645498	152685006	protein_coding
ENSG00000023516	0.415607	5.40136	3.41609	0.00224939	0.106046	-1.63304	AKAP11	ENSG00000023516	13	42846289	42897396	protein_coding	AKAP11	ENSG00000023516	13	42846289	42897396	protein_coding
ENSG00000060982	0.396537	8.2417	3.40853	0.0022917	0.107609	-1.63935	BCAT1	ENSG00000060982	12	24964295	25102393	protein_coding	BCAT1	ENSG00000060982	12	24964295	25102393	protein_coding
ENSG00000132376	-0.288075	4.26165	-3.3693	0.00252407	0.112272	-1.65254	INPP5K	ENSG00000132376	17	1397865	1420182	protein_coding	INPP5K	ENSG00000132376	17	1397865	1420182	protein_coding
ENSG00000137710	0.219219	6.33373	3.41762	0.00224092	0.106046	-1.65456	RDX	ENSG00000137710	11	110045605	110167447	protein_coding	RDX	ENSG00000137710	11	110045605	110167447	protein_coding
ENSG00000179743	-0.52629	2.54677	-3.28203	0.00312608	0.123977	-1.66321	RP11-169K16.9	ENSG00000179743	1	16160560	16174642	antisense	RP11-169K16.9	ENSG00000179743	1	16160560	16174642	antisense
ENSG00000201793	-0.642757	4.12646	-3.35553	0.00261097	0.112272	-1.66711	RN7SKP9	ENSG00000201793	13	99857962	99858260	misc_RNA	RN7SKP9	ENSG00000201793	13	99857962	99858260	misc_RNA
ENSG00000119185	-0.258706	4.5925	-3.37447	0.00249217	0.112091	-1.67337	ITGB1BP1	ENSG00000119185	2	9543604	9563676	protein_coding	ITGB1BP1	ENSG00000119185	2	9543604	9563676	protein_coding
ENSG00000101972	0.330182	6.84595	3.39691	0.00235826	0.108809	-1.69919	STAG2	ENSG00000101972	X	123094062	123556514	protein_coding	STAG2	ENSG00000101972	X	123094062	123556514	protein_coding
ENSG00000185591	0.295195	5.70506	3.39233	0.00238502	0.108809	-1.70128	SP1	ENSG00000185591	12	53773960	53810230	protein_coding	SP1	ENSG00000185591	12	53773960	53810230	protein_coding
ENSG00000182636	-0.472407	5.75301	-3.39124	0.00239141	0.108809	-1.70617	NDN	ENSG00000182636	15	23930565	23932450	protein_coding	NDN	ENSG00000182636	15	23930565	23932450	protein_coding
ENSG00000198642	0.228282	6.23215	3.39423	0.0023739	0.108809	-1.70811	KLHL9	ENSG00000198642	9	21329670	21335379	protein_coding	KLHL9	ENSG00000198642	9	21329670	21335379	protein_coding
ENSG00000145029	-0.488239	2.79971	-3.26845	0.00323142	0.124373	-1.71163	NICN1	ENSG00000145029	3	49460379	49466759	protein_coding	NICN1	ENSG00000145029	3	49460379	49466759	protein_coding
ENSG00000103254	-0.529051	2.69574	-3.25972	0.00330099	0.125824	-1.72104	FAM173A	ENSG00000103254	16	770581	772601	protein_coding	FAM173A	ENSG00000103254	16	770581	772601	protein_coding
ENSG00000175387	0.237768	6.49194	3.38531	0.00242662	0.109985	-1.72942	SMAD2	ENSG00000175387	18	45357922	45457515	protein_coding	SMAD2	ENSG00000175387	18	45357922	45457515	protein_coding
ENSG00000141367	0.220679	8.87228	3.3573	0.00259963	0.112272	-1.73891	CLTC	ENSG00000141367	17	57697219	57773671	protein_coding	CLTC	ENSG00000141367	17	57697219	57773671	protein_coding
ENSG00000173020	-0.270165	5.01227	-3.35744	0.00259872	0.112272	-1.74619	ADRBK1	ENSG00000173020	11	67033881	67054027	protein_coding	ADRBK1	ENSG00000173020	11	67033881	67054027	protein_coding
ENSG00000167930	-0.288328	3.99054	-3.31057	0.00291533	0.118419	-1.75656	ITFG3	ENSG00000167930	16	284545	319942	protein_coding	ITFG3	ENSG00000167930	16	284545	319942	protein_coding
ENSG00000116685	-0.284608	5.21035	-3.35787	0.00259597	0.112272	-1.75821	KIAA2013	ENSG00000116685	1	11979648	11986485	protein_coding	KIAA2013	ENSG00000116685	1	11979648	11986485	protein_coding
ENSG00000188986	-0.282156	5.15338	-3.35598	0.00260809	0.112272	-1.75904	NELFB	ENSG00000188986	9	140149625	140167998	protein_coding	NELFB	ENSG00000188986	9	140149625	140167998	protein_coding
ENSG00000107581	0.222757	7.20845	3.36535	0.00254871	0.112272	-1.76628	EIF3A	ENSG00000107581	10	120794356	120840316	protein_coding	EIF3A	ENSG00000107581	10	120794356	120840316	protein_coding
ENSG00000105401	-0.199883	5.8276	-3.36542	0.00254827	0.112272	-1.76863	CDC37	ENSG00000105401	19	10501810	10530797	protein_coding	CDC37	ENSG00000105401	19	10501810	10530797	protein_coding
ENSG00000176022	-0.355678	4.40171	-3.31976	0.00285043	0.117821	-1.77925	B3GALT6	ENSG00000176022	1	1167629	1170421	protein_coding	B3GALT6	ENSG00000176022	1	1167629	1170421	protein_coding
ENSG00000116641	0.250839	5.60249	3.35635	0.00260572	0.112272	-1.78054	DOCK7	ENSG00000116641	1	62920399	63153969	protein_coding	DOCK7	ENSG00000116641	1	62920399	63153969	protein_coding
ENSG00000121892	0.209766	6.14279	3.362	0.0025698	0.112272	-1.78171	PDS5A	ENSG00000121892	4	39824483	39979576	protein_coding	PDS5A	ENSG00000121892	4	39824483	39979576	protein_coding
ENSG00000189308	0.271143	4.2987	3.30643	0.00294499	0.119211	-1.79781	LIN54	ENSG00000189308	4	83831126	83934079	protein_coding	LIN54	ENSG00000189308	4	83831126	83934079	protein_coding
ENSG00000125901	-0.315478	4.46147	-3.31334	0.00289557	0.118419	-1.79998	MRPS26	ENSG00000125901	20	3026591	3028900	protein_coding	MRPS26	ENSG00000125901	20	3026591	3028900	protein_coding
ENSG00000167383	0.346462	3.73418	3.27563	0.00317526	0.124196	-1.80403	ZNF229	ENSG00000167383	19	44921685	44952766	protein_coding	ZNF229	ENSG00000167383	19	44921685	44952766	protein_coding
ENSG00000144724	0.289302	6.21746	3.35143	0.00263742	0.112995	-1.80633	PTPRG	ENSG00000144724	3	61547243	62283288	protein_coding	PTPRG	ENSG00000144724	3	61547243	62283288	protein_coding
ENSG00000107960	-0.252955	4.38133	-3.30352	0.00296604	0.119651	-1.81429	OBFC1	ENSG00000107960	10	105642300	105677963	protein_coding	OBFC1	ENSG00000107960	10	105642300	105677963	protein_coding
ENSG00000169692	-0.421966	3.76722	-3.27038	0.00321625	0.124196	-1.82049	AGPAT2	ENSG00000169692	9	139567595	139581875	protein_coding	AGPAT2	ENSG00000169692	9	139567595	139581875	protein_coding
ENSG00000265830	-0.976757	5.46724	-3.3321	0.00276548	0.115943	-1.82514	AL592188.7	ENSG00000265830	GL000220.1	158123	158214	miRNA	AL592188.7	ENSG00000265830	GL000220.1	158123	158214	miRNA
ENSG00000123684	0.33663	5.47845	3.33432	0.00275047	0.115727	-1.82539	LPGAT1	ENSG00000123684	1	211916799	212004114	protein_coding	LPGAT1	ENSG00000123684	1	211916799	212004114	protein_coding
ENSG00000005379	-0.648761	2.07478	-3.195	0.00386369	0.135391	-1.83616	BZRAP1	ENSG00000005379	17	56378592	56406152	protein_coding	BZRAP1	ENSG00000005379	17	56378592	56406152	protein_coding
ENSG00000183978	-0.223432	4.97898	-3.3164	0.00287401	0.118379	-1.83795	COA3	ENSG00000183978	17	40947165	40950722	protein_coding	COA3	ENSG00000183978	17	40947165	40950722	protein_coding
ENSG00000069956	0.18385	7.46069	3.32902	0.0027865	0.115995	-1.84405	MAPK6	ENSG00000069956	15	52244303	52358462	protein_coding	MAPK6	ENSG00000069956	15	52244303	52358462	protein_coding
ENSG00000155744	0.302524	3.75522	3.25717	0.00332158	0.126188	-1.84818	FAM126B	ENSG00000155744	2	201838441	201936394	protein_coding	FAM126B	ENSG00000155744	2	201838441	201936394	protein_coding
ENSG00000104320	0.275944	5.34293	3.31986	0.0028497	0.117821	-1.85232	NBN	ENSG00000104320	8	90945564	91015456	protein_coding	NBN	ENSG00000104320	8	90945564	91015456	protein_coding
ENSG00000213523	-0.30869	5.15868	-3.31218	0.00290382	0.118419	-1.85966	SRA1	ENSG00000213523	5	139916925	139937895	protein_coding	SRA1	ENSG00000213523	5	139916925	139937895	protein_coding
ENSG00000264063	-1.18687	4.89415	-3.2939	0.00303669	0.121664	-1.87119	MIR3687	ENSG00000264063	21	9826203	9826263	miRNA	MIR3687	ENSG00000264063	21	9826203	9826263	miRNA
ENSG00000161544	-0.563249	3.03793	-3.20296	0.00378976	0.133598	-1.87598	CYGB	ENSG00000161544	17	74523438	74547257	protein_coding	CYGB	ENSG00000161544	17	74523438	74547257	protein_coding
ENSG00000134330	-0.626599	3.2343	-3.214	0.00368954	0.132996	-1.87668	IAH1	ENSG00000134330	2	9613787	9636672	protein_coding	IAH1	ENSG00000134330	2	9613787	9636672	protein_coding
ENSG00000011258	0.379497	5.06298	3.30075	0.00298618	0.120051	-1.87738	MBTD1	ENSG00000011258	17	49254786	49337524	protein_coding	MBTD1	ENSG00000011258	17	49254786	49337524	protein_coding
ENSG00000204356	-0.248745	5.78358	-3.31111	0.00291146	0.118419	-1.89212	NELFE	ENSG00000204356	6	31919864	31926887	protein_coding	NELFE	ENSG00000204356	6	31919864	31926887	protein_coding
ENSG00000106077	-0.64442	2.49152	-3.16484	0.0041565	0.139185	-1.90386	ABHD11	ENSG00000106077	7	73150424	73153197	protein_coding	ABHD11	ENSG00000106077	7	73150424	73153197	protein_coding
ENSG00000203326	0.319838	3.89587	3.2381	0.00347948	0.129866	-1.90624	ZNF525	ENSG00000203326	19	53868946	53895470	protein_coding	ZNF525	ENSG00000203326	19	53868946	53895470	protein_coding
ENSG00000104427	0.33792	3.63335	3.21896	0.0036453	0.132778	-1.91672	ZC2HC1A	ENSG00000104427	8	79578282	79632000	protein_coding	ZC2HC1A	ENSG00000104427	8	79578282	79632000	protein_coding
ENSG00000181450	0.446642	4.32987	3.25365	0.00335015	0.126455	-1.91788	ZNF678	ENSG00000181450	1	227751244	227865144	protein_coding	ZNF678	ENSG00000181450	1	227751244	227865144	protein_coding
ENSG00000178307	-0.313043	3.86358	-3.23019	0.00354717	0.130534	-1.92175	TMEM11	ENSG00000178307	17	21100593	21117937	protein_coding	TMEM11	ENSG00000178307	17	21100593	21117937	protein_coding
ENSG00000159267	0.384701	3.59068	3.21357	0.00369338	0.132996	-1.92371	HLCS	ENSG00000159267	21	38123189	38362536	protein_coding	HLCS	ENSG00000159267	21	38123189	38362536	protein_coding
ENSG00000177380	-0.438773	3.74293	-3.21805	0.00365339	0.132778	-1.93253	PPFIA3	ENSG00000177380	19	49622646	49654283	protein_coding	PPFIA3	ENSG00000177380	19	49622646	49654283	protein_coding
ENSG00000170471	0.219375	5.47536	3.28672	0.00309046	0.122979	-1.93499	RALGAPB	ENSG00000170471	20	37101459	37207504	protein_coding	RALGAPB	ENSG00000170471	20	37101459	37207504	protein_coding
ENSG00000168214	0.293786	5.82369	3.2915	0.00305452	0.121963	-1.93653	RBPJ	ENSG00000168214	4	26165077	26436541	protein_coding	RBPJ	ENSG00000168214	4	26165077	26436541	protein_coding
ENSG00000159069	-0.329545	5.06082	-3.27382	0.00318936	0.124196	-1.94044	FBXW5	ENSG00000159069	9	139834887	139839148	protein_coding	FBXW5	ENSG00000159069	9	139834887	139839148	protein_coding
ENSG00000177706	-0.600434	3.94911	-3.2248	0.00359397	0.131432	-1.94079	FAM20C	ENSG00000177706	7	192969	300711	protein_coding	FAM20C	ENSG00000177706	7	192969	300711	protein_coding
ENSG00000113318	0.285604	4.63892	3.25563	0.0033341	0.126255	-1.94627	MSH3	ENSG00000113318	5	79950467	80172279	protein_coding	MSH3	ENSG00000113318	5	79950467	80172279	protein_coding
ENSG00000181817	-0.484837	2.91001	-3.16432	0.00416169	0.139185	-1.94773	LSM10	ENSG00000181817	1	36856839	36863493	protein_coding	LSM10	ENSG00000181817	1	36856839	36863493	protein_coding
ENSG00000100201	0.236886	8.28214	3.27217	0.00320219	0.124196	-1.9509	DDX17	ENSG00000100201	22	38879445	38903665	protein_coding	DDX17	ENSG00000100201	22	38879445	38903665	protein_coding
ENSG00000177463	0.455577	3.17964	3.1772	0.00403397	0.13887	-1.95223	NR2C2	ENSG00000177463	3	14989091	15095107	protein_coding	NR2C2	ENSG00000177463	3	14989091	15095107	protein_coding
ENSG00000143578	-0.394151	3.41792	-3.19079	0.00390331	0.135967	-1.95339	CREB3L4	ENSG00000143578	1	153940010	153946839	protein_coding	CREB3L4	ENSG00000143578	1	153940010	153946839	protein_coding
ENSG00000105793	0.296167	3.93241	3.21671	0.00366529	0.132799	-1.95849	GTPBP10	ENSG00000105793	7	89964537	90020769	protein_coding	GTPBP10	ENSG00000105793	7	89964537	90020769	protein_coding
ENSG00000119787	0.313188	5.41973	3.2743	0.00318562	0.124196	-1.9596	ATL2	ENSG00000119787	2	38522022	38604427	protein_coding	ATL2	ENSG00000119787	2	38522022	38604427	protein_coding
ENSG00000200488	-0.581292	5.34522	-3.27073	0.0032135	0.124196	-1.96361	RN7SKP203	ENSG00000200488	2	76672205	76672536	misc_RNA	RN7SKP203	ENSG00000200488	2	76672205	76672536	misc_RNA
ENSG00000130313	-0.275454	4.98361	-3.25968	0.00330129	0.125824	-1.96718	PGLS	ENSG00000130313	19	17622438	17632097	protein_coding	PGLS	ENSG00000130313	19	17622438	17632097	protein_coding
ENSG00000133657	0.24592	5.75302	3.27414	0.00318684	0.124196	-1.97442	ATP13A3	ENSG00000133657	3	194123401	194219093	protein_coding	ATP13A3	ENSG00000133657	3	194123401	194219093	protein_coding
ENSG00000083520	0.233428	5.82241	3.27096	0.00321171	0.124196	-1.98381	DIS3	ENSG00000083520	13	73329540	73356234	protein_coding	DIS3	ENSG00000083520	13	73329540	73356234	protein_coding
ENSG00000162188	-1.06906	1.93592	-3.10981	0.00474674	0.151831	-2.01697	GNG3	ENSG00000162188	11	62475130	62476673	protein_coding	GNG3	ENSG00000162188	11	62475130	62476673	protein_coding
ENSG00000116288	-0.211963	6.74527	-3.25997	0.00329897	0.125824	-2.01738	PARK7	ENSG00000116288	1	8014351	8045565	protein_coding	PARK7	ENSG00000116288	1	8014351	8045565	protein_coding
ENSG00000121644	0.278441	5.9054	3.24615	0.00341194	0.128374	-2.04224	DESI2	ENSG00000121644	1	244816237	244872335	protein_coding	DESI2	ENSG00000121644	1	244816237	244872335	protein_coding
ENSG00000180660	-0.505295	3.82971	-3.17288	0.00407645	0.139079	-2.04337	MAB21L1	ENSG00000180660	13	36047926	36050832	protein_coding	MAB21L1	ENSG00000180660	13	36047926	36050832	protein_coding
ENSG00000095564	0.228147	5.35118	3.23387	0.00351553	0.130186	-2.04884	BTAF1	ENSG00000095564	10	93683526	93790082	protein_coding	BTAF1	ENSG00000095564	10	93683526	93790082	protein_coding
ENSG00000153339	0.227672	5.30229	3.22871	0.00355992	0.130593	-2.05772	TRAPPC8	ENSG00000153339	18	29409136	29533099	protein_coding	TRAPPC8	ENSG00000153339	18	29409136	29533099	protein_coding
ENSG00000179632	-0.305051	5.73208	-3.23742	0.00348527	0.129866	-2.05852	MAF1	ENSG00000179632	8	145159402	145162514	protein_coding	MAF1	ENSG00000179632	8	145159402	145162514	protein_coding
ENSG00000137312	-0.25706	5.86875	-3.23841	0.0034769	0.129866	-2.06055	FLOT1	ENSG00000137312	6	30695486	30710510	protein_coding	FLOT1	ENSG00000137312	6	30695486	30710510	protein_coding
ENSG00000127980	0.281124	4.6557	3.20531	0.00376819	0.133598	-2.06125	PEX1	ENSG00000127980	7	92116334	92157845	protein_coding	PEX1	ENSG00000127980	7	92116334	92157845	protein_coding
ENSG00000099814	-0.40993	3.28523	-3.13279	0.00449105	0.14604	-2.06174	CEP170B	ENSG00000099814	14	105331617	105363107	protein_coding	CEP170B	ENSG00000099814	14	105331617	105363107	protein_coding
ENSG00000161533	0.211365	5.48892	3.23109	0.00353941	0.130534	-2.06206	ACOX1	ENSG00000161533	17	73937588	73975515	protein_coding	ACOX1	ENSG00000161533	17	73937588	73975515	protein_coding
ENSG00000102921	0.26388	4.66754	3.20398	0.00378037	0.133598	-2.06582	N4BP1	ENSG00000102921	16	48572637	48654059	protein_coding	N4BP1	ENSG00000102921	16	48572637	48654059	protein_coding
ENSG00000165997	0.397218	6.94179	3.23618	0.00349583	0.129866	-2.06594	ARL5B	ENSG00000165997	10	18948334	18970568	protein_coding	ARL5B	ENSG00000165997	10	18948334	18970568	protein_coding
ENSG00000196544	-0.366797	2.88752	-3.10106	0.00484771	0.152977	-2.08049	C17orf59	ENSG00000196544	17	8091652	8093564	protein_coding	C17orf59	ENSG00000196544	17	8091652	8093564	protein_coding
ENSG00000183751	-0.234776	4.40559	-3.18115	0.00399556	0.137953	-2.0923	TBL3	ENSG00000183751	16	2022038	2032934	protein_coding	TBL3	ENSG00000183751	16	2022038	2032934	protein_coding
ENSG00000196693	0.316992	4.54244	3.18247	0.00398281	0.137918	-2.10152	ZNF33B	ENSG00000196693	10	43084555	43133992	protein_coding	ZNF33B	ENSG00000196693	10	43084555	43133992	protein_coding
ENSG00000128309	-0.256709	5.16439	-3.20489	0.00377202	0.133598	-2.10374	MPST	ENSG00000128309	22	37415676	37425863	protein_coding	MPST	ENSG00000128309	22	37415676	37425863	protein_coding
ENSG00000117000	0.355717	5.44482	3.20788	0.00374475	0.133598	-2.1117	RLF	ENSG00000117000	1	40627045	40706593	protein_coding	RLF	ENSG00000117000	1	40627045	40706593	protein_coding
ENSG00000167861	-0.50842	3.44295	-3.11502	0.00468754	0.150759	-2.12039	HID1	ENSG00000167861	17	72946838	72969261	protein_coding	HID1	ENSG00000167861	17	72946838	72969261	protein_coding
ENSG00000011114	0.312154	5.11236	3.19545	0.00385946	0.135391	-2.12055	BTBD7	ENSG00000011114	14	93703896	93799438	protein_coding	BTBD7	ENSG00000011114	14	93703896	93799438	protein_coding
ENSG00000104691	0.397977	3.09119	3.09102	0.00496613	0.154953	-2.126	UBXN8	ENSG00000104691	8	30589764	30624522	processed_transcript	UBXN8	ENSG00000104691	8	30589764	30624522	processed_transcript
ENSG00000164168	0.247706	5.08037	3.1881	0.00392888	0.136453	-2.13541	TMEM184C	ENSG00000164168	4	148538534	148593195	protein_coding	TMEM184C	ENSG00000164168	4	148538534	148593195	protein_coding
ENSG00000055917	0.199924	6.2015	3.20697	0.00375307	0.133598	-2.13676	PUM2	ENSG00000055917	2	20448452	20551995	protein_coding	PUM2	ENSG00000055917	2	20448452	20551995	protein_coding
ENSG00000196961	-0.278243	6.05598	-3.20406	0.00377963	0.133598	-2.1428	AP2A1	ENSG00000196961	19	50270225	50310370	protein_coding	AP2A1	ENSG00000196961	19	50270225	50310370	protein_coding
ENSG00000178229	0.400073	3.4196	3.0903	0.0049748	0.154953	-2.16986	ZNF543	ENSG00000178229	19	57831877	57842144	protein_coding	ZNF543	ENSG00000178229	19	57831877	57842144	protein_coding
ENSG00000129007	0.434348	2.2939	3.02789	0.0057768	0.168492	-2.17596	CALML4	ENSG00000129007	15	68483043	68498417	protein_coding	CALML4	ENSG00000129007	15	68483043	68498417	protein_coding
ENSG00000102225	-0.245754	6.39621	-3.19081	0.0039031	0.135967	-2.17621	CDK16	ENSG00000102225	X	47077259	47089396	protein_coding	CDK16	ENSG00000102225	X	47077259	47089396	protein_coding
ENSG00000184990	-0.28965	5.07438	-3.16938	0.00411113	0.139079	-2.1776	SIVA1	ENSG00000184990	14	105219437	105234831	protein_coding	SIVA1	ENSG00000184990	14	105219437	105234831	protein_coding
ENSG00000103415	-0.323231	4.38258	-3.14132	0.00439961	0.144158	-2.1782	HMOX2	ENSG00000103415	16	4524691	4560348	protein_coding	HMOX2	ENSG00000103415	16	4524691	4560348	protein_coding
ENSG00000134909	0.355671	4.43822	3.14047	0.00440862	0.144158	-2.18486	ARHGAP32	ENSG00000134909	11	128834955	129149219	protein_coding	ARHGAP32	ENSG00000134909	11	128834955	129149219	protein_coding
ENSG00000116871	-0.351463	5.23418	-3.16972	0.00410771	0.139079	-2.18704	MAP7D1	ENSG00000116871	1	36621180	36646450	protein_coding	MAP7D1	ENSG00000116871	1	36621180	36646450	protein_coding
ENSG00000099904	-0.97776	2.42683	-3.01813	0.00591299	0.171127	-2.19174	ZDHHC8	ENSG00000099904	22	20116979	20135530	protein_coding	ZDHHC8	ENSG00000099904	22	20116979	20135530	protein_coding
ENSG00000177707	0.223611	5.42616	3.17176	0.00408743	0.139079	-2.19301	PVRL3	ENSG00000177707	3	110788918	110994410	protein_coding	PVRL3	ENSG00000177707	3	110788918	110994410	protein_coding
ENSG00000144381	0.256202	8.58894	3.16075	0.00419777	0.139993	-2.19322	HSPD1	ENSG00000144381	2	198351305	198381461	protein_coding	HSPD1	ENSG00000144381	2	198351305	198381461	protein_coding
ENSG00000173821	0.395133	5.37945	3.16509	0.00415398	0.139185	-2.20456	RNF213	ENSG00000173821	17	78234665	78372586	protein_coding	RNF213	ENSG00000173821	17	78234665	78372586	protein_coding
ENSG00000099875	-0.297733	5.98976	-3.17364	0.00406896	0.139079	-2.21027	MKNK2	ENSG00000099875	19	2037470	2051243	protein_coding	MKNK2	ENSG00000099875	19	2037470	2051243	protein_coding
ENSG00000163320	0.236186	6.21603	3.17345	0.00407076	0.139079	-2.2124	CGGBP1	ENSG00000163320	3	88101094	88199035	protein_coding	CGGBP1	ENSG00000163320	3	88101094	88199035	protein_coding
ENSG00000140319	-0.239989	6.99768	-3.16607	0.00414419	0.139185	-2.22654	SRP14	ENSG00000140319	15	40327940	40331389	protein_coding	SRP14	ENSG00000140319	15	40327940	40331389	protein_coding
ENSG00000139746	0.247259	5.00943	3.14118	0.00440106	0.144158	-2.23531	RBM26	ENSG00000139746	13	79885962	79980612	protein_coding	RBM26	ENSG00000139746	13	79885962	79980612	protein_coding
ENSG00000136051	0.303577	6.01312	3.15887	0.00421698	0.140236	-2.24199	KIAA1033	ENSG00000136051	12	105501102	105562912	protein_coding	KIAA1033	ENSG00000136051	12	105501102	105562912	protein_coding
ENSG00000198924	0.324012	3.78187	3.07968	0.00510324	0.15765	-2.2429	DCLRE1A	ENSG00000198924	10	115594488	115614142	protein_coding	DCLRE1A	ENSG00000198924	10	115594488	115614142	protein_coding
ENSG00000137770	0.224856	5.61573	3.15185	0.00428907	0.141829	-2.24651	CTDSPL2	ENSG00000137770	15	44719432	44821236	protein_coding	CTDSPL2	ENSG00000137770	15	44719432	44821236	protein_coding
ENSG00000147251	0.369271	4.6185	3.119	0.00464283	0.149731	-2.24976	DOCK11	ENSG00000147251	X	117629861	117820126	protein_coding	DOCK11	ENSG00000147251	X	117629861	117820126	protein_coding
ENSG00000108591	-0.232568	4.68623	-3.12218	0.00460741	0.148998	-2.2516	DRG2	ENSG00000108591	17	17991200	18011285	protein_coding	DRG2	ENSG00000108591	17	17991200	18011285	protein_coding
ENSG00000121579	0.38449	6.39312	3.15339	0.00427317	0.141703	-2.25728	NAA50	ENSG00000121579	3	113435307	113465147	protein_coding	NAA50	ENSG00000121579	3	113435307	113465147	protein_coding
ENSG00000213096	0.316354	4.8971	3.12539	0.0045719	0.148258	-2.26106	ZNF254	ENSG00000213096	19	24216276	24312654	protein_coding	ZNF254	ENSG00000213096	19	24216276	24312654	protein_coding
ENSG00000147548	0.191534	5.91167	3.14776	0.00433168	0.142836	-2.26562	WHSC1L1	ENSG00000147548	8	38127215	38239790	protein_coding	WHSC1L1	ENSG00000147548	8	38127215	38239790	protein_coding
ENSG00000128881	0.354156	4.43052	3.1032	0.00482288	0.152977	-2.26636	TTBK2	ENSG00000128881	15	43030932	43213007	protein_coding	TTBK2	ENSG00000128881	15	43030932	43213007	protein_coding
ENSG00000135968	0.42233	4.43248	3.102	0.00483674	0.152977	-2.26852	GCC2	ENSG00000135968	2	109065017	109125871	protein_coding	GCC2	ENSG00000135968	2	109065017	109125871	protein_coding
ENSG00000166266	0.269462	5.57384	3.13748	0.0044405	0.144797	-2.27673	CUL5	ENSG00000166266	11	107879459	107978503	protein_coding	CUL5	ENSG00000166266	11	107879459	107978503	protein_coding
ENSG00000155657	0.653824	4.43164	3.09292	0.00494353	0.154953	-2.28433	TTN	ENSG00000155657	2	179390716	179695529	protein_coding	TTN	ENSG00000155657	2	179390716	179695529	protein_coding
ENSG00000083814	-0.359188	3.03655	-3.01034	0.00602385	0.172184	-2.29019	ZNF671	ENSG00000083814	19	58231119	58238992	protein_coding	ZNF671	ENSG00000083814	19	58231119	58238992	protein_coding
ENSG00000172661	0.251118	3.80229	3.05848	0.00536935	0.162373	-2.29206	FAM21C	ENSG00000172661	10	46222648	46288409	protein_coding	FAM21C	ENSG00000172661	10	46222648	46288409	protein_coding
ENSG00000149761	-0.524282	2.51441	-2.9723	0.00659435	0.176395	-2.30198	NUDT22	ENSG00000149761	11	63993413	63998158	protein_coding	NUDT22	ENSG00000149761	11	63993413	63998158	protein_coding
ENSG00000160404	-0.525645	2.9984	-3.00165	0.00614987	0.172964	-2.30296	TOR2A	ENSG00000160404	9	130493803	130497604	protein_coding	TOR2A	ENSG00000160404	9	130493803	130497604	protein_coding
ENSG00000197070	-0.434114	2.80628	-2.97455	0.00655929	0.176395	-2.33234	ARRDC1	ENSG00000197070	9	140500106	140509812	protein_coding	ARRDC1	ENSG00000197070	9	140500106	140509812	protein_coding
ENSG00000170776	0.227763	5.55326	3.11188	0.0047232	0.151491	-2.3335	AKAP13	ENSG00000170776	15	85923802	86292586	protein_coding	AKAP13	ENSG00000170776	15	85923802	86292586	protein_coding
ENSG00000184702	-1.40027	1.95098	-2.94979	0.00695589	0.179068	-2.33923	2020-09-05	ENSG00000184702	22	19701987	19712295	protein_coding	2020-09-05	ENSG00000184702	22	19701987	19712295	protein_coding
ENSG00000110344	0.30269	5.4545	3.10336	0.00482104	0.152977	-2.34749	UBE4A	ENSG00000110344	11	118230300	118269926	protein_coding	UBE4A	ENSG00000110344	11	118230300	118269926	protein_coding
ENSG00000175213	-0.355453	2.94374	-2.974	0.00656786	0.176395	-2.35438	ZNF408	ENSG00000175213	11	46722368	46727462	protein_coding	ZNF408	ENSG00000175213	11	46722368	46727462	protein_coding
ENSG00000158710	-0.268635	4.85258	-3.08006	0.00509855	0.15765	-2.3597	TAGLN2	ENSG00000158710	1	159887897	159895522	protein_coding	TAGLN2	ENSG00000158710	1	159887897	159895522	protein_coding
ENSG00000164161	0.565063	1.87992	2.92592	0.00735984	0.185005	-2.36309	HHIP	ENSG00000164161	4	145567173	145666423	protein_coding	HHIP	ENSG00000164161	4	145567173	145666423	protein_coding
ENSG00000215908	-0.441776	2.5236	-2.9429	0.00707024	0.181217	-2.3632	CROCCP2	ENSG00000215908	1	16944751	16971178	lincRNA	CROCCP2	ENSG00000215908	1	16944751	16971178	lincRNA
ENSG00000166128	0.28298	6.20593	3.10568	0.00479413	0.15293	-2.36431	RAB8B	ENSG00000166128	15	63481668	63559981	protein_coding	RAB8B	ENSG00000166128	15	63481668	63559981	protein_coding
ENSG00000176101	-0.28756	4.55853	-3.06348	0.00530537	0.161766	-2.36896	SSNA1	ENSG00000176101	9	140083099	140084822	protein_coding	SSNA1	ENSG00000176101	9	140083099	140084822	protein_coding
ENSG00000025770	-0.314659	4.9631	-3.07842	0.00511867	0.157712	-2.37235	NCAPH2	ENSG00000025770	22	50946645	50961901	protein_coding	NCAPH2	ENSG00000025770	22	50946645	50961901	protein_coding
ENSG00000183617	-0.372504	4.10302	-3.03842	0.00563332	0.166573	-2.3728	MRPL54	ENSG00000183617	19	3762662	3768573	protein_coding	MRPL54	ENSG00000183617	19	3762662	3768573	protein_coding
ENSG00000066084	0.296506	5.52785	3.0901	0.00497719	0.154953	-2.38052	DIP2B	ENSG00000066084	12	50898768	51142450	protein_coding	DIP2B	ENSG00000066084	12	50898768	51142450	protein_coding
ENSG00000214253	-0.252261	5.47168	-3.08906	0.00498955	0.154953	-2.38149	FIS1	ENSG00000214253	7	100882739	100895597	protein_coding	FIS1	ENSG00000214253	7	100882739	100895597	protein_coding
ENSG00000074603	0.233436	4.75785	3.06518	0.00528382	0.161528	-2.38353	DPP8	ENSG00000074603	15	65734801	65810042	protein_coding	DPP8	ENSG00000074603	15	65734801	65810042	protein_coding
ENSG00000196653	0.422675	2.95692	2.95865	0.00681138	0.178123	-2.38679	ZNF502	ENSG00000196653	3	44754135	44765323	protein_coding	ZNF502	ENSG00000196653	3	44754135	44765323	protein_coding
ENSG00000131116	-0.396877	4.04632	-3.02705	0.00578844	0.168492	-2.39034	ZNF428	ENSG00000131116	19	44111371	44124026	protein_coding	ZNF428	ENSG00000131116	19	44111371	44124026	protein_coding
ENSG00000150712	0.295331	4.66831	3.0576	0.00538063	0.162373	-2.39066	MTMR12	ENSG00000150712	5	32227100	32313115	protein_coding	MTMR12	ENSG00000150712	5	32227100	32313115	protein_coding
ENSG00000117410	-0.276573	6.30945	-3.09387	0.00493229	0.154953	-2.39388	ATP6V0B	ENSG00000117410	1	44440159	44443967	protein_coding	ATP6V0B	ENSG00000117410	1	44440159	44443967	protein_coding
ENSG00000175602	-0.603238	3.05754	-2.95762	0.00682811	0.178123	-2.40107	CCDC85B	ENSG00000175602	11	65657875	65659105	protein_coding	CCDC85B	ENSG00000175602	11	65657875	65659105	protein_coding
ENSG00000129951	-0.683765	5.06507	-3.06533	0.00528195	0.161528	-2.40667	LPPR3	ENSG00000129951	19	812518	821967	protein_coding	LPPR3	ENSG00000129951	19	812518	821967	protein_coding
ENSG00000259758	0.440113	4.60066	3.04198	0.00558556	0.16596	-2.41855	CASC7	ENSG00000259758	8	141530255	141539600	lincRNA	CASC7	ENSG00000259758	8	141530255	141539600	lincRNA
ENSG00000200783	-0.541703	2.04119	-2.89715	0.00787656	0.192785	-2.4189	RN7SKP180	ENSG00000200783	17	70659962	70660291	misc_RNA	RN7SKP180	ENSG00000200783	17	70659962	70660291	misc_RNA
ENSG00000114904	0.221427	4.27127	3.02631	0.00579869	0.168492	-2.41891	NEK4	ENSG00000114904	3	52744800	52804965	protein_coding	NEK4	ENSG00000114904	3	52744800	52804965	protein_coding
ENSG00000145675	0.492333	4.8565	3.049	0.00549261	0.164066	-2.42524	PIK3R1	ENSG00000145675	5	67511548	67597649	protein_coding	PIK3R1	ENSG00000145675	5	67511548	67597649	protein_coding
ENSG00000228594	-0.44858	2.81229	-2.92487	0.00737821	0.18507	-2.43621	C1orf233	ENSG00000228594	1	1533392	1535476	protein_coding	C1orf233	ENSG00000228594	1	1533392	1535476	protein_coding
ENSG00000198252	0.291118	4.57043	3.03248	0.00571386	0.167898	-2.43681	STYX	ENSG00000198252	14	53196898	53241716	protein_coding	STYX	ENSG00000198252	14	53196898	53241716	protein_coding
ENSG00000166263	0.444335	3.22634	2.9522	0.00691638	0.178801	-2.43763	STXBP4	ENSG00000166263	17	53046088	53241646	protein_coding	STXBP4	ENSG00000166263	17	53046088	53241646	protein_coding
ENSG00000136861	0.239629	4.89871	3.04543	0.00553972	0.165053	-2.43915	CDK5RAP2	ENSG00000136861	9	123151147	123342448	protein_coding	CDK5RAP2	ENSG00000136861	9	123151147	123342448	protein_coding
ENSG00000066777	0.278965	5.79621	3.06758	0.00525356	0.161444	-2.44107	ARFGEF1	ENSG00000066777	8	68085747	68255912	protein_coding	ARFGEF1	ENSG00000066777	8	68085747	68255912	protein_coding
ENSG00000196233	0.260003	5.64926	3.06107	0.0053361	0.162281	-2.45058	LCOR	ENSG00000196233	10	98592017	98740800	protein_coding	LCOR	ENSG00000196233	10	98592017	98740800	protein_coding
ENSG00000115226	-0.470934	2.54483	-2.89842	0.00785302	0.192785	-2.45745	FNDC4	ENSG00000115226	2	27714750	27718112	protein_coding	FNDC4	ENSG00000115226	2	27714750	27718112	protein_coding
ENSG00000114030	0.314781	5.33092	3.05045	0.00547362	0.163916	-2.45831	KPNA1	ENSG00000114030	3	122140796	122233792	protein_coding	KPNA1	ENSG00000114030	3	122140796	122233792	protein_coding
ENSG00000136295	-0.367708	5.51603	-3.05442	0.00542177	0.163195	-2.46038	TTYH3	ENSG00000136295	7	2671585	2704436	protein_coding	TTYH3	ENSG00000136295	7	2671585	2704436	protein_coding
ENSG00000132912	0.259309	6.00373	3.05976	0.00535294	0.162372	-2.46402	DCTN4	ENSG00000132912	5	150088002	150138671	protein_coding	DCTN4	ENSG00000132912	5	150088002	150138671	protein_coding
ENSG00000136870	0.250305	4.54914	3.01774	0.00591854	0.171127	-2.46748	ZNF189	ENSG00000136870	9	104161155	104172942	protein_coding	ZNF189	ENSG00000136870	9	104161155	104172942	protein_coding
ENSG00000106799	0.29547	7.41481	3.05132	0.00546224	0.163916	-2.47178	TGFBR1	ENSG00000106799	9	101866320	101916474	protein_coding	TGFBR1	ENSG00000106799	9	101866320	101916474	protein_coding
ENSG00000142065	0.350652	3.83348	2.97599	0.00653693	0.176395	-2.47324	ZFP14	ENSG00000142065	19	36827162	36870101	protein_coding	ZFP14	ENSG00000142065	19	36827162	36870101	protein_coding
ENSG00000103510	-0.342356	4.83672	-3.02632	0.00579853	0.168492	-2.47666	KAT8	ENSG00000103510	16	31127075	31142714	protein_coding	KAT8	ENSG00000103510	16	31127075	31142714	protein_coding
ENSG00000130717	-0.319803	4.27236	-2.98921	0.00633468	0.176215	-2.50001	UCK1	ENSG00000130717	9	134399188	134406655	protein_coding	UCK1	ENSG00000130717	9	134399188	134406655	protein_coding
ENSG00000138073	-0.213826	4.86927	-3.01655	0.00593539	0.171193	-2.50148	PREB	ENSG00000138073	2	27353624	27357543	protein_coding	PREB	ENSG00000138073	2	27353624	27357543	protein_coding
ENSG00000122299	0.205335	4.63702	3.0035	0.00612291	0.172964	-2.50778	ZC3H7A	ENSG00000122299	16	11844442	11891123	protein_coding	ZC3H7A	ENSG00000122299	16	11844442	11891123	protein_coding
ENSG00000091409	0.300937	6.40526	3.04102	0.00559846	0.16596	-2.50944	ITGA6	ENSG00000091409	2	173292082	173371181	protein_coding	ITGA6	ENSG00000091409	2	173292082	173371181	protein_coding
ENSG00000160799	-0.352132	3.84318	-2.95986	0.00679191	0.178123	-2.51091	CCDC12	ENSG00000160799	3	46963216	47023500	protein_coding	CCDC12	ENSG00000160799	3	46963216	47023500	protein_coding
ENSG00000240849	-0.282227	3.66013	-2.94841	0.00697871	0.179263	-2.51139	TMEM189	ENSG00000240849	20	48697663	48770335	protein_coding	TMEM189	ENSG00000240849	20	48697663	48770335	protein_coding
ENSG00000176014	-0.329793	5.87086	-3.03709	0.00565131	0.166685	-2.51255	TUBB6	ENSG00000176014	18	12307668	12344319	protein_coding	TUBB6	ENSG00000176014	18	12307668	12344319	protein_coding
ENSG00000121879	0.41182	4.47177	2.99203	0.00629228	0.175452	-2.51477	PIK3CA	ENSG00000121879	3	178865902	178957881	protein_coding	PIK3CA	ENSG00000121879	3	178865902	178957881	protein_coding
ENSG00000156052	0.257386	5.83128	3.03196	0.00572104	0.167898	-2.52147	GNAQ	ENSG00000156052	9	80331003	80646374	protein_coding	GNAQ	ENSG00000156052	9	80331003	80646374	protein_coding
ENSG00000204186	0.331081	5.05942	3.01048	0.00602187	0.172184	-2.52865	ZDBF2	ENSG00000204186	2	207139387	207179148	protein_coding	ZDBF2	ENSG00000204186	2	207139387	207179148	protein_coding
ENSG00000090238	-0.407385	3.11162	-2.89947	0.00783361	0.192785	-2.53217	YPEL3	ENSG00000090238	16	30103635	30108236	protein_coding	YPEL3	ENSG00000090238	16	30103635	30108236	protein_coding
ENSG00000170315	-0.181717	7.83726	-3.01376	0.00597502	0.171914	-2.5441	UBB	ENSG00000170315	17	16284112	16286059	protein_coding	UBB	ENSG00000170315	17	16284112	16286059	protein_coding
ENSG00000138593	0.278733	5.24917	3.00526	0.00609729	0.172964	-2.55345	SECISBP2L	ENSG00000138593	15	49280673	49338760	protein_coding	SECISBP2L	ENSG00000138593	15	49280673	49338760	protein_coding
ENSG00000170906	-0.283451	5.28076	-3.00419	0.00611275	0.172964	-2.55863	NDUFA3	ENSG00000170906	19	54606036	54612564	protein_coding	NDUFA3	ENSG00000170906	19	54606036	54612564	protein_coding
ENSG00000168724	0.2309	4.64312	2.97999	0.00647498	0.176369	-2.5597	DNAJC21	ENSG00000168724	5	34929698	34959069	protein_coding	DNAJC21	ENSG00000168724	5	34929698	34959069	protein_coding
ENSG00000179387	0.325408	5.5393	3.00804	0.00605693	0.172578	-2.56249	ELMOD2	ENSG00000179387	4	141445312	141474924	protein_coding	ELMOD2	ENSG00000179387	4	141445312	141474924	protein_coding
ENSG00000172725	-0.29094	5.253	-3.00104	0.00615888	0.172964	-2.56382	CORO1B	ENSG00000172725	11	67205519	67211292	protein_coding	CORO1B	ENSG00000172725	11	67205519	67211292	protein_coding
ENSG00000201428	-0.619353	4.8391	-2.98528	0.00639417	0.176299	-2.56418	RN7SKP71	ENSG00000201428	12	112704881	112705198	misc_RNA	RN7SKP71	ENSG00000201428	12	112704881	112705198	misc_RNA
ENSG00000233864	0.382872	4.22282	2.95449	0.00687888	0.178801	-2.56736	TTTY15	ENSG00000233864	Y	14774265	14804162	lincRNA	TTTY15	ENSG00000233864	Y	14774265	14804162	lincRNA
ENSG00000116191	0.251184	4.86507	2.98459	0.00640466	0.176299	-2.56995	RALGPS2	ENSG00000116191	1	178694300	178889238	protein_coding	RALGPS2	ENSG00000116191	1	178694300	178889238	protein_coding
ENSG00000174871	-0.47519	2.80964	-2.86024	0.00859011	0.200476	-2.56999	CNIH2	ENSG00000174871	11	66045661	66052772	protein_coding	CNIH2	ENSG00000174871	11	66045661	66052772	protein_coding
ENSG00000101150	-0.222565	6.04512	-3.01002	0.0060284	0.172184	-2.5767	TPD52L2	ENSG00000101150	20	62496596	62522898	protein_coding	TPD52L2	ENSG00000101150	20	62496596	62522898	protein_coding
ENSG00000145734	0.295592	4.91983	2.98307	0.0064278	0.176299	-2.57766	BDP1	ENSG00000145734	5	70751442	70863649	protein_coding	BDP1	ENSG00000145734	5	70751442	70863649	protein_coding
ENSG00000111275	-0.270273	4.30227	-2.95357	0.00689384	0.178801	-2.58106	ALDH2	ENSG00000111275	12	112204691	112247782	protein_coding	ALDH2	ENSG00000111275	12	112204691	112247782	protein_coding
ENSG00000101084	-0.679235	2.30956	-2.81377	0.00957563	0.209326	-2.59383	C20orf24	ENSG00000101084	20	35234137	35240960	protein_coding	C20orf24	ENSG00000101084	20	35234137	35240960	protein_coding
ENSG00000178695	0.467302	5.77208	2.99698	0.00621867	0.174227	-2.59538	KCTD12	ENSG00000178695	13	77454312	77460540	protein_coding	KCTD12	ENSG00000178695	13	77454312	77460540	protein_coding
ENSG00000157227	-0.255759	6.52594	-3.00303	0.00612972	0.172964	-2.59585	MMP14	ENSG00000157227	14	23305766	23318236	protein_coding	MMP14	ENSG00000157227	14	23305766	23318236	protein_coding
ENSG00000115307	-0.273695	5.28641	-2.98711	0.00636637	0.176299	-2.59652	AUP1	ENSG00000115307	2	74753772	74757066	protein_coding	AUP1	ENSG00000115307	2	74753772	74757066	protein_coding
ENSG00000109536	-0.244909	4.69311	-2.9653	0.00670484	0.178073	-2.59753	FRG1	ENSG00000109536	4	190861943	190884359	protein_coding	FRG1	ENSG00000109536	4	190861943	190884359	protein_coding
ENSG00000116266	0.260978	4.18918	2.93668	0.00717511	0.182709	-2.60303	STXBP3	ENSG00000116266	1	109289296	109352148	protein_coding	STXBP3	ENSG00000116266	1	109289296	109352148	protein_coding
ENSG00000174695	0.227	7.12221	2.99383	0.00626548	0.17512	-2.60609	TMEM167A	ENSG00000174695	5	82348665	82373682	protein_coding	TMEM167A	ENSG00000174695	5	82348665	82373682	protein_coding
ENSG00000213465	-0.345295	4.49002	-2.95135	0.00693026	0.178801	-2.60665	ARL2	ENSG00000213465	11	64781585	64789656	protein_coding	ARL2	ENSG00000213465	11	64781585	64789656	protein_coding
ENSG00000164164	0.4163	4.74874	2.96175	0.0067616	0.178123	-2.60759	OTUD4	ENSG00000164164	4	146031990	146101313	protein_coding	OTUD4	ENSG00000164164	4	146031990	146101313	protein_coding
ENSG00000116127	0.274949	5.3575	2.98106	0.00645857	0.176369	-2.6131	ALMS1	ENSG00000116127	2	73612886	73837920	protein_coding	ALMS1	ENSG00000116127	2	73612886	73837920	protein_coding
ENSG00000180998	-0.419121	2.37563	-2.81099	0.00963786	0.209502	-2.61335	GPR137C	ENSG00000180998	14	53019866	53104431	protein_coding	GPR137C	ENSG00000180998	14	53019866	53104431	protein_coding
ENSG00000118985	0.235924	4.82362	2.95907	0.00680455	0.178123	-2.62205	ELL2	ENSG00000118985	5	95220802	95297775	protein_coding	ELL2	ENSG00000118985	5	95220802	95297775	protein_coding
ENSG00000196967	0.551174	2.22447	2.79922	0.00990584	0.211158	-2.62246	ZNF585A	ENSG00000196967	19	37597636	37663643	protein_coding	ZNF585A	ENSG00000196967	19	37597636	37663643	protein_coding
ENSG00000084676	0.333845	5.50333	2.97802	0.00650548	0.176369	-2.62722	NCOA1	ENSG00000084676	2	24714783	24993571	protein_coding	NCOA1	ENSG00000084676	2	24714783	24993571	protein_coding
ENSG00000153827	0.362584	6.7119	2.98644	0.00637652	0.176299	-2.62805	TRIP12	ENSG00000153827	2	230628554	230787955	protein_coding	TRIP12	ENSG00000153827	2	230628554	230787955	protein_coding
ENSG00000157350	-0.258105	5.25904	-2.96986	0.00663263	0.176956	-2.63259	ST3GAL2	ENSG00000157350	16	70413338	70473140	protein_coding	ST3GAL2	ENSG00000157350	16	70413338	70473140	protein_coding
ENSG00000121989	0.366625	6.29498	2.98386	0.00641582	0.176299	-2.63476	ACVR2A	ENSG00000121989	2	148602086	148688393	protein_coding	ACVR2A	ENSG00000121989	2	148602086	148688393	protein_coding
ENSG00000111674	-0.378648	5.39608	-2.97216	0.00659659	0.176395	-2.63545	ENO2	ENSG00000111674	12	7022909	7032861	protein_coding	ENO2	ENSG00000111674	12	7022909	7032861	protein_coding
ENSG00000130770	-0.270214	5.71552	-2.97897	0.00649072	0.176369	-2.63569	ATPIF1	ENSG00000130770	1	28562620	28573417	protein_coding	ATPIF1	ENSG00000130770	1	28562620	28573417	protein_coding
ENSG00000183354	0.273359	4.10484	2.91522	0.00754809	0.187727	-2.63922	KIAA2026	ENSG00000183354	9	5881596	6007901	protein_coding	KIAA2026	ENSG00000183354	9	5881596	6007901	protein_coding
ENSG00000105556	-0.323389	3.67516	-2.8881	0.0080461	0.194348	-2.64115	MIER2	ENSG00000105556	19	305575	344798	protein_coding	MIER2	ENSG00000105556	19	305575	344798	protein_coding
ENSG00000152154	-0.447823	2.27028	-2.78919	0.0101396	0.211794	-2.64154	TMEM178A	ENSG00000152154	2	39892122	39945103	protein_coding	TMEM178A	ENSG00000152154	2	39892122	39945103	protein_coding
ENSG00000134318	0.414862	5.11426	2.95929	0.00680102	0.178123	-2.64407	ROCK2	ENSG00000134318	2	11319887	11488456	protein_coding	ROCK2	ENSG00000134318	2	11319887	11488456	protein_coding
ENSG00000153561	0.2171	6.23472	2.97935	0.00648486	0.176369	-2.64527	RMND5A	ENSG00000153561	2	86947296	87005164	protein_coding	RMND5A	ENSG00000153561	2	86947296	87005164	protein_coding
ENSG00000164754	0.239638	7.28618	2.97406	0.00656691	0.176395	-2.64569	RAD21	ENSG00000164754	8	117858174	117887105	protein_coding	RAD21	ENSG00000164754	8	117858174	117887105	protein_coding
ENSG00000100077	0.384886	4.31591	2.92252	0.0074192	0.185399	-2.64725	ADRBK2	ENSG00000100077	22	25960816	26125261	protein_coding	ADRBK2	ENSG00000100077	22	25960816	26125261	protein_coding
ENSG00000184674	-0.60962	2.42794	-2.79346	0.0100393	0.211202	-2.64742	GSTT1	ENSG00000184674	22	24376133	24384680	protein_coding	GSTT1	ENSG00000184674	22	24376133	24384680	protein_coding
ENSG00000197961	0.519394	5.33437	2.96041	0.00678309	0.178123	-2.65435	ZNF121	ENSG00000197961	19	9671029	9695209	protein_coding	ZNF121	ENSG00000197961	19	9671029	9695209	protein_coding
ENSG00000037749	0.272747	5.64519	2.96736	0.00667208	0.177604	-2.65705	MFAP3	ENSG00000037749	5	153418466	153600038	protein_coding	MFAP3	ENSG00000037749	5	153418466	153600038	protein_coding
ENSG00000172469	0.275999	4.16597	2.90743	0.00768804	0.19	-2.66268	MANEA	ENSG00000172469	6	96025419	96057333	protein_coding	MANEA	ENSG00000172469	6	96025419	96057333	protein_coding
ENSG00000176248	-0.313588	3.65903	-2.87122	0.00837151	0.198901	-2.67464	ANAPC2	ENSG00000176248	9	140069236	140082989	protein_coding	ANAPC2	ENSG00000176248	9	140069236	140082989	protein_coding
ENSG00000153989	0.29989	4.79333	2.93184	0.00725766	0.183792	-2.67779	NUS1	ENSG00000153989	6	117996665	118031803	protein_coding	NUS1	ENSG00000153989	6	117996665	118031803	protein_coding
ENSG00000007080	-0.45485	3.95609	-2.88661	0.00807441	0.194631	-2.68137	CCDC124	ENSG00000007080	19	18043825	18054800	protein_coding	CCDC124	ENSG00000007080	19	18043825	18054800	protein_coding
ENSG00000101460	-0.36615	3.46252	-2.85138	0.00877021	0.200867	-2.68725	MAP1LC3A	ENSG00000101460	20	33134658	33148149	protein_coding	MAP1LC3A	ENSG00000101460	20	33134658	33148149	protein_coding
ENSG00000159167	-0.588245	2.1647	-2.75993	0.0108516	0.215545	-2.68839	STC1	ENSG00000159167	8	23699428	23712320	protein_coding	STC1	ENSG00000159167	8	23699428	23712320	protein_coding
ENSG00000166446	0.462345	3.50331	2.85135	0.00877089	0.200867	-2.69024	CDYL2	ENSG00000166446	16	80631803	80838226	protein_coding	CDYL2	ENSG00000166446	16	80631803	80838226	protein_coding
ENSG00000170248	0.214911	6.08668	2.95797	0.00682244	0.178123	-2.6903	PDCD6IP	ENSG00000170248	3	33839844	33911194	protein_coding	PDCD6IP	ENSG00000170248	3	33839844	33911194	protein_coding
ENSG00000218891	-0.465739	3.68911	-2.86377	0.00851913	0.199324	-2.69271	ZNF579	ENSG00000218891	19	56088899	56092211	protein_coding	ZNF579	ENSG00000218891	19	56088899	56092211	protein_coding
ENSG00000165886	-0.418115	2.81214	-2.79645	0.00996987	0.211158	-2.69987	UBTD1	ENSG00000165886	10	99258625	99330966	protein_coding	UBTD1	ENSG00000165886	10	99258625	99330966	protein_coding
ENSG00000115109	0.175794	6.50886	2.95303	0.00690281	0.178801	-2.70402	EPB41L5	ENSG00000115109	2	120770581	120936695	protein_coding	EPB41L5	ENSG00000115109	2	120770581	120936695	protein_coding
ENSG00000131037	-0.522748	3.27431	-2.8277	0.00926962	0.207664	-2.7066	EPS8L1	ENSG00000131037	19	55583388	55599291	protein_coding	EPS8L1	ENSG00000131037	19	55583388	55599291	protein_coding
ENSG00000122490	-0.357587	4.3306	-2.89416	0.00793212	0.192785	-2.71196	PQLC1	ENSG00000122490	18	77662420	77711664	protein_coding	PQLC1	ENSG00000122490	18	77662420	77711664	protein_coding
ENSG00000197914	-0.434056	2.81778	-2.79013	0.0101175	0.21171	-2.71514	HIST1H4K	ENSG00000197914	6	27798952	27799305	protein_coding	HIST1H4K	ENSG00000197914	6	27798952	27799305	protein_coding
ENSG00000239665	0.458069	2.10624	2.743	0.0112849	0.218963	-2.71831	RP11-295P9.3	ENSG00000239665	10	13652047	13710299	protein_coding	RP11-295P9.3	ENSG00000239665	10	13652047	13710299	protein_coding
ENSG00000166426	-0.727938	5.62805	-2.93822	0.00714897	0.182709	-2.71887	CRABP1	ENSG00000166426	15	78632666	78640572	protein_coding	CRABP1	ENSG00000166426	15	78632666	78640572	protein_coding
ENSG00000168807	0.231277	3.98642	2.87091	0.00837761	0.198901	-2.71911	SNTB2	ENSG00000168807	16	69221032	69342955	protein_coding	SNTB2	ENSG00000168807	16	69221032	69342955	protein_coding
ENSG00000126254	-0.280859	5.21035	-2.92786	0.00732633	0.184557	-2.72102	RBM42	ENSG00000126254	19	36119932	36128588	protein_coding	RBM42	ENSG00000126254	19	36119932	36128588	protein_coding
ENSG00000204120	0.177463	5.36901	2.93044	0.0072817	0.183828	-2.72488	GIGYF2	ENSG00000204120	2	233562009	233725285	protein_coding	GIGYF2	ENSG00000204120	2	233562009	233725285	protein_coding
ENSG00000182504	0.308342	4.50688	2.89306	0.00795275	0.192887	-2.7324	CEP97	ENSG00000182504	3	101442769	101489406	protein_coding	CEP97	ENSG00000182504	3	101442769	101489406	protein_coding
ENSG00000170759	0.154423	7.20605	2.93538	0.0071971	0.182872	-2.73259	KIF5B	ENSG00000170759	10	32297938	32345359	protein_coding	KIF5B	ENSG00000170759	10	32297938	32345359	protein_coding
ENSG00000264462	-0.854837	6.03285	-2.9367	0.00717472	0.182709	-2.73512	MIR3648	ENSG00000264462	21	9825832	9826011	miRNA	MIR3648	ENSG00000264462	21	9825832	9826011	miRNA
ENSG00000131845	0.272535	3.81	2.85077	0.00878282	0.200867	-2.73701	ZNF304	ENSG00000131845	19	57862675	57871266	protein_coding	ZNF304	ENSG00000131845	19	57862675	57871266	protein_coding
ENSG00000204381	-0.718802	1.95936	-2.72425	0.0117838	0.224198	-2.7412	LAYN	ENSG00000204381	11	111411005	111432264	protein_coding	LAYN	ENSG00000204381	11	111411005	111432264	protein_coding
ENSG00000138071	0.219842	7.01387	2.93144	0.00726461	0.183792	-2.74501	ACTR2	ENSG00000138071	2	65454887	65498387	protein_coding	ACTR2	ENSG00000138071	2	65454887	65498387	protein_coding
ENSG00000054267	0.184669	4.651	2.89478	0.00792055	0.192785	-2.74536	ARID4B	ENSG00000054267	1	235294949	235491534	protein_coding	ARID4B	ENSG00000054267	1	235294949	235491534	protein_coding
ENSG00000075407	0.452064	3.23463	2.80337	0.00981047	0.210925	-2.74715	ZNF37A	ENSG00000075407	10	38383264	38414472	protein_coding	ZNF37A	ENSG00000075407	10	38383264	38414472	protein_coding
ENSG00000054356	-0.334933	3.81435	-2.83758	0.00905797	0.204484	-2.76613	PTPRN	ENSG00000054356	2	220154345	220174370	protein_coding	PTPRN	ENSG00000054356	2	220154345	220174370	protein_coding
ENSG00000134644	0.171385	6.78988	2.92231	0.00742291	0.185399	-2.76877	PUM1	ENSG00000134644	1	31404353	31538838	protein_coding	PUM1	ENSG00000134644	1	31404353	31538838	protein_coding
ENSG00000135108	0.205974	6.02402	2.9214	0.00743887	0.185403	-2.76911	FBXO21	ENSG00000135108	12	117581146	117628336	protein_coding	FBXO21	ENSG00000135108	12	117581146	117628336	protein_coding
ENSG00000215021	-0.175245	7.47094	-2.91381	0.00757338	0.187957	-2.77368	PHB2	ENSG00000215021	12	7074490	7079988	protein_coding	PHB2	ENSG00000215021	12	7074490	7079988	protein_coding
ENSG00000175105	0.489784	3.10085	2.77944	0.0103717	0.213603	-2.77668	ZNF654	ENSG00000175105	3	88188254	88193815	protein_coding	ZNF654	ENSG00000175105	3	88188254	88193815	protein_coding
ENSG00000132471	-0.306657	5.3568	-2.90603	0.0077135	0.190229	-2.77743	WBP2	ENSG00000132471	17	73841780	73852588	protein_coding	WBP2	ENSG00000132471	17	73841780	73852588	protein_coding
ENSG00000143303	-0.39147	3.06869	-2.77437	0.0104944	0.214256	-2.78451	RRNAD1	ENSG00000143303	1	156698234	156706752	protein_coding	RRNAD1	ENSG00000143303	1	156698234	156706752	protein_coding
ENSG00000100354	0.325012	5.70011	2.9075	0.00768688	0.19	-2.78963	TNRC6B	ENSG00000100354	22	40440821	40731812	protein_coding	TNRC6B	ENSG00000100354	22	40440821	40731812	protein_coding
ENSG00000180938	0.486213	2.19984	2.70901	0.0122044	0.227049	-2.79128	ZNF572	ENSG00000180938	8	125985540	125991631	protein_coding	ZNF572	ENSG00000180938	8	125985540	125991631	protein_coding
ENSG00000130511	-0.423791	4.62916	-2.86841	0.00842708	0.199045	-2.79936	SSBP4	ENSG00000130511	19	18529674	18545372	protein_coding	SSBP4	ENSG00000130511	19	18529674	18545372	protein_coding
ENSG00000162783	-0.308152	3.92026	-2.82604	0.00930562	0.208074	-2.80519	IER5	ENSG00000162783	1	181057638	181059977	protein_coding	IER5	ENSG00000162783	1	181057638	181059977	protein_coding
ENSG00000183011	-0.282527	4.63125	-2.86611	0.00847258	0.199082	-2.8054	LSMD1	ENSG00000183011	17	7760003	7788556	protein_coding	LSMD1	ENSG00000183011	17	7760003	7788556	protein_coding
ENSG00000086848	0.440296	3.09109	2.76437	0.0107406	0.215283	-2.80914	ALG9	ENSG00000086848	11	111652919	111742305	protein_coding	ALG9	ENSG00000086848	11	111652919	111742305	protein_coding
ENSG00000161682	-0.3821	4.97729	-2.87859	0.00822788	0.197116	-2.80963	FAM171A2	ENSG00000161682	17	42430583	42441243	protein_coding	FAM171A2	ENSG00000161682	17	42430583	42441243	protein_coding
ENSG00000171634	0.250914	5.61231	2.89616	0.00789485	0.192785	-2.81093	BPTF	ENSG00000171634	17	65821640	65980494	protein_coding	BPTF	ENSG00000171634	17	65821640	65980494	protein_coding
ENSG00000171533	-0.467067	4.62646	-2.85916	0.00861188	0.200585	-2.81892	MAP6	ENSG00000171533	11	75297963	75380165	protein_coding	MAP6	ENSG00000171533	11	75297963	75380165	protein_coding
ENSG00000136874	0.439877	3.2567	2.7678	0.0106554	0.215283	-2.82624	STX17	ENSG00000136874	9	102668915	102732618	protein_coding	STX17	ENSG00000136874	9	102668915	102732618	protein_coding
ENSG00000197275	0.525139	1.98596	2.67982	0.01305	0.235683	-2.82718	RAD54B	ENSG00000197275	8	95384188	95487337	protein_coding	RAD54B	ENSG00000197275	8	95384188	95487337	protein_coding
ENSG00000149346	0.642996	1.78531	2.67417	0.01322	0.238021	-2.82779	SLX4IP	ENSG00000149346	20	10415951	10617477	protein_coding	SLX4IP	ENSG00000149346	20	10415951	10617477	protein_coding
ENSG00000126247	-0.157425	6.9349	-2.89467	0.00792266	0.192785	-2.82809	CAPNS1	ENSG00000126247	19	36630477	36641255	protein_coding	CAPNS1	ENSG00000126247	19	36630477	36641255	protein_coding
ENSG00000146776	0.507611	2.12579	2.68636	0.0128561	0.234346	-2.82856	ATXN7L1	ENSG00000146776	7	105245514	105517050	protein_coding	ATXN7L1	ENSG00000146776	7	105245514	105517050	protein_coding
ENSG00000156735	0.337771	4.84798	2.86354	0.00852377	0.199324	-2.82962	BAG4	ENSG00000156735	8	38034051	38070819	protein_coding	BAG4	ENSG00000156735	8	38034051	38070819	protein_coding
ENSG00000185869	0.492229	2.65402	2.71971	0.0119077	0.22474	-2.82996	ZNF829	ENSG00000185869	19	37379026	37407193	protein_coding	ZNF829	ENSG00000185869	19	37379026	37407193	protein_coding
ENSG00000228300	-0.428623	2.93357	-2.73891	0.0113919	0.219951	-2.83372	C19orf24	ENSG00000228300	19	1275026	1279248	protein_coding	C19orf24	ENSG00000228300	19	1275026	1279248	protein_coding
ENSG00000158604	-0.17651	6.16765	-2.89042	0.00800231	0.193689	-2.84034	TMED4	ENSG00000158604	7	44617493	44621886	protein_coding	TMED4	ENSG00000158604	7	44617493	44621886	protein_coding
ENSG00000035681	0.252863	4.32142	2.83151	0.00918744	0.206217	-2.84378	NSMAF	ENSG00000035681	8	59496063	59572403	protein_coding	NSMAF	ENSG00000035681	8	59496063	59572403	protein_coding
ENSG00000082258	0.34181	5.23461	2.86934	0.00840861	0.199009	-2.84759	CCNT2	ENSG00000082258	2	135675805	135716912	protein_coding	CCNT2	ENSG00000082258	2	135675805	135716912	protein_coding
ENSG00000086758	0.306797	7.17987	2.88086	0.00818428	0.196473	-2.85091	HUWE1	ENSG00000086758	X	53559057	53713673	protein_coding	HUWE1	ENSG00000086758	X	53559057	53713673	protein_coding
ENSG00000125148	-0.574638	2.78461	-2.71571	0.0120178	0.225362	-2.85112	MT2A	ENSG00000125148	16	56642111	56643409	protein_coding	MT2A	ENSG00000125148	16	56642111	56643409	protein_coding
ENSG00000158526	-0.218206	4.28704	-2.82357	0.00935941	0.208165	-2.85786	TSR2	ENSG00000158526	X	54466834	54471920	protein_coding	TSR2	ENSG00000158526	X	54466834	54471920	protein_coding
ENSG00000103994	0.380837	6.38608	2.88145	0.00817278	0.196473	-2.85847	ZNF106	ENSG00000103994	15	42705021	42783321	protein_coding	ZNF106	ENSG00000103994	15	42705021	42783321	protein_coding
ENSG00000165156	0.238229	5.0552	2.85619	0.00867204	0.200867	-2.86392	ZHX1	ENSG00000165156	8	124260696	124287781	protein_coding	ZHX1	ENSG00000165156	8	124260696	124287781	protein_coding
ENSG00000123200	0.270784	5.0391	2.85456	0.00870515	0.200867	-2.86569	ZC3H13	ENSG00000123200	13	46528600	46626894	protein_coding	ZC3H13	ENSG00000123200	13	46528600	46626894	protein_coding
ENSG00000103024	-0.331017	3.70341	-2.78197	0.0103111	0.213478	-2.86722	NME3	ENSG00000103024	16	1820287	1821731	protein_coding	NME3	ENSG00000103024	16	1820287	1821731	protein_coding
ENSG00000139970	-0.298872	5.80282	-2.87357	0.0083255	0.198644	-2.86836	RTN1	ENSG00000139970	14	60062694	60337684	protein_coding	RTN1	ENSG00000139970	14	60062694	60337684	protein_coding
ENSG00000170549	-1.15705	1.72099	-2.65003	0.0139698	0.244823	-2.87163	IRX1	ENSG00000170549	5	3596168	3601517	protein_coding	IRX1	ENSG00000170549	5	3596168	3601517	protein_coding
ENSG00000085832	0.207037	6.3081	2.87432	0.00831099	0.198644	-2.87485	EPS15	ENSG00000085832	1	51819935	51985000	protein_coding	EPS15	ENSG00000085832	1	51819935	51985000	protein_coding
ENSG00000197782	0.340711	3.97818	2.79606	0.00997892	0.211158	-2.875	ZNF780A	ENSG00000197782	19	40575059	40596845	protein_coding	ZNF780A	ENSG00000197782	19	40575059	40596845	protein_coding
ENSG00000172366	-0.45404	2.97598	-2.72154	0.0118577	0.22474	-2.87522	FAM195A	ENSG00000172366	16	691813	698474	protein_coding	FAM195A	ENSG00000172366	16	691813	698474	protein_coding
ENSG00000139618	0.490362	3.85659	2.78619	0.0102104	0.212379	-2.87532	BRCA2	ENSG00000139618	13	32889611	32973805	protein_coding	BRCA2	ENSG00000139618	13	32889611	32973805	protein_coding
ENSG00000144815	0.296353	3.99876	2.79724	0.0099516	0.211158	-2.87575	NXPE3	ENSG00000144815	3	101498046	101547073	protein_coding	NXPE3	ENSG00000144815	3	101498046	101547073	protein_coding
ENSG00000100321	-0.416288	4.19495	-2.80905	0.00968165	0.209502	-2.876	SYNGR1	ENSG00000100321	22	39745930	39781593	protein_coding	SYNGR1	ENSG00000100321	22	39745930	39781593	protein_coding
ENSG00000007541	-0.30141	3.95931	-2.79116	0.0100933	0.21171	-2.88357	PIGQ	ENSG00000007541	16	616995	634136	protein_coding	PIGQ	ENSG00000007541	16	616995	634136	protein_coding
ENSG00000200312	-0.615518	6.73351	-2.87043	0.00838708	0.198901	-2.88406	RN7SKP255	ENSG00000200312	14	90178855	90179167	misc_RNA	RN7SKP255	ENSG00000200312	14	90178855	90179167	misc_RNA
ENSG00000071553	-0.228585	5.93857	-2.86576	0.00847953	0.199082	-2.88928	ATP6AP1	ENSG00000071553	X	153656978	153664862	protein_coding	ATP6AP1	ENSG00000071553	X	153656978	153664862	protein_coding
ENSG00000068120	-0.27313	4.45085	-2.81733	0.00949665	0.208587	-2.89018	COASY	ENSG00000068120	17	40713485	40718295	protein_coding	COASY	ENSG00000068120	17	40713485	40718295	protein_coding
ENSG00000110713	0.189862	6.23432	2.86592	0.00847628	0.199082	-2.89254	NUP98	ENSG00000110713	11	3692313	3819022	protein_coding	NUP98	ENSG00000110713	11	3692313	3819022	protein_coding
ENSG00000106665	-0.299285	5.41967	-2.85411	0.00871421	0.200867	-2.89324	CLIP2	ENSG00000106665	7	73703805	73820273	protein_coding	CLIP2	ENSG00000106665	7	73703805	73820273	protein_coding
ENSG00000196865	0.299834	4.63861	2.8226	0.00938052	0.208165	-2.8979	NHLRC2	ENSG00000196865	10	115614420	115676953	protein_coding	NHLRC2	ENSG00000196865	10	115614420	115676953	protein_coding
ENSG00000197050	0.342965	3.40015	2.74393	0.0112606	0.218855	-2.89794	ZNF420	ENSG00000197050	19	37498759	37621216	protein_coding	ZNF420	ENSG00000197050	19	37498759	37621216	protein_coding
ENSG00000137343	-0.683647	3.46044	-2.7447	0.0112405	0.218827	-2.90238	ATAT1	ENSG00000137343	6	30594619	30614600	protein_coding	ATAT1	ENSG00000137343	6	30594619	30614600	protein_coding
ENSG00000167535	-0.246182	4.23105	-2.79849	0.00992265	0.211158	-2.90413	CACNB3	ENSG00000167535	12	49207577	49222724	protein_coding	CACNB3	ENSG00000167535	12	49207577	49222724	protein_coding
ENSG00000197858	-0.262394	5.56791	-2.85017	0.00879509	0.200867	-2.90945	GPAA1	ENSG00000197858	8	145137493	145141119	protein_coding	GPAA1	ENSG00000197858	8	145137493	145141119	protein_coding
ENSG00000198919	0.24398	5.0458	2.83406	0.00913291	0.20578	-2.91051	DZIP3	ENSG00000198919	3	108308529	108413693	protein_coding	DZIP3	ENSG00000198919	3	108308529	108413693	protein_coding
ENSG00000158615	0.19742	6.36517	2.8577	0.00864131	0.200867	-2.91101	PPP1R15B	ENSG00000158615	1	204372515	204380919	protein_coding	PPP1R15B	ENSG00000158615	1	204372515	204380919	protein_coding
ENSG00000123064	-0.217249	4.58942	-2.81393	0.00957208	0.209326	-2.91265	DDX54	ENSG00000123064	12	113594979	113623284	protein_coding	DDX54	ENSG00000123064	12	113594979	113623284	protein_coding
ENSG00000119541	0.236317	5.19735	2.83835	0.00904179	0.204484	-2.91269	VPS4B	ENSG00000119541	18	61056423	61089716	protein_coding	VPS4B	ENSG00000119541	18	61056423	61089716	protein_coding
ENSG00000253729	0.491442	7.56993	2.84685	0.00886374	0.201903	-2.91342	PRKDC	ENSG00000253729	8	48685669	48872743	protein_coding	PRKDC	ENSG00000253729	8	48685669	48872743	protein_coding
ENSG00000124535	-0.249482	4.68335	-2.81755	0.0094916	0.208587	-2.91452	WRNIP1	ENSG00000124535	6	2765648	2787186	protein_coding	WRNIP1	ENSG00000124535	6	2765648	2787186	protein_coding
ENSG00000177868	-0.44524	4.15674	-2.78606	0.0102136	0.212379	-2.9197	CCDC23	ENSG00000177868	1	43272723	43282954	protein_coding	CCDC23	ENSG00000177868	1	43272723	43282954	protein_coding
ENSG00000023287	0.274103	6.09532	2.85106	0.00877686	0.200867	-2.92214	RB1CC1	ENSG00000023287	8	53535016	53658403	protein_coding	RB1CC1	ENSG00000023287	8	53535016	53658403	protein_coding
ENSG00000175826	-0.294204	3.6974	-2.75497	0.0109769	0.217299	-2.92268	CTDNEP1	ENSG00000175826	17	7146910	7155810	protein_coding	CTDNEP1	ENSG00000175826	17	7146910	7155810	protein_coding
ENSG00000164318	-0.427659	2.44188	-2.65307	0.0138731	0.244814	-2.92481	EGFLAM	ENSG00000164318	5	38258511	38465123	protein_coding	EGFLAM	ENSG00000164318	5	38258511	38465123	protein_coding
ENSG00000127483	0.182836	6.3683	2.85018	0.00879492	0.200867	-2.92732	HP1BP3	ENSG00000127483	1	21069154	21113816	protein_coding	HP1BP3	ENSG00000127483	1	21069154	21113816	protein_coding
ENSG00000167700	-0.416386	2.88483	-2.68847	0.0127941	0.234346	-2.92884	MFSD3	ENSG00000167700	8	145734457	145736596	protein_coding	MFSD3	ENSG00000167700	8	145734457	145736596	protein_coding
ENSG00000186432	0.261627	6.22007	2.84631	0.00887486	0.201903	-2.93416	KPNA4	ENSG00000186432	3	160212783	160283376	protein_coding	KPNA4	ENSG00000186432	3	160212783	160283376	protein_coding
ENSG00000172466	0.37056	6.26701	2.84418	0.00891934	0.202522	-2.93828	ZNF24	ENSG00000172466	18	32912176	32925446	protein_coding	ZNF24	ENSG00000172466	18	32912176	32925446	protein_coding
ENSG00000171451	0.390422	3.34117	2.7194	0.0119162	0.22474	-2.93851	DSEL	ENSG00000171451	18	65173819	65184217	protein_coding	DSEL	ENSG00000171451	18	65173819	65184217	protein_coding
ENSG00000100578	0.309761	3.9648	2.76339	0.0107651	0.215283	-2.94108	KIAA0586	ENSG00000100578	14	58894103	59015216	protein_coding	KIAA0586	ENSG00000100578	14	58894103	59015216	protein_coding
ENSG00000104969	-0.270013	5.68543	-2.83775	0.00905446	0.204484	-2.94124	SGTA	ENSG00000104969	19	2754712	2783369	protein_coding	SGTA	ENSG00000104969	19	2754712	2783369	protein_coding
ENSG00000198816	-0.414139	4.1643	-2.7744	0.0104938	0.214256	-2.94489	ZNF358	ENSG00000198816	19	7580178	7585912	protein_coding	ZNF358	ENSG00000198816	19	7580178	7585912	protein_coding
ENSG00000186501	-0.385633	4.36706	-2.78571	0.0102218	0.212379	-2.94663	TMEM222	ENSG00000186501	1	27648651	27662891	protein_coding	TMEM222	ENSG00000186501	1	27648651	27662891	protein_coding
ENSG00000005889	0.246846	5.16309	2.8205	0.00942658	0.208451	-2.94829	ZFX	ENSG00000005889	X	24167290	24234372	protein_coding	ZFX	ENSG00000005889	X	24167290	24234372	protein_coding
ENSG00000109332	0.145317	8.0704	2.82259	0.00938064	0.208165	-2.95127	UBE2D3	ENSG00000109332	4	103715540	103790053	protein_coding	UBE2D3	ENSG00000109332	4	103715540	103790053	protein_coding
ENSG00000124172	-0.189867	7.30636	-2.83322	0.00915076	0.205787	-2.95226	ATP5E	ENSG00000124172	20	57600522	57607437	protein_coding	ATP5E	ENSG00000124172	20	57600522	57607437	protein_coding
ENSG00000083799	0.30047	4.11522	2.76085	0.0108284	0.215545	-2.96724	CYLD	ENSG00000083799	16	50775961	50835846	protein_coding	CYLD	ENSG00000083799	16	50775961	50835846	protein_coding
ENSG00000021826	0.828091	5.20678	2.8047	0.00978022	0.210661	-2.9788	CPS1	ENSG00000021826	2	211342406	211543831	protein_coding	CPS1	ENSG00000021826	2	211342406	211543831	protein_coding
ENSG00000159363	-0.234831	5.00213	-2.80014	0.00988454	0.211158	-2.98037	ATP13A2	ENSG00000159363	1	17312453	17338423	protein_coding	ATP13A2	ENSG00000159363	1	17312453	17338423	protein_coding
ENSG00000148516	0.248078	5.62305	2.81689	0.00950628	0.208587	-2.98209	ZEB1	ENSG00000148516	10	31607424	31818742	protein_coding	ZEB1	ENSG00000148516	10	31607424	31818742	protein_coding
ENSG00000004897	0.227565	6.1726	2.82332	0.00936479	0.208165	-2.98335	CDC27	ENSG00000004897	17	45195069	45266788	protein_coding	CDC27	ENSG00000004897	17	45195069	45266788	protein_coding
ENSG00000128923	0.425629	5.25108	2.80637	0.0097423	0.21023	-2.98339	FAM63B	ENSG00000128923	15	59063391	59154099	protein_coding	FAM63B	ENSG00000128923	15	59063391	59154099	protein_coding
ENSG00000015153	0.315784	3.93656	2.74108	0.011335	0.219574	-2.98424	YAF2	ENSG00000015153	12	42550906	42632151	protein_coding	YAF2	ENSG00000015153	12	42550906	42632151	protein_coding
ENSG00000079691	0.27373	3.92373	2.74014	0.0113595	0.219686	-2.98475	LRRC16A	ENSG00000079691	6	25279306	25620758	protein_coding	LRRC16A	ENSG00000079691	6	25279306	25620758	protein_coding
ENSG00000141858	-0.334625	4.56203	-2.77772	0.0104133	0.213797	-2.98579	SAMD1	ENSG00000141858	19	14198652	14201848	protein_coding	SAMD1	ENSG00000141858	19	14198652	14201848	protein_coding
ENSG00000182087	-0.280279	5.09116	-2.80014	0.00988462	0.211158	-2.98713	TMEM259	ENSG00000182087	19	1009647	1021117	protein_coding	TMEM259	ENSG00000182087	19	1009647	1021117	protein_coding
ENSG00000105953	-0.165254	6.21413	-2.82039	0.00942902	0.208451	-2.99183	OGDH	ENSG00000105953	7	44646171	44748665	protein_coding	OGDH	ENSG00000105953	7	44646171	44748665	protein_coding
ENSG00000151893	0.225866	5.98306	2.81734	0.00949645	0.208587	-2.99289	CACUL1	ENSG00000151893	10	120433679	120514761	protein_coding	CACUL1	ENSG00000151893	10	120433679	120514761	protein_coding
ENSG00000162910	-0.309953	4.27058	-2.75802	0.0108997	0.216134	-2.99328	MRPL55	ENSG00000162910	1	228294380	228297013	protein_coding	MRPL55	ENSG00000162910	1	228294380	228297013	protein_coding
ENSG00000036549	0.317963	5.69459	2.8089	0.00968498	0.209502	-3.00166	ZZZ3	ENSG00000036549	1	78028101	78149104	protein_coding	ZZZ3	ENSG00000036549	1	78028101	78149104	protein_coding
ENSG00000163807	0.336491	5.15941	2.79433	0.0100191	0.211158	-3.00323	KIAA1143	ENSG00000163807	3	44779153	44803154	protein_coding	KIAA1143	ENSG00000163807	3	44779153	44803154	protein_coding
ENSG00000105810	0.383937	7.25761	2.80865	0.00969075	0.209502	-3.00389	CDK6	ENSG00000105810	7	92234235	92465908	protein_coding	CDK6	ENSG00000105810	7	92234235	92465908	protein_coding
ENSG00000136231	0.308734	6.01873	2.81033	0.00965271	0.209502	-3.0078	IGF2BP3	ENSG00000136231	7	23349828	23510086	protein_coding	IGF2BP3	ENSG00000136231	7	23349828	23510086	protein_coding
ENSG00000139266	-0.449298	2.56444	-2.62016	0.0149523	0.253407	-3.00845	2020-03-09	ENSG00000139266	12	58148881	58154190	protein_coding	2020-03-09	ENSG00000139266	12	58148881	58154190	protein_coding
ENSG00000154727	0.230963	4.96082	2.78408	0.0102605	0.212806	-3.01015	GABPA	ENSG00000154727	21	27106881	27144771	protein_coding	GABPA	ENSG00000154727	21	27106881	27144771	protein_coding
ENSG00000171469	0.201856	4.89185	2.78051	0.0103459	0.213512	-3.01182	ZNF561	ENSG00000171469	19	9715356	9732075	protein_coding	ZNF561	ENSG00000171469	19	9715356	9732075	protein_coding
ENSG00000263740	-0.532301	6.68036	-2.80917	0.00967892	0.209502	-3.01632	RN7SL4P	ENSG00000263740	3	15780022	15780315	misc_RNA	RN7SL4P	ENSG00000263740	3	15780022	15780315	misc_RNA
ENSG00000164323	0.240762	5.39706	2.79555	0.00999065	0.211158	-3.01633	KIAA1430	ENSG00000164323	4	186080819	186130658	protein_coding	KIAA1430	ENSG00000164323	4	186080819	186130658	protein_coding
ENSG00000127804	0.253051	4.42289	2.75247	0.0110406	0.217798	-3.02222	METTL16	ENSG00000127804	17	2308856	2415185	protein_coding	METTL16	ENSG00000127804	17	2308856	2415185	protein_coding
ENSG00000106367	-0.317759	4.75492	-2.7659	0.0107026	0.215283	-3.03058	AP1S1	ENSG00000106367	7	100797678	100804877	protein_coding	AP1S1	ENSG00000106367	7	100797678	100804877	protein_coding
ENSG00000164919	-0.161033	6.45389	-2.80201	0.00984158	0.211158	-3.03233	COX6C	ENSG00000164919	8	100885428	100906290	protein_coding	COX6C	ENSG00000164919	8	100885428	100906290	protein_coding
ENSG00000130881	-0.331101	4.38471	-2.74503	0.0112321	0.218827	-3.03448	LRP3	ENSG00000130881	19	33668509	33698694	protein_coding	LRP3	ENSG00000130881	19	33668509	33698694	protein_coding
ENSG00000005486	-0.26602	4.84117	-2.76687	0.0106786	0.215283	-3.03686	RHBDD2	ENSG00000005486	7	75471920	75518244	protein_coding	RHBDD2	ENSG00000005486	7	75471920	75518244	protein_coding
ENSG00000182379	-0.923903	2.34163	-2.58501	0.0161916	0.260163	-3.03749	NXPH4	ENSG00000182379	12	57610578	57620232	protein_coding	NXPH4	ENSG00000182379	12	57610578	57620232	protein_coding
ENSG00000164190	0.289834	5.5912	2.79016	0.0101166	0.21171	-3.03761	NIPBL	ENSG00000164190	5	36876861	37066515	protein_coding	NIPBL	ENSG00000164190	5	36876861	37066515	protein_coding
ENSG00000206560	0.245811	5.00038	2.77211	0.0105495	0.214629	-3.03844	ANKRD28	ENSG00000206560	3	15708743	15901278	protein_coding	ANKRD28	ENSG00000206560	3	15708743	15901278	protein_coding
ENSG00000083312	0.325789	8.2331	2.77754	0.0104176	0.213797	-3.04153	TNPO1	ENSG00000083312	5	72112139	72212560	protein_coding	TNPO1	ENSG00000083312	5	72112139	72212560	protein_coding
ENSG00000056097	0.251068	6.82427	2.7946	0.0100127	0.211158	-3.04302	ZFR	ENSG00000056097	5	32354456	32444867	protein_coding	ZFR	ENSG00000056097	5	32354456	32444867	protein_coding
ENSG00000131669	-0.390534	4.31574	-2.73575	0.0114754	0.220985	-3.04504	NINJ1	ENSG00000131669	9	95883771	95896570	protein_coding	NINJ1	ENSG00000131669	9	95883771	95896570	protein_coding
ENSG00000165752	-0.402505	3.00878	-2.63661	0.0144034	0.24865	-3.04945	STK32C	ENSG00000165752	10	134020996	134145351	protein_coding	STK32C	ENSG00000165752	10	134020996	134145351	protein_coding
ENSG00000102125	-0.435181	2.62181	-2.60177	0.0155893	0.256558	-3.05091	TAZ	ENSG00000102125	X	153639854	153650065	protein_coding	TAZ	ENSG00000102125	X	153639854	153650065	protein_coding
ENSG00000197921	-0.970434	4.69991	-2.74793	0.0111569	0.21803	-3.05364	HES5	ENSG00000197921	1	2460184	2461684	protein_coding	HES5	ENSG00000197921	1	2460184	2461684	protein_coding
ENSG00000101457	-0.261333	3.80482	-2.69737	0.0125354	0.232103	-3.05761	DNTTIP1	ENSG00000101457	20	44420576	44440066	protein_coding	DNTTIP1	ENSG00000101457	20	44420576	44440066	protein_coding
ENSG00000079462	-0.495535	4.8139	-2.75396	0.0110025	0.217439	-3.06048	PAFAH1B3	ENSG00000079462	19	42801185	42807698	protein_coding	PAFAH1B3	ENSG00000079462	19	42801185	42807698	protein_coding
ENSG00000134265	0.2084	5.13738	2.76666	0.0106836	0.215283	-3.06095	NAPG	ENSG00000134265	18	10525902	10552758	protein_coding	NAPG	ENSG00000134265	18	10525902	10552758	protein_coding
ENSG00000175548	0.547169	2.88441	2.62016	0.0149523	0.253407	-3.06183	ALG10B	ENSG00000175548	12	38710380	38717784	protein_coding	ALG10B	ENSG00000175548	12	38710380	38717784	protein_coding
ENSG00000260822	0.486902	2.87319	2.61805	0.0150241	0.253651	-3.06532	GS1-358P8.4	ENSG00000260822	X	24563633	24568583	sense_overlapping	GS1-358P8.4	ENSG00000260822	X	24563633	24568583	sense_overlapping
ENSG00000107560	0.3396	4.1707	2.7158	0.0120154	0.225362	-3.06752	RAB11FIP2	ENSG00000107560	10	119764427	119806114	protein_coding	RAB11FIP2	ENSG00000107560	10	119764427	119806114	protein_coding
ENSG00000130558	-0.529323	4.54403	-2.73502	0.0114947	0.220985	-3.07266	OLFM1	ENSG00000130558	9	137967268	138013025	protein_coding	OLFM1	ENSG00000130558	9	137967268	138013025	protein_coding
ENSG00000205339	0.279714	7.46479	2.77364	0.0105121	0.214256	-3.07346	IPO7	ENSG00000205339	11	9406169	9469673	protein_coding	IPO7	ENSG00000205339	11	9406169	9469673	protein_coding
ENSG00000145495	0.297899	6.19654	2.78038	0.0103491	0.213512	-3.07486	2020-03-06	ENSG00000145495	5	10353815	10440500	protein_coding	2020-03-06	ENSG00000145495	5	10353815	10440500	protein_coding
ENSG00000169567	-0.155169	7.41895	-2.77361	0.010513	0.214256	-3.07627	HINT1	ENSG00000169567	5	130494720	130507428	protein_coding	HINT1	ENSG00000169567	5	130494720	130507428	protein_coding
ENSG00000181555	0.249286	5.43054	2.76733	0.0106672	0.215283	-3.07838	SETD2	ENSG00000181555	3	47057919	47205457	protein_coding	SETD2	ENSG00000181555	3	47057919	47205457	protein_coding
ENSG00000163349	0.261725	5.3753	2.76471	0.010732	0.215283	-3.08071	HIPK1	ENSG00000163349	1	114471814	114520426	protein_coding	HIPK1	ENSG00000163349	1	114471814	114520426	protein_coding
ENSG00000144283	0.235324	4.97377	2.75066	0.0110869	0.218006	-3.08149	PKP4	ENSG00000144283	2	159313476	159539391	protein_coding	PKP4	ENSG00000144283	2	159313476	159539391	protein_coding
ENSG00000126777	0.33663	5.67908	2.76375	0.0107561	0.215283	-3.09675	KTN1	ENSG00000126777	14	56025790	56168244	protein_coding	KTN1	ENSG00000126777	14	56025790	56168244	protein_coding
ENSG00000214706	-0.255353	3.98668	-2.6894	0.0127668	0.234346	-3.09949	IFRD2	ENSG00000214706	3	50325163	50330349	protein_coding	IFRD2	ENSG00000214706	3	50325163	50330349	protein_coding
ENSG00000185504	-0.25362	4.49067	-2.719	0.0119272	0.22474	-3.10142	C17orf70	ENSG00000185504	17	79506911	79520987	protein_coding	C17orf70	ENSG00000185504	17	79506911	79520987	protein_coding
ENSG00000183808	0.296497	4.70451	2.72903	0.0116546	0.222628	-3.10172	RBM12B	ENSG00000183808	8	94741584	94753245	protein_coding	RBM12B	ENSG00000183808	8	94741584	94753245	protein_coding
ENSG00000142546	-0.319029	5.2104	-2.74772	0.0111624	0.21803	-3.10662	NOSIP	ENSG00000142546	19	50058968	50093519	protein_coding	NOSIP	ENSG00000142546	19	50058968	50093519	protein_coding
ENSG00000011405	0.292888	5.73826	2.76003	0.010849	0.215545	-3.10719	PIK3C2A	ENSG00000011405	11	17099277	17229530	protein_coding	PIK3C2A	ENSG00000011405	11	17099277	17229530	protein_coding
ENSG00000109133	0.314037	6.01945	2.76357	0.0107604	0.215283	-3.10746	TMEM33	ENSG00000109133	4	41937137	41962589	protein_coding	TMEM33	ENSG00000109133	4	41937137	41962589	protein_coding
ENSG00000116062	0.211451	6.79412	2.76168	0.0108076	0.215545	-3.11378	MSH6	ENSG00000116062	2	47922669	48037240	protein_coding	MSH6	ENSG00000116062	2	47922669	48037240	protein_coding
ENSG00000056998	-0.249584	3.8123	-2.66832	0.0133983	0.23976	-3.1181	GYG2	ENSG00000056998	X	2746829	2800859	protein_coding	GYG2	ENSG00000056998	X	2746829	2800859	protein_coding
ENSG00000122386	-0.453701	2.88674	-2.58555	0.0161719	0.260163	-3.13048	ZNF205	ENSG00000122386	16	3162561	3170518	protein_coding	ZNF205	ENSG00000122386	16	3162561	3170518	protein_coding
ENSG00000088826	-0.351098	2.99363	-2.59506	0.0158279	0.258419	-3.13141	SMOX	ENSG00000088826	20	4101627	4168394	protein_coding	SMOX	ENSG00000088826	20	4101627	4168394	protein_coding
ENSG00000099341	-0.16863	7.05883	-2.75179	0.0110578	0.217798	-3.13171	PSMD8	ENSG00000099341	19	38865176	38874464	protein_coding	PSMD8	ENSG00000099341	19	38865176	38874464	protein_coding
ENSG00000197928	0.286383	4.15287	2.68285	0.0129599	0.235683	-3.13393	ZNF677	ENSG00000197928	19	53731577	53758151	protein_coding	ZNF677	ENSG00000197928	19	53731577	53758151	protein_coding
ENSG00000198327	0.631334	6.12791	2.74789	0.0111581	0.21803	-3.13927	HIST1H4F	ENSG00000198327	6	26240561	26240976	protein_coding	HIST1H4F	ENSG00000198327	6	26240561	26240976	protein_coding
ENSG00000102924	-1.18208	2.56531	-2.54414	0.0177527	0.274067	-3.14122	CBLN1	ENSG00000102924	16	49311828	49315742	protein_coding	CBLN1	ENSG00000102924	16	49311828	49315742	protein_coding
ENSG00000100888	0.27413	6.23949	2.74924	0.0111232	0.21803	-3.14131	CHD8	ENSG00000100888	14	21853353	21924285	protein_coding	CHD8	ENSG00000100888	14	21853353	21924285	protein_coding
ENSG00000128915	0.264479	5.33693	2.73333	0.0115396	0.220985	-3.14442	NARG2	ENSG00000128915	15	60711808	60771359	protein_coding	NARG2	ENSG00000128915	15	60711808	60771359	protein_coding
ENSG00000089335	0.232538	4.59256	2.70308	0.012372	0.22944	-3.14453	ZNF302	ENSG00000089335	19	35168544	35177302	protein_coding	ZNF302	ENSG00000089335	19	35168544	35177302	protein_coding
ENSG00000009307	0.209504	9.07411	2.71189	0.012124	0.22627	-3.15132	CSDE1	ENSG00000009307	1	115259534	115301297	protein_coding	CSDE1	ENSG00000009307	1	115259534	115301297	protein_coding
ENSG00000167178	-0.484664	3.36363	-2.61329	0.0151876	0.253681	-3.15526	ISLR2	ENSG00000167178	15	74392652	74430881	protein_coding	ISLR2	ENSG00000167178	15	74392652	74430881	protein_coding
ENSG00000112159	0.493703	5.68836	2.73453	0.0115078	0.220985	-3.15701	MDN1	ENSG00000112159	6	90352218	90529442	protein_coding	MDN1	ENSG00000112159	6	90352218	90529442	protein_coding
ENSG00000091009	0.310415	5.63033	2.73391	0.0115242	0.220985	-3.15758	RBM27	ENSG00000091009	5	145583113	145718814	protein_coding	RBM27	ENSG00000091009	5	145583113	145718814	protein_coding
ENSG00000155096	0.18009	7.77681	2.72784	0.0116866	0.22271	-3.16136	AZIN1	ENSG00000155096	8	103838585	103906092	protein_coding	AZIN1	ENSG00000155096	8	103838585	103906092	protein_coding
ENSG00000181827	0.365948	3.82095	2.64048	0.0142772	0.247198	-3.17388	RFX7	ENSG00000181827	15	56379478	56535483	protein_coding	RFX7	ENSG00000181827	15	56379478	56535483	protein_coding
ENSG00000185716	0.351957	3.06015	2.57842	0.0164345	0.261667	-3.17622	C16orf52	ENSG00000185716	16	22018959	22098855	protein_coding	C16orf52	ENSG00000185716	16	22018959	22098855	protein_coding
ENSG00000157077	0.256312	4.71245	2.69352	0.0126465	0.233423	-3.17634	ZFYVE9	ENSG00000157077	1	52608046	52812358	protein_coding	ZFYVE9	ENSG00000157077	1	52608046	52812358	protein_coding
ENSG00000198146	0.23391	5.51151	2.72213	0.0118414	0.22474	-3.1779	ZNF770	ENSG00000198146	15	35270542	35280488	protein_coding	ZNF770	ENSG00000198146	15	35270542	35280488	protein_coding
ENSG00000183889	-0.40834	2.06221	-2.48858	0.0201004	0.291996	-3.1802	NPIPA7	ENSG00000183889	16	16411301	16444447	protein_coding	NPIPA7	ENSG00000183889	16	16411301	16444447	protein_coding
ENSG00000114978	0.287557	6.69045	2.72871	0.0116633	0.222628	-3.18414	MOB1A	ENSG00000114978	2	74379655	74406025	protein_coding	MOB1A	ENSG00000114978	2	74379655	74406025	protein_coding
ENSG00000085872	-0.306191	3.37222	-2.59654	0.0157749	0.258273	-3.19299	CHERP	ENSG00000085872	19	16628700	16653341	protein_coding	CHERP	ENSG00000085872	19	16628700	16653341	protein_coding
ENSG00000115020	0.316513	5.65564	2.7172	0.0119766	0.225309	-3.19441	PIKFYVE	ENSG00000115020	2	209130991	209223475	protein_coding	PIKFYVE	ENSG00000115020	2	209130991	209223475	protein_coding
ENSG00000167657	-0.314195	5.50026	-2.71431	0.0120565	0.225728	-3.19457	DAPK3	ENSG00000167657	19	3958451	3971121	protein_coding	DAPK3	ENSG00000167657	19	3958451	3971121	protein_coding
ENSG00000108946	0.26526	7.12324	2.71988	0.0119031	0.22474	-3.19577	PRKAR1A	ENSG00000108946	17	66507921	66547460	protein_coding	PRKAR1A	ENSG00000108946	17	66507921	66547460	protein_coding
ENSG00000259623	0.28017	3.95243	2.6394	0.0143123	0.24744	-3.19591	RP11-156E6.1	ENSG00000259623	17	40004770	40007699	sense_overlapping	RP11-156E6.1	ENSG00000259623	17	40004770	40007699	sense_overlapping
ENSG00000069275	0.275787	8.11281	2.70382	0.0123509	0.22941	-3.20074	NUCKS1	ENSG00000069275	1	205681947	205719404	protein_coding	NUCKS1	ENSG00000069275	1	205681947	205719404	protein_coding
ENSG00000201998	-0.584576	2.39729	-2.50442	0.0194035	0.285633	-3.20095	SNORA23	ENSG00000201998	11	9450320	9450501	snoRNA	SNORA23	ENSG00000201998	11	9450320	9450501	snoRNA
ENSG00000153179	0.439597	4.43457	2.66375	0.013539	0.240809	-3.20519	RASSF3	ENSG00000153179	12	65004293	65091347	protein_coding	RASSF3	ENSG00000153179	12	65004293	65091347	protein_coding
ENSG00000046651	0.276329	3.71299	2.61699	0.0150605	0.253651	-3.20532	OFD1	ENSG00000046651	X	13752832	13787480	protein_coding	OFD1	ENSG00000046651	X	13752832	13787480	protein_coding
ENSG00000156873	-0.355469	3.35777	-2.58476	0.0162007	0.260163	-3.21359	PHKG2	ENSG00000156873	16	30759591	30772490	protein_coding	PHKG2	ENSG00000156873	16	30759591	30772490	protein_coding
ENSG00000122482	0.299856	6.48777	2.71237	0.0121106	0.22627	-3.21959	ZNF644	ENSG00000122482	1	91380859	91487829	protein_coding	ZNF644	ENSG00000122482	1	91380859	91487829	protein_coding
ENSG00000141552	-0.24314	5.27719	-2.69605	0.0125733	0.232438	-3.21982	ANAPC11	ENSG00000141552	17	79848666	79858867	protein_coding	ANAPC11	ENSG00000141552	17	79848666	79858867	protein_coding
ENSG00000131269	0.209609	4.89606	2.68089	0.0130181	0.235683	-3.22084	ABCB7	ENSG00000131269	X	74273115	74376567	protein_coding	ABCB7	ENSG00000131269	X	74273115	74376567	protein_coding
ENSG00000145375	0.341906	3.7963	2.61376	0.0151712	0.253681	-3.22299	SPATA5	ENSG00000145375	4	123844229	124240605	protein_coding	SPATA5	ENSG00000145375	4	123844229	124240605	protein_coding
ENSG00000166747	0.19801	6.15538	2.7094	0.0121936	0.227049	-3.22494	AP1G1	ENSG00000166747	16	71762913	71843104	protein_coding	AP1G1	ENSG00000166747	16	71762913	71843104	protein_coding
ENSG00000178026	-0.58558	2.19819	-2.47345	0.0207879	0.296152	-3.22497	FAM211B	ENSG00000178026	22	24981588	24989175	protein_coding	FAM211B	ENSG00000178026	22	24981588	24989175	protein_coding
ENSG00000204237	-0.427587	2.99707	-2.54571	0.0176905	0.274067	-3.22753	OXLD1	ENSG00000204237	17	79632066	79633665	protein_coding	OXLD1	ENSG00000204237	17	79632066	79633665	protein_coding
ENSG00000115827	0.325025	3.91672	2.62059	0.014938	0.253407	-3.22867	DCAF17	ENSG00000115827	2	172290727	172341562	protein_coding	DCAF17	ENSG00000115827	2	172290727	172341562	protein_coding
ENSG00000085511	0.262427	5.12902	2.68643	0.0128539	0.234346	-3.22867	MAP3K4	ENSG00000085511	6	161412759	161538417	protein_coding	MAP3K4	ENSG00000085511	6	161412759	161538417	protein_coding
ENSG00000135847	-0.220027	5.24568	-2.6899	0.012752	0.234346	-3.23054	ACBD6	ENSG00000135847	1	180244515	180472089	protein_coding	ACBD6	ENSG00000135847	1	180244515	180472089	protein_coding
ENSG00000185800	-0.258404	3.56532	-2.59328	0.0158918	0.258743	-3.23264	DMWD	ENSG00000185800	19	46286205	46296060	protein_coding	DMWD	ENSG00000185800	19	46286205	46296060	protein_coding
ENSG00000105767	-0.407671	4.01439	-2.62396	0.0148239	0.253229	-3.23525	CADM4	ENSG00000105767	19	44126520	44143991	protein_coding	CADM4	ENSG00000105767	19	44126520	44143991	protein_coding
ENSG00000138592	0.239391	4.79144	2.66752	0.0134227	0.23983	-3.23907	USP8	ENSG00000138592	15	50716577	50793280	protein_coding	USP8	ENSG00000138592	15	50716577	50793280	protein_coding
ENSG00000081842	0.44188	2.0078	2.45105	0.0218457	0.303847	-3.24423	PCDHA6	ENSG00000081842	5	140207563	140391929	protein_coding	PCDHA6	ENSG00000081842	5	140207563	140391929	protein_coding
ENSG00000106299	0.207236	5.50653	2.68992	0.0127514	0.234346	-3.24515	WASL	ENSG00000106299	7	123321989	123389121	protein_coding	WASL	ENSG00000106299	7	123321989	123389121	protein_coding
ENSG00000183475	0.275915	3.69496	2.59512	0.0158256	0.258419	-3.24559	ASB7	ENSG00000183475	15	101142739	101191910	protein_coding	ASB7	ENSG00000183475	15	101142739	101191910	protein_coding
ENSG00000241697	-0.65731	1.98246	-2.4437	0.0222039	0.306288	-3.24895	TMEFF1	ENSG00000241697	9	103204560	103339918	protein_coding	TMEFF1	ENSG00000241697	9	103204560	103339918	protein_coding
ENSG00000143862	-0.284074	4.79554	-2.66198	0.0135936	0.24105	-3.25148	ARL8A	ENSG00000143862	1	202102532	202113869	protein_coding	ARL8A	ENSG00000143862	1	202102532	202113869	protein_coding
ENSG00000168813	0.381835	3.99547	2.61407	0.0151605	0.253681	-3.25153	ZNF507	ENSG00000168813	19	32836500	32878573	protein_coding	ZNF507	ENSG00000168813	19	32836500	32878573	protein_coding
ENSG00000199883	-0.674833	2.88309	-2.51526	0.0189395	0.283224	-3.25369	RN7SKP90	ENSG00000199883	11	16863800	16864134	misc_RNA	RN7SKP90	ENSG00000199883	11	16863800	16864134	misc_RNA
ENSG00000167967	-0.290144	3.71304	-2.59376	0.0158744	0.258743	-3.25419	E4F1	ENSG00000167967	16	2273567	2285743	protein_coding	E4F1	ENSG00000167967	16	2273567	2285743	protein_coding
ENSG00000163382	-0.200597	5.17916	-2.67592	0.0131673	0.237436	-3.25507	APOA1BP	ENSG00000163382	1	156561554	156564091	protein_coding	APOA1BP	ENSG00000163382	1	156561554	156564091	protein_coding
ENSG00000173267	-0.482051	4.69082	-2.64992	0.0139732	0.244823	-3.26536	SNCG	ENSG00000173267	10	88718375	88723017	protein_coding	SNCG	ENSG00000173267	10	88718375	88723017	protein_coding
ENSG00000163481	-0.260746	3.76223	-2.59173	0.0159474	0.259092	-3.26588	RNF25	ENSG00000163481	2	219528587	219537134	protein_coding	RNF25	ENSG00000163481	2	219528587	219537134	protein_coding
ENSG00000141759	-0.232838	5.60272	-2.68176	0.0129922	0.235683	-3.26793	TXNL4A	ENSG00000141759	18	77732867	77793949	protein_coding	TXNL4A	ENSG00000141759	18	77732867	77793949	protein_coding
ENSG00000196646	0.289298	3.70834	2.58507	0.0161894	0.260163	-3.26867	ZNF136	ENSG00000196646	19	12273879	12300064	protein_coding	ZNF136	ENSG00000196646	19	12273879	12300064	protein_coding
ENSG00000138095	0.194062	7.52293	2.6801	0.0130416	0.235683	-3.26889	LRPPRC	ENSG00000138095	2	44113647	44223144	protein_coding	LRPPRC	ENSG00000138095	2	44113647	44223144	protein_coding
ENSG00000105669	-0.251471	5.99722	-2.6877	0.0128165	0.234346	-3.26904	COPE	ENSG00000105669	19	19010323	19030206	protein_coding	COPE	ENSG00000105669	19	19010323	19030206	protein_coding
ENSG00000104517	0.277784	6.43977	2.68635	0.0128562	0.234346	-3.27435	UBR5	ENSG00000104517	8	103265240	103425069	protein_coding	UBR5	ENSG00000104517	8	103265240	103425069	protein_coding
ENSG00000161677	-0.52928	2.06109	-2.43395	0.0226868	0.308956	-3.27448	JOSD2	ENSG00000161677	19	51009255	51014610	protein_coding	JOSD2	ENSG00000161677	19	51009255	51014610	protein_coding
ENSG00000176273	0.364336	2.50811	2.47447	0.020741	0.295843	-3.27935	SLC35G1	ENSG00000176273	10	95653730	95715819	protein_coding	SLC35G1	ENSG00000176273	10	95653730	95715819	protein_coding
ENSG00000109103	-0.370913	4.80756	-2.64661	0.0140791	0.245522	-3.28382	UNC119	ENSG00000109103	17	26873725	26879686	protein_coding	UNC119	ENSG00000109103	17	26873725	26879686	protein_coding
ENSG00000185627	-0.202671	6.33176	-2.68121	0.0130086	0.235683	-3.28726	PSMD13	ENSG00000185627	11	236546	252983	protein_coding	PSMD13	ENSG00000185627	11	236546	252983	protein_coding
ENSG00000179364	-0.183653	4.98254	-2.6524	0.0138944	0.244814	-3.28856	PACS2	ENSG00000179364	14	105766900	105864484	protein_coding	PACS2	ENSG00000179364	14	105766900	105864484	protein_coding
ENSG00000124074	-0.446282	2.57596	-2.47226	0.0208432	0.29622	-3.28991	ENKD1	ENSG00000124074	16	67696848	67701168	protein_coding	ENKD1	ENSG00000124074	16	67696848	67701168	protein_coding
ENSG00000166225	0.285203	4.26009	2.61263	0.0152101	0.253681	-3.29109	FRS2	ENSG00000166225	12	69864129	69973562	protein_coding	FRS2	ENSG00000166225	12	69864129	69973562	protein_coding
ENSG00000103540	0.298396	4.08876	2.60133	0.0156046	0.256558	-3.29153	CCP110	ENSG00000103540	16	19535133	19564730	protein_coding	CCP110	ENSG00000103540	16	19535133	19564730	protein_coding
ENSG00000108506	0.240902	4.55713	2.62944	0.0146405	0.250996	-3.2926	INTS2	ENSG00000108506	17	59942731	60005377	protein_coding	INTS2	ENSG00000108506	17	59942731	60005377	protein_coding
ENSG00000167600	-0.702244	2.26164	-2.43834	0.0224681	0.308079	-3.29472	CYP2S1	ENSG00000167600	19	41698954	41713444	protein_coding	CYP2S1	ENSG00000167600	19	41698954	41713444	protein_coding
ENSG00000164897	-0.44836	3.85166	-2.58163	0.0163155	0.260535	-3.29681	TMUB1	ENSG00000164897	7	150778167	150780633	protein_coding	TMUB1	ENSG00000164897	7	150778167	150780633	protein_coding
ENSG00000189091	0.156404	7.40736	2.66638	0.0134577	0.24009	-3.30087	SF3B3	ENSG00000189091	16	70557691	70608820	protein_coding	SF3B3	ENSG00000189091	16	70557691	70608820	protein_coding
ENSG00000153707	0.24056	6.13145	2.67273	0.0132635	0.238113	-3.30098	PTPRD	ENSG00000153707	9	8314246	10612723	protein_coding	PTPRD	ENSG00000153707	9	8314246	10612723	protein_coding
ENSG00000109654	0.199333	6.60486	2.67266	0.0132657	0.238113	-3.30295	TRIM2	ENSG00000109654	4	154073494	154260472	protein_coding	TRIM2	ENSG00000109654	4	154073494	154260472	protein_coding
ENSG00000127481	0.332606	6.38651	2.67103	0.0133155	0.238642	-3.30594	UBR4	ENSG00000127481	1	19401000	19536770	protein_coding	UBR4	ENSG00000127481	1	19401000	19536770	protein_coding
ENSG00000124198	0.296557	5.75527	2.66509	0.0134976	0.240437	-3.30727	ARFGEF2	ENSG00000124198	20	47538427	47653230	protein_coding	ARFGEF2	ENSG00000124198	20	47538427	47653230	protein_coding
ENSG00000113194	0.167431	5.68595	2.66295	0.0135637	0.240884	-3.30971	FAF2	ENSG00000113194	5	175874629	175937075	protein_coding	FAF2	ENSG00000113194	5	175874629	175937075	protein_coding
ENSG00000125676	0.280284	5.01338	2.6423	0.0142181	0.246995	-3.31056	THOC2	ENSG00000125676	X	122734412	122866906	protein_coding	THOC2	ENSG00000125676	X	122734412	122866906	protein_coding
ENSG00000121211	-0.419538	2.57548	-2.46249	0.0212997	0.299735	-3.31139	MND1	ENSG00000121211	4	154265801	154336270	protein_coding	MND1	ENSG00000121211	4	154265801	154336270	protein_coding
ENSG00000113790	0.409898	2.65819	2.47094	0.0209041	0.296727	-3.31225	EHHADH	ENSG00000113790	3	184908412	184999778	protein_coding	EHHADH	ENSG00000113790	3	184908412	184999778	protein_coding
ENSG00000171763	-0.243597	3.4797	-2.54369	0.0177707	0.274067	-3.31693	SPATA5L1	ENSG00000171763	15	45694529	45713617	protein_coding	SPATA5L1	ENSG00000171763	15	45694529	45713617	protein_coding
ENSG00000108523	-0.233202	5.24458	-2.64786	0.0140389	0.245458	-3.31785	RNF167	ENSG00000108523	17	4843303	4848517	protein_coding	RNF167	ENSG00000108523	17	4843303	4848517	protein_coding
ENSG00000177674	-0.313399	4.02841	-2.58333	0.0162532	0.260418	-3.32071	AGTRAP	ENSG00000177674	1	11796141	11814859	protein_coding	AGTRAP	ENSG00000177674	1	11796141	11814859	protein_coding
ENSG00000131127	0.332666	4.00693	2.57697	0.0164883	0.261873	-3.32941	ZNF141	ENSG00000131127	4	331603	378653	protein_coding	ZNF141	ENSG00000131127	4	331603	378653	protein_coding
ENSG00000213722	-0.346601	5.81301	-2.6547	0.0138216	0.244724	-3.33243	DDAH2	ENSG00000213722	6	31694815	31698394	protein_coding	DDAH2	ENSG00000213722	6	31694815	31698394	protein_coding
ENSG00000189298	0.300141	2.89063	2.48147	0.0204208	0.294135	-3.33451	ZKSCAN3	ENSG00000189298	6	28317691	28336947	protein_coding	ZKSCAN3	ENSG00000189298	6	28317691	28336947	protein_coding
ENSG00000160710	0.159174	7.13365	2.6533	0.0138659	0.244814	-3.33512	ADAR	ENSG00000160710	1	154554538	154600475	protein_coding	ADAR	ENSG00000160710	1	154554538	154600475	protein_coding
ENSG00000131143	-0.225602	7.46517	-2.64748	0.0140513	0.245458	-3.33962	COX4I1	ENSG00000131143	16	85832239	85840650	protein_coding	COX4I1	ENSG00000131143	16	85832239	85840650	protein_coding
ENSG00000105700	-0.24212	4.64316	-2.61066	0.0152783	0.253681	-3.3417	KXD1	ENSG00000105700	19	18668572	18680197	protein_coding	KXD1	ENSG00000105700	19	18668572	18680197	protein_coding
ENSG00000114631	-0.356692	4.78756	-2.61721	0.0150527	0.253651	-3.34279	PODXL2	ENSG00000114631	3	127348024	127391652	protein_coding	PODXL2	ENSG00000114631	3	127348024	127391652	protein_coding
ENSG00000123933	-0.285254	6.10833	-2.65155	0.0139213	0.244814	-3.34662	MXD4	ENSG00000123933	4	2249159	2264021	protein_coding	MXD4	ENSG00000123933	4	2249159	2264021	protein_coding
ENSG00000256223	0.291618	3.21048	2.50247	0.019488	0.285633	-3.34759	ZNF10	ENSG00000256223	12	133707161	133736051	protein_coding	ZNF10	ENSG00000256223	12	133707161	133736051	protein_coding
ENSG00000014824	0.149377	6.42121	2.65124	0.013931	0.244814	-3.34842	SLC30A9	ENSG00000014824	4	41992489	42092474	protein_coding	SLC30A9	ENSG00000014824	4	41992489	42092474	protein_coding
ENSG00000099804	-0.277469	5.76265	-2.64606	0.0140968	0.245522	-3.34865	CDC34	ENSG00000099804	19	531714	542097	protein_coding	CDC34	ENSG00000099804	19	531714	542097	protein_coding
ENSG00000167614	-0.767382	5.18671	-2.62804	0.0146871	0.25133	-3.3506	TTYH1	ENSG00000167614	19	54926393	54948080	protein_coding	TTYH1	ENSG00000167614	19	54926393	54948080	protein_coding
ENSG00000125995	-0.250839	5.35211	-2.63362	0.0145019	0.249981	-3.35421	ROMO1	ENSG00000125995	20	34287194	34288906	protein_coding	ROMO1	ENSG00000125995	20	34287194	34288906	protein_coding
ENSG00000152484	0.201315	4.78997	2.61079	0.0152739	0.253681	-3.35568	USP12	ENSG00000152484	13	27640293	27746033	protein_coding	USP12	ENSG00000152484	13	27640293	27746033	protein_coding
ENSG00000196814	-0.319359	3.90015	-2.55613	0.0172807	0.271762	-3.35727	MVB12B	ENSG00000196814	9	129089128	129269320	protein_coding	MVB12B	ENSG00000196814	9	129089128	129269320	protein_coding
ENSG00000197837	-0.265579	5.79934	-2.64213	0.0142234	0.246995	-3.35808	HIST4H4	ENSG00000197837	12	14920933	14924065	protein_coding	HIST4H4	ENSG00000197837	12	14920933	14924065	protein_coding
ENSG00000253873	-0.537206	2.05289	-2.38787	0.0251036	0.324192	-3.36152	PCDHGA11	ENSG00000253873	5	140800762	140891835	protein_coding	PCDHGA11	ENSG00000253873	5	140800762	140891835	protein_coding
ENSG00000131051	0.154099	6.96147	2.64118	0.0142544	0.247167	-3.3639	RBM39	ENSG00000131051	20	34291531	34330234	protein_coding	RBM39	ENSG00000131051	20	34291531	34330234	protein_coding
ENSG00000034677	0.219809	5.08581	2.61863	0.0150043	0.253651	-3.36578	RNF19A	ENSG00000034677	8	101269288	101348446	protein_coding	RNF19A	ENSG00000034677	8	101269288	101348446	protein_coding
ENSG00000103152	-0.459671	3.85651	-2.5432	0.0177902	0.274067	-3.37412	MPG	ENSG00000103152	16	127006	135852	protein_coding	MPG	ENSG00000103152	16	127006	135852	protein_coding
ENSG00000166135	0.194326	5.24501	2.61995	0.0149596	0.253407	-3.37468	HIF1AN	ENSG00000166135	10	102288829	102319755	protein_coding	HIF1AN	ENSG00000166135	10	102288829	102319755	protein_coding
ENSG00000165322	0.153471	5.63063	2.63043	0.0146073	0.250996	-3.37481	ARHGAP12	ENSG00000165322	10	32094365	32217742	protein_coding	ARHGAP12	ENSG00000165322	10	32094365	32217742	protein_coding
ENSG00000101224	-0.259242	4.95105	-2.60834	0.0153588	0.254323	-3.37627	CDC25B	ENSG00000101224	20	3767578	3786762	protein_coding	CDC25B	ENSG00000101224	20	3767578	3786762	protein_coding
ENSG00000140807	-0.372715	2.34386	-2.40452	0.0242041	0.319944	-3.37878	NKD1	ENSG00000140807	16	50582241	50670647	protein_coding	NKD1	ENSG00000140807	16	50582241	50670647	protein_coding
ENSG00000196365	-0.271158	5.67365	-2.62926	0.0146462	0.250996	-3.37986	LONP1	ENSG00000196365	19	5691845	5720583	protein_coding	LONP1	ENSG00000196365	19	5691845	5720583	protein_coding
ENSG00000213563	-0.572671	3.42747	-2.50327	0.0194534	0.285633	-3.38317	C8orf82	ENSG00000213563	8	145751117	145754516	protein_coding	C8orf82	ENSG00000213563	8	145751117	145754516	protein_coding
ENSG00000176108	-0.326837	3.02818	-2.46633	0.0211191	0.298695	-3.38706	CHMP6	ENSG00000176108	17	78965398	78983317	protein_coding	CHMP6	ENSG00000176108	17	78965398	78983317	protein_coding
ENSG00000100908	-0.365823	2.63341	-2.42761	0.0230058	0.311854	-3.38926	EMC9	ENSG00000100908	14	24608174	24610797	protein_coding	EMC9	ENSG00000100908	14	24608174	24610797	protein_coding
ENSG00000197991	0.435106	3.28097	2.48526	0.0202493	0.292742	-3.38929	PCDH20	ENSG00000197991	13	61983818	62002220	protein_coding	PCDH20	ENSG00000197991	13	61983818	62002220	protein_coding
ENSG00000112096	0.188429	6.14436	2.6297	0.0146318	0.250996	-3.39083	SOD2	ENSG00000112096	6	160090089	160183561	protein_coding	SOD2	ENSG00000112096	6	160090089	160183561	protein_coding
ENSG00000146587	0.335054	4.02893	2.54744	0.0176217	0.274067	-3.39127	RBAK	ENSG00000146587	7	5085452	5109119	protein_coding	RBAK	ENSG00000146587	7	5085452	5109119	protein_coding
ENSG00000008869	0.205831	4.54965	2.57799	0.0164503	0.261667	-3.39704	HEATR5B	ENSG00000008869	2	37195526	37311485	protein_coding	HEATR5B	ENSG00000008869	2	37195526	37311485	protein_coding
ENSG00000136021	0.254942	5.93188	2.62344	0.0148413	0.253229	-3.39902	SCYL2	ENSG00000136021	12	100660918	100735502	protein_coding	SCYL2	ENSG00000136021	12	100660918	100735502	protein_coding
ENSG00000272579	0.417173	2.0342	2.36301	0.0265034	0.330751	-3.40533	RP11-101E13.5	ENSG00000272579	1	193059996	193060686	antisense	RP11-101E13.5	ENSG00000272579	1	193059996	193060686	antisense
ENSG00000156381	-0.6033	1.96956	-2.35112	0.0271984	0.332585	-3.40641	ANKRD9	ENSG00000156381	14	102973179	102976136	protein_coding	ANKRD9	ENSG00000156381	14	102973179	102976136	protein_coding
ENSG00000137574	0.274007	4.75289	2.58312	0.0162609	0.260418	-3.40709	TGS1	ENSG00000137574	8	56685701	56738007	protein_coding	TGS1	ENSG00000137574	8	56685701	56738007	protein_coding
ENSG00000135316	0.282709	6.55962	2.62141	0.0149099	0.253407	-3.40883	SYNCRIP	ENSG00000135316	6	86318053	86353510	protein_coding	SYNCRIP	ENSG00000135316	6	86318053	86353510	protein_coding
ENSG00000185262	-0.325011	3.28202	-2.47869	0.0205475	0.294874	-3.41016	UBALD2	ENSG00000185262	17	74261283	74267375	protein_coding	UBALD2	ENSG00000185262	17	74261283	74267375	protein_coding
ENSG00000184924	-0.403991	3.67709	-2.51141	0.0191028	0.283499	-3.41116	PTRHD1	ENSG00000184924	2	25012603	25016251	protein_coding	PTRHD1	ENSG00000184924	2	25012603	25016251	protein_coding
ENSG00000090273	-0.310186	5.43659	-2.60798	0.0153716	0.254323	-3.41186	NUDC	ENSG00000090273	1	27226729	27273353	protein_coding	NUDC	ENSG00000090273	1	27226729	27273353	protein_coding
ENSG00000107771	0.263288	5.21164	2.59812	0.0157186	0.25771	-3.41646	CCSER2	ENSG00000107771	10	86088342	86278273	protein_coding	CCSER2	ENSG00000107771	10	86088342	86278273	protein_coding
ENSG00000112996	0.300256	5.55539	2.60768	0.015382	0.254323	-3.41695	MRPS30	ENSG00000112996	5	44809027	44820530	protein_coding	MRPS30	ENSG00000112996	5	44809027	44820530	protein_coding
ENSG00000178502	0.247414	3.74507	2.51349	0.0190143	0.28326	-3.41755	KLHL11	ENSG00000178502	17	40009797	40021684	protein_coding	KLHL11	ENSG00000178502	17	40009797	40021684	protein_coding
ENSG00000213719	-0.163712	7.23137	-2.61203	0.015231	0.253681	-3.41917	CLIC1	ENSG00000213719	6	31698358	31707540	protein_coding	CLIC1	ENSG00000213719	6	31698358	31707540	protein_coding
ENSG00000169446	0.201419	4.92145	2.58554	0.0161722	0.260163	-3.41936	MMGT1	ENSG00000169446	X	135044229	135056222	protein_coding	MMGT1	ENSG00000169446	X	135044229	135056222	protein_coding
ENSG00000058673	0.311372	5.81679	2.61175	0.0152405	0.253681	-3.4195	ZC3H11A	ENSG00000058673	1	203764782	203823252	protein_coding	ZC3H11A	ENSG00000058673	1	203764782	203823252	protein_coding
ENSG00000149476	-0.295375	4.41395	-2.5591	0.0171659	0.270848	-3.41971	DAK	ENSG00000149476	11	61100682	61120767	protein_coding	DAK	ENSG00000149476	11	61100682	61120767	protein_coding
ENSG00000095787	0.147453	6.21381	2.61547	0.0151126	0.253681	-3.4213	WAC	ENSG00000095787	10	28821422	28912041	protein_coding	WAC	ENSG00000095787	10	28821422	28912041	protein_coding
ENSG00000100030	0.167729	6.7305	2.61438	0.0151499	0.253681	-3.42268	MAPK1	ENSG00000100030	22	22108789	22221970	protein_coding	MAPK1	ENSG00000100030	22	22108789	22221970	protein_coding
ENSG00000110429	0.223253	5.1343	2.59146	0.0159574	0.259092	-3.42495	FBXO3	ENSG00000110429	11	33762485	33796089	protein_coding	FBXO3	ENSG00000110429	11	33762485	33796089	protein_coding
ENSG00000119661	0.25438	3.66086	2.50243	0.0194899	0.285633	-3.4257	DNAL1	ENSG00000119661	14	74111578	74170435	protein_coding	DNAL1	ENSG00000119661	14	74111578	74170435	protein_coding
ENSG00000136908	-0.280976	3.8473	-2.51692	0.0188691	0.283178	-3.42776	DPM2	ENSG00000136908	9	130697378	130700763	protein_coding	DPM2	ENSG00000136908	9	130697378	130700763	protein_coding
ENSG00000151422	0.482638	4.96717	2.58218	0.0162955	0.260535	-3.42806	FER	ENSG00000151422	5	108083523	108532542	protein_coding	FER	ENSG00000151422	5	108083523	108532542	protein_coding
ENSG00000100167	-0.439283	4.39448	-2.55323	0.0173941	0.272615	-3.4281	2020-09-03	ENSG00000100167	22	42372276	42394225	protein_coding	2020-09-03	ENSG00000100167	22	42372276	42394225	protein_coding
ENSG00000122958	0.265796	5.11813	2.58824	0.0160738	0.260163	-3.42981	VPS26A	ENSG00000122958	10	70883268	70932617	protein_coding	VPS26A	ENSG00000122958	10	70883268	70932617	protein_coding
ENSG00000257151	0.427438	3.80808	2.50942	0.0191878	0.284401	-3.43192	PWAR6	ENSG00000257151	15	25277020	25281637	lincRNA	PWAR6	ENSG00000257151	15	25277020	25281637	lincRNA
ENSG00000063660	-0.250384	5.83724	-2.60681	0.0154121	0.254463	-3.43222	GPC1	ENSG00000063660	2	241375088	241407493	protein_coding	GPC1	ENSG00000063660	2	241375088	241407493	protein_coding
ENSG00000160844	-0.560546	2.85124	-2.42258	0.0232621	0.313518	-3.43303	GATS	ENSG00000160844	7	99798283	99869855	protein_coding	GATS	ENSG00000160844	7	99798283	99869855	protein_coding
ENSG00000123395	-0.29107	2.98436	-2.43519	0.0226247	0.308485	-3.43883	C12orf44	ENSG00000123395	12	52463030	52471278	protein_coding	C12orf44	ENSG00000123395	12	52463030	52471278	protein_coding
ENSG00000139324	0.397809	5.34923	2.59073	0.0159836	0.259159	-3.44033	TMTC3	ENSG00000139324	12	88536073	88593664	protein_coding	TMTC3	ENSG00000139324	12	88536073	88593664	protein_coding
ENSG00000185052	-0.685906	2.315	-2.36345	0.0264781	0.330751	-3.44071	SLC24A3	ENSG00000185052	20	19193290	19703581	protein_coding	SLC24A3	ENSG00000185052	20	19193290	19703581	protein_coding
ENSG00000170175	-0.414528	2.20244	-2.35521	0.0269572	0.331709	-3.44075	CHRNB1	ENSG00000170175	17	7348380	7361026	protein_coding	CHRNB1	ENSG00000170175	17	7348380	7361026	protein_coding
ENSG00000112218	0.322471	2.95778	2.42824	0.0229742	0.311785	-3.44671	GPR63	ENSG00000112218	6	97242002	97285353	protein_coding	GPR63	ENSG00000112218	6	97242002	97285353	protein_coding
ENSG00000102038	0.255107	6.612	2.60219	0.0155744	0.256558	-3.44839	SMARCA1	ENSG00000102038	X	128580480	128657477	protein_coding	SMARCA1	ENSG00000102038	X	128580480	128657477	protein_coding
ENSG00000166167	0.268383	4.59836	2.55467	0.0173376	0.272094	-3.44923	BTRC	ENSG00000166167	10	103113820	103317078	protein_coding	BTRC	ENSG00000166167	10	103113820	103317078	protein_coding
ENSG00000183207	-0.229745	6.0494	-2.60013	0.0156474	0.256902	-3.45163	RUVBL2	ENSG00000183207	19	49496705	49519252	protein_coding	RUVBL2	ENSG00000183207	19	49496705	49519252	protein_coding
ENSG00000084093	0.456161	5.02734	2.57246	0.0166567	0.263521	-3.45362	REST	ENSG00000084093	4	57774075	57802010	protein_coding	REST	ENSG00000084093	4	57774075	57802010	protein_coding
ENSG00000145808	0.330954	4.12205	2.52178	0.018665	0.28272	-3.4556	ADAMTS19	ENSG00000145808	5	128795958	129074376	protein_coding	ADAMTS19	ENSG00000145808	5	128795958	129074376	protein_coding
ENSG00000119630	-0.563946	2.48474	-2.37223	0.0259763	0.329304	-3.45592	PGF	ENSG00000119630	14	75408537	75422487	protein_coding	PGF	ENSG00000119630	14	75408537	75422487	protein_coding
ENSG00000109787	0.269491	5.14934	2.57584	0.0165302	0.261873	-3.45781	KLF3	ENSG00000109787	4	38665817	38702663	protein_coding	KLF3	ENSG00000109787	4	38665817	38702663	protein_coding
ENSG00000114383	-0.249739	4.10868	-2.5159	0.0189123	0.283178	-3.4668	TUSC2	ENSG00000114383	3	50357458	50365682	protein_coding	TUSC2	ENSG00000114383	3	50357458	50365682	protein_coding
ENSG00000164741	0.232267	5.07553	2.56838	0.0168106	0.265599	-3.46732	DLC1	ENSG00000164741	8	12940870	13373167	protein_coding	DLC1	ENSG00000164741	8	12940870	13373167	protein_coding
ENSG00000092201	0.281864	7.08779	2.58584	0.0161611	0.260163	-3.4745	SUPT16H	ENSG00000092201	14	21819631	21852425	protein_coding	SUPT16H	ENSG00000092201	14	21819631	21852425	protein_coding
ENSG00000213015	-0.425405	2.21163	-2.33013	0.0284652	0.338555	-3.47962	ZNF580	ENSG00000213015	19	56146382	56154835	protein_coding	ZNF580	ENSG00000213015	19	56146382	56154835	protein_coding
ENSG00000198862	0.247563	5.8306	2.58111	0.0163348	0.260535	-3.48319	LTN1	ENSG00000198862	21	30300466	30365270	protein_coding	LTN1	ENSG00000198862	21	30300466	30365270	protein_coding
ENSG00000213064	0.366057	4.79889	2.54715	0.0176332	0.274067	-3.48433	SFT2D2	ENSG00000213064	1	168195176	168222263	protein_coding	SFT2D2	ENSG00000213064	1	168195176	168222263	protein_coding
ENSG00000197713	0.176678	4.91464	2.55238	0.0174273	0.272772	-3.48622	RPE	ENSG00000197713	2	210867289	210886300	protein_coding	RPE	ENSG00000197713	2	210867289	210886300	protein_coding
ENSG00000213639	0.21517	7.40974	2.57613	0.0165194	0.261873	-3.48651	PPP1CB	ENSG00000213639	2	28974506	29025806	protein_coding	PPP1CB	ENSG00000213639	2	28974506	29025806	protein_coding
ENSG00000105613	-0.409674	3.0275	-2.41101	0.0238616	0.317227	-3.48899	MAST1	ENSG00000105613	19	12944765	12985765	protein_coding	MAST1	ENSG00000105613	19	12944765	12985765	protein_coding
ENSG00000168301	-0.257687	3.4025	-2.4469	0.0220473	0.305205	-3.4925	KCTD6	ENSG00000168301	3	58477841	58488087	protein_coding	KCTD6	ENSG00000168301	3	58477841	58488087	protein_coding
ENSG00000134056	-0.201249	4.34843	-2.51891	0.0187853	0.283178	-3.49275	MRPS36	ENSG00000134056	5	68513587	68525956	protein_coding	MRPS36	ENSG00000134056	5	68513587	68525956	protein_coding
ENSG00000186230	0.45266	2.278	2.329	0.0285348	0.338695	-3.49789	ZNF749	ENSG00000186230	19	57946697	57956853	protein_coding	ZNF749	ENSG00000186230	19	57946697	57956853	protein_coding
ENSG00000118946	0.293399	4.42859	2.51887	0.0187871	0.283178	-3.50096	PCDH17	ENSG00000118946	13	58205944	58303445	protein_coding	PCDH17	ENSG00000118946	13	58205944	58303445	protein_coding
ENSG00000140474	-0.373601	3.24803	-2.42461	0.0231584	0.312838	-3.50705	ULK3	ENSG00000140474	15	75128457	75135687	protein_coding	ULK3	ENSG00000140474	15	75128457	75135687	protein_coding
ENSG00000173621	-0.361407	3.09019	-2.40946	0.0239431	0.317242	-3.50745	LRFN4	ENSG00000173621	11	66624118	66627946	protein_coding	LRFN4	ENSG00000173621	11	66624118	66627946	protein_coding
ENSG00000183742	0.559109	2.33416	2.3309	0.0284178	0.338555	-3.50771	MACC1	ENSG00000183742	7	20174278	20257027	protein_coding	MACC1	ENSG00000183742	7	20174278	20257027	protein_coding
ENSG00000161202	-0.261135	5.31774	-2.55645	0.0172684	0.271762	-3.50986	DVL3	ENSG00000161202	3	183873176	183891398	protein_coding	DVL3	ENSG00000161202	3	183873176	183891398	protein_coding
ENSG00000177225	-0.283026	3.50001	-2.44596	0.022093	0.305405	-3.51124	PDDC1	ENSG00000177225	11	767220	777488	protein_coding	PDDC1	ENSG00000177225	11	767220	777488	protein_coding
ENSG00000169738	-0.292836	4.95563	-2.54065	0.0178924	0.274701	-3.51411	DCXR	ENSG00000169738	17	79993012	79995608	protein_coding	DCXR	ENSG00000169738	17	79993012	79995608	protein_coding
ENSG00000198815	0.211395	4.95428	2.53973	0.0179295	0.274701	-3.51516	FOXJ3	ENSG00000198815	1	42642210	42801548	protein_coding	FOXJ3	ENSG00000198815	1	42642210	42801548	protein_coding
ENSG00000174109	-0.335463	2.84342	-2.37928	0.0255794	0.327131	-3.51604	C16orf91	ENSG00000174109	16	1469745	1479345	protein_coding	C16orf91	ENSG00000174109	16	1469745	1479345	protein_coding
ENSG00000116199	0.196675	5.2527	2.55084	0.0174875	0.273351	-3.5166	FAM20B	ENSG00000116199	1	178994939	179045697	protein_coding	FAM20B	ENSG00000116199	1	178994939	179045697	protein_coding
ENSG00000068137	-0.352556	3.72776	-2.46205	0.0213203	0.299735	-3.51701	PLEKHH3	ENSG00000068137	17	40819932	40829048	protein_coding	PLEKHH3	ENSG00000068137	17	40819932	40829048	protein_coding
ENSG00000163743	0.285804	4.55546	2.51797	0.0188249	0.283178	-3.51745	RCHY1	ENSG00000163743	4	76404247	76439974	protein_coding	RCHY1	ENSG00000163743	4	76404247	76439974	protein_coding
ENSG00000113811	-0.228769	5.05969	-2.54129	0.0178667	0.274701	-3.5218	SELK	ENSG00000113811	3	53918437	53926015	protein_coding	SELK	ENSG00000113811	3	53918437	53926015	protein_coding
ENSG00000163788	0.20438	4.41853	2.50695	0.019294	0.284896	-3.52431	SNRK	ENSG00000163788	3	43328004	43466256	protein_coding	SNRK	ENSG00000163788	3	43328004	43466256	protein_coding
ENSG00000188573	-0.839568	2.92856	-2.37873	0.0256098	0.327131	-3.52612	FBLL1	ENSG00000188573	5	167956121	167957639	protein_coding	FBLL1	ENSG00000188573	5	167956121	167957639	protein_coding
ENSG00000169972	-0.459014	3.28802	-2.41769	0.0235137	0.315459	-3.52712	PUSL1	ENSG00000169972	1	1243947	1247057	protein_coding	PUSL1	ENSG00000169972	1	1243947	1247057	protein_coding
ENSG00000123575	0.210961	4.78124	2.52541	0.0185143	0.281164	-3.52745	FAM199X	ENSG00000123575	X	103411301	103440583	protein_coding	FAM199X	ENSG00000123575	X	103411301	103440583	protein_coding
ENSG00000105325	-0.321984	4.6022	-2.5159	0.0189122	0.283178	-3.52849	FZR1	ENSG00000105325	19	3506271	3538328	protein_coding	FZR1	ENSG00000105325	19	3506271	3538328	protein_coding
ENSG00000059915	-0.479552	4.05141	-2.47893	0.0205363	0.294874	-3.52889	PSD	ENSG00000059915	10	104162376	104181296	protein_coding	PSD	ENSG00000059915	10	104162376	104181296	protein_coding
ENSG00000138623	-0.304231	3.15309	-2.40302	0.024284	0.319944	-3.52934	SEMA7A	ENSG00000138623	15	74701630	74726808	protein_coding	SEMA7A	ENSG00000138623	15	74701630	74726808	protein_coding
ENSG00000169919	-0.197244	4.41964	-2.503	0.0194648	0.285633	-3.53336	GUSB	ENSG00000169919	7	65425671	65447301	protein_coding	GUSB	ENSG00000169919	7	65425671	65447301	protein_coding
ENSG00000105258	-0.299991	3.94527	-2.46989	0.0209528	0.297059	-3.53471	POLR2I	ENSG00000105258	19	36604612	36606248	protein_coding	POLR2I	ENSG00000105258	19	36604612	36606248	protein_coding
ENSG00000127054	-0.224075	5.21104	-2.53926	0.0179483	0.274701	-3.53758	CPSF3L	ENSG00000127054	1	1246965	1260071	protein_coding	CPSF3L	ENSG00000127054	1	1246965	1260071	protein_coding
ENSG00000074071	-0.40452	5.39447	-2.54452	0.0177375	0.274067	-3.53838	MRPS34	ENSG00000074071	16	1821891	1823156	protein_coding	MRPS34	ENSG00000074071	16	1821891	1823156	protein_coding
ENSG00000065150	0.205085	8.41981	2.53326	0.0181916	0.277339	-3.54085	IPO5	ENSG00000065150	13	98605912	98676551	protein_coding	IPO5	ENSG00000065150	13	98605912	98676551	protein_coding
ENSG00000132801	-0.332362	2.50929	-2.32804	0.0285947	0.338722	-3.54235	ZSWIM3	ENSG00000132801	20	44486256	44507761	protein_coding	ZSWIM3	ENSG00000132801	20	44486256	44507761	protein_coding
ENSG00000203867	0.315097	2.36187	2.31548	0.0293818	0.342175	-3.5435	RBM20	ENSG00000203867	10	112404155	112599227	protein_coding	RBM20	ENSG00000203867	10	112404155	112599227	protein_coding
ENSG00000099864	-0.3309	6.16581	-2.55581	0.0172933	0.271762	-3.54431	PALM	ENSG00000099864	19	708953	748329	protein_coding	PALM	ENSG00000099864	19	708953	748329	protein_coding
ENSG00000140396	0.213247	5.75216	2.54984	0.0175269	0.273602	-3.54444	NCOA2	ENSG00000140396	8	71021997	71316040	protein_coding	NCOA2	ENSG00000140396	8	71021997	71316040	protein_coding
ENSG00000116580	0.225867	4.7939	2.51687	0.0188713	0.283178	-3.54584	GON4L	ENSG00000116580	1	155719508	155829191	protein_coding	GON4L	ENSG00000116580	1	155719508	155829191	protein_coding
ENSG00000118007	0.28124	5.31088	2.53727	0.0180285	0.275568	-3.54716	STAG1	ENSG00000118007	3	136055077	136471220	protein_coding	STAG1	ENSG00000118007	3	136055077	136471220	protein_coding
ENSG00000172932	-0.286915	3.17755	-2.39521	0.0247034	0.321856	-3.55025	ANKRD13D	ENSG00000172932	11	67056018	67069956	protein_coding	ANKRD13D	ENSG00000172932	11	67056018	67069956	protein_coding
ENSG00000100372	-0.282943	3.86967	-2.45593	0.0216113	0.302017	-3.55095	SLC25A17	ENSG00000100372	22	41165634	41215403	protein_coding	SLC25A17	ENSG00000100372	22	41165634	41215403	protein_coding
ENSG00000096401	0.258109	5.94488	2.54923	0.017551	0.273614	-3.55129	CDC5L	ENSG00000096401	6	44355262	44418163	protein_coding	CDC5L	ENSG00000096401	6	44355262	44418163	protein_coding
ENSG00000072121	0.270334	4.32677	2.48697	0.0201728	0.291996	-3.55202	ZFYVE26	ENSG00000072121	14	68194091	68283307	protein_coding	ZFYVE26	ENSG00000072121	14	68194091	68283307	protein_coding
ENSG00000133704	0.268364	4.84736	2.5143	0.0189798	0.28326	-3.55581	IPO8	ENSG00000133704	12	30781922	30848920	protein_coding	IPO8	ENSG00000133704	12	30781922	30848920	protein_coding
ENSG00000167523	-0.567011	1.87442	-2.25657	0.0333443	0.357051	-3.55819	SPATA33	ENSG00000167523	16	89724210	89737680	protein_coding	SPATA33	ENSG00000167523	16	89724210	89737680	protein_coding
ENSG00000163602	0.288311	5.62671	2.54012	0.0179137	0.274701	-3.55863	RYBP	ENSG00000163602	3	72420976	72496069	protein_coding	RYBP	ENSG00000163602	3	72420976	72496069	protein_coding
ENSG00000163946	0.187278	5.96813	2.54394	0.0177606	0.274067	-3.56318	FAM208A	ENSG00000163946	3	56654161	56717265	protein_coding	FAM208A	ENSG00000163946	3	56654161	56717265	protein_coding
ENSG00000169750	-0.241603	4.00776	-2.45974	0.0214297	0.300554	-3.56344	RAC3	ENSG00000169750	17	79989500	79992080	protein_coding	RAC3	ENSG00000169750	17	79989500	79992080	protein_coding
ENSG00000100982	-0.244681	3.42193	-2.41117	0.0238534	0.317227	-3.56427	PCIF1	ENSG00000100982	20	44563267	44576662	protein_coding	PCIF1	ENSG00000100982	20	44563267	44576662	protein_coding
ENSG00000175073	0.302231	4.81116	2.50778	0.0192583	0.284896	-3.56562	VCPIP1	ENSG00000175073	8	67540722	67579452	protein_coding	VCPIP1	ENSG00000175073	8	67540722	67579452	protein_coding
ENSG00000256294	0.487407	1.9635	2.26275	0.0329062	0.356422	-3.56567	ZNF225	ENSG00000256294	19	44616334	44637027	protein_coding	ZNF225	ENSG00000256294	19	44616334	44637027	protein_coding
ENSG00000151729	-0.20407	5.12153	-2.52113	0.0186925	0.282772	-3.56743	SLC25A4	ENSG00000151729	4	186064395	186071536	protein_coding	SLC25A4	ENSG00000151729	4	186064395	186071536	protein_coding
ENSG00000143401	0.161057	6.12353	2.54327	0.0177877	0.274067	-3.56768	ANP32E	ENSG00000143401	1	150190717	150208504	protein_coding	ANP32E	ENSG00000143401	1	150190717	150208504	protein_coding
ENSG00000163156	-0.250735	4.28504	-2.47634	0.0206549	0.295043	-3.56903	SCNM1	ENSG00000163156	1	151129140	151142773	protein_coding	SCNM1	ENSG00000163156	1	151129140	151142773	protein_coding
ENSG00000225091	-0.45552	2.97575	-2.36284	0.026513	0.330751	-3.56964	SNORA71A	ENSG00000225091	20	37055952	37056085	snoRNA	SNORA71A	ENSG00000225091	20	37055952	37056085	snoRNA
ENSG00000060749	0.308309	5.97452	2.53585	0.018086	0.276087	-3.57864	QSER1	ENSG00000060749	11	32914724	33014862	protein_coding	QSER1	ENSG00000060749	11	32914724	33014862	protein_coding
ENSG00000105364	-0.398577	3.52839	-2.41164	0.0238286	0.317227	-3.58185	MRPL4	ENSG00000105364	19	10362577	10370721	protein_coding	MRPL4	ENSG00000105364	19	10362577	10370721	protein_coding
ENSG00000110066	0.19563	5.21254	2.51638	0.0188919	0.283178	-3.5832	SUV420H1	ENSG00000110066	11	67922330	67981295	protein_coding	SUV420H1	ENSG00000110066	11	67922330	67981295	protein_coding
ENSG00000108384	-0.364966	3.34877	-2.39359	0.0247911	0.32218	-3.5843	RAD51C	ENSG00000108384	17	56769934	56811703	protein_coding	RAD51C	ENSG00000108384	17	56769934	56811703	protein_coding
ENSG00000205138	-0.341171	3.31023	-2.38834	0.0250777	0.324192	-3.58597	SDHAF1	ENSG00000205138	19	36486090	36487220	protein_coding	SDHAF1	ENSG00000205138	19	36486090	36487220	protein_coding
ENSG00000171988	0.413267	5.84821	2.52921	0.0183572	0.279502	-3.58753	JMJD1C	ENSG00000171988	10	64926981	65225722	protein_coding	JMJD1C	ENSG00000171988	10	64926981	65225722	protein_coding
ENSG00000196456	-0.481544	3.41455	-2.396	0.0246606	0.321855	-3.58884	ZNF775	ENSG00000196456	7	150065879	150109558	protein_coding	ZNF775	ENSG00000196456	7	150065879	150109558	protein_coding
ENSG00000117318	-0.486594	5.55416	-2.52358	0.0185903	0.281953	-3.58914	ID3	ENSG00000117318	1	23884409	23886285	protein_coding	ID3	ENSG00000117318	1	23884409	23886285	protein_coding
ENSG00000174106	0.211297	4.78699	2.49272	0.0199162	0.290303	-3.59356	LEMD3	ENSG00000174106	12	65563351	65642107	protein_coding	LEMD3	ENSG00000174106	12	65563351	65642107	protein_coding
ENSG00000177963	-0.180613	5.80999	-2.52707	0.0184457	0.280484	-3.59383	RIC8A	ENSG00000177963	11	207511	215113	protein_coding	RIC8A	ENSG00000177963	11	207511	215113	protein_coding
ENSG00000170899	-0.217898	5.30492	-2.51353	0.0190125	0.28326	-3.5958	GSTA4	ENSG00000170899	6	52842751	52860176	protein_coding	GSTA4	ENSG00000170899	6	52842751	52860176	protein_coding
ENSG00000213066	0.364759	2.37377	2.28423	0.0314262	0.351186	-3.60041	FGFR1OP	ENSG00000213066	6	167412670	167466201	protein_coding	FGFR1OP	ENSG00000213066	6	167412670	167466201	protein_coding
ENSG00000065268	-0.328545	4.89975	-2.49422	0.0198494	0.289817	-3.60221	WDR18	ENSG00000065268	19	983174	994569	protein_coding	WDR18	ENSG00000065268	19	983174	994569	protein_coding
ENSG00000124785	-0.502848	3.02883	-2.34804	0.0273807	0.334006	-3.60598	NRN1	ENSG00000124785	6	5998232	6007200	protein_coding	NRN1	ENSG00000124785	6	5998232	6007200	protein_coding
ENSG00000126653	0.318313	2.66953	2.31247	0.0295729	0.342934	-3.60682	NSRP1	ENSG00000126653	17	28442539	28513493	protein_coding	NSRP1	ENSG00000126653	17	28442539	28513493	protein_coding
ENSG00000139990	0.2782	4.90677	2.49168	0.0199622	0.29038	-3.60704	DCAF5	ENSG00000139990	14	69517598	69619867	protein_coding	DCAF5	ENSG00000139990	14	69517598	69619867	protein_coding
ENSG00000166801	0.388525	3.00976	2.34722	0.0274296	0.334006	-3.60733	FAM111A	ENSG00000166801	11	58910221	58922512	protein_coding	FAM111A	ENSG00000166801	11	58910221	58922512	protein_coding
ENSG00000101146	-0.189699	5.45995	-2.51206	0.0190753	0.283449	-3.60832	RAE1	ENSG00000101146	20	55926066	55954267	protein_coding	RAE1	ENSG00000101146	20	55926066	55954267	protein_coding
ENSG00000269834	0.383267	1.90125	2.22911	0.0353521	0.366784	-3.60969	CTD-3018O17.3	ENSG00000269834	19	52892095	52901019	processed_transcript	CTD-3018O17.3	ENSG00000269834	19	52892095	52901019	processed_transcript
ENSG00000212195	0.585783	1.83003	2.2224	0.0358593	0.36869	-3.61334	U3	ENSG00000212195	17	56709003	56709197	snoRNA	U3	ENSG00000212195	17	56709003	56709197	snoRNA
ENSG00000175595	0.324134	3.01911	2.34339	0.0276587	0.334221	-3.61509	ERCC4	ENSG00000175595	16	14014014	14046202	protein_coding	ERCC4	ENSG00000175595	16	14014014	14046202	protein_coding
ENSG00000177432	-0.811411	2.06205	-2.23447	0.0349519	0.365036	-3.6154	NAP1L5	ENSG00000177432	4	89617066	89619386	protein_coding	NAP1L5	ENSG00000177432	4	89617066	89619386	protein_coding
ENSG00000167797	-0.33365	3.30065	-2.37041	0.0260797	0.329547	-3.6198	CDK2AP2	ENSG00000167797	11	67273968	67276120	protein_coding	CDK2AP2	ENSG00000167797	11	67273968	67276120	protein_coding
ENSG00000180592	0.283458	3.61899	2.39815	0.0245447	0.321661	-3.62072	SKIDA1	ENSG00000180592	10	21802407	21814611	protein_coding	SKIDA1	ENSG00000180592	10	21802407	21814611	protein_coding
ENSG00000184752	-0.21304	5.33614	-2.49963	0.0196117	0.286702	-3.62572	NDUFA12	ENSG00000184752	12	95290831	95397546	protein_coding	NDUFA12	ENSG00000184752	12	95290831	95397546	protein_coding
ENSG00000111678	-0.215562	5.64048	-2.50696	0.0192936	0.284896	-3.62763	C12orf57	ENSG00000111678	12	7052141	7055166	protein_coding	C12orf57	ENSG00000111678	12	7052141	7055166	protein_coding
ENSG00000163629	0.302774	6.0453	2.51237	0.0190622	0.283449	-3.62774	PTPN13	ENSG00000163629	4	87515468	87736324	protein_coding	PTPN13	ENSG00000163629	4	87515468	87736324	protein_coding
ENSG00000093009	-0.989606	2.5	-2.27556	0.0320166	0.353236	-3.63139	CDC45	ENSG00000093009	22	19466982	19508135	protein_coding	CDC45	ENSG00000093009	22	19466982	19508135	protein_coding
ENSG00000171475	0.234229	3.7383	2.4031	0.0242799	0.319944	-3.63232	WIPF2	ENSG00000171475	17	38375556	38440388	protein_coding	WIPF2	ENSG00000171475	17	38375556	38440388	protein_coding
ENSG00000176148	0.21032	3.58748	2.38917	0.0250319	0.323979	-3.63441	TCP11L1	ENSG00000176148	11	33060963	33127489	protein_coding	TCP11L1	ENSG00000176148	11	33060963	33127489	protein_coding
ENSG00000197312	0.272325	4.36605	2.44701	0.0220419	0.305205	-3.63509	DDI2	ENSG00000197312	1	15943995	15995539	protein_coding	DDI2	ENSG00000197312	1	15943995	15995539	protein_coding
ENSG00000173264	-0.301401	3.12429	-2.34351	0.0276517	0.334221	-3.63681	GPR137	ENSG00000173264	11	64037534	64056972	protein_coding	GPR137	ENSG00000173264	11	64037534	64056972	protein_coding
ENSG00000130489	-0.430546	2.35171	-2.25728	0.0332932	0.357051	-3.63971	SCO2	ENSG00000130489	22	50961997	50964868	protein_coding	SCO2	ENSG00000130489	22	50961997	50964868	protein_coding
ENSG00000077254	0.22123	6.04503	2.50542	0.01936	0.285511	-3.64221	USP33	ENSG00000077254	1	78161672	78225537	protein_coding	USP33	ENSG00000077254	1	78161672	78225537	protein_coding
ENSG00000143793	-0.338457	2.92524	-2.31597	0.0293507	0.342175	-3.64558	C1orf35	ENSG00000143793	1	228288427	228293112	protein_coding	C1orf35	ENSG00000143793	1	228288427	228293112	protein_coding
ENSG00000109390	-0.279573	4.80212	-2.46692	0.0210913	0.298662	-3.6473	NDUFC1	ENSG00000109390	4	140188034	140223705	protein_coding	NDUFC1	ENSG00000109390	4	140188034	140223705	protein_coding
ENSG00000271347	0.624137	1.72291	2.18609	0.0387196	0.382546	-3.65219	RP11-701H24.7	ENSG00000271347	15	25236633	25236900	sense_intronic	RP11-701H24.7	ENSG00000271347	15	25236633	25236900	sense_intronic
ENSG00000095951	0.410067	3.83081	2.39875	0.0245123	0.321661	-3.65379	HIVEP1	ENSG00000095951	6	12008995	12165232	protein_coding	HIVEP1	ENSG00000095951	6	12008995	12165232	protein_coding
ENSG00000118939	-0.479212	1.53678	-2.17183	0.0398982	0.388398	-3.65584	UCHL3	ENSG00000118939	13	76123619	76180085	protein_coding	UCHL3	ENSG00000118939	13	76123619	76180085	protein_coding
ENSG00000224051	-0.301973	3.2705	-2.34757	0.0274087	0.334006	-3.65585	GLTPD1	ENSG00000224051	1	1260136	1264277	protein_coding	GLTPD1	ENSG00000224051	1	1260136	1264277	protein_coding
ENSG00000085644	-0.420583	2.22955	-2.23212	0.0351267	0.365885	-3.65631	ZNF213	ENSG00000085644	16	3179778	3192806	protein_coding	ZNF213	ENSG00000085644	16	3179778	3192806	protein_coding
ENSG00000269858	-0.49214	2.43599	-2.25682	0.0333264	0.357051	-3.65668	EGLN2	ENSG00000269858	19	41304901	41314338	protein_coding	EGLN2	ENSG00000269858	19	41304901	41314338	protein_coding
ENSG00000183580	0.259993	3.47929	2.36722	0.0262616	0.330111	-3.65691	FBXL7	ENSG00000183580	5	15500305	15939900	protein_coding	FBXL7	ENSG00000183580	5	15500305	15939900	protein_coding
ENSG00000108854	0.223547	4.86075	2.46427	0.0212156	0.299339	-3.65702	SMURF2	ENSG00000108854	17	62538413	62658186	protein_coding	SMURF2	ENSG00000108854	17	62538413	62658186	protein_coding
ENSG00000117153	0.217557	5.13586	2.47624	0.0206598	0.295043	-3.65734	KLHL12	ENSG00000117153	1	202860228	202897764	protein_coding	KLHL12	ENSG00000117153	1	202860228	202897764	protein_coding
ENSG00000167693	-0.157816	6.16681	-2.49965	0.0196108	0.286702	-3.65765	NXN	ENSG00000167693	17	702553	883010	protein_coding	NXN	ENSG00000167693	17	702553	883010	protein_coding
ENSG00000077463	-0.442953	3.04628	-2.32292	0.0289128	0.341113	-3.65935	SIRT6	ENSG00000077463	19	4174106	4182601	protein_coding	SIRT6	ENSG00000077463	19	4174106	4182601	protein_coding
ENSG00000148450	-0.278647	4.12198	-2.41439	0.023685	0.316672	-3.66816	MSRB2	ENSG00000148450	10	23384435	23410942	protein_coding	MSRB2	ENSG00000148450	10	23384435	23410942	protein_coding
ENSG00000166123	-0.215386	4.55975	-2.44286	0.0222449	0.306494	-3.66897	GPT2	ENSG00000166123	16	46918290	46965209	protein_coding	GPT2	ENSG00000166123	16	46918290	46965209	protein_coding
ENSG00000197863	0.507536	2.59912	2.26648	0.0326449	0.35549	-3.67182	ZNF790	ENSG00000197863	19	37308330	37341689	protein_coding	ZNF790	ENSG00000197863	19	37308330	37341689	protein_coding
ENSG00000188352	0.158617	6.31145	2.49236	0.0199322	0.290303	-3.67234	FOCAD	ENSG00000188352	9	20658308	20995954	protein_coding	FOCAD	ENSG00000188352	9	20658308	20995954	protein_coding
ENSG00000122705	-0.191687	7.13759	-2.48775	0.0201376	0.291996	-3.67391	CLTA	ENSG00000122705	9	36190853	36304778	protein_coding	CLTA	ENSG00000122705	9	36190853	36304778	protein_coding
ENSG00000127124	0.506084	1.68032	2.17058	0.0400023	0.388693	-3.67606	HIVEP3	ENSG00000127124	1	41972036	42501596	protein_coding	HIVEP3	ENSG00000127124	1	41972036	42501596	protein_coding
ENSG00000137207	-0.219452	5.99315	-2.48721	0.0201618	0.291996	-3.67935	YIPF3	ENSG00000137207	6	43479565	43484728	protein_coding	YIPF3	ENSG00000137207	6	43479565	43484728	protein_coding
ENSG00000066654	0.190912	5.85059	2.48417	0.0202986	0.293094	-3.68018	THUMPD1	ENSG00000066654	16	20744986	20753406	protein_coding	THUMPD1	ENSG00000066654	16	20744986	20753406	protein_coding
ENSG00000136492	0.375077	3.48675	2.35453	0.0269973	0.331723	-3.68032	BRIP1	ENSG00000136492	17	59758627	59940882	protein_coding	BRIP1	ENSG00000136492	17	59758627	59940882	protein_coding
ENSG00000139637	-0.196839	4.62773	-2.441	0.0223364	0.307034	-3.68033	C12orf10	ENSG00000139637	12	53693470	53700961	protein_coding	C12orf10	ENSG00000139637	12	53693470	53700961	protein_coding
ENSG00000113248	-0.257259	3.34794	-2.34079	0.0278154	0.334221	-3.68414	PCDHB15	ENSG00000113248	5	140625147	140627799	protein_coding	PCDHB15	ENSG00000113248	5	140625147	140627799	protein_coding
ENSG00000165716	-0.283322	3.72958	-2.37514	0.0258117	0.328177	-3.68462	FAM69B	ENSG00000165716	9	139607022	139618502	protein_coding	FAM69B	ENSG00000165716	9	139607022	139618502	protein_coding
ENSG00000198841	-0.330843	2.9411	-2.29864	0.0304679	0.347581	-3.68491	KTI12	ENSG00000198841	1	52497775	52499488	protein_coding	KTI12	ENSG00000198841	1	52497775	52499488	protein_coding
ENSG00000174606	0.327898	4.62829	2.43702	0.0225334	0.308079	-3.68544	ANGEL2	ENSG00000174606	1	213165524	213189168	protein_coding	ANGEL2	ENSG00000174606	1	213165524	213189168	protein_coding
ENSG00000196950	0.332455	6.24219	2.48051	0.0204647	0.294406	-3.69405	SLC39A10	ENSG00000196950	2	196440701	196602426	protein_coding	SLC39A10	ENSG00000196950	2	196440701	196602426	protein_coding
ENSG00000120526	0.171556	4.9921	2.45161	0.0218188	0.303847	-3.69473	NUDCD1	ENSG00000120526	8	110253148	110346614	protein_coding	NUDCD1	ENSG00000120526	8	110253148	110346614	protein_coding
ENSG00000153993	0.324372	3.16519	2.3158	0.0293615	0.342175	-3.69536	SEMA3D	ENSG00000153993	7	84624869	84816171	protein_coding	SEMA3D	ENSG00000153993	7	84624869	84816171	protein_coding
ENSG00000147123	-0.278484	6.50039	-2.48167	0.0204118	0.294135	-3.69579	NDUFB11	ENSG00000147123	X	47001615	47004903	protein_coding	NDUFB11	ENSG00000147123	X	47001615	47004903	protein_coding
ENSG00000168701	-0.193529	4.09252	-2.39752	0.0245787	0.321661	-3.69683	TMEM208	ENSG00000168701	16	67261006	67263181	protein_coding	TMEM208	ENSG00000168701	16	67261006	67263181	protein_coding
ENSG00000105220	-0.241827	7.07112	-2.47712	0.020619	0.295043	-3.69688	GPI	ENSG00000105220	19	34850385	34893061	protein_coding	GPI	ENSG00000105220	19	34850385	34893061	protein_coding
ENSG00000134901	-0.325192	3.9518	-2.386	0.0252061	0.324703	-3.69781	KDELC1	ENSG00000134901	13	103436631	103451357	protein_coding	KDELC1	ENSG00000134901	13	103436631	103451357	protein_coding
ENSG00000138293	0.158881	7.30953	2.47259	0.0208275	0.29622	-3.69841	NCOA4	ENSG00000138293	10	51565108	51590734	protein_coding	NCOA4	ENSG00000138293	10	51565108	51590734	protein_coding
ENSG00000032219	0.495908	3.21543	2.3157	0.0293677	0.342175	-3.70365	ARID4A	ENSG00000032219	14	58765103	58840605	protein_coding	ARID4A	ENSG00000032219	14	58765103	58840605	protein_coding
ENSG00000204580	-0.348673	6.62556	-2.47722	0.0206144	0.295043	-3.7041	DDR1	ENSG00000204580	6	30844198	30867933	protein_coding	DDR1	ENSG00000204580	6	30844198	30867933	protein_coding
ENSG00000103319	0.230789	4.79741	2.43705	0.022532	0.308079	-3.70435	EEF2K	ENSG00000103319	16	22217603	22298554	protein_coding	EEF2K	ENSG00000103319	16	22217603	22298554	protein_coding
ENSG00000131067	-0.406963	2.65003	-2.25362	0.033555	0.357761	-3.70738	GGT7	ENSG00000131067	20	33432523	33460663	protein_coding	GGT7	ENSG00000131067	20	33432523	33460663	protein_coding
ENSG00000166793	0.459223	2.39243	2.22151	0.0359274	0.36869	-3.70981	YPEL4	ENSG00000166793	11	57412560	57417417	protein_coding	YPEL4	ENSG00000166793	11	57412560	57417417	protein_coding
ENSG00000163608	0.166202	5.65476	2.4645	0.0212047	0.299339	-3.71228	C3orf17	ENSG00000163608	3	112721287	112738708	protein_coding	C3orf17	ENSG00000163608	3	112721287	112738708	protein_coding
ENSG00000086200	0.228744	5.16359	2.44553	0.0221139	0.305405	-3.72028	IPO11	ENSG00000086200	5	61699799	61924409	protein_coding	IPO11	ENSG00000086200	5	61699799	61924409	protein_coding
ENSG00000161179	-0.32724	3.28147	-2.31207	0.0295986	0.342934	-3.72388	YDJC	ENSG00000161179	22	21982378	21984353	protein_coding	YDJC	ENSG00000161179	22	21982378	21984353	protein_coding
ENSG00000104164	0.269549	5.51023	2.45474	0.0216684	0.302456	-3.7241	BLOC1S6	ENSG00000104164	15	45879321	45908197	protein_coding	BLOC1S6	ENSG00000104164	15	45879321	45908197	protein_coding
ENSG00000142632	-0.438635	2.48171	-2.21899	0.0361196	0.36999	-3.72675	ARHGEF19	ENSG00000142632	1	16524349	16539104	protein_coding	ARHGEF19	ENSG00000142632	1	16524349	16539104	protein_coding
ENSG00000141441	0.394118	2.49652	2.22586	0.035597	0.367846	-3.72684	GAREM	ENSG00000141441	18	29704840	30050447	protein_coding	GAREM	ENSG00000141441	18	29704840	30050447	protein_coding
ENSG00000180530	0.402495	5.77354	2.45812	0.0215066	0.300912	-3.72764	NRIP1	ENSG00000180530	21	16333556	16437321	protein_coding	NRIP1	ENSG00000180530	21	16333556	16437321	protein_coding
ENSG00000174307	-0.478295	4.88434	-2.42914	0.0229283	0.311523	-3.72805	PHLDA3	ENSG00000174307	1	201434620	201438365	protein_coding	PHLDA3	ENSG00000174307	1	201434620	201438365	protein_coding
ENSG00000118596	0.43502	2.22962	2.19403	0.0380768	0.378163	-3.7282	SLC16A7	ENSG00000118596	12	59989848	60176395	protein_coding	SLC16A7	ENSG00000118596	12	59989848	60176395	protein_coding
ENSG00000188158	0.39305	2.27238	2.1987	0.0377035	0.377182	-3.72922	NHS	ENSG00000188158	X	17393543	17754114	protein_coding	NHS	ENSG00000188158	X	17393543	17754114	protein_coding
ENSG00000125841	-0.276442	4.186	-2.38709	0.0251461	0.324385	-3.72987	NRSN2	ENSG00000125841	20	327426	340304	protein_coding	NRSN2	ENSG00000125841	20	327426	340304	protein_coding
ENSG00000213672	-0.257279	3.58146	-2.33862	0.0279467	0.335446	-3.73005	NCKIPSD	ENSG00000213672	3	48701364	48723797	protein_coding	NCKIPSD	ENSG00000213672	3	48701364	48723797	protein_coding
ENSG00000073578	-0.184002	5.87599	-2.46	0.0214173	0.300554	-3.7304	SDHA	ENSG00000073578	5	218356	256815	protein_coding	SDHA	ENSG00000073578	5	218356	256815	protein_coding
ENSG00000196678	0.301113	3.29574	2.30806	0.0298559	0.342934	-3.73063	ERI2	ENSG00000196678	16	20791515	20911671	protein_coding	ERI2	ENSG00000196678	16	20791515	20911671	protein_coding
ENSG00000072364	0.173984	6.62577	2.46264	0.0212924	0.299735	-3.73116	AFF4	ENSG00000072364	5	132211071	132299326	protein_coding	AFF4	ENSG00000072364	5	132211071	132299326	protein_coding
ENSG00000224877	-0.317426	3.83382	-2.35896	0.0267383	0.330839	-3.73192	C17orf89	ENSG00000224877	17	79213039	79215081	protein_coding	C17orf89	ENSG00000224877	17	79213039	79215081	protein_coding
ENSG00000178896	-0.423645	2.99265	-2.2762	0.0319726	0.353223	-3.73369	EXOSC4	ENSG00000178896	8	145133529	145135550	protein_coding	EXOSC4	ENSG00000178896	8	145133529	145135550	protein_coding
ENSG00000051382	0.369446	3.18241	2.29697	0.0305776	0.347836	-3.73392	PIK3CB	ENSG00000051382	3	138372860	138553780	protein_coding	PIK3CB	ENSG00000051382	3	138372860	138553780	protein_coding
ENSG00000125484	0.263122	5.4505	2.44767	0.0220097	0.305205	-3.73478	GTF3C4	ENSG00000125484	9	135545422	135570342	protein_coding	GTF3C4	ENSG00000125484	9	135545422	135570342	protein_coding
ENSG00000160062	0.382798	2.21516	2.18751	0.0386035	0.381774	-3.73625	ZBTB8A	ENSG00000160062	1	33005028	33071540	protein_coding	ZBTB8A	ENSG00000160062	1	33005028	33071540	protein_coding
ENSG00000197343	0.200859	5.04101	2.43208	0.0227803	0.309871	-3.73741	ZNF655	ENSG00000197343	7	99156029	99174076	protein_coding	ZNF655	ENSG00000197343	7	99156029	99174076	protein_coding
ENSG00000126461	-0.313609	4.84271	-2.423	0.0232407	0.313518	-3.73784	SCAF1	ENSG00000126461	19	50145382	50161899	protein_coding	SCAF1	ENSG00000126461	19	50145382	50161899	protein_coding
ENSG00000164099	-0.374353	3.16971	-2.29186	0.0309153	0.348957	-3.73858	PRSS12	ENSG00000164099	4	119201193	119274158	protein_coding	PRSS12	ENSG00000164099	4	119201193	119274158	protein_coding
ENSG00000131080	0.407488	3.05752	2.28015	0.0317029	0.35199	-3.7398	EDA2R	ENSG00000131080	X	65815479	65859108	protein_coding	EDA2R	ENSG00000131080	X	65815479	65859108	protein_coding
ENSG00000039123	0.214548	6.36617	2.45832	0.0214972	0.300912	-3.74007	SKIV2L2	ENSG00000039123	5	54603588	54721409	protein_coding	SKIV2L2	ENSG00000039123	5	54603588	54721409	protein_coding
ENSG00000141279	0.218442	5.55045	2.44697	0.0220439	0.305205	-3.74201	NPEPPS	ENSG00000141279	17	45600308	45700642	protein_coding	NPEPPS	ENSG00000141279	17	45600308	45700642	protein_coding
ENSG00000207445	-0.689932	3.50983	-2.31921	0.029146	0.341724	-3.7422	SNORD15B	ENSG00000207445	11	75115465	75115610	snoRNA	SNORD15B	ENSG00000207445	11	75115465	75115610	snoRNA
ENSG00000198732	-0.473956	2.08037	-2.16464	0.040504	0.390055	-3.74273	SMOC1	ENSG00000198732	14	70320848	70499083	protein_coding	SMOC1	ENSG00000198732	14	70320848	70499083	protein_coding
ENSG00000172062	-0.380155	2.54216	-2.22147	0.0359299	0.36869	-3.74347	SMN1	ENSG00000172062	5	70220768	70249769	protein_coding	SMN1	ENSG00000172062	5	70220768	70249769	protein_coding
ENSG00000185000	-0.357606	3.27555	-2.30043	0.0303505	0.347256	-3.74553	DGAT1	ENSG00000185000	8	145539954	145550573	protein_coding	DGAT1	ENSG00000185000	8	145539954	145550573	protein_coding
ENSG00000067646	0.293603	4.24692	2.38042	0.0255158	0.326998	-3.74914	ZFY	ENSG00000067646	Y	2803112	2850547	protein_coding	ZFY	ENSG00000067646	Y	2803112	2850547	protein_coding
ENSG00000170775	-0.379417	2.96275	-2.2635	0.0328539	0.356422	-3.75046	GPR37	ENSG00000170775	7	124386051	124405681	protein_coding	GPR37	ENSG00000170775	7	124386051	124405681	protein_coding
ENSG00000167987	-0.294549	3.289	-2.29887	0.0304532	0.347581	-3.75086	VPS37C	ENSG00000167987	11	60897728	60929089	protein_coding	VPS37C	ENSG00000167987	11	60897728	60929089	protein_coding
ENSG00000101782	0.168318	6.20391	2.45136	0.021831	0.303847	-3.75308	RIOK3	ENSG00000101782	18	21032787	21066567	protein_coding	RIOK3	ENSG00000101782	18	21032787	21066567	protein_coding
ENSG00000138780	0.295892	4.36175	2.38514	0.0252538	0.324703	-3.75451	GSTCD	ENSG00000138780	4	106629935	106768885	protein_coding	GSTCD	ENSG00000138780	4	106629935	106768885	protein_coding
ENSG00000136720	-0.300196	5.40965	-2.43682	0.0225437	0.308079	-3.75505	HS6ST1	ENSG00000136720	2	128994290	129076151	protein_coding	HS6ST1	ENSG00000136720	2	128994290	129076151	protein_coding
ENSG00000139880	-0.37064	4.08472	-2.36589	0.0263376	0.330111	-3.75564	CDH24	ENSG00000139880	14	23516271	23526747	protein_coding	CDH24	ENSG00000139880	14	23516271	23526747	protein_coding
ENSG00000125656	-0.211101	4.90703	-2.41464	0.0236723	0.316672	-3.76064	CLPP	ENSG00000125656	19	6361463	6368919	protein_coding	CLPP	ENSG00000125656	19	6361463	6368919	protein_coding
ENSG00000170419	-0.386931	2.08273	-2.1557	0.0412699	0.394197	-3.76064	VSTM2A	ENSG00000170419	7	54610018	54638773	protein_coding	VSTM2A	ENSG00000170419	7	54610018	54638773	protein_coding
ENSG00000119402	0.190305	5.47522	2.43517	0.0226259	0.308485	-3.76148	FBXW2	ENSG00000119402	9	123514256	123555690	protein_coding	FBXW2	ENSG00000119402	9	123514256	123555690	protein_coding
ENSG00000167645	-0.317538	4.95487	-2.41557	0.0236239	0.316576	-3.76281	YIF1B	ENSG00000167645	19	38795753	38807913	protein_coding	YIF1B	ENSG00000167645	19	38795753	38807913	protein_coding
ENSG00000113658	0.327675	5.84999	2.44191	0.0222917	0.306779	-3.76345	SMAD5	ENSG00000113658	5	135468534	135524435	protein_coding	SMAD5	ENSG00000113658	5	135468534	135524435	protein_coding
ENSG00000135632	-0.198684	4.35589	-2.3808	0.0254947	0.326998	-3.76502	SMYD5	ENSG00000135632	2	73441350	73454365	protein_coding	SMYD5	ENSG00000135632	2	73441350	73454365	protein_coding
ENSG00000147133	0.356607	4.56308	2.39071	0.0249478	0.323492	-3.76894	TAF1	ENSG00000147133	X	70586114	70752224	protein_coding	TAF1	ENSG00000147133	X	70586114	70752224	protein_coding
ENSG00000161542	-0.267322	4.33145	-2.37681	0.0257174	0.327793	-3.76946	PRPSAP1	ENSG00000161542	17	74305567	74380602	protein_coding	PRPSAP1	ENSG00000161542	17	74305567	74380602	protein_coding
ENSG00000146701	-0.156358	7.06912	-2.43909	0.0224309	0.307972	-3.7723	MDH2	ENSG00000146701	7	75677369	75696826	protein_coding	MDH2	ENSG00000146701	7	75677369	75696826	protein_coding
ENSG00000186660	0.270201	4.76767	2.39973	0.0244595	0.321661	-3.7743	ZFP91	ENSG00000186660	11	58346584	58388515	protein_coding	ZFP91	ENSG00000186660	11	58346584	58388515	protein_coding
ENSG00000020922	0.31271	3.76741	2.32929	0.0285173	0.338695	-3.77454	MRE11A	ENSG00000020922	11	94152895	94227074	protein_coding	MRE11A	ENSG00000020922	11	94152895	94227074	protein_coding
ENSG00000086504	-0.312317	5.46371	-2.42494	0.0231419	0.312838	-3.78169	MRPL28	ENSG00000086504	16	417384	420527	protein_coding	MRPL28	ENSG00000086504	16	417384	420527	protein_coding
ENSG00000117308	-0.255936	3.91476	-2.33792	0.0279887	0.335607	-3.78445	GALE	ENSG00000117308	1	24122089	24127271	protein_coding	GALE	ENSG00000117308	1	24122089	24127271	protein_coding
ENSG00000160294	0.146786	5.39676	2.42076	0.0233553	0.314413	-3.78571	MCM3AP	ENSG00000160294	21	47655047	47706211	protein_coding	MCM3AP	ENSG00000160294	21	47655047	47706211	protein_coding
ENSG00000189409	-0.748623	2.03411	-2.12862	0.0436686	0.402196	-3.78702	MMP23B	ENSG00000189409	1	1567474	1570639	protein_coding	MMP23B	ENSG00000189409	1	1567474	1570639	protein_coding
ENSG00000157911	-0.306748	3.32518	-2.28299	0.0315104	0.351186	-3.78712	PEX10	ENSG00000157911	1	2336236	2345236	protein_coding	PEX10	ENSG00000157911	1	2336236	2345236	protein_coding
ENSG00000164077	-0.34482	2.68392	-2.21221	0.0366419	0.372502	-3.78729	MON1A	ENSG00000164077	3	49946302	49967606	protein_coding	MON1A	ENSG00000164077	3	49946302	49967606	protein_coding
ENSG00000103260	-0.475196	4.47426	-2.37472	0.0258355	0.328177	-3.79043	METRN	ENSG00000103260	16	765115	769655	protein_coding	METRN	ENSG00000103260	16	765115	769655	protein_coding
ENSG00000104964	-0.38268	5.45652	-2.41952	0.0234194	0.314555	-3.79165	AES	ENSG00000104964	19	3052908	3063105	protein_coding	AES	ENSG00000104964	19	3052908	3063105	protein_coding
ENSG00000198695	0.49453	3.11918	2.25599	0.0333851	0.357051	-3.79432	MT-ND6	ENSG00000198695	MT	14149	14673	protein_coding	MT-ND6	ENSG00000198695	MT	14149	14673	protein_coding
ENSG00000213977	-0.316467	2.4142	-2.17513	0.0396223	0.387695	-3.79538	TAX1BP3	ENSG00000213977	17	3566196	3571976	protein_coding	TAX1BP3	ENSG00000213977	17	3566196	3571976	protein_coding
ENSG00000056277	0.371434	3.27362	2.27061	0.032358	0.354571	-3.79594	ZNF280C	ENSG00000056277	X	129336685	129402873	protein_coding	ZNF280C	ENSG00000056277	X	129336685	129402873	protein_coding
ENSG00000107185	0.217179	4.07263	2.34394	0.0276255	0.334221	-3.79596	RGP1	ENSG00000107185	9	35749203	35758572	protein_coding	RGP1	ENSG00000107185	9	35749203	35758572	protein_coding
ENSG00000213654	-0.627282	1.64206	-2.08032	0.0482597	0.418987	-3.79715	GPSM3	ENSG00000213654	6	32158543	32163300	protein_coding	GPSM3	ENSG00000213654	6	32158543	32163300	protein_coding
ENSG00000198937	-0.296229	3.83233	-2.32435	0.0288237	0.340404	-3.79778	CCDC167	ENSG00000198937	6	37450696	37467698	protein_coding	CCDC167	ENSG00000198937	6	37450696	37467698	protein_coding
ENSG00000115289	-0.334371	2.65031	-2.19908	0.0376737	0.377182	-3.80024	PCGF1	ENSG00000115289	2	74732170	74735707	protein_coding	PCGF1	ENSG00000115289	2	74732170	74735707	protein_coding
ENSG00000120129	-0.349756	4.40605	-2.3652	0.0263774	0.330111	-3.80058	DUSP1	ENSG00000120129	5	172195093	172198198	protein_coding	DUSP1	ENSG00000120129	5	172195093	172198198	protein_coding
ENSG00000154124	0.256759	4.35297	2.35929	0.0267189	0.330839	-3.80424	FAM105B	ENSG00000154124	5	14664773	14699820	protein_coding	FAM105B	ENSG00000154124	5	14664773	14699820	protein_coding
ENSG00000243716	0.427308	2.88328	2.22427	0.0357174	0.368442	-3.80501	NPIPB5	ENSG00000243716	16	22490442	22547842	protein_coding	NPIPB5	ENSG00000243716	16	22490442	22547842	protein_coding
ENSG00000168159	-0.295553	6.17158	-2.42566	0.0231047	0.312833	-3.80522	RNF187	ENSG00000168159	1	228674762	228683467	protein_coding	RNF187	ENSG00000168159	1	228674762	228683467	protein_coding
ENSG00000152242	0.223961	4.12101	2.34253	0.0277103	0.334221	-3.8054	C18orf25	ENSG00000152242	18	43753519	43846949	protein_coding	C18orf25	ENSG00000152242	18	43753519	43846949	protein_coding
ENSG00000103995	0.377515	2.4451	2.17377	0.0397352	0.388062	-3.80654	CEP152	ENSG00000103995	15	49005125	49103343	protein_coding	CEP152	ENSG00000103995	15	49005125	49103343	protein_coding
ENSG00000067248	0.29607	4.98998	2.39323	0.0248105	0.32218	-3.80825	DHX29	ENSG00000067248	5	54552073	54603550	protein_coding	DHX29	ENSG00000067248	5	54552073	54603550	protein_coding
ENSG00000112592	-0.261844	3.42047	-2.27952	0.0317458	0.35199	-3.81123	TBP	ENSG00000112592	6	170863390	170881958	protein_coding	TBP	ENSG00000112592	6	170863390	170881958	protein_coding
ENSG00000139436	0.347728	3.15569	2.25094	0.0337469	0.358836	-3.81172	GIT2	ENSG00000139436	12	110367607	110434194	protein_coding	GIT2	ENSG00000139436	12	110367607	110434194	protein_coding
ENSG00000126432	-0.25887	7.00493	-2.42	0.0233944	0.314555	-3.81173	PRDX5	ENSG00000126432	11	64085560	64089283	protein_coding	PRDX5	ENSG00000126432	11	64085560	64089283	protein_coding
ENSG00000153721	0.399793	2.96549	2.22931	0.0353374	0.366784	-3.81335	CNKSR3	ENSG00000153721	6	154708638	154831793	protein_coding	CNKSR3	ENSG00000153721	6	154708638	154831793	protein_coding
ENSG00000132004	-0.435994	2.10414	-2.12032	0.0444283	0.407456	-3.81521	FBXW9	ENSG00000132004	19	12798867	12807457	protein_coding	FBXW9	ENSG00000132004	19	12798867	12807457	protein_coding
ENSG00000130725	-0.260275	5.61202	-2.41168	0.0238267	0.317227	-3.81567	UBE2M	ENSG00000130725	19	59067079	59070327	protein_coding	UBE2M	ENSG00000130725	19	59067079	59070327	protein_coding
ENSG00000164002	-0.614843	1.43865	-2.05619	0.050711	0.42643	-3.81717	EXO5	ENSG00000164002	1	40974413	40982228	protein_coding	EXO5	ENSG00000164002	1	40974413	40982228	protein_coding
ENSG00000166938	0.222614	4.06686	2.3318	0.0283625	0.338458	-3.81769	DIS3L	ENSG00000166938	15	66585555	66626236	protein_coding	DIS3L	ENSG00000166938	15	66585555	66626236	protein_coding
ENSG00000119650	-0.255702	3.40984	-2.27402	0.0321226	0.353963	-3.81962	IFT43	ENSG00000119650	14	76368479	76550928	protein_coding	IFT43	ENSG00000119650	14	76368479	76550928	protein_coding
ENSG00000115825	0.291861	5.57365	2.40683	0.0240819	0.318711	-3.82138	PRKD3	ENSG00000115825	2	37477645	37551951	protein_coding	PRKD3	ENSG00000115825	2	37477645	37551951	protein_coding
ENSG00000164327	0.339349	5.16497	2.39332	0.0248057	0.32218	-3.82239	RICTOR	ENSG00000164327	5	38938021	39074510	protein_coding	RICTOR	ENSG00000164327	5	38938021	39074510	protein_coding
ENSG00000139163	0.354537	6.02324	2.41384	0.0237139	0.316698	-3.82272	ETNK1	ENSG00000139163	12	22778009	22843599	protein_coding	ETNK1	ENSG00000139163	12	22778009	22843599	protein_coding
ENSG00000185278	0.4803	4.78458	2.37453	0.0258462	0.328177	-3.82335	ZBTB37	ENSG00000185278	1	173837220	173872687	protein_coding	ZBTB37	ENSG00000185278	1	173837220	173872687	protein_coding
ENSG00000118873	0.27333	5.76719	2.41017	0.0239057	0.317242	-3.82358	RAB3GAP2	ENSG00000118873	1	220321635	220445796	protein_coding	RAB3GAP2	ENSG00000118873	1	220321635	220445796	protein_coding
ENSG00000143355	-1.40277	2.23244	-2.11343	0.0450681	0.410756	-3.82579	LHX9	ENSG00000143355	1	197881037	197904608	protein_coding	LHX9	ENSG00000143355	1	197881037	197904608	protein_coding
ENSG00000159199	-0.185193	5.14992	-2.39037	0.0249666	0.323492	-3.82865	ATP5G1	ENSG00000159199	17	46970127	46973233	protein_coding	ATP5G1	ENSG00000159199	17	46970127	46973233	protein_coding
ENSG00000188785	0.336749	3.42438	2.26827	0.0325203	0.354571	-3.83171	ZNF548	ENSG00000188785	19	57901218	57912786	protein_coding	ZNF548	ENSG00000188785	19	57901218	57912786	protein_coding
ENSG00000004059	-0.192134	5.92876	-2.40944	0.0239438	0.317242	-3.83192	ARF5	ENSG00000004059	7	127228399	127231759	protein_coding	ARF5	ENSG00000004059	7	127228399	127231759	protein_coding
ENSG00000100242	-0.273736	4.45459	-2.35131	0.0271868	0.332585	-3.83379	SUN2	ENSG00000100242	22	39130730	39190148	protein_coding	SUN2	ENSG00000100242	22	39130730	39190148	protein_coding
ENSG00000158552	-0.2979	3.09943	-2.23278	0.0350774	0.365696	-3.83451	ZFAND2B	ENSG00000158552	2	220059959	220074373	protein_coding	ZFAND2B	ENSG00000158552	2	220059959	220074373	protein_coding
ENSG00000139182	-0.46644	4.59577	-2.35766	0.0268138	0.330986	-3.83642	CLSTN3	ENSG00000139182	12	7282294	7311541	protein_coding	CLSTN3	ENSG00000139182	12	7282294	7311541	protein_coding
ENSG00000168917	-0.563772	1.85849	-2.08356	0.0479384	0.41809	-3.83728	SLC35G2	ENSG00000168917	3	136537489	136574734	protein_coding	SLC35G2	ENSG00000168917	3	136537489	136574734	protein_coding
ENSG00000149243	-1.58519	2.5266	-2.14318	0.0423637	0.396894	-3.83749	KLHL35	ENSG00000149243	11	75133438	75141674	protein_coding	KLHL35	ENSG00000149243	11	75133438	75141674	protein_coding
ENSG00000089048	0.246934	3.77554	2.29695	0.030579	0.347836	-3.83908	ESF1	ENSG00000089048	20	13694969	13765532	protein_coding	ESF1	ENSG00000089048	20	13694969	13765532	protein_coding
ENSG00000140905	-0.406559	2.3883	-2.14345	0.0423398	0.396894	-3.83947	GCSH	ENSG00000140905	16	81115566	81130008	protein_coding	GCSH	ENSG00000140905	16	81115566	81130008	protein_coding
ENSG00000162631	0.72324	2.01474	2.0985	0.0464836	0.414253	-3.84039	NTNG1	ENSG00000162631	1	107682629	108026080	protein_coding	NTNG1	ENSG00000162631	1	107682629	108026080	protein_coding
ENSG00000168884	-0.272276	3.58434	-2.2794	0.0317538	0.35199	-3.84046	TNIP2	ENSG00000168884	4	2743375	2758103	protein_coding	TNIP2	ENSG00000168884	4	2743375	2758103	protein_coding
ENSG00000006015	-0.224629	3.79124	-2.29819	0.0304974	0.347581	-3.84091	C19orf60	ENSG00000006015	19	18699495	18703146	protein_coding	C19orf60	ENSG00000006015	19	18699495	18703146	protein_coding
ENSG00000170091	-0.414324	5.17409	-2.3837	0.0253336	0.325374	-3.84235	NSG2	ENSG00000170091	5	173472607	173670504	protein_coding	NSG2	ENSG00000170091	5	173472607	173670504	protein_coding
ENSG00000103343	-0.40237	2.5081	-2.15468	0.0413577	0.394714	-3.84433	ZNF174	ENSG00000103343	16	3451235	3459370	protein_coding	ZNF174	ENSG00000103343	16	3451235	3459370	protein_coding
ENSG00000173218	0.296794	3.24117	2.24139	0.0344406	0.362599	-3.84679	VANGL1	ENSG00000173218	1	116184574	116240845	protein_coding	VANGL1	ENSG00000173218	1	116184574	116240845	protein_coding
ENSG00000168002	-0.178048	6.21236	-2.40377	0.0242438	0.319944	-3.84868	POLR2G	ENSG00000168002	11	62529016	62534182	protein_coding	POLR2G	ENSG00000168002	11	62529016	62534182	protein_coding
ENSG00000131023	0.273792	4.4552	2.34231	0.0277235	0.334221	-3.85023	LATS1	ENSG00000131023	6	149979289	150039392	protein_coding	LATS1	ENSG00000131023	6	149979289	150039392	protein_coding
ENSG00000172590	-0.326953	4.72202	-2.35883	0.0267456	0.330839	-3.85039	MRPL52	ENSG00000172590	14	23299088	23304246	protein_coding	MRPL52	ENSG00000172590	14	23299088	23304246	protein_coding
ENSG00000197380	-0.221373	4.07979	-2.31568	0.0293688	0.342175	-3.85156	DACT3	ENSG00000197380	19	47150869	47164395	protein_coding	DACT3	ENSG00000197380	19	47150869	47164395	protein_coding
ENSG00000101773	0.322162	4.78632	2.3604	0.0266548	0.330802	-3.85166	RBBP8	ENSG00000101773	18	20378224	20606451	protein_coding	RBBP8	ENSG00000101773	18	20378224	20606451	protein_coding
ENSG00000003393	0.271388	4.67034	2.35369	0.0270465	0.331723	-3.8533	ALS2	ENSG00000003393	2	202565277	202645912	protein_coding	ALS2	ENSG00000003393	2	202565277	202645912	protein_coding
ENSG00000197128	0.337238	4.04277	2.31079	0.0296807	0.342934	-3.85351	ZNF772	ENSG00000197128	19	57978031	57988938	protein_coding	ZNF772	ENSG00000197128	19	57978031	57988938	protein_coding
ENSG00000099797	-0.206316	5.16236	-2.37726	0.0256926	0.327793	-3.85502	TECR	ENSG00000099797	19	14627897	14676792	protein_coding	TECR	ENSG00000099797	19	14627897	14676792	protein_coding
ENSG00000062650	0.293726	6.07186	2.39795	0.0245553	0.321661	-3.85549	WAPAL	ENSG00000062650	10	88195013	88281572	protein_coding	WAPAL	ENSG00000062650	10	88195013	88281572	protein_coding
ENSG00000166532	0.2804	4.83839	2.36075	0.026634	0.330802	-3.8569	RIMKLB	ENSG00000166532	12	8834196	8935691	protein_coding	RIMKLB	ENSG00000166532	12	8834196	8935691	protein_coding
ENSG00000178078	-0.361859	1.80714	-2.06676	0.049624	0.422741	-3.85817	STAP2	ENSG00000178078	19	4324040	4342783	protein_coding	STAP2	ENSG00000178078	19	4324040	4342783	protein_coding
ENSG00000196110	0.359486	2.35547	2.13103	0.0434498	0.401304	-3.85993	ZNF699	ENSG00000196110	19	9404951	9420514	protein_coding	ZNF699	ENSG00000196110	19	9404951	9420514	protein_coding
ENSG00000167635	0.168908	6.47983	2.39774	0.0245668	0.321661	-3.86012	ZNF146	ENSG00000167635	19	36705504	36729676	protein_coding	ZNF146	ENSG00000167635	19	36705504	36729676	protein_coding
ENSG00000166681	-0.222426	6.94669	-2.39572	0.0246758	0.321855	-3.86056	NGFRAP1	ENSG00000166681	X	102631268	102633005	protein_coding	NGFRAP1	ENSG00000166681	X	102631268	102633005	protein_coding
ENSG00000102978	-0.188314	6.19856	-2.39692	0.0246107	0.32172	-3.86197	POLR2C	ENSG00000102978	16	57496299	57505922	protein_coding	POLR2C	ENSG00000102978	16	57496299	57505922	protein_coding
ENSG00000103507	-0.23089	4.42359	-2.33355	0.0282554	0.338114	-3.86424	BCKDK	ENSG00000103507	16	31117428	31124110	protein_coding	BCKDK	ENSG00000103507	16	31117428	31124110	protein_coding
ENSG00000111647	0.199736	4.58187	2.34077	0.0278161	0.334221	-3.8687	UHRF1BP1L	ENSG00000111647	12	100422233	100536626	protein_coding	UHRF1BP1L	ENSG00000111647	12	100422233	100536626	protein_coding
ENSG00000149418	-0.452883	2.10429	-2.08934	0.047371	0.417596	-3.86963	ST14	ENSG00000149418	11	130029457	130080271	protein_coding	ST14	ENSG00000149418	11	130029457	130080271	protein_coding
ENSG00000126756	-0.260771	4.81872	-2.35327	0.0270713	0.331723	-3.8709	UXT	ENSG00000126756	X	47511197	47518560	protein_coding	UXT	ENSG00000126756	X	47511197	47518560	protein_coding
ENSG00000126522	-0.6325	2.04267	-2.07964	0.0483268	0.418987	-3.8711	ASL	ENSG00000126522	7	65540785	65558545	protein_coding	ASL	ENSG00000126522	7	65540785	65558545	protein_coding
ENSG00000140553	-0.214405	5.19775	-2.36976	0.0261162	0.329654	-3.87225	UNC45A	ENSG00000140553	15	91473410	91497323	protein_coding	UNC45A	ENSG00000140553	15	91473410	91497323	protein_coding
ENSG00000257742	0.392144	2.40474	2.12846	0.0436834	0.402196	-3.87422	RP11-350F4.2	ENSG00000257742	12	44112796	44117803	lincRNA	RP11-350F4.2	ENSG00000257742	12	44112796	44117803	lincRNA
ENSG00000187257	0.251996	4.74493	2.34676	0.0274568	0.334006	-3.87467	RSBN1L	ENSG00000187257	7	77325760	77412339	protein_coding	RSBN1L	ENSG00000187257	7	77325760	77412339	protein_coding
ENSG00000113522	0.195839	4.56973	2.33587	0.0281134	0.336758	-3.87692	RAD50	ENSG00000113522	5	131891711	131980313	protein_coding	RAD50	ENSG00000113522	5	131891711	131980313	protein_coding
ENSG00000227057	-0.190913	4.95515	-2.35675	0.026867	0.331293	-3.87757	WDR46	ENSG00000227057	6	33246885	33257304	protein_coding	WDR46	ENSG00000227057	6	33246885	33257304	protein_coding
ENSG00000100092	-0.304591	2.72971	-2.16503	0.0404711	0.390055	-3.87871	SH3BP1	ENSG00000100092	22	38030661	38062939	protein_coding	SH3BP1	ENSG00000100092	22	38030661	38062939	protein_coding
ENSG00000272016	-0.290227	3.1768	-2.21714	0.0362614	0.370618	-3.87875	RP11-215G15.5	ENSG00000272016	5	10654332	10657928	lincRNA	RP11-215G15.5	ENSG00000272016	5	10654332	10657928	lincRNA
ENSG00000187231	0.185216	5.27387	2.36822	0.0262042	0.330111	-3.88018	SESTD1	ENSG00000187231	2	179966419	180129517	protein_coding	SESTD1	ENSG00000187231	2	179966419	180129517	protein_coding
ENSG00000124201	0.354877	3.72356	2.26841	0.0325108	0.354571	-3.88268	ZNFX1	ENSG00000124201	20	47854483	47894963	protein_coding	ZNFX1	ENSG00000124201	20	47854483	47894963	protein_coding
ENSG00000070214	0.211418	6.26568	2.38563	0.0252269	0.324703	-3.88299	SLC44A1	ENSG00000070214	9	108006903	108201452	protein_coding	SLC44A1	ENSG00000070214	9	108006903	108201452	protein_coding
ENSG00000116213	-0.376831	3.14986	-2.21169	0.0366822	0.372502	-3.88414	WRAP73	ENSG00000116213	1	3547331	3569325	protein_coding	WRAP73	ENSG00000116213	1	3547331	3569325	protein_coding
ENSG00000131495	-0.206312	4.73181	-2.34105	0.0277995	0.334221	-3.88591	NDUFA2	ENSG00000131495	5	140018325	140027370	protein_coding	NDUFA2	ENSG00000131495	5	140018325	140027370	protein_coding
ENSG00000043093	0.342055	5.35939	2.36588	0.0263384	0.330111	-3.88884	DCUN1D1	ENSG00000043093	3	182655862	182703741	protein_coding	DCUN1D1	ENSG00000043093	3	182655862	182703741	protein_coding
ENSG00000116786	-0.190633	5.20696	-2.36034	0.0266581	0.330802	-3.89124	PLEKHM2	ENSG00000116786	1	16010827	16061264	protein_coding	PLEKHM2	ENSG00000116786	1	16010827	16061264	protein_coding
ENSG00000214022	-0.291456	5.54182	-2.371	0.0260456	0.329547	-3.8915	REPIN1	ENSG00000214022	7	150065278	150071133	protein_coding	REPIN1	ENSG00000214022	7	150065278	150071133	protein_coding
ENSG00000146463	0.331811	6.10464	2.37918	0.0255847	0.327131	-3.89266	ZMYM4	ENSG00000146463	1	35734568	35887659	protein_coding	ZMYM4	ENSG00000146463	1	35734568	35887659	protein_coding
ENSG00000118246	0.169417	5.28558	2.36116	0.0266106	0.330802	-3.89461	FASTKD2	ENSG00000118246	2	207630081	207657233	protein_coding	FASTKD2	ENSG00000118246	2	207630081	207657233	protein_coding
ENSG00000167555	0.226019	3.99755	2.28511	0.0313669	0.351017	-3.89534	ZNF528	ENSG00000167555	19	52901102	52921665	protein_coding	ZNF528	ENSG00000167555	19	52901102	52921665	protein_coding
ENSG00000197885	-0.295663	3.14311	-2.20355	0.0373194	0.375264	-3.89585	NKIRAS1	ENSG00000197885	3	23933151	23988082	protein_coding	NKIRAS1	ENSG00000197885	3	23933151	23988082	protein_coding
ENSG00000172053	-0.132192	7.20097	-2.37429	0.0258594	0.328177	-3.89614	QARS	ENSG00000172053	3	49133365	49142553	protein_coding	QARS	ENSG00000172053	3	49133365	49142553	protein_coding
ENSG00000103226	0.294663	2.86785	2.16887	0.0401466	0.388782	-3.90039	NOMO3	ENSG00000103226	16	16326352	16388668	protein_coding	NOMO3	ENSG00000103226	16	16326352	16388668	protein_coding
ENSG00000166848	-0.319173	5.73432	-2.37071	0.0260622	0.329547	-3.90087	TERF2IP	ENSG00000166848	16	75681684	75795770	protein_coding	TERF2IP	ENSG00000166848	16	75681684	75795770	protein_coding
ENSG00000163879	-0.370411	2.23049	-2.08791	0.0475108	0.417596	-3.90257	DNALI1	ENSG00000163879	1	38022520	38032458	protein_coding	DNALI1	ENSG00000163879	1	38022520	38032458	protein_coding
ENSG00000168389	-0.828632	1.63768	-2.0156	0.0550849	0.445837	-3.90354	MFSD2A	ENSG00000168389	1	40420802	40435638	protein_coding	MFSD2A	ENSG00000168389	1	40420802	40435638	protein_coding
ENSG00000088756	0.27822	5.63028	2.36594	0.0263346	0.330111	-3.90432	ARHGAP28	ENSG00000088756	18	6729717	6915715	protein_coding	ARHGAP28	ENSG00000088756	18	6729717	6915715	protein_coding
ENSG00000182185	0.383024	2.24688	2.08978	0.047328	0.417596	-3.90514	RAD51B	ENSG00000182185	14	68286496	69196935	protein_coding	RAD51B	ENSG00000182185	14	68286496	69196935	protein_coding
ENSG00000203950	-0.672256	2.23894	-2.0863	0.0476684	0.417596	-3.9072	FAM127B	ENSG00000203950	X	134184962	134186226	protein_coding	FAM127B	ENSG00000203950	X	134184962	134186226	protein_coding
ENSG00000174365	-0.267087	2.38906	-2.10665	0.0457064	0.412729	-3.90881	SNHG11	ENSG00000174365	20	37075221	37079564	processed_transcript	SNHG11	ENSG00000174365	20	37075221	37079564	processed_transcript
ENSG00000266173	0.761801	1.42911	1.99267	0.0577001	0.455518	-3.90899	STRADA	ENSG00000266173	17	61780192	61819330	protein_coding	STRADA	ENSG00000266173	17	61780192	61819330	protein_coding
ENSG00000214087	-0.21155	4.13974	-2.2897	0.0310594	0.349997	-3.9092	ARL16	ENSG00000214087	17	79648204	79650954	protein_coding	ARL16	ENSG00000214087	17	79648204	79650954	protein_coding
ENSG00000149292	0.378694	2.7573	2.15195	0.0415944	0.396007	-3.9097	TTC12	ENSG00000149292	11	113185251	113254266	protein_coding	TTC12	ENSG00000149292	11	113185251	113254266	protein_coding
ENSG00000159348	-0.225439	5.05124	-2.34413	0.0276141	0.334221	-3.91024	CYB5R1	ENSG00000159348	1	202930997	202936408	protein_coding	CYB5R1	ENSG00000159348	1	202930997	202936408	protein_coding
ENSG00000033178	0.189926	5.89256	2.36722	0.0262614	0.330111	-3.91209	UBA6	ENSG00000033178	4	68478370	68566897	protein_coding	UBA6	ENSG00000033178	4	68478370	68566897	protein_coding
ENSG00000223891	-0.403529	2.78119	-2.14904	0.0418484	0.396542	-3.91283	OSER1-AS1	ENSG00000223891	20	42839600	42854667	lincRNA	OSER1-AS1	ENSG00000223891	20	42839600	42854667	lincRNA
ENSG00000197238	-0.355332	2.80092	-2.15322	0.0414848	0.395605	-3.91348	HIST1H4J	ENSG00000197238	6	27791884	27792257	protein_coding	HIST1H4J	ENSG00000197238	6	27791884	27792257	protein_coding
ENSG00000130589	-0.224295	3.46728	-2.22813	0.0354261	0.366784	-3.91493	HELZ2	ENSG00000130589	20	62189439	62205592	protein_coding	HELZ2	ENSG00000130589	20	62189439	62205592	protein_coding
ENSG00000106330	-0.456252	2.38595	-2.09941	0.0463956	0.414253	-3.91537	MOSPD3	ENSG00000106330	7	100209725	100213007	protein_coding	MOSPD3	ENSG00000106330	7	100209725	100213007	protein_coding
ENSG00000101544	0.216805	5.76734	2.36231	0.0265439	0.330784	-3.91714	ADNP2	ENSG00000101544	18	77866915	77905406	protein_coding	ADNP2	ENSG00000101544	18	77866915	77905406	protein_coding
ENSG00000143669	0.221048	3.66258	2.24401	0.0342495	0.361952	-3.91903	LYST	ENSG00000143669	1	235824341	236046940	protein_coding	LYST	ENSG00000143669	1	235824341	236046940	protein_coding
ENSG00000161647	-0.45042	2.00379	-2.04543	0.0518387	0.430858	-3.92145	MPP3	ENSG00000161647	17	41878167	41910538	protein_coding	MPP3	ENSG00000161647	17	41878167	41910538	protein_coding
ENSG00000139438	-0.647117	1.65416	-2.00654	0.056106	0.449421	-3.92195	FAM222A	ENSG00000139438	12	110152033	110208312	protein_coding	FAM222A	ENSG00000139438	12	110152033	110208312	protein_coding
ENSG00000182054	-0.213406	6.69208	-2.36521	0.0263765	0.330111	-3.92399	IDH2	ENSG00000182054	15	90626277	90645736	protein_coding	IDH2	ENSG00000182054	15	90626277	90645736	protein_coding
ENSG00000183891	-0.343566	1.70339	-2.0118	0.0555111	0.446945	-3.92438	TTC32	ENSG00000183891	2	20096404	20101747	protein_coding	TTC32	ENSG00000183891	2	20096404	20101747	protein_coding
ENSG00000137824	-0.236395	4.02882	-2.2724	0.0322339	0.354571	-3.92521	RMDN3	ENSG00000137824	15	41028082	41048049	protein_coding	RMDN3	ENSG00000137824	15	41028082	41048049	protein_coding
ENSG00000083844	0.338593	3.62985	2.236	0.034838	0.364495	-3.92776	ZNF264	ENSG00000083844	19	57702868	57724724	protein_coding	ZNF264	ENSG00000083844	19	57702868	57724724	protein_coding
ENSG00000186446	0.303092	3.00901	2.16835	0.0401899	0.388782	-3.93176	ZNF501	ENSG00000186446	3	44771088	44778575	protein_coding	ZNF501	ENSG00000186446	3	44771088	44778575	protein_coding
ENSG00000186448	0.324412	4.80891	2.31891	0.0291647	0.341724	-3.93426	ZNF197	ENSG00000186448	3	44626380	44689963	protein_coding	ZNF197	ENSG00000186448	3	44626380	44689963	protein_coding
ENSG00000181704	0.218234	5.43229	2.34532	0.0275431	0.334221	-3.93432	YIPF6	ENSG00000181704	X	67718165	67757127	protein_coding	YIPF6	ENSG00000181704	X	67718165	67757127	protein_coding
ENSG00000122140	-0.25351	4.58304	-2.30692	0.029929	0.343438	-3.93438	MRPS2	ENSG00000122140	9	138391830	138396519	protein_coding	MRPS2	ENSG00000122140	9	138391830	138396519	protein_coding
ENSG00000089199	-0.237821	3.9455	-2.26022	0.0330849	0.356971	-3.93528	CHGB	ENSG00000089199	20	5892076	5906007	protein_coding	CHGB	ENSG00000089199	20	5892076	5906007	protein_coding
ENSG00000131591	-0.344034	2.12396	-2.05577	0.0507547	0.426492	-3.93547	C1orf159	ENSG00000131591	1	1017198	1051741	protein_coding	C1orf159	ENSG00000131591	1	1017198	1051741	protein_coding
ENSG00000225733	0.131028	6.54832	2.35832	0.0267755	0.33086	-3.93698	FGD5-AS1	ENSG00000225733	3	14961854	14989931	antisense	FGD5-AS1	ENSG00000225733	3	14961854	14989931	antisense
ENSG00000099817	-0.287644	6.02895	-2.35571	0.0269282	0.3317	-3.93933	POLR2E	ENSG00000099817	19	1086594	1095598	protein_coding	POLR2E	ENSG00000099817	19	1086594	1095598	protein_coding
ENSG00000178927	-0.291723	4.64853	-2.30812	0.0298516	0.342934	-3.93941	C17orf62	ENSG00000178927	17	80400465	80408705	protein_coding	C17orf62	ENSG00000178927	17	80400465	80408705	protein_coding
ENSG00000148362	-0.354359	3.34553	-2.20043	0.0375658	0.37691	-3.94003	C9orf142	ENSG00000148362	9	139886870	139888436	protein_coding	C9orf142	ENSG00000148362	9	139886870	139888436	protein_coding
ENSG00000166562	-0.214682	4.73681	-2.31121	0.0296536	0.342934	-3.94348	SEC11C	ENSG00000166562	18	56806709	56826068	protein_coding	SEC11C	ENSG00000166562	18	56806709	56826068	protein_coding
ENSG00000102178	-0.237337	4.71383	-2.30938	0.029771	0.342934	-3.94444	UBL4A	ENSG00000102178	X	153712056	153715009	protein_coding	UBL4A	ENSG00000102178	X	153712056	153715009	protein_coding
ENSG00000198258	-0.183807	6.27182	-2.35405	0.0270252	0.331723	-3.94629	UBL5	ENSG00000198258	19	9938568	9940791	protein_coding	UBL5	ENSG00000198258	19	9938568	9940791	protein_coding
ENSG00000185875	0.274098	3.10954	2.17017	0.0400371	0.388693	-3.94647	THNSL1	ENSG00000185875	10	25305587	25315593	protein_coding	THNSL1	ENSG00000185875	10	25305587	25315593	protein_coding
ENSG00000080845	-0.193614	4.51767	-2.29566	0.0306639	0.348127	-3.94807	DLGAP4	ENSG00000080845	20	34894258	35157040	protein_coding	DLGAP4	ENSG00000080845	20	34894258	35157040	protein_coding
ENSG00000152061	0.228234	4.6685	2.30415	0.0301087	0.345162	-3.94822	RABGAP1L	ENSG00000152061	1	174128548	174964445	protein_coding	RABGAP1L	ENSG00000152061	1	174128548	174964445	protein_coding
ENSG00000187954	-0.214644	4.30075	-2.28063	0.0316704	0.35199	-3.94833	CYHR1	ENSG00000187954	8	145674965	145691060	protein_coding	CYHR1	ENSG00000187954	8	145674965	145691060	protein_coding
ENSG00000198780	0.349236	4.79202	2.31027	0.0297136	0.342934	-3.94905	FAM169A	ENSG00000198780	5	74073399	74162776	protein_coding	FAM169A	ENSG00000198780	5	74073399	74162776	protein_coding
ENSG00000197912	-0.167141	5.0892	-2.32544	0.0287555	0.33994	-3.94939	SPG7	ENSG00000197912	16	89557325	89624176	protein_coding	SPG7	ENSG00000197912	16	89557325	89624176	protein_coding
ENSG00000182173	-0.382299	3.05238	-2.16164	0.0407598	0.391874	-3.94953	TSEN54	ENSG00000182173	17	73512141	73520820	protein_coding	TSEN54	ENSG00000182173	17	73512141	73520820	protein_coding
ENSG00000130818	0.300871	4.02079	2.25764	0.0332677	0.357051	-3.95024	ZNF426	ENSG00000130818	19	9638667	9649303	protein_coding	ZNF426	ENSG00000130818	19	9638667	9649303	protein_coding
ENSG00000141985	-0.237574	4.99688	-2.32067	0.0290538	0.341724	-3.9505	SH3GL1	ENSG00000141985	19	4360367	4400544	protein_coding	SH3GL1	ENSG00000141985	19	4360367	4400544	protein_coding
ENSG00000184887	-0.385172	3.53908	-2.21422	0.0364864	0.372123	-3.95154	BTBD6	ENSG00000184887	14	105714827	105717430	protein_coding	BTBD6	ENSG00000184887	14	105714827	105717430	protein_coding
ENSG00000165338	0.274006	3.5329	2.21233	0.0366324	0.372502	-3.95216	HECTD2	ENSG00000165338	10	93170096	93274586	protein_coding	HECTD2	ENSG00000165338	10	93170096	93274586	protein_coding
ENSG00000162191	-0.158829	5.90913	-2.34709	0.0274376	0.334006	-3.95287	UBXN1	ENSG00000162191	11	62443970	62446567	protein_coding	UBXN1	ENSG00000162191	11	62443970	62446567	protein_coding
ENSG00000135404	-0.169211	7.92455	-2.33243	0.0283242	0.338458	-3.95447	CD63	ENSG00000135404	12	56119107	56123491	protein_coding	CD63	ENSG00000135404	12	56119107	56123491	protein_coding
ENSG00000180098	-0.313224	4.08423	-2.26091	0.033036	0.356971	-3.95458	TRNAU1AP	ENSG00000180098	1	28879597	28905051	protein_coding	TRNAU1AP	ENSG00000180098	1	28879597	28905051	protein_coding
ENSG00000057608	0.141185	8.6325	2.31803	0.0292199	0.341987	-3.95614	GDI2	ENSG00000057608	10	5807186	5884095	protein_coding	GDI2	ENSG00000057608	10	5807186	5884095	protein_coding
ENSG00000169957	-0.215401	4.20912	-2.26971	0.0324204	0.354571	-3.95625	ZNF768	ENSG00000169957	16	30535325	30538142	protein_coding	ZNF768	ENSG00000169957	16	30535325	30538142	protein_coding
ENSG00000006114	0.178363	4.91136	2.31199	0.0296039	0.342934	-3.95857	SYNRG	ENSG00000006114	17	35874900	35969544	protein_coding	SYNRG	ENSG00000006114	17	35874900	35969544	protein_coding
ENSG00000185658	0.260733	6.19459	2.34612	0.0274952	0.334126	-3.95863	BRWD1	ENSG00000185658	21	40556102	40693485	protein_coding	BRWD1	ENSG00000185658	21	40556102	40693485	protein_coding
ENSG00000009694	1.09495	1.54278	1.96936	0.0604714	0.464366	-3.95883	TENM1	ENSG00000009694	X	123509753	124097666	protein_coding	TENM1	ENSG00000009694	X	123509753	124097666	protein_coding
ENSG00000007376	-0.452156	3.52472	-2.20777	0.0369875	0.373964	-3.95908	RPUSD1	ENSG00000007376	16	834974	838397	protein_coding	RPUSD1	ENSG00000007376	16	834974	838397	protein_coding
ENSG00000182325	-0.646083	1.71887	-1.98476	0.0586276	0.458349	-3.96148	FBXL6	ENSG00000182325	8	145579091	145583036	protein_coding	FBXL6	ENSG00000182325	8	145579091	145583036	protein_coding
ENSG00000150991	-0.129918	8.98515	-2.30816	0.0298492	0.342934	-3.96203	UBC	ENSG00000150991	12	125396150	125401914	protein_coding	UBC	ENSG00000150991	12	125396150	125401914	protein_coding
ENSG00000189079	0.240702	5.47195	2.33018	0.0284622	0.338555	-3.96552	ARID2	ENSG00000189079	12	46123448	46301823	protein_coding	ARID2	ENSG00000189079	12	46123448	46301823	protein_coding
ENSG00000213347	-0.404416	3.0011	-2.14749	0.041984	0.396542	-3.96634	MXD3	ENSG00000213347	5	176728462	176739758	protein_coding	MXD3	ENSG00000213347	5	176728462	176739758	protein_coding
ENSG00000084733	0.132841	6.81695	2.34085	0.0278114	0.334221	-3.96796	RAB10	ENSG00000084733	2	26256976	26360323	protein_coding	RAB10	ENSG00000084733	2	26256976	26360323	protein_coding
ENSG00000157764	0.279617	4.60307	2.2889	0.0311132	0.349997	-3.96905	BRAF	ENSG00000157764	7	140419127	140624564	protein_coding	BRAF	ENSG00000157764	7	140419127	140624564	protein_coding
ENSG00000117139	0.227095	7.41382	2.33167	0.0283706	0.338458	-3.9713	KDM5B	ENSG00000117139	1	202696526	202778598	protein_coding	KDM5B	ENSG00000117139	1	202696526	202778598	protein_coding
ENSG00000001617	-0.711719	3.27782	-2.17413	0.0397053	0.388062	-3.97149	SEMA3F	ENSG00000001617	3	50192478	50226508	protein_coding	SEMA3F	ENSG00000001617	3	50192478	50226508	protein_coding
ENSG00000146963	0.214891	3.46439	2.19495	0.0380034	0.378069	-3.97341	C7orf55-LUC7L2	ENSG00000146963	7	139025105	139108198	protein_coding	C7orf55-LUC7L2	ENSG00000146963	7	139025105	139108198	protein_coding
ENSG00000162517	-0.237582	5.36662	-2.32198	0.0289717	0.341171	-3.97603	PEF1	ENSG00000162517	1	32095463	32110497	protein_coding	PEF1	ENSG00000162517	1	32095463	32110497	protein_coding
ENSG00000058063	0.325354	5.41635	2.32191	0.0289759	0.341171	-3.97766	ATP11B	ENSG00000058063	3	182511288	182639423	protein_coding	ATP11B	ENSG00000058063	3	182511288	182639423	protein_coding
ENSG00000108784	-0.565407	3.68948	-2.2118	0.0366737	0.372502	-3.98088	NAGLU	ENSG00000108784	17	40688190	40696467	protein_coding	NAGLU	ENSG00000108784	17	40688190	40696467	protein_coding
ENSG00000103061	-0.377877	2.3024	-2.04726	0.0516456	0.430347	-3.9842	SLC7A6OS	ENSG00000103061	16	68318406	68344849	protein_coding	SLC7A6OS	ENSG00000103061	16	68318406	68344849	protein_coding
ENSG00000088986	-0.133621	7.33435	-2.32659	0.0286842	0.33944	-3.98472	DYNLL1	ENSG00000088986	12	120907653	120936296	protein_coding	DYNLL1	ENSG00000088986	12	120907653	120936296	protein_coding
ENSG00000174013	0.302814	4.23904	2.25541	0.0334269	0.357051	-3.98497	FBXO45	ENSG00000174013	3	196295482	196315930	protein_coding	FBXO45	ENSG00000174013	3	196295482	196315930	protein_coding
ENSG00000124357	-0.258385	4.66	-2.28267	0.0315316	0.351186	-3.98872	NAGK	ENSG00000124357	2	71291474	71306935	protein_coding	NAGK	ENSG00000124357	2	71291474	71306935	protein_coding
ENSG00000073614	0.383045	6.00644	2.32815	0.0285875	0.338722	-3.98921	KDM5A	ENSG00000073614	12	389295	498620	protein_coding	KDM5A	ENSG00000073614	12	389295	498620	protein_coding
ENSG00000167674	-0.27461	5.51707	-2.31885	0.0291684	0.341724	-3.99095	HDGFRP2	ENSG00000167674	19	4472284	4502223	protein_coding	HDGFRP2	ENSG00000167674	19	4472284	4502223	protein_coding
ENSG00000185950	-0.266052	4.05029	-2.23841	0.0346603	0.363504	-3.99129	IRS2	ENSG00000185950	13	110406184	110438915	protein_coding	IRS2	ENSG00000185950	13	110406184	110438915	protein_coding
ENSG00000175906	-0.28624	4.10132	-2.24207	0.0343909	0.362599	-3.99235	ARL4D	ENSG00000175906	17	41476327	41478505	protein_coding	ARL4D	ENSG00000175906	17	41476327	41478505	protein_coding
ENSG00000123472	0.156451	5.63675	2.32016	0.0290857	0.341724	-3.99351	ATPAF1	ENSG00000123472	1	47098409	47139539	protein_coding	ATPAF1	ENSG00000123472	1	47098409	47139539	protein_coding
ENSG00000174886	-0.244205	4.35364	-2.25905	0.0331676	0.357051	-3.99568	NDUFA11	ENSG00000174886	19	5891287	5904017	protein_coding	NDUFA11	ENSG00000174886	19	5891287	5904017	protein_coding
ENSG00000132356	0.412842	4.86305	2.2889	0.0311128	0.349997	-3.99582	PRKAA1	ENSG00000132356	5	40759481	40798476	protein_coding	PRKAA1	ENSG00000132356	5	40759481	40798476	protein_coding
ENSG00000167962	-0.247044	3.77956	-2.21075	0.036755	0.372721	-4.0002	ZNF598	ENSG00000167962	16	2047655	2059824	protein_coding	ZNF598	ENSG00000167962	16	2047655	2059824	protein_coding
ENSG00000092330	-0.237899	4.87581	-2.288	0.031173	0.349997	-4.00157	TINF2	ENSG00000092330	14	24708849	24711880	protein_coding	TINF2	ENSG00000092330	14	24708849	24711880	protein_coding
ENSG00000166595	-0.247658	5.58511	-2.31444	0.0294477	0.342604	-4.00297	FAM96B	ENSG00000166595	16	66965959	66968326	protein_coding	FAM96B	ENSG00000166595	16	66965959	66968326	protein_coding
ENSG00000136682	-0.275776	3.07835	-2.13576	0.0430244	0.399801	-4.00376	CBWD2	ENSG00000136682	2	114195268	114253766	protein_coding	CBWD2	ENSG00000136682	2	114195268	114253766	protein_coding
ENSG00000161277	-0.337793	1.98783	-1.9937	0.0575807	0.455518	-4.0041	THAP8	ENSG00000161277	19	36525887	36545664	protein_coding	THAP8	ENSG00000161277	19	36525887	36545664	protein_coding
ENSG00000249915	-0.168363	5.47394	-2.3106	0.0296927	0.342934	-4.00448	PDCD6	ENSG00000249915	5	271736	353971	protein_coding	PDCD6	ENSG00000249915	5	271736	353971	protein_coding
ENSG00000121864	0.176916	5.1016	2.29602	0.0306401	0.348127	-4.00593	ZNF639	ENSG00000121864	3	179040779	179053323	protein_coding	ZNF639	ENSG00000121864	3	179040779	179053323	protein_coding
ENSG00000167685	-0.507055	2.67721	-2.08105	0.0481866	0.418987	-4.00642	ZNF444	ENSG00000167685	19	56643968	56672262	protein_coding	ZNF444	ENSG00000167685	19	56643968	56672262	protein_coding
ENSG00000129932	-0.385239	2.69226	-2.08275	0.0480187	0.418479	-4.00773	DOHH	ENSG00000129932	19	3490819	3500938	protein_coding	DOHH	ENSG00000129932	19	3490819	3500938	protein_coding
ENSG00000160161	-0.40958	3.01388	-2.12064	0.0443993	0.407456	-4.00869	CILP2	ENSG00000160161	19	19649057	19657468	protein_coding	CILP2	ENSG00000160161	19	19649057	19657468	protein_coding
ENSG00000094916	0.429759	7.92032	2.30275	0.0301994	0.345864	-4.01	CBX5	ENSG00000094916	12	54624724	54673886	protein_coding	CBX5	ENSG00000094916	12	54624724	54673886	protein_coding
ENSG00000007341	0.247221	3.5871	2.18536	0.0387793	0.382546	-4.01093	ST7L	ENSG00000007341	1	113066140	113163447	protein_coding	ST7L	ENSG00000007341	1	113066140	113163447	protein_coding
ENSG00000174903	-0.324136	4.39277	-2.25277	0.0336153	0.357761	-4.01257	RAB1B	ENSG00000174903	11	66036004	66044963	protein_coding	RAB1B	ENSG00000174903	11	66036004	66044963	protein_coding
ENSG00000109920	0.265923	4.191	2.23517	0.0349	0.364818	-4.01552	FNBP4	ENSG00000109920	11	47738072	47788995	protein_coding	FNBP4	ENSG00000109920	11	47738072	47788995	protein_coding
ENSG00000236901	0.282702	2.64387	2.07337	0.0489545	0.421584	-4.02032	MIR600HG	ENSG00000236901	9	125871773	125877756	sense_intronic	MIR600HG	ENSG00000236901	9	125871773	125877756	sense_intronic
ENSG00000165416	0.142436	6.10512	2.31342	0.0295127	0.342934	-4.02114	SUGT1	ENSG00000165416	13	53226844	53275044	protein_coding	SUGT1	ENSG00000165416	13	53226844	53275044	protein_coding
ENSG00000185115	-0.183119	4.25347	-2.23662	0.034792	0.364338	-4.02419	NDNL2	ENSG00000185115	15	29560353	29562033	protein_coding	NDNL2	ENSG00000185115	15	29560353	29562033	protein_coding
ENSG00000102109	-0.927238	3.12615	-2.1113	0.0452681	0.411302	-4.02502	PCSK1N	ENSG00000102109	X	48689504	48694035	protein_coding	PCSK1N	ENSG00000102109	X	48689504	48694035	protein_coding
ENSG00000151148	0.220216	4.66039	2.26266	0.0329126	0.356422	-4.02542	UBE3B	ENSG00000151148	12	109915207	109974507	protein_coding	UBE3B	ENSG00000151148	12	109915207	109974507	protein_coding
ENSG00000169967	0.349177	5.33056	2.29362	0.030799	0.348957	-4.02622	MAP3K2	ENSG00000169967	2	128056306	128146041	protein_coding	MAP3K2	ENSG00000169967	2	128056306	128146041	protein_coding
ENSG00000176978	-0.458072	2.08524	-1.98524	0.058572	0.458349	-4.02633	DPP7	ENSG00000176978	9	140004994	140009629	protein_coding	DPP7	ENSG00000176978	9	140004994	140009629	protein_coding
ENSG00000143878	-0.35392	6.09345	-2.30905	0.029792	0.342934	-4.0305	RHOB	ENSG00000143878	2	20646835	20649200	protein_coding	RHOB	ENSG00000143878	2	20646835	20649200	protein_coding
ENSG00000152402	0.391184	3.2889	2.14343	0.042342	0.396894	-4.0309	GUCY1A2	ENSG00000152402	11	106544738	106889250	protein_coding	GUCY1A2	ENSG00000152402	11	106544738	106889250	protein_coding
ENSG00000180694	0.40296	5.643	2.29918	0.0304325	0.347581	-4.03176	TMEM64	ENSG00000180694	8	91634223	91803860	protein_coding	TMEM64	ENSG00000180694	8	91634223	91803860	protein_coding
ENSG00000197021	-0.264437	3.56482	-2.17288	0.03981	0.388147	-4.03252	CXorf40B	ENSG00000197021	X	149097745	149107029	protein_coding	CXorf40B	ENSG00000197021	X	149097745	149107029	protein_coding
ENSG00000180992	-0.185366	5.15211	-2.28352	0.0314743	0.351186	-4.03422	MRPL14	ENSG00000180992	6	44081194	44095194	protein_coding	MRPL14	ENSG00000180992	6	44081194	44095194	protein_coding
ENSG00000155827	0.210885	5.2542	2.28616	0.0312962	0.35056	-4.03595	RNF20	ENSG00000155827	9	104296133	104325622	protein_coding	RNF20	ENSG00000155827	9	104296133	104325622	protein_coding
ENSG00000184203	0.159067	5.42167	2.29201	0.0309059	0.348957	-4.03614	PPP1R2	ENSG00000184203	3	195241221	195270209	protein_coding	PPP1R2	ENSG00000184203	3	195241221	195270209	protein_coding
ENSG00000169255	-0.270604	3.31099	-2.14383	0.0423065	0.396894	-4.0362	B3GALNT1	ENSG00000169255	3	160801671	160823172	protein_coding	B3GALNT1	ENSG00000169255	3	160801671	160823172	protein_coding
ENSG00000204301	-0.831679	1.48911	-1.90726	0.0684335	0.49326	-4.03638	NOTCH4	ENSG00000204301	6	32162620	32191844	protein_coding	NOTCH4	ENSG00000204301	6	32162620	32191844	protein_coding
ENSG00000165185	0.21345	4.66726	2.25578	0.0334006	0.357051	-4.03955	KIAA1958	ENSG00000165185	9	115249127	115431677	protein_coding	KIAA1958	ENSG00000165185	9	115249127	115431677	protein_coding
ENSG00000188566	-0.482227	2.25588	-1.99892	0.0569773	0.453769	-4.0403	NDOR1	ENSG00000188566	9	140100147	140111461	protein_coding	NDOR1	ENSG00000188566	9	140100147	140111461	protein_coding
ENSG00000189180	0.285142	4.42144	2.23812	0.0346813	0.363504	-4.04172	ZNF33A	ENSG00000189180	10	38299578	38354016	protein_coding	ZNF33A	ENSG00000189180	10	38299578	38354016	protein_coding
ENSG00000269996	0.514134	2.14656	1.99169	0.0578143	0.455518	-4.0422	RP11-343N15.5	ENSG00000269996	1	121133256	121134581	lincRNA	RP11-343N15.5	ENSG00000269996	1	121133256	121134581	lincRNA
ENSG00000105726	-0.17078	4.84525	-2.26478	0.0327642	0.356129	-4.04255	ATP13A1	ENSG00000105726	19	19756007	19774502	protein_coding	ATP13A1	ENSG00000105726	19	19756007	19774502	protein_coding
ENSG00000051523	-0.257056	4.24027	-2.22492	0.0356677	0.368253	-4.04346	CYBA	ENSG00000051523	16	88709691	88717560	protein_coding	CYBA	ENSG00000051523	16	88709691	88717560	protein_coding
ENSG00000129968	-0.249783	4.93754	-2.26859	0.0324981	0.354571	-4.04392	ABHD17A	ENSG00000129968	19	1876809	1885546	protein_coding	ABHD17A	ENSG00000129968	19	1876809	1885546	protein_coding
ENSG00000176087	-0.272551	4.48826	-2.24156	0.0344284	0.362599	-4.04585	SLC35A4	ENSG00000176087	5	139944041	139948688	protein_coding	SLC35A4	ENSG00000176087	5	139944041	139948688	protein_coding
ENSG00000116521	-0.207937	4.9816	-2.26898	0.0324712	0.354571	-4.04736	SCAMP3	ENSG00000116521	1	155225770	155232221	protein_coding	SCAMP3	ENSG00000116521	1	155225770	155232221	protein_coding
ENSG00000078043	0.22195	4.33897	2.2288	0.0353758	0.366784	-4.04943	PIAS2	ENSG00000078043	18	44388353	44500123	protein_coding	PIAS2	ENSG00000078043	18	44388353	44500123	protein_coding
ENSG00000066933	0.236028	5.51113	2.28736	0.0312162	0.349997	-4.04974	MYO9A	ENSG00000066933	15	72114632	72410918	protein_coding	MYO9A	ENSG00000066933	15	72114632	72410918	protein_coding
ENSG00000173809	1.46815	1.46436	1.88809	0.0710698	0.502281	-4.05008	TDRD12	ENSG00000173809	19	33210659	33320483	protein_coding	TDRD12	ENSG00000173809	19	33210659	33320483	protein_coding
ENSG00000146021	0.691811	2.35391	2.01316	0.0553584	0.446662	-4.05024	KLHL3	ENSG00000146021	5	136953189	137071779	protein_coding	KLHL3	ENSG00000146021	5	136953189	137071779	protein_coding
ENSG00000130724	-0.269973	5.82199	-2.29448	0.0307421	0.348678	-4.05105	CHMP2A	ENSG00000130724	19	59062933	59066491	protein_coding	CHMP2A	ENSG00000130724	19	59062933	59066491	protein_coding
ENSG00000031823	-0.259588	5.0235	-2.26886	0.0324789	0.354571	-4.05113	RANBP3	ENSG00000031823	19	5916150	5978153	protein_coding	RANBP3	ENSG00000031823	19	5916150	5978153	protein_coding
ENSG00000179262	-0.368171	5.40812	-2.2836	0.0314692	0.351186	-4.0513	RAD23A	ENSG00000179262	19	13056669	13064456	protein_coding	RAD23A	ENSG00000179262	19	13056669	13064456	protein_coding
ENSG00000067191	-0.441601	2.77675	-2.06972	0.049323	0.421757	-4.05286	CACNB1	ENSG00000067191	17	37329709	37353956	protein_coding	CACNB1	ENSG00000067191	17	37329709	37353956	protein_coding
ENSG00000196712	0.218361	5.61018	2.28775	0.0311896	0.349997	-4.05408	NF1	ENSG00000196712	17	29421945	29709134	protein_coding	NF1	ENSG00000196712	17	29421945	29709134	protein_coding
ENSG00000131408	-0.306533	4.27939	-2.22202	0.0358878	0.36869	-4.0542	NR1H2	ENSG00000131408	19	50832910	50886239	protein_coding	NR1H2	ENSG00000131408	19	50832910	50886239	protein_coding
ENSG00000166170	0.234302	5.27815	2.27601	0.0319853	0.353223	-4.05656	BAG5	ENSG00000166170	14	104022881	104029168	protein_coding	BAG5	ENSG00000166170	14	104022881	104029168	protein_coding
ENSG00000129003	0.312249	5.34973	2.27823	0.0318335	0.352541	-4.05721	VPS13C	ENSG00000129003	15	62144588	62352672	protein_coding	VPS13C	ENSG00000129003	15	62144588	62352672	protein_coding
ENSG00000070770	0.153832	5.97492	2.29271	0.0308593	0.348957	-4.058	CSNK2A2	ENSG00000070770	16	58191811	58231824	protein_coding	CSNK2A2	ENSG00000070770	16	58191811	58231824	protein_coding
ENSG00000070961	0.176651	6.34768	2.29273	0.0308579	0.348957	-4.06291	ATP2B1	ENSG00000070961	12	89981828	90103077	protein_coding	ATP2B1	ENSG00000070961	12	89981828	90103077	protein_coding
ENSG00000211450	-0.225546	4.67189	-2.2429	0.0343305	0.362415	-4.06512	C11orf31	ENSG00000211450	11	57508825	57510986	protein_coding	C11orf31	ENSG00000211450	11	57508825	57510986	protein_coding
ENSG00000112695	-0.206706	7.09024	-2.28759	0.0312006	0.349997	-4.06608	COX7A2	ENSG00000112695	6	75947391	75960039	protein_coding	COX7A2	ENSG00000112695	6	75947391	75960039	protein_coding
ENSG00000106089	-0.671569	2.81209	-2.06469	0.0498353	0.423618	-4.06662	STX1A	ENSG00000106089	7	73113536	73134002	protein_coding	STX1A	ENSG00000106089	7	73113536	73134002	protein_coding
ENSG00000170579	0.483331	2.45511	2.01799	0.0548181	0.444413	-4.06924	DLGAP1	ENSG00000170579	18	3496030	4455335	protein_coding	DLGAP1	ENSG00000170579	18	3496030	4455335	protein_coding
ENSG00000161847	-0.423274	2.94117	-2.07811	0.0484794	0.419072	-4.07235	RAVER1	ENSG00000161847	19	10426888	10444316	protein_coding	RAVER1	ENSG00000161847	19	10426888	10444316	protein_coding
ENSG00000183530	0.298951	5.61441	2.27742	0.0318888	0.35282	-4.07302	PRR14L	ENSG00000183530	22	32072242	32146126	protein_coding	PRR14L	ENSG00000183530	22	32072242	32146126	protein_coding
ENSG00000169221	-0.326655	4.89916	-2.24989	0.033823	0.359131	-4.0751	TBC1D10B	ENSG00000169221	16	30368423	30381585	protein_coding	TBC1D10B	ENSG00000169221	16	30368423	30381585	protein_coding
ENSG00000250510	-0.445839	4.38208	-2.21654	0.0363073	0.370618	-4.07759	GPR162	ENSG00000250510	12	6930711	6939136	protein_coding	GPR162	ENSG00000250510	12	6930711	6939136	protein_coding
ENSG00000137216	-0.243365	4.99037	-2.25315	0.0335884	0.357761	-4.07792	TMEM63B	ENSG00000137216	6	44094651	44123256	protein_coding	TMEM63B	ENSG00000137216	6	44094651	44123256	protein_coding
ENSG00000266402	-0.333767	2.31492	-1.99086	0.0579112	0.455518	-4.07826	SNORA76	ENSG00000266402	17	62223330	62223836	lincRNA	SNORA76	ENSG00000266402	17	62223330	62223836	lincRNA
ENSG00000156931	0.200637	5.03615	2.25304	0.0335961	0.357761	-4.08139	VPS8	ENSG00000156931	3	184529931	184770402	protein_coding	VPS8	ENSG00000156931	3	184529931	184770402	protein_coding
ENSG00000198315	0.266657	3.97496	2.18246	0.0390159	0.384557	-4.08176	ZKSCAN8	ENSG00000198315	6	28109688	28127250	protein_coding	ZKSCAN8	ENSG00000198315	6	28109688	28127250	protein_coding
ENSG00000136603	0.494991	6.13294	2.28006	0.0317088	0.35199	-4.08243	SKIL	ENSG00000136603	3	170075466	170114623	protein_coding	SKIL	ENSG00000136603	3	170075466	170114623	protein_coding
ENSG00000062370	0.349713	2.40385	2.00107	0.0567294	0.452716	-4.08328	ZNF112	ENSG00000062370	19	44830708	44871377	protein_coding	ZNF112	ENSG00000062370	19	44830708	44871377	protein_coding
ENSG00000269293	-0.473784	1.77809	-1.91338	0.0676098	0.489618	-4.08542	ZSCAN16-AS1	ENSG00000269293	6	28089573	28105071	antisense	ZSCAN16-AS1	ENSG00000269293	6	28089573	28105071	antisense
ENSG00000107651	0.159369	5.50576	2.26844	0.0325085	0.354571	-4.08563	SEC23IP	ENSG00000107651	10	121652223	121702014	protein_coding	SEC23IP	ENSG00000107651	10	121652223	121702014	protein_coding
ENSG00000119231	0.254256	5.45934	2.26551	0.0327128	0.355899	-4.08802	SENP5	ENSG00000119231	3	196594727	196661585	protein_coding	SENP5	ENSG00000119231	3	196594727	196661585	protein_coding
ENSG00000161888	-0.276373	4.17383	-2.19512	0.0379897	0.378069	-4.08922	SPC24	ENSG00000161888	19	11242196	11266484	protein_coding	SPC24	ENSG00000161888	19	11242196	11266484	protein_coding
ENSG00000082898	0.250605	7.92839	2.26094	0.0330339	0.356971	-4.08948	XPO1	ENSG00000082898	2	61704984	61765761	protein_coding	XPO1	ENSG00000082898	2	61704984	61765761	protein_coding
ENSG00000147044	0.2344	5.66566	2.26942	0.0324407	0.354571	-4.09124	CASK	ENSG00000147044	X	41374187	41782716	protein_coding	CASK	ENSG00000147044	X	41374187	41782716	protein_coding
ENSG00000186017	0.261819	2.75703	2.04557	0.0518244	0.430858	-4.09134	ZNF566	ENSG00000186017	19	36936021	36980804	protein_coding	ZNF566	ENSG00000186017	19	36936021	36980804	protein_coding
ENSG00000213079	0.12229	6.03401	2.27372	0.0321428	0.353963	-4.09553	SCAF8	ENSG00000213079	6	155054459	155155192	protein_coding	SCAF8	ENSG00000213079	6	155054459	155155192	protein_coding
ENSG00000170638	-0.276706	3.78523	-2.15857	0.0410226	0.39234	-4.09569	TRABD	ENSG00000170638	22	50624344	50638027	protein_coding	TRABD	ENSG00000170638	22	50624344	50638027	protein_coding
ENSG00000133134	-0.255333	4.70403	-2.22805	0.0354318	0.366784	-4.09627	BEX2	ENSG00000133134	X	102564274	102565974	protein_coding	BEX2	ENSG00000133134	X	102564274	102565974	protein_coding
ENSG00000108061	0.244934	5.77295	2.26813	0.0325303	0.354571	-4.09768	SHOC2	ENSG00000108061	10	112679301	112773425	protein_coding	SHOC2	ENSG00000108061	10	112679301	112773425	protein_coding
ENSG00000119403	-0.293174	3.8831	-2.16549	0.0404323	0.390003	-4.0996	PHF19	ENSG00000119403	9	123617977	123639606	protein_coding	PHF19	ENSG00000119403	9	123617977	123639606	protein_coding
ENSG00000066739	0.241622	4.77652	2.22967	0.0353099	0.366784	-4.09987	ATG2B	ENSG00000066739	14	96747595	96830207	protein_coding	ATG2B	ENSG00000066739	14	96747595	96830207	protein_coding
ENSG00000268205	0.434125	3.72103	2.14849	0.0418965	0.396542	-4.09989	CTC-444N24.11	ENSG00000268205	19	57815673	57819930	lincRNA	CTC-444N24.11	ENSG00000268205	19	57815673	57819930	lincRNA
ENSG00000076928	-0.261923	3.86846	-2.16282	0.0406589	0.391225	-4.10191	ARHGEF1	ENSG00000076928	19	42387228	42434302	protein_coding	ARHGEF1	ENSG00000076928	19	42387228	42434302	protein_coding
ENSG00000182544	-0.234919	3.75357	-2.15202	0.0415888	0.396007	-4.10195	MFSD5	ENSG00000182544	12	53645035	53648189	protein_coding	MFSD5	ENSG00000182544	12	53645035	53648189	protein_coding
ENSG00000185339	-0.382217	2.01903	-1.93095	0.0652947	0.482375	-4.10211	TCN2	ENSG00000185339	22	31002825	31023265	protein_coding	TCN2	ENSG00000185339	22	31002825	31023265	protein_coding
ENSG00000104047	0.463371	3.41505	2.11368	0.0450454	0.410756	-4.10368	DTWD1	ENSG00000104047	15	49913177	49937333	protein_coding	DTWD1	ENSG00000104047	15	49913177	49937333	protein_coding
ENSG00000182492	-0.305091	2.1616	-1.95133	0.0626955	0.474637	-4.10496	BGN	ENSG00000182492	X	152760397	152775012	protein_coding	BGN	ENSG00000182492	X	152760397	152775012	protein_coding
ENSG00000100348	-0.234724	4.69955	-2.22222	0.0358728	0.36869	-4.10646	TXN2	ENSG00000100348	22	36863083	36878077	protein_coding	TXN2	ENSG00000100348	22	36863083	36878077	protein_coding
ENSG00000130669	-0.324281	4.65866	-2.2168	0.0362874	0.370618	-4.1113	PAK4	ENSG00000130669	19	39616410	39673456	protein_coding	PAK4	ENSG00000130669	19	39616410	39673456	protein_coding
ENSG00000138018	0.33738	5.62942	2.25671	0.0333343	0.357051	-4.11254	EPT1	ENSG00000138018	2	26531415	26618759	protein_coding	EPT1	ENSG00000138018	2	26531415	26618759	protein_coding
ENSG00000153574	-0.383902	2.58552	-2.00807	0.0559315	0.449421	-4.11302	RPIA	ENSG00000153574	2	88991162	89050452	protein_coding	RPIA	ENSG00000153574	2	88991162	89050452	protein_coding
ENSG00000167554	0.457303	2.69175	2.02078	0.0545081	0.443004	-4.11576	ZNF610	ENSG00000167554	19	52839498	52871031	protein_coding	ZNF610	ENSG00000167554	19	52839498	52871031	protein_coding
ENSG00000158555	-0.58064	3.48448	-2.11623	0.0448075	0.409654	-4.11618	GDPD5	ENSG00000158555	11	75145685	75236948	protein_coding	GDPD5	ENSG00000158555	11	75145685	75236948	protein_coding
ENSG00000128524	-0.326986	5.2928	-2.24511	0.034169	0.361686	-4.11656	ATP6V1F	ENSG00000128524	7	128502880	128505898	protein_coding	ATP6V1F	ENSG00000128524	7	128502880	128505898	protein_coding
ENSG00000197701	0.224333	3.41153	2.1086	0.0455216	0.411377	-4.11711	ZNF595	ENSG00000197701	4	53179	88099	protein_coding	ZNF595	ENSG00000197701	4	53179	88099	protein_coding
ENSG00000083457	-0.305331	2.93725	-2.05287	0.0510561	0.428412	-4.11724	ITGAE	ENSG00000083457	17	3617922	3704537	protein_coding	ITGAE	ENSG00000083457	17	3617922	3704537	protein_coding
ENSG00000138069	-0.152963	6.77259	-2.26376	0.0328356	0.356422	-4.11735	RAB1A	ENSG00000138069	2	65297835	65357240	protein_coding	RAB1A	ENSG00000138069	2	65297835	65357240	protein_coding
ENSG00000055609	0.257872	5.81654	2.25805	0.0332387	0.357051	-4.11849	KMT2C	ENSG00000055609	7	151832010	152133090	protein_coding	KMT2C	ENSG00000055609	7	151832010	152133090	protein_coding
ENSG00000160111	-0.339071	2.00512	-1.92154	0.0665252	0.486263	-4.11956	CPAMD8	ENSG00000160111	19	17003758	17137625	protein_coding	CPAMD8	ENSG00000160111	19	17003758	17137625	protein_coding
ENSG00000187688	-0.315217	2.17272	-1.9466	0.0632897	0.47656	-4.11992	TRPV2	ENSG00000187688	17	16318856	16340317	protein_coding	TRPV2	ENSG00000187688	17	16318856	16340317	protein_coding
ENSG00000272565	0.399632	2.04714	1.92783	0.0657004	0.484458	-4.1205	RP11-485G4.2	ENSG00000272565	3	141876369	141880820	lincRNA	RP11-485G4.2	ENSG00000272565	3	141876369	141880820	lincRNA
ENSG00000136877	-0.272103	4.42295	-2.19517	0.0379855	0.378069	-4.12332	FPGS	ENSG00000136877	9	130556876	130576606	protein_coding	FPGS	ENSG00000136877	9	130556876	130576606	protein_coding
ENSG00000168175	0.137328	6.36117	2.26063	0.0330562	0.356971	-4.12416	MAPK1IP1L	ENSG00000168175	14	55518349	55536910	protein_coding	MAPK1IP1L	ENSG00000168175	14	55518349	55536910	protein_coding
ENSG00000145990	0.270031	2.3576	1.97128	0.0602387	0.464004	-4.12458	GFOD1	ENSG00000145990	6	13358062	13487894	protein_coding	GFOD1	ENSG00000145990	6	13358062	13487894	protein_coding
ENSG00000135250	0.154483	5.24486	2.2386	0.0346462	0.363504	-4.12522	SRPK2	ENSG00000135250	7	104751151	105039755	protein_coding	SRPK2	ENSG00000135250	7	104751151	105039755	protein_coding
ENSG00000105518	-0.255589	4.09561	-2.16816	0.0402063	0.388782	-4.12707	TMEM205	ENSG00000105518	19	11453452	11457194	protein_coding	TMEM205	ENSG00000105518	19	11453452	11457194	protein_coding
ENSG00000163960	0.256936	5.71023	2.24928	0.0338665	0.359131	-4.13092	UBXN7	ENSG00000163960	3	196074533	196159345	protein_coding	UBXN7	ENSG00000163960	3	196074533	196159345	protein_coding
ENSG00000118579	0.133104	6.4424	2.25638	0.0333578	0.357051	-4.13235	MED28	ENSG00000118579	4	17616254	17635728	protein_coding	MED28	ENSG00000118579	4	17616254	17635728	protein_coding
ENSG00000204435	-0.210207	4.51184	-2.19632	0.0378934	0.378069	-4.13254	CSNK2B	ENSG00000204435	6	31633013	31638120	protein_coding	CSNK2B	ENSG00000204435	6	31633013	31638120	protein_coding
ENSG00000132423	-0.449055	2.34246	-1.96081	0.0615168	0.468622	-4.13487	COQ3	ENSG00000132423	6	99817276	99842080	protein_coding	COQ3	ENSG00000132423	6	99817276	99842080	protein_coding
ENSG00000109452	0.589641	3.02733	2.05081	0.0512721	0.429061	-4.13529	INPP4B	ENSG00000109452	4	142944313	143768585	protein_coding	INPP4B	ENSG00000109452	4	142944313	143768585	protein_coding
ENSG00000254901	-0.453216	1.82498	-1.88084	0.0720901	0.504931	-4.13614	MEF2BNB	ENSG00000254901	19	19287712	19303400	protein_coding	MEF2BNB	ENSG00000254901	19	19287712	19303400	protein_coding
ENSG00000171222	-0.513406	5.01786	-2.2221	0.035882	0.36869	-4.13687	SCAND1	ENSG00000171222	20	34541539	34547394	protein_coding	SCAND1	ENSG00000171222	20	34541539	34547394	protein_coding
ENSG00000103051	-0.169205	5.75069	-2.24684	0.0340432	0.36068	-4.13864	COG4	ENSG00000103051	16	70514471	70557468	protein_coding	COG4	ENSG00000103051	16	70514471	70557468	protein_coding
ENSG00000128610	-1.7686	0.831649	-1.77726	0.0881065	0.556066	-4.1387	FEZF1	ENSG00000128610	7	121941448	121950745	protein_coding	FEZF1	ENSG00000128610	7	121941448	121950745	protein_coding
ENSG00000160325	-0.338828	4.15374	-2.16551	0.0404304	0.390003	-4.13975	CACFD1	ENSG00000160325	9	136325089	136335970	protein_coding	CACFD1	ENSG00000160325	9	136325089	136335970	protein_coding
ENSG00000121680	-0.281738	3.89187	-2.14325	0.0423571	0.396894	-4.14036	PEX16	ENSG00000121680	11	45931220	45940363	protein_coding	PEX16	ENSG00000121680	11	45931220	45940363	protein_coding
ENSG00000104859	-0.333042	2.76128	-2.01226	0.0554591	0.446832	-4.14424	CLASRP	ENSG00000104859	19	45542298	45574214	protein_coding	CLASRP	ENSG00000104859	19	45542298	45574214	protein_coding
ENSG00000009780	0.229528	2.86463	2.02705	0.0538186	0.440262	-4.14509	FAM76A	ENSG00000009780	1	28052490	28089633	protein_coding	FAM76A	ENSG00000009780	1	28052490	28089633	protein_coding
ENSG00000156411	-0.160208	6.29945	-2.24941	0.0338572	0.359131	-4.14637	C14orf2	ENSG00000156411	14	104378625	104394606	protein_coding	C14orf2	ENSG00000156411	14	104378625	104394606	protein_coding
ENSG00000146433	0.176672	5.41314	2.23321	0.0350451	0.365684	-4.14663	TMEM181	ENSG00000146433	6	158957468	159056460	protein_coding	TMEM181	ENSG00000146433	6	158957468	159056460	protein_coding
ENSG00000144840	0.224934	3.58772	2.11085	0.0453103	0.411367	-4.14677	RABL3	ENSG00000144840	3	120405528	120461840	protein_coding	RABL3	ENSG00000144840	3	120405528	120461840	protein_coding
ENSG00000096080	-0.314966	3.92439	-2.13968	0.0426738	0.398526	-4.15172	MRPS18A	ENSG00000096080	6	43639040	43655528	protein_coding	MRPS18A	ENSG00000096080	6	43639040	43655528	protein_coding
ENSG00000164853	-1.569	1.99774	-1.88622	0.071331	0.502613	-4.15273	UNCX	ENSG00000164853	7	1272543	1276954	protein_coding	UNCX	ENSG00000164853	7	1272543	1276954	protein_coding
ENSG00000077454	-0.334629	3.95069	-2.14124	0.0425357	0.397553	-4.15345	LRCH4	ENSG00000077454	7	100169855	100183776	protein_coding	LRCH4	ENSG00000077454	7	100169855	100183776	protein_coding
ENSG00000177119	0.218586	6.17213	2.24392	0.0342558	0.361952	-4.15368	ANO6	ENSG00000177119	12	45609770	45834187	protein_coding	ANO6	ENSG00000177119	12	45609770	45834187	protein_coding
ENSG00000148290	-0.226868	4.59201	-2.18994	0.0384069	0.380472	-4.15403	SURF1	ENSG00000148290	9	136218610	136223552	protein_coding	SURF1	ENSG00000148290	9	136218610	136223552	protein_coding
ENSG00000138398	0.293856	4.83672	2.20365	0.0373115	0.375264	-4.15428	PPIG	ENSG00000138398	2	170440850	170497916	protein_coding	PPIG	ENSG00000138398	2	170440850	170497916	protein_coding
ENSG00000185122	-0.250286	5.13465	-2.21829	0.0361733	0.370217	-4.15515	HSF1	ENSG00000185122	8	145515280	145538385	protein_coding	HSF1	ENSG00000185122	8	145515280	145538385	protein_coding
ENSG00000140564	-0.325253	4.84678	-2.20353	0.0373208	0.375264	-4.15636	FURIN	ENSG00000140564	15	91411822	91426688	protein_coding	FURIN	ENSG00000140564	15	91411822	91426688	protein_coding
ENSG00000174276	-0.411495	2.19401	-1.92233	0.066422	0.486263	-4.15802	ZNHIT2	ENSG00000174276	11	64883875	64885170	protein_coding	ZNHIT2	ENSG00000174276	11	64883875	64885170	protein_coding
ENSG00000200087	-0.453811	8.53627	-2.21291	0.036588	0.372502	-4.15804	SNORA73B	ENSG00000200087	1	28835071	28835274	snoRNA	SNORA73B	ENSG00000200087	1	28835071	28835274	snoRNA
ENSG00000162819	0.298376	5.01816	2.2106	0.0367672	0.372721	-4.15859	BROX	ENSG00000162819	1	222885895	222908538	protein_coding	BROX	ENSG00000162819	1	222885895	222908538	protein_coding
ENSG00000123144	-0.219023	5.9457	-2.23888	0.0346255	0.363504	-4.16014	C19orf43	ENSG00000123144	19	12841454	12845589	protein_coding	C19orf43	ENSG00000123144	19	12841454	12845589	protein_coding
ENSG00000115548	0.169591	5.22559	2.21903	0.0361161	0.36999	-4.16032	KDM3A	ENSG00000115548	2	86667770	86719839	protein_coding	KDM3A	ENSG00000115548	2	86667770	86719839	protein_coding
ENSG00000221983	-0.19574	8.93522	-2.20282	0.0373765	0.375332	-4.16156	UBA52	ENSG00000221983	19	18682540	18688360	protein_coding	UBA52	ENSG00000221983	19	18682540	18688360	protein_coding
ENSG00000111142	0.166548	6.55509	2.24044	0.0345108	0.363013	-4.16175	METAP2	ENSG00000111142	12	95867296	95909615	protein_coding	METAP2	ENSG00000111142	12	95867296	95909615	protein_coding
ENSG00000213619	-0.234665	5.4608	-2.22651	0.0355481	0.367664	-4.16256	NDUFS3	ENSG00000213619	11	47586888	47606114	protein_coding	NDUFS3	ENSG00000213619	11	47586888	47606114	protein_coding
ENSG00000247596	-0.304031	3.26523	-2.06583	0.0497189	0.423242	-4.16303	TWF2	ENSG00000247596	3	52262626	52273276	protein_coding	TWF2	ENSG00000247596	3	52262626	52273276	protein_coding
ENSG00000146242	-0.324517	4.08217	-2.14514	0.0421907	0.396856	-4.16577	TPBG	ENSG00000146242	6	83072923	83080545	protein_coding	TPBG	ENSG00000146242	6	83072923	83080545	protein_coding
ENSG00000254470	-0.432111	2.34473	-1.93662	0.0645621	0.47968	-4.16717	AP5B1	ENSG00000254470	11	65543364	65548273	protein_coding	AP5B1	ENSG00000254470	11	65543364	65548273	protein_coding
ENSG00000164576	0.230745	3.99626	2.13688	0.0429239	0.399801	-4.16744	SAP30L	ENSG00000164576	5	153825517	153840614	protein_coding	SAP30L	ENSG00000164576	5	153825517	153840614	protein_coding
ENSG00000090905	0.237626	4.82183	2.19532	0.0379737	0.378069	-4.16844	TNRC6A	ENSG00000090905	16	24741016	24838953	protein_coding	TNRC6A	ENSG00000090905	16	24741016	24838953	protein_coding
ENSG00000086827	0.25833	4.73433	2.18911	0.0384742	0.380816	-4.16973	ZW10	ENSG00000086827	11	113603909	113644533	protein_coding	ZW10	ENSG00000086827	11	113603909	113644533	protein_coding
ENSG00000118762	0.275111	4.46958	2.17178	0.0399019	0.388398	-4.17031	PKD2	ENSG00000118762	4	88928820	88998929	protein_coding	PKD2	ENSG00000118762	4	88928820	88998929	protein_coding
ENSG00000162076	-0.242861	3.58594	-2.09733	0.0465959	0.414386	-4.17063	FLYWCH2	ENSG00000162076	16	2933187	2949383	protein_coding	FLYWCH2	ENSG00000162076	16	2933187	2949383	protein_coding
ENSG00000159164	-0.252859	4.56196	-2.17864	0.039331	0.386366	-4.17095	SV2A	ENSG00000159164	1	149874870	149889434	protein_coding	SV2A	ENSG00000159164	1	149874870	149889434	protein_coding
ENSG00000204498	-0.338296	3.04036	-2.03193	0.0532865	0.437586	-4.17295	NFKBIL1	ENSG00000204498	6	31514647	31526606	protein_coding	NFKBIL1	ENSG00000204498	6	31514647	31526606	protein_coding
ENSG00000165521	0.282813	2.16689	1.91132	0.0678857	0.491011	-4.17362	EML5	ENSG00000165521	14	89078775	89259096	protein_coding	EML5	ENSG00000165521	14	89078775	89259096	protein_coding
ENSG00000178700	0.373234	2.45293	1.95406	0.0623542	0.473158	-4.17397	DHFRL1	ENSG00000178700	3	93766680	93782233	protein_coding	DHFRL1	ENSG00000178700	3	93766680	93782233	protein_coding
ENSG00000129292	0.27643	4.63916	2.17906	0.0392967	0.386351	-4.17642	PHF20L1	ENSG00000129292	8	133787618	133861052	protein_coding	PHF20L1	ENSG00000129292	8	133787618	133861052	protein_coding
ENSG00000137492	0.23289	6.08588	2.23015	0.0352744	0.366784	-4.178	PRKRIR	ENSG00000137492	11	76061000	76092015	protein_coding	PRKRIR	ENSG00000137492	11	76061000	76092015	protein_coding
ENSG00000122126	0.165082	4.89345	2.19268	0.0381853	0.378916	-4.18077	OCRL	ENSG00000122126	X	128673826	128726538	protein_coding	OCRL	ENSG00000122126	X	128673826	128726538	protein_coding
ENSG00000213463	0.20928	3.41057	2.06973	0.0493225	0.421757	-4.18405	SYNJ2BP	ENSG00000213463	14	70838148	70883778	protein_coding	SYNJ2BP	ENSG00000213463	14	70838148	70883778	protein_coding
ENSG00000164031	0.22878	5.07245	2.19787	0.0377692	0.377339	-4.18724	DNAJB14	ENSG00000164031	4	100817405	100867883	protein_coding	DNAJB14	ENSG00000164031	4	100817405	100867883	protein_coding
ENSG00000065057	-0.572115	3.02231	-2.02058	0.0545311	0.443004	-4.18748	NTHL1	ENSG00000065057	16	2089816	2097867	protein_coding	NTHL1	ENSG00000065057	16	2089816	2097867	protein_coding
ENSG00000140299	0.139242	5.43332	2.209	0.0368916	0.373337	-4.19295	BNIP2	ENSG00000140299	15	59951345	59981733	protein_coding	BNIP2	ENSG00000140299	15	59951345	59981733	protein_coding
ENSG00000103326	-0.304765	4.16085	-2.13584	0.043017	0.399801	-4.19406	CAPN15	ENSG00000103326	16	577717	604636	protein_coding	CAPN15	ENSG00000103326	16	577717	604636	protein_coding
ENSG00000138757	0.25973	7.94368	2.20379	0.0373002	0.375264	-4.1958	G3BP2	ENSG00000138757	4	76567966	76649709	protein_coding	G3BP2	ENSG00000138757	4	76567966	76649709	protein_coding
ENSG00000104679	-0.19658	4.95118	-2.18552	0.0387658	0.382546	-4.20011	R3HCC1	ENSG00000104679	8	23127633	23153792	protein_coding	R3HCC1	ENSG00000104679	8	23127633	23153792	protein_coding
ENSG00000165417	0.39687	5.58089	2.20708	0.0370416	0.373964	-4.20243	GTF2A1	ENSG00000165417	14	81641796	81687721	protein_coding	GTF2A1	ENSG00000165417	14	81641796	81687721	protein_coding
ENSG00000008283	-0.408918	1.97913	-1.85935	0.0751881	0.51616	-4.20259	CYB561	ENSG00000008283	17	61509665	61523739	protein_coding	CYB561	ENSG00000008283	17	61509665	61523739	protein_coding
ENSG00000130222	-0.694688	2.54788	-1.94516	0.0634726	0.477017	-4.20336	GADD45G	ENSG00000130222	9	92219928	92221470	protein_coding	GADD45G	ENSG00000130222	9	92219928	92221470	protein_coding
ENSG00000138175	-0.307446	4.70628	-2.16984	0.0400647	0.388693	-4.20362	ARL3	ENSG00000138175	10	104433488	104474164	protein_coding	ARL3	ENSG00000138175	10	104433488	104474164	protein_coding
ENSG00000141446	0.296577	4.43368	2.14933	0.0418233	0.396542	-4.20627	ESCO1	ENSG00000141446	18	19109242	19180845	protein_coding	ESCO1	ENSG00000141446	18	19109242	19180845	protein_coding
ENSG00000247746	0.573857	2.65272	1.95952	0.0616763	0.469228	-4.21015	USP51	ENSG00000247746	X	55511049	55515635	protein_coding	USP51	ENSG00000247746	X	55511049	55515635	protein_coding
ENSG00000106290	-0.289611	3.91019	-2.10459	0.0459011	0.413532	-4.21226	TAF6	ENSG00000106290	7	99704693	99717464	protein_coding	TAF6	ENSG00000106290	7	99704693	99717464	protein_coding
ENSG00000174839	0.311761	4.12819	2.12211	0.0442634	0.406897	-4.2127	DENND6A	ENSG00000174839	3	57611184	57678816	protein_coding	DENND6A	ENSG00000174839	3	57611184	57678816	protein_coding
ENSG00000142534	-0.193278	10.2564	-2.14656	0.0420658	0.396634	-4.21501	RPS11	ENSG00000142534	19	49999622	50002946	protein_coding	RPS11	ENSG00000142534	19	49999622	50002946	protein_coding
ENSG00000111877	0.252736	3.21064	2.02777	0.0537399	0.439925	-4.21674	MCM9	ENSG00000111877	6	119134605	119256327	protein_coding	MCM9	ENSG00000111877	6	119134605	119256327	protein_coding
ENSG00000184677	0.249293	3.775	2.08862	0.0474408	0.417596	-4.21718	ZBTB40	ENSG00000184677	1	22778344	22857650	protein_coding	ZBTB40	ENSG00000184677	1	22778344	22857650	protein_coding
ENSG00000105393	-0.284205	4.00437	-2.10929	0.0454566	0.411377	-4.21893	BABAM1	ENSG00000105393	19	17378159	17392058	protein_coding	BABAM1	ENSG00000105393	19	17378159	17392058	protein_coding
ENSG00000105298	-0.277091	3.19197	-2.02477	0.0540678	0.441071	-4.21905	CACTIN	ENSG00000105298	19	3610639	3626813	protein_coding	CACTIN	ENSG00000105298	19	3610639	3626813	protein_coding
ENSG00000183850	0.319147	3.87967	2.09611	0.0467135	0.415095	-4.21918	ZNF730	ENSG00000183850	19	23258012	23330021	protein_coding	ZNF730	ENSG00000183850	19	23258012	23330021	protein_coding
ENSG00000171681	0.230332	6.03723	2.20699	0.0370491	0.373964	-4.22014	ATF7IP	ENSG00000171681	12	14518610	14651697	protein_coding	ATF7IP	ENSG00000171681	12	14518610	14651697	protein_coding
ENSG00000122378	-0.263687	5.3625	-2.19208	0.0382336	0.379074	-4.22027	FAM213A	ENSG00000122378	10	82167585	82192753	protein_coding	FAM213A	ENSG00000122378	10	82167585	82192753	protein_coding
ENSG00000130165	-0.336471	4.32461	-2.13376	0.043204	0.400117	-4.22172	ELOF1	ENSG00000130165	19	11661962	11670051	protein_coding	ELOF1	ENSG00000130165	19	11661962	11670051	protein_coding
ENSG00000173113	-0.294571	6.46919	-2.20953	0.0368506	0.373243	-4.22184	TRMT112	ENSG00000173113	11	64083932	64085556	protein_coding	TRMT112	ENSG00000173113	11	64083932	64085556	protein_coding
ENSG00000200867	-0.401282	1.87534	-1.82337	0.080634	0.533575	-4.22407	RN7SKP36	ENSG00000200867	4	7113815	7114126	misc_RNA	RN7SKP36	ENSG00000200867	4	7113815	7114126	misc_RNA
ENSG00000084112	0.21446	3.73383	2.07999	0.0482922	0.418987	-4.22484	SSH1	ENSG00000084112	12	109176466	109251366	protein_coding	SSH1	ENSG00000084112	12	109176466	109251366	protein_coding
ENSG00000104960	-0.266228	5.58221	-2.19403	0.0380772	0.378163	-4.22958	PTOV1	ENSG00000104960	19	50353992	50364001	protein_coding	PTOV1	ENSG00000104960	19	50353992	50364001	protein_coding
ENSG00000186193	-0.293355	3.54974	-2.05872	0.0504482	0.425663	-4.23	SAPCD2	ENSG00000186193	9	139956581	139965040	protein_coding	SAPCD2	ENSG00000186193	9	139956581	139965040	protein_coding
ENSG00000174197	0.169671	6.58172	2.20332	0.0373378	0.375264	-4.23099	MGA	ENSG00000174197	15	41913422	42062141	protein_coding	MGA	ENSG00000174197	15	41913422	42062141	protein_coding
ENSG00000141084	0.252229	2.77831	1.9636	0.0611746	0.466923	-4.23215	RANBP10	ENSG00000141084	16	67757005	67840555	protein_coding	RANBP10	ENSG00000141084	16	67757005	67840555	protein_coding
ENSG00000135549	-0.252092	5.00884	-2.17012	0.0400414	0.388693	-4.23348	PKIB	ENSG00000135549	6	122793076	123047518	protein_coding	PKIB	ENSG00000135549	6	122793076	123047518	protein_coding
ENSG00000142528	0.207344	3.53458	2.05434	0.0509035	0.427437	-4.23495	ZNF473	ENSG00000142528	19	50528971	50556671	protein_coding	ZNF473	ENSG00000142528	19	50528971	50556671	protein_coding
ENSG00000169189	-0.495761	4.48163	-2.13643	0.0429646	0.399801	-4.23516	NSMCE1	ENSG00000169189	16	27236312	27280115	protein_coding	NSMCE1	ENSG00000169189	16	27236312	27280115	protein_coding
ENSG00000163605	0.226271	6.55233	2.19913	0.037669	0.377182	-4.23841	PPP4R2	ENSG00000163605	3	73045936	73118350	protein_coding	PPP4R2	ENSG00000163605	3	73045936	73118350	protein_coding
ENSG00000160741	-0.324426	1.94765	-1.82928	0.0797154	0.530788	-4.23872	CRTC2	ENSG00000160741	1	153920145	153931101	protein_coding	CRTC2	ENSG00000160741	1	153920145	153931101	protein_coding
ENSG00000196154	-0.564902	3.04149	-1.99067	0.0579341	0.455518	-4.23969	S100A4	ENSG00000196154	1	153516089	153522612	protein_coding	S100A4	ENSG00000196154	1	153516089	153522612	protein_coding
ENSG00000126005	-0.23187	2.51322	-1.91797	0.0669976	0.487379	-4.24019	MMP24-AS1	ENSG00000126005	20	33804265	33865934	antisense	MMP24-AS1	ENSG00000126005	20	33804265	33865934	antisense
ENSG00000152926	0.225778	3.96377	2.09301	0.047013	0.416203	-4.24047	ZNF117	ENSG00000152926	7	64432154	64467062	protein_coding	ZNF117	ENSG00000152926	7	64432154	64467062	protein_coding
ENSG00000173801	-0.20578	6.39081	-2.19848	0.0377214	0.377182	-4.24214	JUP	ENSG00000173801	17	39775692	39943183	protein_coding	JUP	ENSG00000173801	17	39775692	39943183	protein_coding
ENSG00000163291	0.245904	4.90478	2.15834	0.0410421	0.39234	-4.2436	PAQR3	ENSG00000163291	4	79808281	79860592	protein_coding	PAQR3	ENSG00000163291	4	79808281	79860592	protein_coding
ENSG00000109501	-0.232236	3.77261	-2.07375	0.0489162	0.421584	-4.24399	WFS1	ENSG00000109501	4	6271576	6304992	protein_coding	WFS1	ENSG00000109501	4	6271576	6304992	protein_coding
ENSG00000255529	0.231778	5.2222	2.17338	0.0397682	0.388062	-4.24441	POLR2M	ENSG00000255529	15	57884231	58074960	protein_coding	POLR2M	ENSG00000255529	15	57884231	58074960	protein_coding
ENSG00000048707	0.346981	4.9223	2.15875	0.0410075	0.39234	-4.24475	VPS13D	ENSG00000048707	1	12290124	12572099	protein_coding	VPS13D	ENSG00000048707	1	12290124	12572099	protein_coding
ENSG00000055208	0.340869	5.29914	2.1752	0.0396165	0.387695	-4.24557	TAB2	ENSG00000055208	6	149539777	149732749	protein_coding	TAB2	ENSG00000055208	6	149539777	149732749	protein_coding
ENSG00000068784	0.193428	4.79743	2.15027	0.0417408	0.396542	-4.24816	SRBD1	ENSG00000068784	2	45615819	45839304	protein_coding	SRBD1	ENSG00000068784	2	45615819	45839304	protein_coding
ENSG00000100842	-0.488399	4.07979	-2.09785	0.0465457	0.414253	-4.24925	EFS	ENSG00000100842	14	23825611	23834961	protein_coding	EFS	ENSG00000100842	14	23825611	23834961	protein_coding
ENSG00000204950	-1.12569	1.47058	-1.7263	0.0970502	0.580597	-4.24941	LRRC10B	ENSG00000204950	11	61276272	61278482	protein_coding	LRRC10B	ENSG00000204950	11	61276272	61278482	protein_coding
ENSG00000064313	0.272681	5.03032	2.16109	0.0408066	0.392004	-4.25027	TAF2	ENSG00000064313	8	120743015	120845103	protein_coding	TAF2	ENSG00000064313	8	120743015	120845103	protein_coding
ENSG00000137040	0.195941	5.35966	2.17502	0.0396314	0.387695	-4.25079	RANBP6	ENSG00000137040	9	6011043	6015618	protein_coding	RANBP6	ENSG00000137040	9	6011043	6015618	protein_coding
ENSG00000011454	0.309151	5.13691	2.16581	0.0404049	0.390003	-4.25098	RABGAP1	ENSG00000011454	9	125703112	125867145	protein_coding	RABGAP1	ENSG00000011454	9	125703112	125867145	protein_coding
ENSG00000107874	-0.190903	5.18943	-2.16827	0.0401967	0.388782	-4.25199	CUEDC2	ENSG00000107874	10	104183002	104192418	protein_coding	CUEDC2	ENSG00000107874	10	104183002	104192418	protein_coding
ENSG00000177383	-0.24086	5.40027	-2.17629	0.0395261	0.387695	-4.25201	MAGEF1	ENSG00000177383	3	184428156	184429836	protein_coding	MAGEF1	ENSG00000177383	3	184428156	184429836	protein_coding
ENSG00000127220	-0.299193	2.38728	-1.89165	0.0705732	0.500465	-4.25413	ABHD8	ENSG00000127220	19	17402940	17421045	protein_coding	ABHD8	ENSG00000127220	19	17402940	17421045	protein_coding
ENSG00000100151	-0.348669	2.91586	-1.96758	0.0606877	0.464415	-4.25445	PICK1	ENSG00000100151	22	38452318	38471708	protein_coding	PICK1	ENSG00000100151	22	38452318	38471708	protein_coding
ENSG00000167965	-0.268159	4.53177	-2.12894	0.0436397	0.402196	-4.2574	MLST8	ENSG00000167965	16	2254249	2259417	protein_coding	MLST8	ENSG00000167965	16	2254249	2259417	protein_coding
ENSG00000162437	0.20724	4.04261	2.09007	0.0472993	0.417596	-4.25862	RAVER2	ENSG00000162437	1	65210778	65298915	protein_coding	RAVER2	ENSG00000162437	1	65210778	65298915	protein_coding
ENSG00000129472	-0.295619	4.22883	-2.10486	0.0458755	0.413532	-4.26006	RAB2B	ENSG00000129472	14	21927179	21945132	protein_coding	RAB2B	ENSG00000129472	14	21927179	21945132	protein_coding
ENSG00000160256	-0.51821	3.28813	-2.01045	0.0556625	0.447856	-4.2601	FAM207A	ENSG00000160256	21	46359925	46396904	protein_coding	FAM207A	ENSG00000160256	21	46359925	46396904	protein_coding
ENSG00000164405	-0.214423	5.80848	-2.18145	0.039099	0.385053	-4.26257	UQCRQ	ENSG00000164405	5	132202252	132203723	protein_coding	UQCRQ	ENSG00000164405	5	132202252	132203723	protein_coding
ENSG00000184260	-0.215658	7.24521	-2.18035	0.0391901	0.385627	-4.26293	HIST2H2AC	ENSG00000184260	1	149858525	149858961	protein_coding	HIST2H2AC	ENSG00000184260	1	149858525	149858961	protein_coding
ENSG00000151065	-0.371477	3.41258	-2.0225	0.0543179	0.441883	-4.26575	DCP1B	ENSG00000151065	12	2055220	2113701	protein_coding	DCP1B	ENSG00000151065	12	2055220	2113701	protein_coding
ENSG00000188215	0.248686	3.98794	2.08059	0.0482324	0.418987	-4.26667	DCUN1D3	ENSG00000188215	16	20866247	20911706	protein_coding	DCUN1D3	ENSG00000188215	16	20866247	20911706	protein_coding
ENSG00000180626	0.312932	3.04286	1.97323	0.0600042	0.463514	-4.27076	ZNF594	ENSG00000180626	17	5082831	5095178	protein_coding	ZNF594	ENSG00000180626	17	5082831	5095178	protein_coding
ENSG00000179403	-0.31101	4.11524	-2.08794	0.0475077	0.417596	-4.27287	VWA1	ENSG00000179403	1	1370241	1378262	protein_coding	VWA1	ENSG00000179403	1	1370241	1378262	protein_coding
ENSG00000005075	-0.22759	4.26244	-2.09961	0.0463766	0.414253	-4.27429	POLR2J	ENSG00000005075	7	102113565	102119354	protein_coding	POLR2J	ENSG00000005075	7	102113565	102119354	protein_coding
ENSG00000124733	-0.184629	5.25972	-2.15854	0.0410251	0.39234	-4.27505	MEA1	ENSG00000124733	6	42979832	42981706	protein_coding	MEA1	ENSG00000124733	6	42979832	42981706	protein_coding
ENSG00000127191	-0.355927	3.33466	-2.00699	0.0560543	0.449421	-4.27619	TRAF2	ENSG00000127191	9	139776364	139821059	protein_coding	TRAF2	ENSG00000127191	9	139776364	139821059	protein_coding
ENSG00000165782	-0.185671	4.26576	-2.09841	0.0464917	0.414253	-4.27707	TMEM55B	ENSG00000165782	14	20925878	20929771	protein_coding	TMEM55B	ENSG00000165782	14	20925878	20929771	protein_coding
ENSG00000089351	-0.273384	4.99323	-2.14538	0.04217	0.396856	-4.27707	GRAMD1A	ENSG00000089351	19	35485688	35517375	protein_coding	GRAMD1A	ENSG00000089351	19	35485688	35517375	protein_coding
ENSG00000205213	0.247474	6.00133	2.17541	0.039599	0.387695	-4.27771	LGR4	ENSG00000205213	11	27387508	27494322	protein_coding	LGR4	ENSG00000205213	11	27387508	27494322	protein_coding
ENSG00000136868	0.213087	5.36093	2.15955	0.0409389	0.39234	-4.27936	SLC31A1	ENSG00000136868	9	115983808	116028674	protein_coding	SLC31A1	ENSG00000136868	9	115983808	116028674	protein_coding
ENSG00000139405	-0.284621	3.31596	-2.00328	0.0564774	0.451827	-4.28021	RITA1	ENSG00000139405	12	113623331	113630173	protein_coding	RITA1	ENSG00000139405	12	113623331	113630173	protein_coding
ENSG00000105372	-0.265974	10.2904	-2.10945	0.0454418	0.411377	-4.28044	RPS19	ENSG00000105372	19	42363988	42376994	protein_coding	RPS19	ENSG00000105372	19	42363988	42376994	protein_coding
ENSG00000198887	0.347914	4.34834	2.10105	0.046239	0.414253	-4.28216	SMC5	ENSG00000198887	9	72873937	72969804	protein_coding	SMC5	ENSG00000198887	9	72873937	72969804	protein_coding
ENSG00000202512	-0.586515	3.59222	-2.02801	0.0537126	0.439925	-4.28434	RN7SKP230	ENSG00000202512	5	109035201	109035535	misc_RNA	RN7SKP230	ENSG00000202512	5	109035201	109035535	misc_RNA
ENSG00000164758	-0.282622	3.59715	-2.03201	0.0532781	0.437586	-4.28629	MED30	ENSG00000164758	8	118532952	118552501	protein_coding	MED30	ENSG00000164758	8	118532952	118552501	protein_coding
ENSG00000205309	-0.284746	2.48533	-1.88368	0.0716885	0.50282	-4.28746	NT5M	ENSG00000205309	17	17206649	17250977	protein_coding	NT5M	ENSG00000205309	17	17206649	17250977	protein_coding
ENSG00000006327	-0.380964	3.90172	-2.05908	0.0504116	0.425663	-4.28892	TNFRSF12A	ENSG00000006327	16	3068446	3072384	protein_coding	TNFRSF12A	ENSG00000006327	16	3068446	3072384	protein_coding
ENSG00000172869	0.336465	5.58454	2.16037	0.0408685	0.392278	-4.28984	DMXL1	ENSG00000172869	5	118373467	118584833	protein_coding	DMXL1	ENSG00000172869	5	118373467	118584833	protein_coding
ENSG00000136213	-0.295562	3.10164	-1.97008	0.0603841	0.464366	-4.29067	CHST12	ENSG00000136213	7	2443223	2474242	protein_coding	CHST12	ENSG00000136213	7	2443223	2474242	protein_coding
ENSG00000152332	0.52224	5.3038	2.14944	0.0418132	0.396542	-4.29162	UHMK1	ENSG00000152332	1	162467041	162499419	protein_coding	UHMK1	ENSG00000152332	1	162467041	162499419	protein_coding
ENSG00000139370	-0.20986	4.00603	-2.06773	0.0495247	0.4222	-4.29283	SLC15A4	ENSG00000139370	12	129277739	129308528	protein_coding	SLC15A4	ENSG00000139370	12	129277739	129308528	protein_coding
ENSG00000169375	0.271272	5.01686	2.1364	0.0429667	0.399801	-4.29435	SIN3A	ENSG00000169375	15	75661720	75748183	protein_coding	SIN3A	ENSG00000169375	15	75661720	75748183	protein_coding
ENSG00000164171	0.893031	2.41898	1.86142	0.0748839	0.514673	-4.29974	ITGA2	ENSG00000164171	5	52285156	52390609	protein_coding	ITGA2	ENSG00000164171	5	52285156	52390609	protein_coding
ENSG00000089486	-0.205197	5.34843	-2.14744	0.0419883	0.396542	-4.30146	CDIP1	ENSG00000089486	16	4560676	4588829	protein_coding	CDIP1	ENSG00000089486	16	4560676	4588829	protein_coding
ENSG00000168556	0.278237	2.35916	1.85624	0.0756458	0.517486	-4.30315	ING2	ENSG00000168556	4	184426147	184432249	protein_coding	ING2	ENSG00000168556	4	184426147	184432249	protein_coding
ENSG00000168237	-0.409992	1.5659	-1.72526	0.0972396	0.580597	-4.30414	GLYCTK	ENSG00000168237	3	52321105	52329272	protein_coding	GLYCTK	ENSG00000168237	3	52321105	52329272	protein_coding
ENSG00000184209	-0.33585	2.88958	-1.93139	0.0652372	0.482254	-4.30509	SNRNP35	ENSG00000184209	12	123942188	123957701	protein_coding	SNRNP35	ENSG00000184209	12	123942188	123957701	protein_coding
ENSG00000117036	0.222256	4.22787	2.07836	0.0484543	0.419072	-4.30565	ETV3	ENSG00000117036	1	157090983	157108266	protein_coding	ETV3	ENSG00000117036	1	157090983	157108266	protein_coding
ENSG00000115306	0.196969	7.67695	2.14839	0.0419051	0.396542	-4.30683	SPTBN1	ENSG00000115306	2	54683422	54896812	protein_coding	SPTBN1	ENSG00000115306	2	54683422	54896812	protein_coding
ENSG00000162385	-0.250739	4.12913	-2.07028	0.0492661	0.421757	-4.3069	MAGOH	ENSG00000162385	1	53692564	53704282	protein_coding	MAGOH	ENSG00000162385	1	53692564	53704282	protein_coding
ENSG00000229891	-0.719353	1.63305	-1.72749	0.096833	0.580597	-4.30716	Z83851.1	ENSG00000229891	22	42760406	42765242	lincRNA	Z83851.1	ENSG00000229891	22	42760406	42765242	lincRNA
ENSG00000167889	-0.521513	2.10722	-1.80685	0.0832453	0.542924	-4.30868	MGAT5B	ENSG00000167889	17	74864538	74946475	protein_coding	MGAT5B	ENSG00000167889	17	74864538	74946475	protein_coding
ENSG00000132694	0.237906	4.42063	2.08898	0.0474062	0.417596	-4.31333	ARHGEF11	ENSG00000132694	1	156904632	157015162	protein_coding	ARHGEF11	ENSG00000132694	1	156904632	157015162	protein_coding
ENSG00000212694	-0.427535	2.08952	-1.79717	0.0848101	0.547025	-4.31656	AC084018.1	ENSG00000212694	12	122233173	122241812	lincRNA	AC084018.1	ENSG00000212694	12	122233173	122241812	lincRNA
ENSG00000158560	-0.307948	2.94308	-1.9335	0.0649633	0.480841	-4.31722	DYNC1I1	ENSG00000158560	7	95401866	95739634	protein_coding	DYNC1I1	ENSG00000158560	7	95401866	95739634	protein_coding
ENSG00000100116	-0.358402	3.70305	-2.02288	0.0542763	0.441851	-4.31918	GCAT	ENSG00000100116	22	38203912	38213183	protein_coding	GCAT	ENSG00000100116	22	38203912	38213183	protein_coding
ENSG00000196705	0.250547	4.47772	2.08916	0.0473881	0.417596	-4.32031	ZNF431	ENSG00000196705	19	21324827	21373034	protein_coding	ZNF431	ENSG00000196705	19	21324827	21373034	protein_coding
ENSG00000157870	-0.291467	3.55147	-2.00637	0.0561249	0.449421	-4.32097	FAM213B	ENSG00000157870	1	2517930	2522908	protein_coding	FAM213B	ENSG00000157870	1	2517930	2522908	protein_coding
ENSG00000083857	0.300886	7.30223	2.14663	0.0420596	0.396634	-4.3211	FAT1	ENSG00000083857	4	187508937	187647876	protein_coding	FAT1	ENSG00000083857	4	187508937	187647876	protein_coding
ENSG00000115355	0.28693	5.02639	2.12077	0.0443869	0.407456	-4.32297	CCDC88A	ENSG00000115355	2	55514978	55647057	protein_coding	CCDC88A	ENSG00000115355	2	55514978	55647057	protein_coding
ENSG00000166887	0.19939	5.32081	2.13397	0.0431851	0.400117	-4.32321	VPS39	ENSG00000166887	15	42450899	42500514	protein_coding	VPS39	ENSG00000166887	15	42450899	42500514	protein_coding
ENSG00000105373	-0.217387	6.95926	-2.14956	0.041803	0.396542	-4.32655	GLTSCR2	ENSG00000105373	19	48248779	48260315	protein_coding	GLTSCR2	ENSG00000105373	19	48248779	48260315	protein_coding
ENSG00000138834	-0.236139	4.95094	-2.11558	0.0448678	0.409886	-4.32734	MAPK8IP3	ENSG00000138834	16	1756184	1820318	protein_coding	MAPK8IP3	ENSG00000138834	16	1756184	1820318	protein_coding
ENSG00000136274	-0.563335	2.7488	-1.89433	0.0702025	0.499762	-4.32808	NACAD	ENSG00000136274	7	45120037	45128513	protein_coding	NACAD	ENSG00000136274	7	45120037	45128513	protein_coding
ENSG00000157014	-0.355524	2.21092	-1.81386	0.0821283	0.539004	-4.32895	TATDN2	ENSG00000157014	3	10289707	10322902	protein_coding	TATDN2	ENSG00000157014	3	10289707	10322902	protein_coding
ENSG00000144445	0.202721	4.47578	2.08415	0.0478801	0.417994	-4.32936	KANSL1L	ENSG00000144445	2	210886147	211036107	protein_coding	KANSL1L	ENSG00000144445	2	210886147	211036107	protein_coding
ENSG00000128311	-0.26372	3.69286	-2.01539	0.0551077	0.445837	-4.33075	TST	ENSG00000128311	22	37406900	37415681	protein_coding	TST	ENSG00000128311	22	37406900	37415681	protein_coding
ENSG00000147316	0.203417	4.34306	2.07306	0.0489854	0.421584	-4.33123	MCPH1	ENSG00000147316	8	6264113	6501144	protein_coding	MCPH1	ENSG00000147316	8	6264113	6501144	protein_coding
ENSG00000118200	0.343668	5.63979	2.13905	0.0427303	0.398736	-4.33133	CAMSAP2	ENSG00000118200	1	200708686	200829832	protein_coding	CAMSAP2	ENSG00000118200	1	200708686	200829832	protein_coding
ENSG00000180596	-0.166579	7.66506	-2.13549	0.0430487	0.399801	-4.33173	HIST1H2BC	ENSG00000180596	6	26115101	26124154	protein_coding	HIST1H2BC	ENSG00000180596	6	26115101	26124154	protein_coding
ENSG00000112851	0.354182	6.37597	2.14791	0.0419478	0.396542	-4.33211	ERBB2IP	ENSG00000112851	5	65222303	65378377	protein_coding	ERBB2IP	ENSG00000112851	5	65222303	65378377	protein_coding
ENSG00000122042	0.189993	5.76251	2.14178	0.042488	0.397424	-4.33252	UBL3	ENSG00000122042	13	30338508	30424821	protein_coding	UBL3	ENSG00000122042	13	30338508	30424821	protein_coding
ENSG00000103657	0.186356	6.00694	2.14549	0.04216	0.396856	-4.33311	HERC1	ENSG00000103657	15	63900817	64126141	protein_coding	HERC1	ENSG00000103657	15	63900817	64126141	protein_coding
ENSG00000131650	-1.16413	1.84651	-1.735	0.0954708	0.576993	-4.33399	KREMEN2	ENSG00000131650	16	3013945	3018384	protein_coding	KREMEN2	ENSG00000131650	16	3013945	3018384	protein_coding
ENSG00000116489	0.11402	7.1505	2.14196	0.0424718	0.397424	-4.33464	CAPZA1	ENSG00000116489	1	113161795	113214241	protein_coding	CAPZA1	ENSG00000116489	1	113161795	113214241	protein_coding
ENSG00000163113	0.27326	4.32372	2.06884	0.0494125	0.421857	-4.33602	OTUD7B	ENSG00000163113	1	149909705	149982625	protein_coding	OTUD7B	ENSG00000163113	1	149909705	149982625	protein_coding
ENSG00000162139	0.363566	2.73604	1.88838	0.0710298	0.502281	-4.33625	NEU3	ENSG00000162139	11	74699179	74729938	protein_coding	NEU3	ENSG00000162139	11	74699179	74729938	protein_coding
ENSG00000175087	0.429252	3.35915	1.97312	0.0600171	0.463514	-4.33681	PDIK1L	ENSG00000175087	1	26437664	26452034	protein_coding	PDIK1L	ENSG00000175087	1	26437664	26452034	protein_coding
ENSG00000125352	-0.297521	3.15659	-1.94904	0.062982	0.475675	-4.33728	RNF113A	ENSG00000125352	X	119004497	119005791	protein_coding	RNF113A	ENSG00000125352	X	119004497	119005791	protein_coding
ENSG00000256087	0.307714	3.0737	1.93669	0.0645528	0.47968	-4.33809	ZNF432	ENSG00000256087	19	52534632	52598991	protein_coding	ZNF432	ENSG00000256087	19	52534632	52598991	protein_coding
ENSG00000205476	-0.218546	4.75208	-2.09821	0.0465116	0.414253	-4.33834	CCDC85C	ENSG00000205476	14	99977603	100070363	protein_coding	CCDC85C	ENSG00000205476	14	99977603	100070363	protein_coding
ENSG00000134698	0.195776	4.09101	2.04866	0.0514981	0.429803	-4.33858	AGO4	ENSG00000134698	1	36273773	36323491	protein_coding	AGO4	ENSG00000134698	1	36273773	36323491	protein_coding
ENSG00000106392	0.390843	4.72319	2.09459	0.04686	0.415475	-4.33912	C1GALT1	ENSG00000106392	7	7196565	7288282	protein_coding	C1GALT1	ENSG00000106392	7	7196565	7288282	protein_coding
ENSG00000166669	0.387237	3.31002	1.96629	0.060845	0.465315	-4.33938	ATF7IP2	ENSG00000166669	16	10420291	10577495	protein_coding	ATF7IP2	ENSG00000166669	16	10420291	10577495	protein_coding
ENSG00000115998	0.317217	2.79173	1.89729	0.0697939	0.498667	-4.34131	C2orf42	ENSG00000115998	2	70377012	70475747	protein_coding	C2orf42	ENSG00000115998	2	70377012	70475747	protein_coding
ENSG00000114374	0.173461	5.10395	2.11267	0.0451393	0.410831	-4.34554	USP9Y	ENSG00000114374	Y	14813160	14972764	protein_coding	USP9Y	ENSG00000114374	Y	14813160	14972764	protein_coding
ENSG00000161980	-0.846227	2.14667	-1.78244	0.0872392	0.554167	-4.346	POLR3K	ENSG00000161980	16	96407	103628	protein_coding	POLR3K	ENSG00000161980	16	96407	103628	protein_coding
ENSG00000254004	0.234166	4.92475	2.10165	0.0461814	0.414253	-4.3484	ZNF260	ENSG00000254004	19	37001597	37019562	protein_coding	ZNF260	ENSG00000254004	19	37001597	37019562	protein_coding
ENSG00000112414	0.451915	1.7617	1.72672	0.096974	0.580597	-4.34853	GPR126	ENSG00000112414	6	142622991	142767403	protein_coding	GPR126	ENSG00000112414	6	142622991	142767403	protein_coding
ENSG00000130475	-0.640724	2.17301	-1.78911	0.0861312	0.550569	-4.34953	FCHO1	ENSG00000130475	19	17858527	17899377	protein_coding	FCHO1	ENSG00000130475	19	17858527	17899377	protein_coding
ENSG00000150316	-0.136499	5.4733	-2.12518	0.0439826	0.404633	-4.34977	CWC15	ENSG00000150316	11	94695787	94706776	protein_coding	CWC15	ENSG00000150316	11	94695787	94706776	protein_coding
ENSG00000067900	0.201755	5.1752	2.1126	0.0451463	0.410831	-4.35117	ROCK1	ENSG00000067900	18	18526867	18691812	protein_coding	ROCK1	ENSG00000067900	18	18526867	18691812	protein_coding
ENSG00000168476	-0.247617	2.83383	-1.89616	0.0699488	0.49947	-4.35251	REEP4	ENSG00000168476	8	21995533	21999464	protein_coding	REEP4	ENSG00000168476	8	21995533	21999464	protein_coding
ENSG00000068394	-0.261103	3.51036	-1.98286	0.0588528	0.458688	-4.35323	GPKOW	ENSG00000068394	X	48970334	48980151	protein_coding	GPKOW	ENSG00000068394	X	48970334	48980151	protein_coding
ENSG00000012817	0.197766	4.67077	2.08427	0.0478687	0.417994	-4.35334	KDM5D	ENSG00000012817	Y	21865751	21906825	protein_coding	KDM5D	ENSG00000012817	Y	21865751	21906825	protein_coding
ENSG00000176946	-0.190869	4.74921	-2.08922	0.0473828	0.417596	-4.35422	THAP4	ENSG00000176946	2	242523820	242576864	protein_coding	THAP4	ENSG00000176946	2	242523820	242576864	protein_coding
ENSG00000069509	-0.242148	3.20536	-1.94451	0.0635549	0.477027	-4.3558	FUNDC1	ENSG00000069509	X	44382885	44402247	protein_coding	FUNDC1	ENSG00000069509	X	44382885	44402247	protein_coding
ENSG00000054523	0.183078	6.82883	2.13361	0.0432173	0.400117	-4.35613	KIF1B	ENSG00000054523	1	10270863	10441661	protein_coding	KIF1B	ENSG00000054523	1	10270863	10441661	protein_coding
ENSG00000202058	-0.527234	7.92762	-2.11683	0.0447514	0.409484	-4.35684	RN7SKP80	ENSG00000202058	22	42961054	42961336	misc_RNA	RN7SKP80	ENSG00000202058	22	42961054	42961336	misc_RNA
ENSG00000227372	-0.214921	4.14712	-2.04291	0.0521067	0.431673	-4.3575	TP73-AS1	ENSG00000227372	1	3652548	3663900	antisense	TP73-AS1	ENSG00000227372	1	3652548	3663900	antisense
ENSG00000089693	-0.25211	5.99738	-2.13246	0.0433213	0.400432	-4.35808	MLF2	ENSG00000089693	12	6857170	6876641	protein_coding	MLF2	ENSG00000089693	12	6857170	6876641	protein_coding
ENSG00000024862	-0.236577	3.01708	-1.91788	0.0670099	0.487379	-4.35836	CCDC28A	ENSG00000024862	6	139094657	139114456	protein_coding	CCDC28A	ENSG00000024862	6	139094657	139114456	protein_coding
ENSG00000054118	0.220865	6.63507	2.13342	0.0432342	0.400117	-4.35861	THRAP3	ENSG00000054118	1	36690017	36770958	protein_coding	THRAP3	ENSG00000054118	1	36690017	36770958	protein_coding
ENSG00000143322	0.314241	4.42821	2.0621	0.0501	0.424337	-4.36102	ABL2	ENSG00000143322	1	179068462	179198819	protein_coding	ABL2	ENSG00000143322	1	179068462	179198819	protein_coding
ENSG00000135446	-0.140611	6.25018	-2.13321	0.0432531	0.400117	-4.36105	CDK4	ENSG00000135446	12	58141510	58149796	protein_coding	CDK4	ENSG00000135446	12	58141510	58149796	protein_coding
ENSG00000132294	0.296125	5.00692	2.09817	0.0465149	0.414253	-4.36214	EFR3A	ENSG00000132294	8	132916335	133025889	protein_coding	EFR3A	ENSG00000132294	8	132916335	133025889	protein_coding
ENSG00000137563	-0.208386	5.2573	-2.10934	0.0454519	0.411377	-4.36408	GGH	ENSG00000137563	8	63927638	63951730	protein_coding	GGH	ENSG00000137563	8	63927638	63951730	protein_coding
ENSG00000117262	-0.327935	1.98991	-1.75385	0.0921231	0.568577	-4.36472	GPR89A	ENSG00000117262	1	145764411	145827103	protein_coding	GPR89A	ENSG00000117262	1	145764411	145827103	protein_coding
ENSG00000170727	-0.672278	1.5897	-1.67659	0.106505	0.60399	-4.36487	BOP1	ENSG00000170727	8	145486055	145515082	protein_coding	BOP1	ENSG00000170727	8	145486055	145515082	protein_coding
ENSG00000076984	-0.306067	3.17402	-1.93418	0.0648756	0.480841	-4.36606	MAP2K7	ENSG00000076984	19	7968728	7979363	protein_coding	MAP2K7	ENSG00000076984	19	7968728	7979363	protein_coding
ENSG00000001460	0.352896	1.81327	1.72272	0.0977061	0.580597	-4.36743	STPG1	ENSG00000001460	1	24683489	24743424	protein_coding	STPG1	ENSG00000001460	1	24683489	24743424	protein_coding
ENSG00000049769	-0.423801	2.30168	-1.80245	0.0839531	0.544791	-4.36745	PPP1R3F	ENSG00000049769	X	49126306	49157929	protein_coding	PPP1R3F	ENSG00000049769	X	49126306	49157929	protein_coding
ENSG00000130312	-0.431865	4.29729	-2.04908	0.0514542	0.429803	-4.36769	MRPL34	ENSG00000130312	19	17403418	17417652	protein_coding	MRPL34	ENSG00000130312	19	17403418	17417652	protein_coding
ENSG00000196792	0.148344	5.45541	2.11386	0.0450278	0.410756	-4.36844	STRN3	ENSG00000196792	14	31363005	31495607	protein_coding	STRN3	ENSG00000196792	14	31363005	31495607	protein_coding
ENSG00000069345	0.145602	6.44498	2.12849	0.0436807	0.402196	-4.36899	DNAJA2	ENSG00000069345	16	46989299	47007699	protein_coding	DNAJA2	ENSG00000069345	16	46989299	47007699	protein_coding
ENSG00000164967	-0.179131	3.44796	-1.96553	0.0609377	0.465479	-4.37091	RPP25L	ENSG00000164967	9	34610483	34612101	protein_coding	RPP25L	ENSG00000164967	9	34610483	34612101	protein_coding
ENSG00000161835	-0.349973	3.25778	-1.94153	0.0639328	0.47864	-4.37108	GRASP	ENSG00000161835	12	52400724	52409673	protein_coding	GRASP	ENSG00000161835	12	52400724	52409673	protein_coding
ENSG00000166313	-0.167328	5.59348	-2.1168	0.0447541	0.409484	-4.37141	APBB1	ENSG00000166313	11	6416355	6440644	protein_coding	APBB1	ENSG00000166313	11	6416355	6440644	protein_coding
ENSG00000147586	-0.345144	3.48966	-1.96937	0.060471	0.464366	-4.37184	MRPS28	ENSG00000147586	8	80830952	80942524	protein_coding	MRPS28	ENSG00000147586	8	80830952	80942524	protein_coding
ENSG00000133027	-0.220211	3.48539	-1.96908	0.0605055	0.464366	-4.37215	PEMT	ENSG00000133027	17	17408877	17495022	protein_coding	PEMT	ENSG00000133027	17	17408877	17495022	protein_coding
ENSG00000147813	-0.308928	1.87427	-1.72295	0.0976633	0.580597	-4.37382	NAPRT1	ENSG00000147813	8	144656955	144660819	protein_coding	NAPRT1	ENSG00000147813	8	144656955	144660819	protein_coding
ENSG00000137992	0.27984	4.6113	2.06832	0.0494647	0.421996	-4.37405	DBT	ENSG00000137992	1	100652475	100715390	protein_coding	DBT	ENSG00000137992	1	100652475	100715390	protein_coding
ENSG00000118162	-0.857407	2.15949	-1.76314	0.0905112	0.565165	-4.37574	KPTN	ENSG00000118162	19	47978401	47987525	protein_coding	KPTN	ENSG00000118162	19	47978401	47987525	protein_coding
ENSG00000198482	0.280843	3.14931	1.9239	0.0662143	0.486263	-4.37593	ZNF808	ENSG00000198482	19	53030905	53067717	protein_coding	ZNF808	ENSG00000198482	19	53030905	53067717	protein_coding
ENSG00000122756	-0.380936	4.54052	-2.06265	0.0500434	0.424337	-4.37594	CNTFR	ENSG00000122756	9	34551430	34590121	protein_coding	CNTFR	ENSG00000122756	9	34551430	34590121	protein_coding
ENSG00000165476	0.17803	5.34432	2.10555	0.0458099	0.413345	-4.37621	REEP3	ENSG00000165476	10	65281123	65384883	protein_coding	REEP3	ENSG00000165476	10	65281123	65384883	protein_coding
ENSG00000204611	0.221222	4.47549	2.05742	0.0505828	0.425663	-4.37654	ZNF616	ENSG00000204611	19	52616344	52643175	protein_coding	ZNF616	ENSG00000204611	19	52616344	52643175	protein_coding
ENSG00000105649	-0.280044	2.52226	-1.83365	0.0790434	0.529132	-4.377	RAB3A	ENSG00000105649	19	18307594	18314884	protein_coding	RAB3A	ENSG00000105649	19	18307594	18314884	protein_coding
ENSG00000133265	-0.418851	4.03376	-2.01947	0.0546535	0.443385	-4.37942	HSPBP1	ENSG00000133265	19	55773599	55791749	protein_coding	HSPBP1	ENSG00000133265	19	55773599	55791749	protein_coding
ENSG00000126456	-0.267028	4.09388	-2.02519	0.0540217	0.441071	-4.38011	IRF3	ENSG00000126456	19	50162826	50169132	protein_coding	IRF3	ENSG00000126456	19	50162826	50169132	protein_coding
ENSG00000103034	-0.556328	5.53207	-2.10882	0.0455015	0.411377	-4.38128	NDRG4	ENSG00000103034	16	58496750	58547532	protein_coding	NDRG4	ENSG00000103034	16	58496750	58547532	protein_coding
ENSG00000091317	0.27299	5.9698	2.11789	0.0446533	0.4092	-4.38185	CMTM6	ENSG00000091317	3	32522804	32544900	protein_coding	CMTM6	ENSG00000091317	3	32522804	32544900	protein_coding
ENSG00000130803	0.178708	4.57447	2.06036	0.0502798	0.425548	-4.38424	ZNF317	ENSG00000130803	19	9251056	9274100	protein_coding	ZNF317	ENSG00000130803	19	9251056	9274100	protein_coding
ENSG00000179915	0.434595	4.83176	2.07544	0.0487463	0.42045	-4.38448	NRXN1	ENSG00000179915	2	50145643	51259674	protein_coding	NRXN1	ENSG00000179915	2	50145643	51259674	protein_coding
ENSG00000119938	-0.893204	2.68443	-1.83952	0.0781485	0.526627	-4.38494	PPP1R3C	ENSG00000119938	10	93388199	93392811	protein_coding	PPP1R3C	ENSG00000119938	10	93388199	93392811	protein_coding
ENSG00000133858	0.207787	3.68074	1.98226	0.0589234	0.458688	-4.38502	ZFC3H1	ENSG00000133858	12	72003252	72061505	protein_coding	ZFC3H1	ENSG00000133858	12	72003252	72061505	protein_coding
ENSG00000081386	0.301663	3.86958	2.00027	0.0568222	0.453149	-4.3855	ZNF510	ENSG00000081386	9	99518147	99540411	protein_coding	ZNF510	ENSG00000081386	9	99518147	99540411	protein_coding
ENSG00000164118	0.353151	4.87516	2.07691	0.0485992	0.41949	-4.38733	CEP44	ENSG00000164118	4	175204828	175254531	protein_coding	CEP44	ENSG00000164118	4	175204828	175254531	protein_coding
ENSG00000183010	-0.485178	3.60608	-1.97218	0.0601308	0.463781	-4.38776	PYCR1	ENSG00000183010	17	79890260	79900288	protein_coding	PYCR1	ENSG00000183010	17	79890260	79900288	protein_coding
ENSG00000142444	-0.246472	3.61184	-1.97361	0.0599582	0.463514	-4.38799	C19orf52	ENSG00000142444	19	11039409	11044211	protein_coding	C19orf52	ENSG00000142444	19	11039409	11044211	protein_coding
ENSG00000170836	0.229653	4.63958	2.0621	0.0501006	0.424337	-4.38831	PPM1D	ENSG00000170836	17	58677544	58741849	protein_coding	PPM1D	ENSG00000170836	17	58677544	58741849	protein_coding
ENSG00000134575	-0.151409	4.67878	-2.0642	0.0498856	0.423739	-4.39075	ACP2	ENSG00000134575	11	47260853	47270457	protein_coding	ACP2	ENSG00000134575	11	47260853	47270457	protein_coding
ENSG00000114127	0.471388	5.14373	2.08749	0.0475517	0.417596	-4.39162	XRN1	ENSG00000114127	3	142025449	142166904	protein_coding	XRN1	ENSG00000114127	3	142025449	142166904	protein_coding
ENSG00000111252	-0.383408	3.12588	-1.91047	0.0680001	0.491535	-4.39278	SH2B3	ENSG00000111252	12	111843752	111889427	protein_coding	SH2B3	ENSG00000111252	12	111843752	111889427	protein_coding
ENSG00000103150	-0.452502	1.96101	-1.72448	0.0973839	0.580597	-4.39347	MLYCD	ENSG00000103150	16	83932731	83949787	protein_coding	MLYCD	ENSG00000103150	16	83932731	83949787	protein_coding
ENSG00000196116	0.388221	2.007	1.73643	0.0952124	0.576728	-4.3935	TDRD7	ENSG00000196116	9	100174232	100258407	protein_coding	TDRD7	ENSG00000196116	9	100174232	100258407	protein_coding
ENSG00000112514	-0.199292	6.94193	-2.11214	0.0451888	0.410899	-4.39481	CUTA	ENSG00000112514	6	33384219	33386094	protein_coding	CUTA	ENSG00000112514	6	33384219	33386094	protein_coding
ENSG00000113328	0.17145	8.51843	2.08197	0.048096	0.418842	-4.39657	CCNG1	ENSG00000113328	5	162864575	162873157	protein_coding	CCNG1	ENSG00000113328	5	162864575	162873157	protein_coding
ENSG00000087365	-0.120056	7.04549	-2.10965	0.0454232	0.411377	-4.39675	SF3B2	ENSG00000087365	11	65818200	65836779	protein_coding	SF3B2	ENSG00000087365	11	65818200	65836779	protein_coding
ENSG00000135338	0.463009	2.76758	1.85781	0.0754133	0.51712	-4.39683	LCA5	ENSG00000135338	6	80194708	80247175	protein_coding	LCA5	ENSG00000135338	6	80194708	80247175	protein_coding
ENSG00000173456	-0.265674	3.80356	-1.98834	0.058207	0.456746	-4.39693	RNF26	ENSG00000173456	11	119205237	119208023	protein_coding	RNF26	ENSG00000173456	11	119205237	119208023	protein_coding
ENSG00000106399	-0.203832	5.13352	-2.08445	0.047851	0.417994	-4.39909	RPA3	ENSG00000106399	7	7676149	7758238	protein_coding	RPA3	ENSG00000106399	7	7676149	7758238	protein_coding
ENSG00000188186	-0.241118	5.1827	-2.08642	0.0476566	0.417596	-4.39943	LAMTOR4	ENSG00000188186	7	99746530	99753567	protein_coding	LAMTOR4	ENSG00000188186	7	99746530	99753567	protein_coding
ENSG00000162402	0.305727	5.51438	2.09789	0.0465414	0.414253	-4.39975	USP24	ENSG00000162402	1	55532032	55680786	protein_coding	USP24	ENSG00000162402	1	55532032	55680786	protein_coding
ENSG00000143190	0.379355	4.9259	2.07177	0.0491153	0.421636	-4.40046	POU2F1	ENSG00000143190	1	167190066	167396582	protein_coding	POU2F1	ENSG00000143190	1	167190066	167396582	protein_coding
ENSG00000133247	-0.454184	3.33781	-1.9328	0.0650538	0.481201	-4.40135	SUV420H2	ENSG00000133247	19	55851221	55859488	protein_coding	SUV420H2	ENSG00000133247	19	55851221	55859488	protein_coding
ENSG00000187109	0.135059	9.15836	2.06514	0.0497885	0.423527	-4.40213	NAP1L1	ENSG00000187109	12	76438670	76478813	protein_coding	NAP1L1	ENSG00000187109	12	76438670	76478813	protein_coding
ENSG00000197323	0.252771	5.5156	2.0954	0.0467818	0.415095	-4.40418	TRIM33	ENSG00000197323	1	114935399	115053781	protein_coding	TRIM33	ENSG00000197323	1	114935399	115053781	protein_coding
ENSG00000169715	-0.519254	2.33662	-1.78163	0.0873741	0.55429	-4.4046	MT1E	ENSG00000169715	16	56659387	56661024	protein_coding	MT1E	ENSG00000169715	16	56659387	56661024	protein_coding
ENSG00000164438	-1.507	2.06873	-1.73086	0.096219	0.578941	-4.40644	TLX3	ENSG00000164438	5	170736288	170739138	protein_coding	TLX3	ENSG00000164438	5	170736288	170739138	protein_coding
ENSG00000108055	0.217324	5.77199	2.1008	0.0462626	0.414253	-4.40664	SMC3	ENSG00000108055	10	112327449	112364394	protein_coding	SMC3	ENSG00000108055	10	112327449	112364394	protein_coding
ENSG00000233137	0.319559	5.23886	2.08403	0.0478918	0.417994	-4.40672	RP11-220I1.1	ENSG00000233137	9	37079893	37090398	lincRNA	RP11-220I1.1	ENSG00000233137	9	37079893	37090398	lincRNA
ENSG00000140694	0.174895	5.0883	2.07761	0.0485294	0.419196	-4.40693	PARN	ENSG00000140694	16	14529558	14726585	protein_coding	PARN	ENSG00000140694	16	14529558	14726585	protein_coding
ENSG00000180855	0.346703	2.43913	1.7992	0.0844804	0.545733	-4.40784	ZNF443	ENSG00000180855	19	12540521	12551926	protein_coding	ZNF443	ENSG00000180855	19	12540521	12551926	protein_coding
ENSG00000065883	0.153546	5.50733	2.09304	0.0470106	0.416203	-4.40871	CDK13	ENSG00000065883	7	39989636	40136733	protein_coding	CDK13	ENSG00000065883	7	39989636	40136733	protein_coding
ENSG00000186687	0.321586	3.61386	1.95595	0.0621188	0.471982	-4.41004	LYRM7	ENSG00000186687	5	130506503	130541119	protein_coding	LYRM7	ENSG00000186687	5	130506503	130541119	protein_coding
ENSG00000100142	-0.349848	4.53775	-2.04297	0.0521003	0.431673	-4.41046	POLR2F	ENSG00000100142	22	38348614	38437922	protein_coding	POLR2F	ENSG00000100142	22	38348614	38437922	protein_coding
ENSG00000143751	0.192318	4.76334	2.05744	0.0505813	0.425663	-4.41094	SDE2	ENSG00000143751	1	226170403	226187032	protein_coding	SDE2	ENSG00000143751	1	226170403	226187032	protein_coding
ENSG00000127527	-0.226922	4.29427	-2.02373	0.054183	0.441592	-4.412	EPS15L1	ENSG00000127527	19	16466050	16582896	protein_coding	EPS15L1	ENSG00000127527	19	16466050	16582896	protein_coding
ENSG00000179115	-0.244108	5.35757	-2.08639	0.0476595	0.417596	-4.41212	FARSA	ENSG00000179115	19	13033293	13044851	protein_coding	FARSA	ENSG00000179115	19	13033293	13044851	protein_coding
ENSG00000234912	-0.386586	3.27531	-1.91736	0.0670789	0.487578	-4.41322	LINC00338	ENSG00000234912	17	75082798	75091068	processed_transcript	LINC00338	ENSG00000234912	17	75082798	75091068	processed_transcript
ENSG00000120063	0.168358	6.22317	2.10305	0.0460483	0.414253	-4.41378	GNA13	ENSG00000120063	17	63006833	63052957	protein_coding	GNA13	ENSG00000120063	17	63006833	63052957	protein_coding
ENSG00000154118	-0.275134	3.2836	-1.91925	0.066828	0.487348	-4.41422	JPH3	ENSG00000154118	16	87635441	87731762	protein_coding	JPH3	ENSG00000154118	16	87635441	87731762	protein_coding
ENSG00000029363	0.388487	6.49672	2.10205	0.0461436	0.414253	-4.41465	BCLAF1	ENSG00000029363	6	136578001	136610989	protein_coding	BCLAF1	ENSG00000029363	6	136578001	136610989	protein_coding
ENSG00000198730	0.132424	5.06038	2.07166	0.049127	0.421636	-4.41525	CTR9	ENSG00000198730	11	10772534	10801290	protein_coding	CTR9	ENSG00000198730	11	10772534	10801290	protein_coding
ENSG00000208772	-0.449453	1.8212	-1.67962	0.105907	0.602545	-4.41586	SNORD94	ENSG00000208772	2	86362993	86363129	snoRNA	SNORD94	ENSG00000208772	2	86362993	86363129	snoRNA
ENSG00000167468	-0.228561	6.79256	-2.10198	0.0461496	0.414253	-4.41591	GPX4	ENSG00000167468	19	1103936	1106787	protein_coding	GPX4	ENSG00000167468	19	1103936	1106787	protein_coding
ENSG00000004766	0.230311	4.35445	2.02528	0.0540128	0.441071	-4.41672	CCDC132	ENSG00000004766	7	92861653	92988338	protein_coding	CCDC132	ENSG00000004766	7	92861653	92988338	protein_coding
ENSG00000155506	0.188632	6.3292	2.10156	0.0461897	0.414253	-4.41716	LARP1	ENSG00000155506	5	154092462	154197167	protein_coding	LARP1	ENSG00000155506	5	154092462	154197167	protein_coding
ENSG00000176105	0.215603	5.858	2.09541	0.0467813	0.415095	-4.41945	YES1	ENSG00000176105	18	721588	812547	protein_coding	YES1	ENSG00000176105	18	721588	812547	protein_coding
ENSG00000236859	-0.335067	1.84553	-1.68874	0.104125	0.597907	-4.42016	NIFK-AS1	ENSG00000236859	2	122407226	122485784	antisense	NIFK-AS1	ENSG00000236859	2	122407226	122485784	antisense
ENSG00000204315	-0.35837	2.31927	-1.76683	0.0898784	0.563011	-4.42246	FKBPL	ENSG00000204315	6	32096484	32098068	protein_coding	FKBPL	ENSG00000204315	6	32096484	32098068	protein_coding
ENSG00000130402	-0.134121	6.56358	-2.09867	0.0464668	0.414253	-4.42399	ACTN4	ENSG00000130402	19	39138289	39222223	protein_coding	ACTN4	ENSG00000130402	19	39138289	39222223	protein_coding
ENSG00000106682	-0.0905422	7.50504	-2.08692	0.0476082	0.417596	-4.42439	EIF4H	ENSG00000106682	7	73588575	73611431	protein_coding	EIF4H	ENSG00000106682	7	73588575	73611431	protein_coding
ENSG00000197579	0.269246	4.90286	2.05742	0.0505835	0.425663	-4.4245	TOPORS	ENSG00000197579	9	32540542	32552551	protein_coding	TOPORS	ENSG00000197579	9	32540542	32552551	protein_coding
ENSG00000130731	-0.233572	4.47323	-2.02934	0.0535684	0.43944	-4.42653	C16orf13	ENSG00000130731	16	684429	686358	protein_coding	C16orf13	ENSG00000130731	16	684429	686358	protein_coding
ENSG00000158711	0.340408	3.96112	1.98391	0.0587289	0.458428	-4.42869	ELK4	ENSG00000158711	1	205577071	205601090	protein_coding	ELK4	ENSG00000158711	1	205577071	205601090	protein_coding
ENSG00000273015	-0.293561	3.04005	-1.87729	0.0725936	0.506043	-4.42966	LINC00938	ENSG00000273015	12	46119510	46121558	lincRNA	LINC00938	ENSG00000273015	12	46119510	46121558	lincRNA
ENSG00000105497	0.345404	2.28126	1.75482	0.0919548	0.568577	-4.43064	ZNF175	ENSG00000105497	19	52074551	52092991	protein_coding	ZNF175	ENSG00000105497	19	52074551	52092991	protein_coding
ENSG00000154642	0.363572	4.15593	1.99912	0.0569538	0.453769	-4.43168	C21orf91	ENSG00000154642	21	19161284	19191703	protein_coding	C21orf91	ENSG00000154642	21	19161284	19191703	protein_coding
ENSG00000181904	0.239426	4.64757	2.03759	0.0526752	0.43546	-4.43242	C5orf24	ENSG00000181904	5	134181370	134195427	protein_coding	C5orf24	ENSG00000181904	5	134181370	134195427	protein_coding
ENSG00000055950	-0.217484	4.81315	-2.0485	0.0515149	0.429803	-4.43308	MRPL43	ENSG00000055950	10	102729215	102747272	protein_coding	MRPL43	ENSG00000055950	10	102729215	102747272	protein_coding
ENSG00000175426	-0.365485	2.12954	-1.72654	0.0970053	0.580597	-4.43553	PCSK1	ENSG00000175426	5	95726119	95769847	protein_coding	PCSK1	ENSG00000175426	5	95726119	95769847	protein_coding
ENSG00000164051	-0.284108	3.62336	-1.94605	0.06336	0.476784	-4.43626	CCDC51	ENSG00000164051	3	48473574	48481866	protein_coding	CCDC51	ENSG00000164051	3	48473574	48481866	protein_coding
ENSG00000165688	-0.141694	5.26536	-2.06931	0.0493648	0.421757	-4.43635	PMPCA	ENSG00000165688	9	139305110	139318213	protein_coding	PMPCA	ENSG00000165688	9	139305110	139318213	protein_coding
ENSG00000069667	0.28903	3.05744	1.87409	0.0730509	0.508325	-4.43754	RORA	ENSG00000069667	15	60780483	61521518	protein_coding	RORA	ENSG00000069667	15	60780483	61521518	protein_coding
ENSG00000123908	0.260998	4.11355	1.99253	0.0577171	0.455518	-4.43804	AGO2	ENSG00000123908	8	141541264	141645718	protein_coding	AGO2	ENSG00000123908	8	141541264	141645718	protein_coding
ENSG00000111665	-0.451203	3.22111	-1.89516	0.0700867	0.499762	-4.43902	CDCA3	ENSG00000111665	12	6953957	6961230	protein_coding	CDCA3	ENSG00000111665	12	6953957	6961230	protein_coding
ENSG00000165943	-0.182866	5.15447	-2.06284	0.0500248	0.424337	-4.43923	MOAP1	ENSG00000165943	14	93648541	93651273	protein_coding	MOAP1	ENSG00000165943	14	93648541	93651273	protein_coding
ENSG00000169230	-0.322908	4.9232	-2.05039	0.0513162	0.429061	-4.44047	PRELID1	ENSG00000169230	5	176730775	176733960	protein_coding	PRELID1	ENSG00000169230	5	176730775	176733960	protein_coding
ENSG00000198551	0.150002	5.96176	2.08545	0.0477526	0.417994	-4.44076	ZNF627	ENSG00000198551	19	11670189	11729950	protein_coding	ZNF627	ENSG00000198551	19	11670189	11729950	protein_coding
ENSG00000271430	0.382361	1.87164	1.67462	0.106895	0.60416	-4.4411	RP3-368A4.5	ENSG00000271430	X	73420064	73461983	sense_intronic	RP3-368A4.5	ENSG00000271430	X	73420064	73461983	sense_intronic
ENSG00000204227	-0.209287	4.14758	-1.99287	0.0576775	0.455518	-4.44386	RING1	ENSG00000204227	6	33176272	33180499	protein_coding	RING1	ENSG00000204227	6	33176272	33180499	protein_coding
ENSG00000006652	-0.234189	5.44456	-2.07158	0.0491352	0.421636	-4.44408	IFRD1	ENSG00000006652	7	112063023	112121072	protein_coding	IFRD1	ENSG00000006652	7	112063023	112121072	protein_coding
ENSG00000173473	0.276028	7.13228	2.07982	0.0483095	0.418987	-4.44625	SMARCC1	ENSG00000173473	3	47626762	47823596	protein_coding	SMARCC1	ENSG00000173473	3	47626762	47823596	protein_coding
ENSG00000007047	-0.265397	4.11897	-1.98732	0.0583263	0.457071	-4.44863	MARK4	ENSG00000007047	19	45582546	45808541	protein_coding	MARK4	ENSG00000007047	19	45582546	45808541	protein_coding
ENSG00000153485	0.328721	2.30946	1.74936	0.0929114	0.568833	-4.44878	TMEM251	ENSG00000153485	14	93651296	93653434	protein_coding	TMEM251	ENSG00000153485	14	93651296	93653434	protein_coding
ENSG00000126602	-0.204053	5.79897	-2.07849	0.048442	0.419072	-4.44915	TRAP1	ENSG00000126602	16	3701640	3767598	protein_coding	TRAP1	ENSG00000126602	16	3701640	3767598	protein_coding
ENSG00000105887	0.165283	6.98554	2.0784	0.0484512	0.419072	-4.45284	MTPN	ENSG00000105887	7	135611509	135662101	protein_coding	MTPN	ENSG00000105887	7	135611509	135662101	protein_coding
ENSG00000130962	0.374313	3.06328	1.86395	0.0745152	0.514549	-4.45352	PRRG1	ENSG00000130962	X	37208528	37316548	protein_coding	PRRG1	ENSG00000130962	X	37208528	37316548	protein_coding
ENSG00000178105	0.186877	4.4837	2.01376	0.0552906	0.446662	-4.45392	DDX10	ENSG00000178105	11	108535752	108811657	protein_coding	DDX10	ENSG00000178105	11	108535752	108811657	protein_coding
ENSG00000196405	-0.297702	5.58954	-2.06978	0.0493168	0.421757	-4.45524	EVL	ENSG00000196405	14	100437786	100610573	protein_coding	EVL	ENSG00000196405	14	100437786	100610573	protein_coding
ENSG00000133789	0.297016	4.50182	2.01313	0.0553618	0.446662	-4.45549	SWAP70	ENSG00000133789	11	9685624	9774538	protein_coding	SWAP70	ENSG00000133789	11	9685624	9774538	protein_coding
ENSG00000105329	-0.460032	4.25812	-1.99264	0.0577045	0.455518	-4.45741	TGFB1	ENSG00000105329	19	41807492	41859816	protein_coding	TGFB1	ENSG00000105329	19	41807492	41859816	protein_coding
ENSG00000179833	0.432161	3.77132	1.94686	0.0632572	0.47656	-4.45929	SERTAD2	ENSG00000179833	2	64858755	64978139	protein_coding	SERTAD2	ENSG00000179833	2	64858755	64978139	protein_coding
ENSG00000012061	-0.168003	5.30538	-2.05769	0.0505553	0.425663	-4.45976	ERCC1	ENSG00000012061	19	45910591	45982086	protein_coding	ERCC1	ENSG00000012061	19	45910591	45982086	protein_coding
ENSG00000270170	-0.454087	3.99361	-1.96894	0.060523	0.464366	-4.45996	NCBP2-AS2	ENSG00000270170	3	196669494	196670411	lincRNA	NCBP2-AS2	ENSG00000270170	3	196669494	196670411	lincRNA
ENSG00000164944	0.358735	5.91525	2.07265	0.0490273	0.421635	-4.46093	KIAA1429	ENSG00000164944	8	95499921	95565757	protein_coding	KIAA1429	ENSG00000164944	8	95499921	95565757	protein_coding
ENSG00000197345	-0.168753	5.08019	-2.04712	0.05166	0.430347	-4.46096	MRPL21	ENSG00000197345	11	68658744	68671303	protein_coding	MRPL21	ENSG00000197345	11	68658744	68671303	protein_coding
ENSG00000138604	0.247225	4.13701	1.98084	0.0590931	0.459705	-4.46213	GLCE	ENSG00000138604	15	69452923	69564556	protein_coding	GLCE	ENSG00000138604	15	69452923	69564556	protein_coding
ENSG00000101966	0.42598	5.21256	2.05058	0.0512964	0.429061	-4.46335	XIAP	ENSG00000101966	X	122993574	123047829	protein_coding	XIAP	ENSG00000101966	X	122993574	123047829	protein_coding
ENSG00000169372	-0.279953	2.85982	-1.83038	0.0795462	0.529962	-4.4636	CRADD	ENSG00000169372	12	94071151	94288616	protein_coding	CRADD	ENSG00000169372	12	94071151	94288616	protein_coding
ENSG00000132254	-0.220026	4.71958	-2.025	0.0540427	0.441071	-4.46413	ARFIP2	ENSG00000132254	11	6496910	6502666	protein_coding	ARFIP2	ENSG00000132254	11	6496910	6502666	protein_coding
ENSG00000112787	-0.489061	4.22247	-1.98557	0.0585324	0.458349	-4.46645	FBRSL1	ENSG00000112787	12	133066137	133161774	protein_coding	FBRSL1	ENSG00000112787	12	133066137	133161774	protein_coding
ENSG00000173214	0.380286	3.59903	1.92337	0.0662852	0.486263	-4.46709	KIAA1919	ENSG00000173214	6	111580551	111592370	protein_coding	KIAA1919	ENSG00000173214	6	111580551	111592370	protein_coding
ENSG00000197483	-0.418292	1.93188	-1.66548	0.108721	0.607751	-4.46744	ZNF628	ENSG00000197483	19	55987699	55995854	protein_coding	ZNF628	ENSG00000197483	19	55987699	55995854	protein_coding
ENSG00000134248	-0.298868	4.88435	-2.03255	0.053219	0.437586	-4.46807	LAMTOR5	ENSG00000134248	1	110943871	110950564	protein_coding	LAMTOR5	ENSG00000134248	1	110943871	110950564	protein_coding
ENSG00000161010	0.300585	2.18912	1.71688	0.0987856	0.583009	-4.46873	C5orf45	ENSG00000161010	5	179261436	179289173	protein_coding	C5orf45	ENSG00000161010	5	179261436	179289173	protein_coding
ENSG00000100033	-1.23795	2.61309	-1.76081	0.0909138	0.56629	-4.46963	PRODH	ENSG00000100033	22	18900294	18924066	protein_coding	PRODH	ENSG00000100033	22	18900294	18924066	protein_coding
ENSG00000178449	-0.280199	3.54643	-1.91679	0.0671546	0.487827	-4.47019	COX14	ENSG00000178449	12	50505762	50514240	protein_coding	COX14	ENSG00000178449	12	50505762	50514240	protein_coding
ENSG00000187713	-0.185205	4.65656	-2.01693	0.0549358	0.445059	-4.47103	TMEM203	ENSG00000187713	9	140098534	140100090	protein_coding	TMEM203	ENSG00000187713	9	140098534	140100090	protein_coding
ENSG00000065183	0.209096	5.30841	2.05054	0.0513002	0.429061	-4.47162	WDR3	ENSG00000065183	1	118472343	118509165	protein_coding	WDR3	ENSG00000065183	1	118472343	118509165	protein_coding
ENSG00000135372	0.195007	4.62893	2.0125	0.0554325	0.446832	-4.47373	NAT10	ENSG00000135372	11	34127149	34169217	protein_coding	NAT10	ENSG00000135372	11	34127149	34169217	protein_coding
ENSG00000120733	0.247539	6.46067	2.06936	0.0493594	0.421757	-4.47461	KDM3B	ENSG00000120733	5	137688285	137772717	protein_coding	KDM3B	ENSG00000120733	5	137688285	137772717	protein_coding
ENSG00000141873	-0.498697	3.25829	-1.87667	0.0726819	0.506358	-4.4748	SLC39A3	ENSG00000141873	19	2732202	2740150	protein_coding	SLC39A3	ENSG00000141873	19	2732202	2740150	protein_coding
ENSG00000101181	-0.230537	3.10885	-1.8575	0.0754601	0.51712	-4.47505	MTG2	ENSG00000101181	20	60758085	60778624	protein_coding	MTG2	ENSG00000101181	20	60758085	60778624	protein_coding
ENSG00000260682	-0.432389	5.2861	-2.04684	0.05169	0.430347	-4.47633	7SK	ENSG00000260682	16	81993524	81996298	lincRNA	7SK	ENSG00000260682	16	81993524	81996298	lincRNA
ENSG00000106789	-0.218197	3.67292	-1.92624	0.0659077	0.485682	-4.47831	CORO2A	ENSG00000106789	9	100883257	100954922	protein_coding	CORO2A	ENSG00000106789	9	100883257	100954922	protein_coding
ENSG00000130764	-0.201821	5.70615	-2.05977	0.0503403	0.425663	-4.47871	LRRC47	ENSG00000130764	1	3696784	3713068	protein_coding	LRRC47	ENSG00000130764	1	3696784	3713068	protein_coding
ENSG00000105327	-0.239987	4.10784	-1.96846	0.0605806	0.464415	-4.47945	BBC3	ENSG00000105327	19	47724081	47736023	protein_coding	BBC3	ENSG00000105327	19	47724081	47736023	protein_coding
ENSG00000242732	0.371713	2.45104	1.75403	0.0920917	0.568577	-4.48159	RGAG4	ENSG00000242732	X	71346958	71351758	protein_coding	RGAG4	ENSG00000242732	X	71346958	71351758	protein_coding
ENSG00000175305	-0.364267	1.74083	-1.62344	0.117461	0.625905	-4.48219	CCNE2	ENSG00000175305	8	95891998	95908906	protein_coding	CCNE2	ENSG00000175305	8	95891998	95908906	protein_coding
ENSG00000188803	-0.523634	1.8093	-1.61868	0.118486	0.628817	-4.48351	SHISA6	ENSG00000188803	17	11144580	11467380	protein_coding	SHISA6	ENSG00000188803	17	11144580	11467380	protein_coding
ENSG00000078124	0.262405	3.45799	1.89488	0.070126	0.499762	-4.48764	ACER3	ENSG00000078124	11	76571911	76737841	protein_coding	ACER3	ENSG00000078124	11	76571911	76737841	protein_coding
ENSG00000078177	0.191746	5.41666	2.04522	0.0518615	0.430858	-4.48856	N4BP2	ENSG00000078177	4	40058446	40159872	protein_coding	N4BP2	ENSG00000078177	4	40058446	40159872	protein_coding
ENSG00000166337	-0.248196	5.17151	-2.03352	0.0531142	0.437586	-4.49222	TAF10	ENSG00000166337	11	6627526	6633898	protein_coding	TAF10	ENSG00000166337	11	6627526	6633898	protein_coding
ENSG00000165588	-1.38488	2.55202	-1.73502	0.095467	0.576993	-4.49275	OTX2	ENSG00000165588	14	57267425	57277197	protein_coding	OTX2	ENSG00000165588	14	57267425	57277197	protein_coding
ENSG00000162086	0.200962	3.47231	1.89245	0.070462	0.500191	-4.49514	ZNF75A	ENSG00000162086	16	3355406	3368852	protein_coding	ZNF75A	ENSG00000162086	16	3355406	3368852	protein_coding
ENSG00000100626	-0.533039	3.91248	-1.93898	0.0642591	0.479249	-4.49562	GALNT16	ENSG00000100626	14	69725994	69821183	protein_coding	GALNT16	ENSG00000100626	14	69725994	69821183	protein_coding
ENSG00000128791	0.161913	5.4294	2.04131	0.0522775	0.432714	-4.49613	TWSG1	ENSG00000128791	18	9334765	9402418	protein_coding	TWSG1	ENSG00000128791	18	9334765	9402418	protein_coding
ENSG00000198911	-0.144413	6.47469	-2.05843	0.0504785	0.425663	-4.49624	SREBF2	ENSG00000198911	22	42229109	42303312	protein_coding	SREBF2	ENSG00000198911	22	42229109	42303312	protein_coding
ENSG00000187866	-0.191271	3.70823	-1.91853	0.0669235	0.487379	-4.49787	FAM122A	ENSG00000187866	9	71394964	71398609	protein_coding	FAM122A	ENSG00000187866	9	71394964	71398609	protein_coding
ENSG00000196323	0.174413	5.48541	2.04104	0.0523061	0.432714	-4.4999	ZBTB44	ENSG00000196323	11	130096572	130184581	protein_coding	ZBTB44	ENSG00000196323	11	130096572	130184581	protein_coding
ENSG00000179588	-0.307186	2.2708	-1.70468	0.101072	0.588791	-4.50109	ZFPM1	ENSG00000179588	16	88519725	88603424	protein_coding	ZFPM1	ENSG00000179588	16	88519725	88603424	protein_coding
ENSG00000038219	0.277161	4.79709	2.00785	0.0559564	0.449421	-4.5011	BOD1L1	ENSG00000038219	4	13570362	13629347	protein_coding	BOD1L1	ENSG00000038219	4	13570362	13629347	protein_coding
ENSG00000165637	-0.12619	7.51159	-2.04362	0.0520309	0.431673	-4.5012	VDAC2	ENSG00000165637	10	76969912	76991206	protein_coding	VDAC2	ENSG00000165637	10	76969912	76991206	protein_coding
ENSG00000100505	-0.287033	2.31439	-1.71583	0.0989809	0.583009	-4.50176	TRIM9	ENSG00000100505	14	51441980	51562779	protein_coding	TRIM9	ENSG00000100505	14	51441980	51562779	protein_coding
ENSG00000118922	0.304379	4.73772	2.00225	0.0565947	0.452257	-4.5032	KLF12	ENSG00000118922	13	74260226	74708394	protein_coding	KLF12	ENSG00000118922	13	74260226	74708394	protein_coding
ENSG00000149483	-0.286827	2.81075	-1.79547	0.0850872	0.54789	-4.50364	TMEM138	ENSG00000149483	11	61129473	61136981	protein_coding	TMEM138	ENSG00000149483	11	61129473	61136981	protein_coding
ENSG00000177542	-0.438177	3.898	-1.93355	0.0649576	0.480841	-4.50391	SLC25A22	ENSG00000177542	11	790475	798316	protein_coding	SLC25A22	ENSG00000177542	11	790475	798316	protein_coding
ENSG00000079950	0.166222	5.36304	2.0343	0.0530293	0.437586	-4.50422	STX7	ENSG00000079950	6	132767006	132834337	protein_coding	STX7	ENSG00000079950	6	132767006	132834337	protein_coding
ENSG00000114650	-0.151735	6.06519	-2.05157	0.0511925	0.429061	-4.50472	SCAP	ENSG00000114650	3	47455203	47518616	protein_coding	SCAP	ENSG00000114650	3	47455203	47518616	protein_coding
ENSG00000135723	-0.268653	2.6937	-1.77633	0.088263	0.556455	-4.50541	FHOD1	ENSG00000135723	16	67263290	67281561	protein_coding	FHOD1	ENSG00000135723	16	67263290	67281561	protein_coding
ENSG00000109107	-0.330079	4.46163	-1.9825	0.0588957	0.458688	-4.50544	ALDOC	ENSG00000109107	17	26900133	26904282	protein_coding	ALDOC	ENSG00000109107	17	26900133	26904282	protein_coding
ENSG00000124459	0.235143	3.41657	1.87791	0.0725059	0.506032	-4.5065	ZNF45	ENSG00000124459	19	44416781	44439430	protein_coding	ZNF45	ENSG00000124459	19	44416781	44439430	protein_coding
ENSG00000198046	0.25696	3.51696	1.89018	0.0707776	0.501121	-4.50762	ZNF667	ENSG00000198046	19	56950694	56989434	protein_coding	ZNF667	ENSG00000198046	19	56950694	56989434	protein_coding
ENSG00000006831	0.16417	5.07662	2.01969	0.0546292	0.443385	-4.50806	ADIPOR2	ENSG00000006831	12	1797740	1897844	protein_coding	ADIPOR2	ENSG00000006831	12	1797740	1897844	protein_coding
ENSG00000157927	-0.327559	1.71642	-1.59332	0.124078	0.641687	-4.50901	RADIL	ENSG00000157927	7	4836686	4923350	protein_coding	RADIL	ENSG00000157927	7	4836686	4923350	protein_coding
ENSG00000172766	0.228438	3.68735	1.90653	0.0685329	0.49326	-4.51096	NAA16	ENSG00000172766	13	41885341	41951166	protein_coding	NAA16	ENSG00000172766	13	41885341	41951166	protein_coding
ENSG00000196263	0.304671	2.11085	1.67186	0.107444	0.605351	-4.51102	ZNF471	ENSG00000196263	19	57019212	57041590	protein_coding	ZNF471	ENSG00000196263	19	57019212	57041590	protein_coding
ENSG00000104442	0.144392	5.48743	2.03415	0.0530458	0.437586	-4.51216	ARMC1	ENSG00000104442	8	66514694	66546442	protein_coding	ARMC1	ENSG00000104442	8	66514694	66546442	protein_coding
ENSG00000072958	-0.324106	5.32353	-2.02814	0.0536988	0.439925	-4.51241	AP1M1	ENSG00000072958	19	16308389	16346160	protein_coding	AP1M1	ENSG00000072958	19	16308389	16346160	protein_coding
ENSG00000213760	-0.293073	3.4873	-1.88378	0.0716745	0.50282	-4.51319	ATP6V1G2	ENSG00000213760	6	31512239	31516204	protein_coding	ATP6V1G2	ENSG00000213760	6	31512239	31516204	protein_coding
ENSG00000159082	0.214883	3.17069	1.84244	0.0777055	0.524847	-4.51344	SYNJ1	ENSG00000159082	21	34001069	34100359	protein_coding	SYNJ1	ENSG00000159082	21	34001069	34100359	protein_coding
ENSG00000106400	-0.297178	5.54276	-2.03504	0.0529495	0.437421	-4.51422	ZNHIT1	ENSG00000106400	7	100860949	100867471	protein_coding	ZNHIT1	ENSG00000106400	7	100860949	100867471	protein_coding
ENSG00000115368	0.145392	5.4666	2.03176	0.0533051	0.437586	-4.51509	WDR75	ENSG00000115368	2	190306159	190340291	protein_coding	WDR75	ENSG00000115368	2	190306159	190340291	protein_coding
ENSG00000135116	0.516616	1.77104	1.60154	0.122243	0.640056	-4.51552	HRK	ENSG00000135116	12	117293949	117319246	protein_coding	HRK	ENSG00000135116	12	117293949	117319246	protein_coding
ENSG00000078902	-0.261621	4.572	-1.98461	0.0586455	0.458349	-4.51612	TOLLIP	ENSG00000078902	11	1295601	1330884	protein_coding	TOLLIP	ENSG00000078902	11	1295601	1330884	protein_coding
ENSG00000198825	0.133242	7.63489	2.03231	0.0532446	0.437586	-4.51626	INPP5F	ENSG00000198825	10	121485609	121588652	protein_coding	INPP5F	ENSG00000198825	10	121485609	121588652	protein_coding
ENSG00000153107	0.181586	6.01038	2.04335	0.0520598	0.431673	-4.51654	ANAPC1	ENSG00000153107	2	112523848	112642267	protein_coding	ANAPC1	ENSG00000153107	2	112523848	112642267	protein_coding
ENSG00000066926	0.268753	4.42206	1.97244	0.0600987	0.463781	-4.51656	FECH	ENSG00000066926	18	55215515	55254004	protein_coding	FECH	ENSG00000066926	18	55215515	55254004	protein_coding
ENSG00000171680	-0.214739	3.10695	-1.8306	0.0795125	0.529962	-4.51858	PLEKHG5	ENSG00000171680	1	6526152	6580121	protein_coding	PLEKHG5	ENSG00000171680	1	6526152	6580121	protein_coding
ENSG00000101888	0.310822	3.38065	1.86269	0.074698	0.514673	-4.52088	NXT2	ENSG00000101888	X	108779010	108787919	protein_coding	NXT2	ENSG00000101888	X	108779010	108787919	protein_coding
ENSG00000155957	0.226099	2.4678	1.72871	0.096611	0.580436	-4.52118	TMBIM4	ENSG00000155957	12	66517709	66563852	protein_coding	TMBIM4	ENSG00000155957	12	66517709	66563852	protein_coding
ENSG00000103528	-0.298214	2.06135	-1.65315	0.111227	0.613579	-4.52141	SYT17	ENSG00000103528	16	19179293	19279652	protein_coding	SYT17	ENSG00000103528	16	19179293	19279652	protein_coding
ENSG00000113231	0.890322	1.65886	1.57026	0.129348	0.655829	-4.52154	PDE8B	ENSG00000113231	5	76506274	76725632	protein_coding	PDE8B	ENSG00000113231	5	76506274	76725632	protein_coding
ENSG00000167775	-0.261888	3.96603	-1.92964	0.0654641	0.483019	-4.52279	CD320	ENSG00000167775	19	8367011	8373240	protein_coding	CD320	ENSG00000167775	19	8367011	8373240	protein_coding
ENSG00000090612	0.307417	5.04196	2.00688	0.0560673	0.449421	-4.52585	ZNF268	ENSG00000090612	12	133707570	133783698	protein_coding	ZNF268	ENSG00000090612	12	133707570	133783698	protein_coding
ENSG00000130119	0.312113	3.02974	1.81357	0.0821737	0.539004	-4.52688	GNL3L	ENSG00000130119	X	54556644	54587504	protein_coding	GNL3L	ENSG00000130119	X	54556644	54587504	protein_coding
ENSG00000122254	-0.964174	1.392	-1.51446	0.142871	0.681189	-4.52717	HS3ST2	ENSG00000122254	16	22825498	22927659	protein_coding	HS3ST2	ENSG00000122254	16	22825498	22927659	protein_coding
ENSG00000131435	-0.713629	3.115	-1.82268	0.0807413	0.533984	-4.52729	PDLIM4	ENSG00000131435	5	131593364	131609147	protein_coding	PDLIM4	ENSG00000131435	5	131593364	131609147	protein_coding
ENSG00000099785	-0.360014	3.65286	-1.8937	0.0702895	0.500078	-4.52737	2020-03-02	ENSG00000099785	19	8478154	8503901	protein_coding	2020-03-02	ENSG00000099785	19	8478154	8503901	protein_coding
ENSG00000178585	-0.222025	4.79768	-1.99318	0.0576411	0.455518	-4.52775	CTNNBIP1	ENSG00000178585	1	9908334	9970394	protein_coding	CTNNBIP1	ENSG00000178585	1	9908334	9970394	protein_coding
ENSG00000116586	-0.202178	4.26224	-1.95269	0.0625243	0.474143	-4.52932	LAMTOR2	ENSG00000116586	1	156024543	156028301	protein_coding	LAMTOR2	ENSG00000116586	1	156024543	156028301	protein_coding
ENSG00000128191	-0.282868	3.76535	-1.90455	0.0688014	0.493518	-4.53023	DGCR8	ENSG00000128191	22	20067755	20099400	protein_coding	DGCR8	ENSG00000128191	22	20067755	20099400	protein_coding
ENSG00000133316	-0.203743	4.20953	-1.94751	0.0631755	0.476311	-4.5305	WDR74	ENSG00000133316	11	62599814	62609281	protein_coding	WDR74	ENSG00000133316	11	62599814	62609281	protein_coding
ENSG00000115252	0.408759	3.92062	1.91923	0.0668317	0.487348	-4.53081	PDE1A	ENSG00000115252	2	183004763	183387919	protein_coding	PDE1A	ENSG00000115252	2	183004763	183387919	protein_coding
ENSG00000270726	-0.333897	3.79674	-1.90659	0.0685239	0.49326	-4.53124	AJ271736.10	ENSG00000270726	X	155233883	155255299	processed_transcript	AJ271736.10	ENSG00000270726	X	155233883	155255299	processed_transcript
ENSG00000178691	0.154237	5.00934	2.00191	0.0566338	0.452261	-4.53302	SUZ12	ENSG00000178691	17	30264037	30328064	protein_coding	SUZ12	ENSG00000178691	17	30264037	30328064	protein_coding
ENSG00000179965	-0.360314	1.96269	-1.62398	0.117345	0.625905	-4.53337	ZNF771	ENSG00000179965	16	30418618	30440920	protein_coding	ZNF771	ENSG00000179965	16	30418618	30440920	protein_coding
ENSG00000034510	-0.167358	9.77975	-1.97546	0.0597349	0.462857	-4.53456	TMSB10	ENSG00000034510	2	85132749	85133795	protein_coding	TMSB10	ENSG00000034510	2	85132749	85133795	protein_coding
ENSG00000101350	0.24867	5.06089	2.00306	0.0565024	0.451827	-4.53531	KIF3B	ENSG00000101350	20	30865467	30922814	protein_coding	KIF3B	ENSG00000101350	20	30865467	30922814	protein_coding
ENSG00000144306	0.158198	3.81367	1.90614	0.0685855	0.49332	-4.53563	SCRN3	ENSG00000144306	2	175260458	175294303	protein_coding	SCRN3	ENSG00000144306	2	175260458	175294303	protein_coding
ENSG00000090432	-0.238349	4.61043	-1.97552	0.0597282	0.462857	-4.53667	MUL1	ENSG00000090432	1	20825943	20834654	protein_coding	MUL1	ENSG00000090432	1	20825943	20834654	protein_coding
ENSG00000198858	-0.285462	4.60939	-1.97497	0.0597943	0.463011	-4.53724	R3HDM4	ENSG00000198858	19	896503	913240	protein_coding	R3HDM4	ENSG00000198858	19	896503	913240	protein_coding
ENSG00000116649	-0.214818	4.90886	-1.99422	0.0575209	0.455518	-4.53751	SRM	ENSG00000116649	1	11114641	11120081	protein_coding	SRM	ENSG00000116649	1	11114641	11120081	protein_coding
ENSG00000104976	-0.258556	3.34014	-1.84988	0.076589	0.519999	-4.5377	SNAPC2	ENSG00000104976	19	7985201	7988135	protein_coding	SNAPC2	ENSG00000104976	19	7985201	7988135	protein_coding
ENSG00000119711	0.245708	4.81529	1.98753	0.0583022	0.457071	-4.53832	ALDH6A1	ENSG00000119711	14	74523553	74551196	protein_coding	ALDH6A1	ENSG00000119711	14	74523553	74551196	protein_coding
ENSG00000111731	0.203242	4.5596	1.96921	0.0604898	0.464366	-4.54031	C2CD5	ENSG00000111731	12	22601517	22697480	protein_coding	C2CD5	ENSG00000111731	12	22601517	22697480	protein_coding
ENSG00000089737	-0.143766	6.52166	-2.03304	0.0531663	0.437586	-4.54096	DDX24	ENSG00000089737	14	94517266	94547591	protein_coding	DDX24	ENSG00000089737	14	94517266	94547591	protein_coding
ENSG00000087258	-0.450771	3.65574	-1.88496	0.0715084	0.50282	-4.5415	GNAO1	ENSG00000087258	16	56225302	56391356	protein_coding	GNAO1	ENSG00000087258	16	56225302	56391356	protein_coding
ENSG00000198399	0.460483	3.32495	1.84322	0.0775883	0.524847	-4.54191	ITSN2	ENSG00000198399	2	24425733	24583583	protein_coding	ITSN2	ENSG00000198399	2	24425733	24583583	protein_coding
ENSG00000135441	-0.19509	3.52517	-1.87039	0.0735815	0.510053	-4.54212	BLOC1S1	ENSG00000135441	12	56109820	56113871	protein_coding	BLOC1S1	ENSG00000135441	12	56109820	56113871	protein_coding
ENSG00000117118	-0.163287	5.43251	-2.01455	0.0552026	0.446297	-4.54401	SDHB	ENSG00000117118	1	17345217	17380665	protein_coding	SDHB	ENSG00000117118	1	17345217	17380665	protein_coding
ENSG00000185947	0.308733	3.67511	1.88333	0.0717373	0.50282	-4.54549	ZNF267	ENSG00000185947	16	31885079	31928668	protein_coding	ZNF267	ENSG00000185947	16	31885079	31928668	protein_coding
ENSG00000177125	0.164759	4.94728	1.99111	0.0578826	0.455518	-4.5456	ZBTB34	ENSG00000177125	9	129622944	129648157	protein_coding	ZBTB34	ENSG00000177125	9	129622944	129648157	protein_coding
ENSG00000149925	-0.244498	8.75197	-1.98907	0.0581207	0.456374	-4.5507	ALDOA	ENSG00000149925	16	30064411	30081778	protein_coding	ALDOA	ENSG00000149925	16	30064411	30081778	protein_coding
ENSG00000163877	0.192825	3.89436	1.9044	0.0688209	0.493518	-4.55122	SNIP1	ENSG00000163877	1	38000050	38019903	protein_coding	SNIP1	ENSG00000163877	1	38000050	38019903	protein_coding
ENSG00000166501	0.631052	1.64469	1.54978	0.134184	0.665767	-4.55157	PRKCB	ENSG00000166501	16	23847322	24231932	protein_coding	PRKCB	ENSG00000166501	16	23847322	24231932	protein_coding
ENSG00000197822	0.511348	3.29118	1.8279	0.0799298	0.530861	-4.55254	OCLN	ENSG00000197822	5	68788119	68853931	protein_coding	OCLN	ENSG00000197822	5	68788119	68853931	protein_coding
ENSG00000181315	0.248562	3.45009	1.85364	0.0760305	0.518606	-4.55271	ZNF322	ENSG00000181315	6	26636518	26659980	protein_coding	ZNF322	ENSG00000181315	6	26636518	26659980	protein_coding
ENSG00000160584	0.178073	3.55579	1.86688	0.0740895	0.512213	-4.55296	SIK3	ENSG00000160584	11	116714118	116969153	protein_coding	SIK3	ENSG00000160584	11	116714118	116969153	protein_coding
ENSG00000164308	1.57964	0.811776	1.3815	0.179756	0.735759	-4.55329	ERAP2	ENSG00000164308	5	96211643	96255420	protein_coding	ERAP2	ENSG00000164308	5	96211643	96255420	protein_coding
ENSG00000134852	0.410183	4.44622	1.95124	0.0627059	0.474637	-4.55439	CLOCK	ENSG00000134852	4	56294070	56413305	protein_coding	CLOCK	ENSG00000134852	4	56294070	56413305	protein_coding
ENSG00000075292	0.244357	6.39695	2.02351	0.0542068	0.441592	-4.55562	ZNF638	ENSG00000075292	2	71503691	71662199	protein_coding	ZNF638	ENSG00000075292	2	71503691	71662199	protein_coding
ENSG00000130787	-0.31249	2.79568	-1.75665	0.091635	0.567844	-4.55713	HIP1R	ENSG00000130787	12	123319000	123347507	protein_coding	HIP1R	ENSG00000130787	12	123319000	123347507	protein_coding
ENSG00000067533	0.233576	4.52791	1.95557	0.0621656	0.472033	-4.55902	RRP15	ENSG00000067533	1	218458629	218511325	protein_coding	RRP15	ENSG00000067533	1	218458629	218511325	protein_coding
ENSG00000131149	0.176131	5.09706	1.99074	0.0579262	0.455518	-4.56006	GSE1	ENSG00000131149	16	85645015	85709810	protein_coding	GSE1	ENSG00000131149	16	85645015	85709810	protein_coding
ENSG00000143368	-0.326689	4.32768	-1.93978	0.0641566	0.479171	-4.56009	SF3B4	ENSG00000143368	1	149895209	149900236	protein_coding	SF3B4	ENSG00000143368	1	149895209	149900236	protein_coding
ENSG00000101935	0.252757	3.65295	1.87327	0.0731681	0.508538	-4.56032	AMMECR1	ENSG00000101935	X	109437414	109683461	protein_coding	AMMECR1	ENSG00000101935	X	109437414	109683461	protein_coding
ENSG00000119632	-0.364718	2.69642	-1.73902	0.0947491	0.575102	-4.56073	IFI27L2	ENSG00000119632	14	94594116	94596590	protein_coding	IFI27L2	ENSG00000119632	14	94594116	94596590	protein_coding
ENSG00000140598	0.165282	4.16096	1.92457	0.0661264	0.486263	-4.56107	EFTUD1	ENSG00000140598	15	82422571	82555104	protein_coding	EFTUD1	ENSG00000140598	15	82422571	82555104	protein_coding
ENSG00000167272	-0.283675	3.8482	-1.8945	0.0701782	0.499762	-4.56167	POP5	ENSG00000167272	12	121016567	121019201	protein_coding	POP5	ENSG00000167272	12	121016567	121019201	protein_coding
ENSG00000168283	0.494319	3.94893	1.90068	0.069328	0.496547	-4.56467	BMI1	ENSG00000168283	10	22610140	22620413	protein_coding	BMI1	ENSG00000168283	10	22610140	22620413	protein_coding
ENSG00000196453	-0.215335	3.25992	-1.82184	0.0808727	0.534252	-4.56476	ZNF777	ENSG00000196453	7	149128454	149158214	protein_coding	ZNF777	ENSG00000196453	7	149128454	149158214	protein_coding
ENSG00000135454	-0.380147	2.17622	-1.6453	0.112846	0.617285	-4.56488	B4GALNT1	ENSG00000135454	12	58017193	58027138	protein_coding	B4GALNT1	ENSG00000135454	12	58017193	58027138	protein_coding
ENSG00000141698	-0.220062	5.33349	-1.99752	0.0571378	0.45474	-4.56701	NT5C3B	ENSG00000141698	17	39981335	39992523	protein_coding	NT5C3B	ENSG00000141698	17	39981335	39992523	protein_coding
ENSG00000130348	0.266168	4.16709	1.91917	0.0668397	0.487348	-4.56936	QRSL1	ENSG00000130348	6	107077453	107116292	protein_coding	QRSL1	ENSG00000130348	6	107077453	107116292	protein_coding
ENSG00000119720	0.242957	2.81668	1.75202	0.0924438	0.568833	-4.57004	NRDE2	ENSG00000119720	14	90742580	90798481	protein_coding	NRDE2	ENSG00000119720	14	90742580	90798481	protein_coding
ENSG00000144524	-0.315335	3.75575	-1.87861	0.0724057	0.506032	-4.57088	COPS7B	ENSG00000144524	2	232646381	232673963	protein_coding	COPS7B	ENSG00000144524	2	232646381	232673963	protein_coding
ENSG00000182154	-0.289764	4.48096	-1.94484	0.0635128	0.477017	-4.57246	MRPL41	ENSG00000182154	9	140445651	140447007	protein_coding	MRPL41	ENSG00000182154	9	140445651	140447007	protein_coding
ENSG00000155970	0.252383	3.00277	1.77981	0.0876784	0.555283	-4.57269	MICU3	ENSG00000155970	8	16884747	16980153	protein_coding	MICU3	ENSG00000155970	8	16884747	16980153	protein_coding
ENSG00000170558	0.162946	7.13917	2.00768	0.0559764	0.449421	-4.57407	CDH2	ENSG00000170558	18	25530930	25757410	protein_coding	CDH2	ENSG00000170558	18	25530930	25757410	protein_coding
ENSG00000156427	-0.613754	2.61123	-1.69744	0.102449	0.592732	-4.57746	FGF18	ENSG00000156427	5	170846660	170884627	protein_coding	FGF18	ENSG00000156427	5	170846660	170884627	protein_coding
ENSG00000198185	0.205513	3.46251	1.84004	0.0780687	0.526587	-4.57771	ZNF334	ENSG00000198185	20	45129701	45142198	protein_coding	ZNF334	ENSG00000198185	20	45129701	45142198	protein_coding
ENSG00000258405	0.383202	1.63003	1.52068	0.14131	0.679345	-4.58107	ZNF578	ENSG00000258405	19	52956829	53015407	protein_coding	ZNF578	ENSG00000258405	19	52956829	53015407	protein_coding
ENSG00000064655	-1.41735	2.05949	-1.60177	0.122191	0.640056	-4.58131	EYA2	ENSG00000064655	20	45523263	45817492	protein_coding	EYA2	ENSG00000064655	20	45523263	45817492	protein_coding
ENSG00000138629	-0.227653	4.8115	-1.96266	0.0612891	0.467493	-4.58166	UBL7	ENSG00000138629	15	74738318	74753523	protein_coding	UBL7	ENSG00000138629	15	74738318	74753523	protein_coding
ENSG00000169733	-0.211139	3.08485	-1.78614	0.0866237	0.55205	-4.58245	RFNG	ENSG00000169733	17	80005778	80009707	protein_coding	RFNG	ENSG00000169733	17	80005778	80009707	protein_coding
ENSG00000160439	0.329367	1.80744	1.55857	0.132091	0.660996	-4.58364	RDH13	ENSG00000160439	19	55550476	55582659	protein_coding	RDH13	ENSG00000160439	19	55550476	55582659	protein_coding
ENSG00000076924	-0.224718	4.38403	-1.93029	0.0653797	0.482699	-4.58423	XAB2	ENSG00000076924	19	7684411	7694451	protein_coding	XAB2	ENSG00000076924	19	7684411	7694451	protein_coding
ENSG00000157796	0.326749	3.59947	1.85133	0.0763732	0.519999	-4.58486	WDR19	ENSG00000157796	4	39184024	39287430	protein_coding	WDR19	ENSG00000157796	4	39184024	39287430	protein_coding
ENSG00000163590	0.302889	5.55246	1.99375	0.0575748	0.455518	-4.58544	PPM1L	ENSG00000163590	3	160473390	160796695	protein_coding	PPM1L	ENSG00000163590	3	160473390	160796695	protein_coding
ENSG00000225921	-0.298218	1.87454	-1.56639	0.13025	0.657356	-4.58642	NOL7	ENSG00000225921	6	13615559	13632971	protein_coding	NOL7	ENSG00000225921	6	13615559	13632971	protein_coding
ENSG00000165733	0.200379	5.19864	1.97952	0.0592495	0.460616	-4.58739	BMS1	ENSG00000165733	10	43278249	43330385	protein_coding	BMS1	ENSG00000165733	10	43278249	43330385	protein_coding
ENSG00000169964	-0.293891	2.66063	-1.71516	0.099105	0.583447	-4.58784	TMEM42	ENSG00000169964	3	44903361	44907162	protein_coding	TMEM42	ENSG00000169964	3	44903361	44907162	protein_coding
ENSG00000070423	-0.42652	4.20841	-1.91179	0.0678226	0.490856	-4.58857	RNF126	ENSG00000070423	19	647526	663277	protein_coding	RNF126	ENSG00000070423	19	647526	663277	protein_coding
ENSG00000074855	-0.566431	2.61	-1.7046	0.101086	0.588791	-4.58867	ANO8	ENSG00000074855	19	17434032	17445638	protein_coding	ANO8	ENSG00000074855	19	17434032	17445638	protein_coding
ENSG00000156687	0.296177	2.88895	1.75025	0.0927544	0.568833	-4.58995	UNC5D	ENSG00000156687	8	35092975	35654068	protein_coding	UNC5D	ENSG00000156687	8	35092975	35654068	protein_coding
ENSG00000154556	-0.347414	3.67152	-1.8553	0.075784	0.517527	-4.59269	SORBS2	ENSG00000154556	4	186506598	186877806	protein_coding	SORBS2	ENSG00000154556	4	186506598	186877806	protein_coding
ENSG00000109066	-0.322356	2.65177	-1.7083	0.100389	0.587155	-4.5929	TMEM104	ENSG00000109066	17	72772622	72835918	protein_coding	TMEM104	ENSG00000109066	17	72772622	72835918	protein_coding
ENSG00000168918	-0.325463	2.63734	-1.70445	0.101114	0.588791	-4.5931	INPP5D	ENSG00000168918	2	233924677	234116549	protein_coding	INPP5D	ENSG00000168918	2	233924677	234116549	protein_coding
ENSG00000114388	-0.321555	3.5321	-1.83875	0.0782654	0.527113	-4.59358	NPRL2	ENSG00000114388	3	50384761	50388522	protein_coding	NPRL2	ENSG00000114388	3	50384761	50388522	protein_coding
ENSG00000169131	0.239692	2.73062	1.72422	0.0974301	0.580597	-4.5944	ZNF354A	ENSG00000169131	5	178138593	178157703	protein_coding	ZNF354A	ENSG00000169131	5	178138593	178157703	protein_coding
ENSG00000078725	0.264319	3.98601	1.88747	0.0711567	0.502592	-4.5945	BRINP1	ENSG00000078725	9	121915736	122131745	protein_coding	BRINP1	ENSG00000078725	9	121915736	122131745	protein_coding
ENSG00000263934	0.301086	11.971	1.88467	0.0715496	0.50282	-4.59463	SNORD3A	ENSG00000263934	17	19091329	19092027	lincRNA	SNORD3A	ENSG00000263934	17	19091329	19092027	lincRNA
ENSG00000230590	0.281652	2.38846	1.66357	0.109105	0.608451	-4.59464	FTX	ENSG00000230590	X	73183790	73513409	lincRNA	FTX	ENSG00000230590	X	73183790	73513409	lincRNA
ENSG00000105926	0.265432	5.92353	1.99718	0.057178	0.454751	-4.59471	MPP6	ENSG00000105926	7	24612887	24733812	protein_coding	MPP6	ENSG00000105926	7	24612887	24733812	protein_coding
ENSG00000187672	-0.230449	2.53751	-1.68828	0.104215	0.597907	-4.5949	ERC2	ENSG00000187672	3	55542336	56502391	protein_coding	ERC2	ENSG00000187672	3	55542336	56502391	protein_coding
ENSG00000153406	-0.230537	4.22299	-1.90965	0.0681104	0.492029	-4.5957	NMRAL1	ENSG00000153406	16	4511681	4545764	protein_coding	NMRAL1	ENSG00000153406	16	4511681	4545764	protein_coding
ENSG00000182979	-0.155149	4.75388	-1.95056	0.0627917	0.474637	-4.5961	MTA1	ENSG00000182979	14	105886159	105937066	protein_coding	MTA1	ENSG00000182979	14	105886159	105937066	protein_coding
ENSG00000162290	0.155781	4.76907	1.95079	0.0627627	0.474637	-4.59655	DCP1A	ENSG00000162290	3	53317447	53381654	protein_coding	DCP1A	ENSG00000162290	3	53317447	53381654	protein_coding
ENSG00000104897	-0.245308	4.54595	-1.93549	0.0647075	0.480456	-4.59667	SF3A2	ENSG00000104897	19	2236520	2248678	protein_coding	SF3A2	ENSG00000104897	19	2236520	2248678	protein_coding
ENSG00000115966	0.132313	5.71086	1.99178	0.0578046	0.455518	-4.5974	ATF2	ENSG00000115966	2	175936978	176033110	protein_coding	ATF2	ENSG00000115966	2	175936978	176033110	protein_coding
ENSG00000183828	-0.52315	3.30525	-1.80615	0.0833574	0.543327	-4.59743	NUDT14	ENSG00000183828	14	105639275	105647660	protein_coding	NUDT14	ENSG00000183828	14	105639275	105647660	protein_coding
ENSG00000119718	-0.156232	4.34543	-1.91927	0.0668256	0.487348	-4.5975	EIF2B2	ENSG00000119718	14	75469614	75476292	protein_coding	EIF2B2	ENSG00000119718	14	75469614	75476292	protein_coding
ENSG00000075785	-0.132891	5.43821	-1.98387	0.0587338	0.458428	-4.5976	RAB7A	ENSG00000075785	3	128444965	128533639	protein_coding	RAB7A	ENSG00000075785	3	128444965	128533639	protein_coding
ENSG00000125817	-0.199792	5.77435	-1.9934	0.0576161	0.455518	-4.59796	CENPB	ENSG00000125817	20	3764498	3767337	protein_coding	CENPB	ENSG00000125817	20	3764498	3767337	protein_coding
ENSG00000185359	-0.149839	5.33135	-1.97885	0.0593293	0.460931	-4.59925	HGS	ENSG00000185359	17	79650356	79670168	protein_coding	HGS	ENSG00000185359	17	79650356	79670168	protein_coding
ENSG00000130844	0.424163	2.67472	1.70954	0.100156	0.586792	-4.60157	ZNF331	ENSG00000130844	19	54024235	54083523	protein_coding	ZNF331	ENSG00000130844	19	54024235	54083523	protein_coding
ENSG00000229809	-0.377535	2.33128	-1.64496	0.112918	0.617392	-4.60165	ZNF688	ENSG00000229809	16	30580667	30584055	protein_coding	ZNF688	ENSG00000229809	16	30580667	30584055	protein_coding
ENSG00000040487	-0.177439	3.31066	-1.80499	0.0835449	0.543399	-4.60301	PQLC2	ENSG00000040487	1	19638820	19655794	protein_coding	PQLC2	ENSG00000040487	1	19638820	19655794	protein_coding
ENSG00000078618	0.140664	6.08691	1.99477	0.0574571	0.455518	-4.60346	NRD1	ENSG00000078618	1	52254863	52344477	protein_coding	NRD1	ENSG00000078618	1	52254863	52344477	protein_coding
ENSG00000173163	-0.282319	4.43288	-1.9221	0.0664521	0.486263	-4.60453	COMMD1	ENSG00000173163	2	62115859	62374382	protein_coding	COMMD1	ENSG00000173163	2	62115859	62374382	protein_coding
ENSG00000080802	0.242875	3.4929	1.82621	0.0801916	0.531847	-4.60584	CNOT4	ENSG00000080802	7	135046547	135194875	protein_coding	CNOT4	ENSG00000080802	7	135046547	135194875	protein_coding
ENSG00000197081	0.272481	6.76612	1.99245	0.0577265	0.455518	-4.60725	IGF2R	ENSG00000197081	6	160390131	160534539	protein_coding	IGF2R	ENSG00000197081	6	160390131	160534539	protein_coding
ENSG00000107929	0.177062	4.76568	1.9439	0.0636313	0.477247	-4.60749	LARP4B	ENSG00000107929	10	855484	977564	protein_coding	LARP4B	ENSG00000107929	10	855484	977564	protein_coding
ENSG00000242125	-0.40075	9.50043	-1.93832	0.0643428	0.479264	-4.60839	SNHG3	ENSG00000242125	1	28832492	28837404	sense_intronic	SNHG3	ENSG00000242125	1	28832492	28837404	sense_intronic
ENSG00000173276	0.213886	4.27973	1.90584	0.0686253	0.49332	-4.60937	ZBTB21	ENSG00000173276	21	43406940	43430496	protein_coding	ZBTB21	ENSG00000173276	21	43406940	43430496	protein_coding
ENSG00000172318	0.48998	2.51647	1.66917	0.107981	0.605351	-4.61098	B3GALT1	ENSG00000172318	2	168675182	168730551	protein_coding	B3GALT1	ENSG00000172318	2	168675182	168730551	protein_coding
ENSG00000162924	0.555953	1.83317	1.53967	0.136625	0.669942	-4.61382	REL	ENSG00000162924	2	61108656	61158745	protein_coding	REL	ENSG00000162924	2	61108656	61158745	protein_coding
ENSG00000054690	0.329257	2.66638	1.69877	0.102195	0.592133	-4.61451	PLEKHH1	ENSG00000054690	14	68000018	68056329	protein_coding	PLEKHH1	ENSG00000054690	14	68000018	68056329	protein_coding
ENSG00000143850	-0.235592	4.03907	-1.88011	0.0721924	0.505045	-4.61583	PLEKHA6	ENSG00000143850	1	204187979	204346793	protein_coding	PLEKHA6	ENSG00000143850	1	204187979	204346793	protein_coding
ENSG00000164054	-0.180666	6.70341	-1.9892	0.0581061	0.456374	-4.61616	SHISA5	ENSG00000164054	3	48509197	48542259	protein_coding	SHISA5	ENSG00000164054	3	48509197	48542259	protein_coding
ENSG00000084623	-0.120531	7.18671	-1.98328	0.0588028	0.458662	-4.61632	EIF3I	ENSG00000084623	1	32687529	32697205	protein_coding	EIF3I	ENSG00000084623	1	32687529	32697205	protein_coding
ENSG00000115317	-0.280761	3.45103	-1.81377	0.0821433	0.539004	-4.61713	HTRA2	ENSG00000115317	2	74756504	74760472	protein_coding	HTRA2	ENSG00000115317	2	74756504	74760472	protein_coding
ENSG00000162873	-0.89439	2.34163	-1.62581	0.116953	0.625472	-4.61899	KLHDC8A	ENSG00000162873	1	205305220	205326218	protein_coding	KLHDC8A	ENSG00000162873	1	205305220	205326218	protein_coding
ENSG00000135636	-0.495568	1.68434	-1.4941	0.148084	0.691314	-4.62013	DYSF	ENSG00000135636	2	71680852	71913898	protein_coding	DYSF	ENSG00000135636	2	71680852	71913898	protein_coding
ENSG00000140264	-0.252669	7.9929	-1.96547	0.0609457	0.465479	-4.62049	SERF2	ENSG00000140264	15	44069285	44094787	protein_coding	SERF2	ENSG00000140264	15	44069285	44094787	protein_coding
ENSG00000109686	0.260243	4.20705	1.89235	0.0704759	0.500191	-4.62076	SH3D19	ENSG00000109686	4	152023903	152246784	protein_coding	SH3D19	ENSG00000109686	4	152023903	152246784	protein_coding
ENSG00000127399	-0.514099	2.18223	-1.60216	0.122104	0.640056	-4.62091	LRRC61	ENSG00000127399	7	150019728	150035239	protein_coding	LRRC61	ENSG00000127399	7	150019728	150035239	protein_coding
ENSG00000163374	-0.209905	4.87587	-1.94296	0.0637505	0.47758	-4.62178	YY1AP1	ENSG00000163374	1	155629237	155658791	protein_coding	YY1AP1	ENSG00000163374	1	155629237	155658791	protein_coding
ENSG00000103245	-0.289774	3.18999	-1.77549	0.0884056	0.556756	-4.62216	NARFL	ENSG00000103245	16	779753	791329	protein_coding	NARFL	ENSG00000103245	16	779753	791329	protein_coding
ENSG00000053371	-0.196063	5.2867	-1.96199	0.0613713	0.467817	-4.62495	AKR7A2	ENSG00000053371	1	19630459	19638640	protein_coding	AKR7A2	ENSG00000053371	1	19630459	19638640	protein_coding
ENSG00000065613	0.187033	5.87321	1.97827	0.059399	0.461167	-4.62635	SLK	ENSG00000065613	10	105726959	105788991	protein_coding	SLK	ENSG00000065613	10	105726959	105788991	protein_coding
ENSG00000120008	0.144676	5.50279	1.9678	0.0606616	0.464415	-4.62836	WDR11	ENSG00000120008	10	122610687	122669036	protein_coding	WDR11	ENSG00000120008	10	122610687	122669036	protein_coding
ENSG00000204438	-0.242709	3.92554	-1.86066	0.0749958	0.515141	-4.62993	GPANK1	ENSG00000204438	6	31629006	31634060	protein_coding	GPANK1	ENSG00000204438	6	31629006	31634060	protein_coding
ENSG00000166479	0.196644	4.89216	1.93723	0.0644833	0.47968	-4.63212	TMX3	ENSG00000166479	18	66340925	66382535	protein_coding	TMX3	ENSG00000166479	18	66340925	66382535	protein_coding
ENSG00000185722	0.171406	4.95439	1.94056	0.0640566	0.479171	-4.63258	ANKFY1	ENSG00000185722	17	4067201	4167274	protein_coding	ANKFY1	ENSG00000185722	17	4067201	4167274	protein_coding
ENSG00000103266	-0.256782	3.8179	-1.84627	0.0771296	0.523367	-4.63457	STUB1	ENSG00000103266	16	730224	732870	protein_coding	STUB1	ENSG00000103266	16	730224	732870	protein_coding
ENSG00000181195	-1.71713	2.28176	-1.58918	0.12501	0.643357	-4.63497	PENK	ENSG00000181195	8	57349233	57359293	protein_coding	PENK	ENSG00000181195	8	57349233	57359293	protein_coding
ENSG00000005189	-0.278449	2.77643	-1.69797	0.102347	0.592429	-4.63746	AC004381.6	ENSG00000005189	16	20817751	20860987	protein_coding	AC004381.6	ENSG00000005189	16	20817751	20860987	protein_coding
ENSG00000159692	-0.207646	6.36426	-1.97754	0.0594862	0.461539	-4.63783	CTBP1	ENSG00000159692	4	1205236	1243741	protein_coding	CTBP1	ENSG00000159692	4	1205236	1243741	protein_coding
ENSG00000213995	-0.168887	4.97893	-1.93834	0.064341	0.479264	-4.63977	CARKD	ENSG00000213995	13	111267881	111292340	protein_coding	CARKD	ENSG00000213995	13	111267881	111292340	protein_coding
ENSG00000086289	-0.451929	2.0812	-1.56562	0.130431	0.657421	-4.64017	EPDR1	ENSG00000086289	7	37723446	37991543	protein_coding	EPDR1	ENSG00000086289	7	37723446	37991543	protein_coding
ENSG00000200243	-0.422408	2.95269	-1.72359	0.0975456	0.580597	-4.64079	RN7SKP79	ENSG00000200243	5	6848240	6848575	misc_RNA	RN7SKP79	ENSG00000200243	5	6848240	6848575	misc_RNA
ENSG00000204310	-0.160655	4.72624	-1.92222	0.0664354	0.486263	-4.64079	AGPAT1	ENSG00000204310	6	32135989	32145873	protein_coding	AGPAT1	ENSG00000204310	6	32135989	32145873	protein_coding
ENSG00000162623	0.284766	3.72514	1.8304	0.0795431	0.529962	-4.64169	TYW3	ENSG00000162623	1	75198836	75232362	protein_coding	TYW3	ENSG00000162623	1	75198836	75232362	protein_coding
ENSG00000179295	0.157911	6.37984	1.97326	0.0600006	0.463514	-4.64366	PTPN11	ENSG00000179295	12	112856155	112947717	protein_coding	PTPN11	ENSG00000179295	12	112856155	112947717	protein_coding
ENSG00000172375	-0.369473	2.45057	-1.6349	0.115023	0.620805	-4.64422	C2CD2L	ENSG00000172375	11	118972908	118989252	protein_coding	C2CD2L	ENSG00000172375	11	118972908	118989252	protein_coding
ENSG00000173327	-0.238432	4.05428	-1.86402	0.0745041	0.514549	-4.64511	MAP3K11	ENSG00000173327	11	65365226	65382853	protein_coding	MAP3K11	ENSG00000173327	11	65365226	65382853	protein_coding
ENSG00000014216	-0.16709	6.16586	-1.97178	0.0601783	0.463843	-4.6458	CAPN1	ENSG00000014216	11	64948037	64979477	protein_coding	CAPN1	ENSG00000014216	11	64948037	64979477	protein_coding
ENSG00000147050	0.164372	4.84249	1.92502	0.0660672	0.486263	-4.64785	KDM6A	ENSG00000147050	X	44732757	44971847	protein_coding	KDM6A	ENSG00000147050	X	44732757	44971847	protein_coding
ENSG00000162585	-0.378665	3.76731	-1.83227	0.0792558	0.529962	-4.64793	C1orf86	ENSG00000162585	1	2115903	2144159	protein_coding	C1orf86	ENSG00000162585	1	2115903	2144159	protein_coding
ENSG00000142208	-0.196091	6.01765	-1.96772	0.0606709	0.464415	-4.64992	AKT1	ENSG00000142208	14	105235686	105262088	protein_coding	AKT1	ENSG00000142208	14	105235686	105262088	protein_coding
ENSG00000140995	-0.179887	4.80313	-1.92172	0.0665016	0.486263	-4.65012	DEF8	ENSG00000140995	16	90014333	90034468	protein_coding	DEF8	ENSG00000140995	16	90014333	90034468	protein_coding
ENSG00000174165	-0.236068	2.98828	-1.72644	0.0970238	0.580597	-4.65068	ZDHHC24	ENSG00000174165	11	66288108	66313709	protein_coding	ZDHHC24	ENSG00000174165	11	66288108	66313709	protein_coding
ENSG00000037757	-0.308193	2.07212	-1.55052	0.134007	0.665722	-4.6518	MRI1	ENSG00000037757	19	13875346	13885096	protein_coding	MRI1	ENSG00000037757	19	13875346	13885096	protein_coding
ENSG00000074582	-0.22789	3.70048	-1.82209	0.0808329	0.534252	-4.65315	BCS1L	ENSG00000074582	2	219523487	219528166	protein_coding	BCS1L	ENSG00000074582	2	219523487	219528166	protein_coding
ENSG00000165996	-0.364903	2.00117	-1.53986	0.136579	0.669942	-4.65323	PTPLA	ENSG00000165996	10	17631958	17659376	protein_coding	PTPLA	ENSG00000165996	10	17631958	17659376	protein_coding
ENSG00000249992	-0.426919	3.12261	-1.74395	0.0938692	0.572134	-4.65325	TMEM158	ENSG00000249992	3	45265958	45267770	protein_coding	TMEM158	ENSG00000249992	3	45265958	45267770	protein_coding
ENSG00000121417	0.191423	3.49533	1.79302	0.0854885	0.549844	-4.65819	ZNF211	ENSG00000121417	19	58141761	58154147	protein_coding	ZNF211	ENSG00000121417	19	58141761	58154147	protein_coding
ENSG00000257315	0.377965	3.06064	1.73177	0.0960544	0.578544	-4.65838	ZBED6	ENSG00000257315	1	203765437	203769686	protein_coding	ZBED6	ENSG00000257315	1	203765437	203769686	protein_coding
ENSG00000120324	0.362445	1.96478	1.53133	0.138667	0.673764	-4.6584	PCDHB10	ENSG00000120324	5	140571942	140575215	protein_coding	PCDHB10	ENSG00000120324	5	140571942	140575215	protein_coding
ENSG00000163904	0.160863	5.49577	1.94791	0.0631244	0.476232	-4.6618	SENP2	ENSG00000163904	3	185300284	185351339	protein_coding	SENP2	ENSG00000163904	3	185300284	185351339	protein_coding
ENSG00000157426	0.143678	3.80153	1.82696	0.0800745	0.531371	-4.66245	AASDH	ENSG00000157426	4	57204456	57253666	protein_coding	AASDH	ENSG00000157426	4	57204456	57253666	protein_coding
ENSG00000130382	-0.292015	3.3118	-1.76463	0.0902559	0.564172	-4.66389	MLLT1	ENSG00000130382	19	6212966	6279959	protein_coding	MLLT1	ENSG00000130382	19	6212966	6279959	protein_coding
ENSG00000052723	0.218681	5.68897	1.95101	0.0627355	0.474637	-4.66605	SIKE1	ENSG00000052723	1	115312100	115323306	protein_coding	SIKE1	ENSG00000052723	1	115312100	115323306	protein_coding
ENSG00000182150	0.192403	5.01607	1.92391	0.0662139	0.486263	-4.66672	ERCC6L2	ENSG00000182150	9	98637983	98776842	protein_coding	ERCC6L2	ENSG00000182150	9	98637983	98776842	protein_coding
ENSG00000188486	-0.363583	6.21486	-1.95953	0.0616749	0.469228	-4.66771	H2AFX	ENSG00000188486	11	118964564	118966177	protein_coding	H2AFX	ENSG00000188486	11	118964564	118966177	protein_coding
ENSG00000138785	-0.213027	3.00932	-1.71812	0.0985551	0.582981	-4.66965	INTS12	ENSG00000138785	4	106603784	106817143	protein_coding	INTS12	ENSG00000138785	4	106603784	106817143	protein_coding
ENSG00000107890	0.251733	3.53534	1.78937	0.0860885	0.550569	-4.67139	ANKRD26	ENSG00000107890	10	27280843	27389421	protein_coding	ANKRD26	ENSG00000107890	10	27280843	27389421	protein_coding
ENSG00000178171	-0.378728	2.34138	-1.59471	0.123765	0.641687	-4.67154	AMER3	ENSG00000178171	2	131513008	131525707	protein_coding	AMER3	ENSG00000178171	2	131513008	131525707	protein_coding
ENSG00000165195	0.22443	3.30419	1.75882	0.0912575	0.566811	-4.67157	PIGA	ENSG00000165195	X	15337573	15353676	protein_coding	PIGA	ENSG00000165195	X	15337573	15353676	protein_coding
ENSG00000185666	-0.469302	2.04334	-1.53162	0.138595	0.673692	-4.6722	SYN3	ENSG00000185666	22	32908539	33454358	protein_coding	SYN3	ENSG00000185666	22	32908539	33454358	protein_coding
ENSG00000102858	-0.210898	4.64287	-1.89739	0.0697805	0.498667	-4.67255	MGRN1	ENSG00000102858	16	4666494	4740975	protein_coding	MGRN1	ENSG00000102858	16	4666494	4740975	protein_coding
ENSG00000134313	0.224598	6.41707	1.95598	0.0621152	0.471982	-4.67285	KIDINS220	ENSG00000134313	2	8865408	8977760	protein_coding	KIDINS220	ENSG00000134313	2	8865408	8977760	protein_coding
ENSG00000267575	0.279901	1.84763	1.49599	0.147595	0.690284	-4.67304	CTC-459F4.3	ENSG00000267575	19	28284371	28409771	lincRNA	CTC-459F4.3	ENSG00000267575	19	28284371	28409771	lincRNA
ENSG00000141522	-0.308348	4.93913	-1.91399	0.0675287	0.489618	-4.67666	ARHGDIA	ENSG00000141522	17	79825597	79829282	protein_coding	ARHGDIA	ENSG00000141522	17	79825597	79829282	protein_coding
ENSG00000100523	0.249962	3.66802	1.80092	0.0842017	0.545622	-4.67681	DDHD1	ENSG00000100523	14	53510686	53620000	protein_coding	DDHD1	ENSG00000100523	14	53510686	53620000	protein_coding
ENSG00000198707	0.352586	2.84723	1.68636	0.104587	0.598722	-4.67701	CEP290	ENSG00000198707	12	88442793	88535993	protein_coding	CEP290	ENSG00000198707	12	88442793	88535993	protein_coding
ENSG00000204220	-0.310635	3.96883	-1.83453	0.0789087	0.529132	-4.6791	PFDN6	ENSG00000204220	6	33257079	33266178	protein_coding	PFDN6	ENSG00000204220	6	33257079	33266178	protein_coding
ENSG00000204922	-0.330122	2.45039	-1.61045	0.120278	0.634296	-4.67989	C11orf83	ENSG00000204922	11	62437745	62441159	protein_coding	C11orf83	ENSG00000204922	11	62437745	62441159	protein_coding
ENSG00000134115	0.873712	3.14372	1.72285	0.097683	0.580597	-4.68007	CNTN6	ENSG00000134115	3	1134260	1445901	protein_coding	CNTN6	ENSG00000134115	3	1134260	1445901	protein_coding
ENSG00000164091	0.140843	6.86398	1.94882	0.06301	0.475675	-4.68163	WDR82	ENSG00000164091	3	52288437	52322036	protein_coding	WDR82	ENSG00000164091	3	52288437	52322036	protein_coding
ENSG00000175467	-0.228455	4.53118	-1.88327	0.0717458	0.50282	-4.68209	SART1	ENSG00000175467	11	65729160	65747299	protein_coding	SART1	ENSG00000175467	11	65729160	65747299	protein_coding
ENSG00000057019	0.296887	5.64248	1.9397	0.064167	0.479171	-4.68227	DCBLD2	ENSG00000057019	3	98514785	98620533	protein_coding	DCBLD2	ENSG00000057019	3	98514785	98620533	protein_coding
ENSG00000153976	-0.357573	2.21918	-1.56174	0.131341	0.660307	-4.68396	HS3ST3A1	ENSG00000153976	17	13399006	13505244	protein_coding	HS3ST3A1	ENSG00000153976	17	13399006	13505244	protein_coding
ENSG00000105778	0.157001	5.21056	1.92262	0.0663836	0.486263	-4.68573	AVL9	ENSG00000105778	7	32535038	33078516	protein_coding	AVL9	ENSG00000105778	7	32535038	33078516	protein_coding
ENSG00000242612	-0.304923	2.32928	-1.58451	0.12607	0.647955	-4.68592	DECR2	ENSG00000242612	16	451826	462487	protein_coding	DECR2	ENSG00000242612	16	451826	462487	protein_coding
ENSG00000163728	0.227976	4.20556	1.8517	0.0763176	0.519961	-4.68636	TTC14	ENSG00000163728	3	180319918	180335616	protein_coding	TTC14	ENSG00000163728	3	180319918	180335616	protein_coding
ENSG00000198908	0.261102	3.53103	1.77799	0.0879841	0.556066	-4.6879	BHLHB9	ENSG00000198908	X	101975616	102008468	protein_coding	BHLHB9	ENSG00000198908	X	101975616	102008468	protein_coding
ENSG00000100767	-0.777758	1.28769	-1.34499	0.191109	0.753586	-4.68859	PAPLN	ENSG00000100767	14	73704205	73741348	protein_coding	PAPLN	ENSG00000100767	14	73704205	73741348	protein_coding
ENSG00000126016	0.228279	5.30648	1.92496	0.0660755	0.486263	-4.68861	AMOT	ENSG00000126016	X	112017731	112084043	protein_coding	AMOT	ENSG00000126016	X	112017731	112084043	protein_coding
ENSG00000134982	0.1978	5.60351	1.93496	0.0647751	0.480654	-4.6893	APC	ENSG00000134982	5	112043195	112181936	protein_coding	APC	ENSG00000134982	5	112043195	112181936	protein_coding
ENSG00000178980	-0.2014	6.86128	-1.94514	0.063474	0.477017	-4.68958	SEPW1	ENSG00000178980	19	48281829	48287943	protein_coding	SEPW1	ENSG00000178980	19	48281829	48287943	protein_coding
ENSG00000269900	-0.206807	12.8372	-1.79928	0.0844664	0.545733	-4.69124	RMRP	ENSG00000269900	9	35657748	35658015	lincRNA	RMRP	ENSG00000269900	9	35657748	35658015	lincRNA
ENSG00000076944	-0.310031	2.04267	-1.52123	0.141171	0.679184	-4.69311	STXBP2	ENSG00000076944	19	7701767	7712759	protein_coding	STXBP2	ENSG00000076944	19	7701767	7712759	protein_coding
ENSG00000175582	0.119279	6.62249	1.94363	0.0636655	0.477247	-4.69382	RAB6A	ENSG00000175582	11	73386683	73472182	protein_coding	RAB6A	ENSG00000175582	11	73386683	73472182	protein_coding
ENSG00000112624	0.22524	2.93297	1.68824	0.104222	0.597907	-4.69523	GLTSCR1L	ENSG00000112624	6	42749765	42836298	protein_coding	GLTSCR1L	ENSG00000112624	6	42749765	42836298	protein_coding
ENSG00000067840	-0.481779	3.35861	-1.74785	0.0931774	0.569099	-4.69582	PDZD4	ENSG00000067840	X	153067621	153096020	protein_coding	PDZD4	ENSG00000067840	X	153067621	153096020	protein_coding
ENSG00000196632	0.201186	4.69776	1.88668	0.0712671	0.502613	-4.69582	WNK3	ENSG00000196632	X	54219256	54385075	protein_coding	WNK3	ENSG00000196632	X	54219256	54385075	protein_coding
ENSG00000158435	0.123144	5.24716	1.91821	0.066966	0.487379	-4.69595	CNOT11	ENSG00000158435	2	101869264	101886778	protein_coding	CNOT11	ENSG00000158435	2	101869264	101886778	protein_coding
ENSG00000257591	0.344654	2.43752	1.6005	0.122474	0.640083	-4.69601	ZNF625	ENSG00000257591	19	12251032	12267546	protein_coding	ZNF625	ENSG00000257591	19	12251032	12267546	protein_coding
ENSG00000171604	-0.137702	5.95531	-1.93905	0.0642493	0.479249	-4.69722	CXXC5	ENSG00000171604	5	139026884	139063467	protein_coding	CXXC5	ENSG00000171604	5	139026884	139063467	protein_coding
ENSG00000198087	0.207546	5.17424	1.91362	0.0675783	0.489618	-4.69762	CD2AP	ENSG00000198087	6	47445525	47594999	protein_coding	CD2AP	ENSG00000198087	6	47445525	47594999	protein_coding
ENSG00000126214	-0.391457	4.118	-1.83736	0.0784772	0.527652	-4.69804	KLC1	ENSG00000126214	14	104028233	104167888	protein_coding	KLC1	ENSG00000126214	14	104028233	104167888	protein_coding
ENSG00000165288	0.227716	4.88956	1.89754	0.0697599	0.498667	-4.69821	BRWD3	ENSG00000165288	X	79926353	80065187	protein_coding	BRWD3	ENSG00000165288	X	79926353	80065187	protein_coding
ENSG00000103056	-0.235322	4.38936	-1.86163	0.0748538	0.514673	-4.69884	SMPD3	ENSG00000103056	16	68392231	68482591	protein_coding	SMPD3	ENSG00000103056	16	68392231	68482591	protein_coding
ENSG00000166965	-0.392113	2.13606	-1.53171	0.138574	0.673692	-4.6993	RCCD1	ENSG00000166965	15	91498100	91506349	protein_coding	RCCD1	ENSG00000166965	15	91498100	91506349	protein_coding
ENSG00000143324	0.13268	6.20472	1.93999	0.0641297	0.479171	-4.69941	XPR1	ENSG00000143324	1	180601140	180859387	protein_coding	XPR1	ENSG00000143324	1	180601140	180859387	protein_coding
ENSG00000071462	-0.153587	4.71042	-1.88589	0.0713778	0.502642	-4.69969	WBSCR22	ENSG00000071462	7	73097355	73119491	protein_coding	WBSCR22	ENSG00000071462	7	73097355	73119491	protein_coding
ENSG00000169592	-0.319133	3.4702	-1.76254	0.0906144	0.565509	-4.70168	INO80E	ENSG00000169592	16	30006615	30017114	protein_coding	INO80E	ENSG00000169592	16	30006615	30017114	protein_coding
ENSG00000143294	-0.276893	4.16983	-1.83985	0.0780976	0.526587	-4.70181	PRCC	ENSG00000143294	1	156720402	156770607	protein_coding	PRCC	ENSG00000143294	1	156720402	156770607	protein_coding
ENSG00000161281	-1.40852	0.908971	-1.22946	0.23073	0.797097	-4.70279	COX7A1	ENSG00000161281	19	36641824	36643771	protein_coding	COX7A1	ENSG00000161281	19	36641824	36643771	protein_coding
ENSG00000177200	0.372461	6.41712	1.93724	0.0644818	0.47968	-4.70365	CHD9	ENSG00000177200	16	53088945	53363062	protein_coding	CHD9	ENSG00000177200	16	53088945	53363062	protein_coding
ENSG00000044446	0.229389	3.34607	1.74333	0.0939795	0.572245	-4.70526	PHKA2	ENSG00000044446	X	18910418	19002716	protein_coding	PHKA2	ENSG00000044446	X	18910418	19002716	protein_coding
ENSG00000108774	-0.156632	4.03405	-1.82495	0.0803873	0.532844	-4.70532	RAB5C	ENSG00000108774	17	40276994	40307035	protein_coding	RAB5C	ENSG00000108774	17	40276994	40307035	protein_coding
ENSG00000030419	0.789664	2.27739	1.55643	0.132598	0.661721	-4.70634	IKZF2	ENSG00000030419	2	213864429	214017151	protein_coding	IKZF2	ENSG00000030419	2	213864429	214017151	protein_coding
ENSG00000188191	-0.246722	3.57347	-1.77212	0.0889756	0.559146	-4.70757	PRKAR1B	ENSG00000188191	7	588834	767287	protein_coding	PRKAR1B	ENSG00000188191	7	588834	767287	protein_coding
ENSG00000070601	-0.576302	1.82119	-1.45515	0.158488	0.707119	-4.70861	FRMPD1	ENSG00000070601	9	37650997	37746901	protein_coding	FRMPD1	ENSG00000070601	9	37650997	37746901	protein_coding
ENSG00000186104	-0.50058	2.4714	-1.58953	0.124931	0.64323	-4.70881	CYP2R1	ENSG00000186104	11	14899553	14913798	protein_coding	CYP2R1	ENSG00000186104	11	14899553	14913798	protein_coding
ENSG00000042753	-0.23348	6.07498	-1.9335	0.0649641	0.480841	-4.70971	AP2S1	ENSG00000042753	19	47341393	47354249	protein_coding	AP2S1	ENSG00000042753	19	47341393	47354249	protein_coding
ENSG00000149929	-0.272324	2.28999	-1.55877	0.132043	0.660996	-4.7103	HIRIP3	ENSG00000149929	16	30003645	30007757	protein_coding	HIRIP3	ENSG00000149929	16	30003645	30007757	protein_coding
ENSG00000158528	0.229255	3.54096	1.76472	0.0902404	0.564172	-4.71161	PPP1R9A	ENSG00000158528	7	94536514	94925727	protein_coding	PPP1R9A	ENSG00000158528	7	94536514	94925727	protein_coding
ENSG00000145194	-0.339496	2.12088	-1.52149	0.141107	0.679152	-4.71174	ECE2	ENSG00000145194	3	183967438	184010819	protein_coding	ECE2	ENSG00000145194	3	183967438	184010819	protein_coding
ENSG00000130758	-0.455298	2.7977	-1.65158	0.111549	0.614779	-4.71211	MAP3K10	ENSG00000130758	19	40697651	40721482	protein_coding	MAP3K10	ENSG00000130758	19	40697651	40721482	protein_coding
ENSG00000058404	-0.286108	1.92126	-1.4772	0.152529	0.698653	-4.71474	CAMK2B	ENSG00000058404	7	44256749	44374176	protein_coding	CAMK2B	ENSG00000058404	7	44256749	44374176	protein_coding
ENSG00000144824	0.400714	5.51303	1.91556	0.0673192	0.488418	-4.71623	PHLDB2	ENSG00000144824	3	111451344	111695364	protein_coding	PHLDB2	ENSG00000144824	3	111451344	111695364	protein_coding
ENSG00000163702	-0.19485	3.64078	-1.77486	0.0885117	0.557125	-4.71657	IL17RC	ENSG00000163702	3	9958758	9975314	protein_coding	IL17RC	ENSG00000163702	3	9958758	9975314	protein_coding
ENSG00000198874	0.180518	4.03248	1.81544	0.0818787	0.538775	-4.71957	TYW1	ENSG00000198874	7	66460160	66704501	protein_coding	TYW1	ENSG00000198874	7	66460160	66704501	protein_coding
ENSG00000141577	-0.276169	3.2267	-1.71671	0.0988173	0.583009	-4.71969	AZI1	ENSG00000141577	17	79163393	79196799	protein_coding	AZI1	ENSG00000141577	17	79163393	79196799	protein_coding
ENSG00000230551	0.296259	2.64273	1.61867	0.118489	0.628817	-4.72056	CTB-89H12.4	ENSG00000230551	5	148872949	148884233	processed_transcript	CTB-89H12.4	ENSG00000230551	5	148872949	148884233	processed_transcript
ENSG00000107779	0.254087	5.93775	1.92256	0.0663917	0.486263	-4.72273	BMPR1A	ENSG00000107779	10	88516407	88692595	protein_coding	BMPR1A	ENSG00000107779	10	88516407	88692595	protein_coding
ENSG00000073711	0.162376	4.43718	1.85068	0.0764702	0.519999	-4.72274	PPP2R3A	ENSG00000073711	3	135684515	135866733	protein_coding	PPP2R3A	ENSG00000073711	3	135684515	135866733	protein_coding
ENSG00000139579	-0.339358	4.37348	-1.84397	0.0774747	0.524799	-4.72502	NABP2	ENSG00000139579	12	56615799	56623638	protein_coding	NABP2	ENSG00000139579	12	56615799	56623638	protein_coding
ENSG00000141026	-0.179371	3.99103	-1.80808	0.0830483	0.542216	-4.72514	MED9	ENSG00000141026	17	17380300	17396540	protein_coding	MED9	ENSG00000141026	17	17380300	17396540	protein_coding
ENSG00000196581	-1.21647	1.56109	-1.37022	0.183207	0.740844	-4.72593	AJAP1	ENSG00000196581	1	4714792	4852594	protein_coding	AJAP1	ENSG00000196581	1	4714792	4852594	protein_coding
ENSG00000135406	-0.213806	5.44857	-1.90858	0.0682551	0.492772	-4.72639	PRPH	ENSG00000135406	12	49687035	49692465	protein_coding	PRPH	ENSG00000135406	12	49687035	49692465	protein_coding
ENSG00000184221	-1.26926	0.726413	-1.16362	0.255931	0.814413	-4.72647	OLIG1	ENSG00000184221	21	34442450	34444726	protein_coding	OLIG1	ENSG00000184221	21	34442450	34444726	protein_coding
ENSG00000180917	0.276839	4.31111	1.83675	0.0785705	0.527654	-4.72669	CMTR2	ENSG00000180917	16	71315292	71323618	protein_coding	CMTR2	ENSG00000180917	16	71315292	71323618	protein_coding
ENSG00000101928	0.214291	4.31479	1.83614	0.0786625	0.52797	-4.72828	MOSPD1	ENSG00000101928	X	134021656	134049297	protein_coding	MOSPD1	ENSG00000101928	X	134021656	134049297	protein_coding
ENSG00000201901	-0.395555	3.55541	-1.75446	0.0920176	0.568577	-4.72905	RN7SKP48	ENSG00000201901	4	86021649	86021976	misc_RNA	RN7SKP48	ENSG00000201901	4	86021649	86021976	misc_RNA
ENSG00000173611	0.28975	3.67728	1.76985	0.0893621	0.560974	-4.72967	SCAI	ENSG00000173611	9	127704887	127905785	protein_coding	SCAI	ENSG00000173611	9	127704887	127905785	protein_coding
ENSG00000163293	0.544044	1.79746	1.4347	0.164179	0.713066	-4.73003	NIPAL1	ENSG00000163293	4	47916159	48042188	protein_coding	NIPAL1	ENSG00000163293	4	47916159	48042188	protein_coding
ENSG00000076826	-0.29717	2.8808	-1.6536	0.111135	0.613472	-4.73051	CAMSAP3	ENSG00000076826	19	7660788	7683190	protein_coding	CAMSAP3	ENSG00000076826	19	7660788	7683190	protein_coding
ENSG00000065485	-0.284496	4.72447	-1.86716	0.0740484	0.512213	-4.73147	PDIA5	ENSG00000065485	3	122785909	122944074	protein_coding	PDIA5	ENSG00000065485	3	122785909	122944074	protein_coding
ENSG00000162729	-0.410326	3.92073	-1.79605	0.0849931	0.54789	-4.73187	IGSF8	ENSG00000162729	1	160061130	160068733	protein_coding	IGSF8	ENSG00000162729	1	160061130	160068733	protein_coding
ENSG00000169155	0.186248	3.77735	1.7793	0.0877638	0.555396	-4.73357	ZBTB43	ENSG00000169155	9	129567285	129600489	protein_coding	ZBTB43	ENSG00000169155	9	129567285	129600489	protein_coding
ENSG00000177700	-0.295981	5.54513	-1.90742	0.0684117	0.49326	-4.73373	POLR2L	ENSG00000177700	11	837356	842545	protein_coding	POLR2L	ENSG00000177700	11	837356	842545	protein_coding
ENSG00000174032	0.330721	2.08969	1.50048	0.146435	0.687876	-4.73458	SLC25A30	ENSG00000174032	13	45967451	45992590	protein_coding	SLC25A30	ENSG00000174032	13	45967451	45992590	protein_coding
ENSG00000257093	0.264705	4.45716	1.84333	0.0775713	0.524847	-4.73636	KIAA1147	ENSG00000257093	7	141356528	141401953	protein_coding	KIAA1147	ENSG00000257093	7	141356528	141401953	protein_coding
ENSG00000159256	0.229397	5.10289	1.88647	0.0712964	0.502613	-4.73712	MORC3	ENSG00000159256	21	37692487	37758446	protein_coding	MORC3	ENSG00000159256	21	37692487	37758446	protein_coding
ENSG00000170265	-0.163744	4.45503	-1.84277	0.0776568	0.524847	-4.73851	ZNF282	ENSG00000170265	7	148892577	148923339	protein_coding	ZNF282	ENSG00000170265	7	148892577	148923339	protein_coding
ENSG00000176396	-0.339717	3.56438	-1.75	0.0927993	0.568833	-4.7396	EID2	ENSG00000176396	19	40028890	40030870	protein_coding	EID2	ENSG00000176396	19	40028890	40030870	protein_coding
ENSG00000099326	-0.249343	2.18793	-1.51583	0.142528	0.681189	-4.7402	MZF1	ENSG00000099326	19	59073298	59084942	protein_coding	MZF1	ENSG00000099326	19	59073298	59084942	protein_coding
ENSG00000008294	0.182787	6.53826	1.91603	0.0672566	0.488265	-4.74067	SPAG9	ENSG00000008294	17	49039535	49198226	protein_coding	SPAG9	ENSG00000008294	17	49039535	49198226	protein_coding
ENSG00000119616	0.172846	4.73514	1.86166	0.0748497	0.514673	-4.74124	FCF1	ENSG00000119616	14	75179847	75203394	protein_coding	FCF1	ENSG00000119616	14	75179847	75203394	protein_coding
ENSG00000185219	0.171899	4.99818	1.87821	0.0724621	0.506032	-4.7415	ZNF445	ENSG00000185219	3	44481262	44519162	protein_coding	ZNF445	ENSG00000185219	3	44481262	44519162	protein_coding
ENSG00000100101	-0.235659	2.9185	-1.6535	0.111156	0.613472	-4.74294	NOL12	ENSG00000100101	22	38077680	38170137	protein_coding	NOL12	ENSG00000100101	22	38077680	38170137	protein_coding
ENSG00000171444	0.219588	5.4498	1.89745	0.0697723	0.498667	-4.74416	MCC	ENSG00000171444	5	112357796	112824527	protein_coding	MCC	ENSG00000171444	5	112357796	112824527	protein_coding
ENSG00000205927	-1.93163	2.22778	-1.49062	0.148991	0.692939	-4.74425	OLIG2	ENSG00000205927	21	34398153	34401504	protein_coding	OLIG2	ENSG00000205927	21	34398153	34401504	protein_coding
ENSG00000179526	-0.407128	4.2944	-1.82365	0.08059	0.533575	-4.7447	SHARPIN	ENSG00000179526	8	145153536	145163027	protein_coding	SHARPIN	ENSG00000179526	8	145153536	145163027	protein_coding
ENSG00000127184	-0.167005	7.9857	-1.89116	0.0706423	0.500465	-4.74622	COX7C	ENSG00000127184	5	85913721	85916779	protein_coding	COX7C	ENSG00000127184	5	85913721	85916779	protein_coding
ENSG00000172493	0.238665	4.7857	1.86178	0.0748322	0.514673	-4.74652	AFF1	ENSG00000172493	4	87856154	88062206	protein_coding	AFF1	ENSG00000172493	4	87856154	88062206	protein_coding
ENSG00000131263	0.372093	7.00851	1.90673	0.0685048	0.49326	-4.74852	RLIM	ENSG00000131263	X	73805052	73834452	protein_coding	RLIM	ENSG00000131263	X	73805052	73834452	protein_coding
ENSG00000170892	-0.165246	5.37258	-1.89238	0.0704719	0.500191	-4.74859	TSEN34	ENSG00000170892	19	54693789	54697585	protein_coding	TSEN34	ENSG00000170892	19	54693789	54697585	protein_coding
ENSG00000204619	-0.178715	4.20557	-1.81416	0.0820815	0.539004	-4.74911	PPP1R11	ENSG00000204619	6	30034486	30038110	protein_coding	PPP1R11	ENSG00000204619	6	30034486	30038110	protein_coding
ENSG00000186376	0.2797	3.06254	1.67097	0.107622	0.605351	-4.74959	ZNF75D	ENSG00000186376	X	134382867	134478012	protein_coding	ZNF75D	ENSG00000186376	X	134382867	134478012	protein_coding
ENSG00000006712	-0.144037	4.65241	-1.85031	0.0765255	0.519999	-4.75139	PAF1	ENSG00000006712	19	39876492	39881835	protein_coding	PAF1	ENSG00000006712	19	39876492	39881835	protein_coding
ENSG00000236850	0.186197	3.59719	1.74629	0.0934536	0.570066	-4.7514	BMS1P20	ENSG00000236850	22	22657589	22677203	processed_transcript	BMS1P20	ENSG00000236850	22	22657589	22677203	processed_transcript
ENSG00000145332	0.389396	4.23296	1.81315	0.0822417	0.539004	-4.75175	KLHL8	ENSG00000145332	4	88081255	88161466	protein_coding	KLHL8	ENSG00000145332	4	88081255	88161466	protein_coding
ENSG00000178531	-0.56507	1.64073	-1.37992	0.180237	0.736444	-4.75182	CTXN1	ENSG00000178531	19	7989372	7991051	protein_coding	CTXN1	ENSG00000178531	19	7989372	7991051	protein_coding
ENSG00000112936	1.71104	1.05364	1.20759	0.238882	0.800726	-4.75192	C7	ENSG00000112936	5	40909354	40983041	protein_coding	C7	ENSG00000112936	5	40909354	40983041	protein_coding
ENSG00000123094	0.328427	4.77244	1.85686	0.0755544	0.517187	-4.75236	RASSF8	ENSG00000123094	12	26111962	26232825	protein_coding	RASSF8	ENSG00000123094	12	26111962	26232825	protein_coding
ENSG00000196505	0.202078	4.74413	1.85561	0.0757382	0.517527	-4.75249	GDAP2	ENSG00000196505	1	118406107	118472253	protein_coding	GDAP2	ENSG00000196505	1	118406107	118472253	protein_coding
ENSG00000177030	-0.208587	4.07732	-1.79897	0.0845167	0.545733	-4.75334	DEAF1	ENSG00000177030	11	644233	706715	protein_coding	DEAF1	ENSG00000177030	11	644233	706715	protein_coding
ENSG00000099282	-0.273702	4.12401	-1.80308	0.0838518	0.544735	-4.75367	TSPAN15	ENSG00000099282	10	71211229	71267425	protein_coding	TSPAN15	ENSG00000099282	10	71211229	71267425	protein_coding
ENSG00000124613	0.418564	1.9549	1.45391	0.158827	0.707261	-4.75385	ZNF391	ENSG00000124613	6	27342394	27371683	protein_coding	ZNF391	ENSG00000124613	6	27342394	27371683	protein_coding
ENSG00000184110	-0.298738	2.06135	-1.46836	0.154895	0.70124	-4.75521	EIF3C	ENSG00000184110	16	28699879	28747051	protein_coding	EIF3C	ENSG00000184110	16	28699879	28747051	protein_coding
ENSG00000165895	0.305355	5.07919	1.87344	0.0731435	0.508538	-4.75545	ARHGAP42	ENSG00000165895	11	100558384	100862668	protein_coding	ARHGAP42	ENSG00000165895	11	100558384	100862668	protein_coding
ENSG00000170647	0.270417	2.85606	1.63199	0.115638	0.622322	-4.75574	TMEM133	ENSG00000170647	11	100862811	100864663	protein_coding	TMEM133	ENSG00000170647	11	100862811	100864663	protein_coding
ENSG00000185361	-0.387393	2.54648	-1.57195	0.128956	0.655829	-4.75664	TNFAIP8L1	ENSG00000185361	19	4639530	4655580	protein_coding	TNFAIP8L1	ENSG00000185361	19	4639530	4655580	protein_coding
ENSG00000159713	-0.395848	1.96358	-1.43847	0.16312	0.71202	-4.75676	TPPP3	ENSG00000159713	16	67423712	67427438	protein_coding	TPPP3	ENSG00000159713	16	67423712	67427438	protein_coding
ENSG00000156172	0.306299	2.13621	1.48899	0.149416	0.693735	-4.75797	C8orf37	ENSG00000156172	8	96257147	96281429	protein_coding	C8orf37	ENSG00000156172	8	96257147	96281429	protein_coding
ENSG00000120265	-0.186944	6.12826	-1.90522	0.0687093	0.49332	-4.75838	PCMT1	ENSG00000120265	6	150070579	150132556	protein_coding	PCMT1	ENSG00000120265	6	150070579	150132556	protein_coding
ENSG00000125459	-0.222895	3.41284	-1.71738	0.0986927	0.583009	-4.75943	MSTO1	ENSG00000125459	1	155579979	155718153	protein_coding	MSTO1	ENSG00000125459	1	155579979	155718153	protein_coding
ENSG00000105568	-0.161094	7.71558	-1.88906	0.070934	0.501925	-4.75947	PPP2R1A	ENSG00000105568	19	52693292	52730687	protein_coding	PPP2R1A	ENSG00000105568	19	52693292	52730687	protein_coding
ENSG00000050820	-0.206698	5.64561	-1.89515	0.0700889	0.499762	-4.75961	BCAR1	ENSG00000050820	16	75262928	75301951	protein_coding	BCAR1	ENSG00000050820	16	75262928	75301951	protein_coding
ENSG00000176454	-0.293251	2.31116	-1.52248	0.140859	0.678515	-4.75963	LPCAT4	ENSG00000176454	15	34651106	34659479	protein_coding	LPCAT4	ENSG00000176454	15	34651106	34659479	protein_coding
ENSG00000104695	-0.181821	6.22955	-1.90524	0.0687074	0.49332	-4.75986	PPP2CB	ENSG00000104695	8	30631973	30671830	protein_coding	PPP2CB	ENSG00000104695	8	30631973	30671830	protein_coding
ENSG00000004777	-0.259293	2.26708	-1.51502	0.14273	0.681189	-4.76032	ARHGAP33	ENSG00000004777	19	36265434	36279724	protein_coding	ARHGAP33	ENSG00000004777	19	36265434	36279724	protein_coding
ENSG00000232956	-0.316416	4.06253	-1.79243	0.0855859	0.549844	-4.76057	SNHG15	ENSG00000232956	7	45022622	45026560	lincRNA	SNHG15	ENSG00000232956	7	45022622	45026560	lincRNA
ENSG00000184489	-0.195836	4.05753	-1.79193	0.0856668	0.549844	-4.7613	PTP4A3	ENSG00000184489	8	142402093	142441620	protein_coding	PTP4A3	ENSG00000184489	8	142402093	142441620	protein_coding
ENSG00000103502	-0.239921	5.45417	-1.88674	0.0712585	0.502613	-4.76308	CDIPT	ENSG00000103502	16	29869678	29875057	protein_coding	CDIPT	ENSG00000103502	16	29869678	29875057	protein_coding
ENSG00000139977	0.153302	5.129	1.87212	0.0733335	0.509084	-4.76313	NAA30	ENSG00000139977	14	57857262	57882635	protein_coding	NAA30	ENSG00000139977	14	57857262	57882635	protein_coding
ENSG00000119865	-0.27544	3.53919	-1.73186	0.0960375	0.578544	-4.76315	CNRIP1	ENSG00000119865	2	68511303	68547183	protein_coding	CNRIP1	ENSG00000119865	2	68511303	68547183	protein_coding
ENSG00000164209	0.253401	5.40741	1.88377	0.0716758	0.50282	-4.76401	SLC25A46	ENSG00000164209	5	110073837	110100857	protein_coding	SLC25A46	ENSG00000164209	5	110073837	110100857	protein_coding
ENSG00000122692	0.125604	6.37151	1.90092	0.0692951	0.496547	-4.76668	SMU1	ENSG00000122692	9	33041762	33076665	protein_coding	SMU1	ENSG00000122692	9	33041762	33076665	protein_coding
ENSG00000242372	-0.237659	5.73375	-1.89327	0.0703483	0.500191	-4.76669	EIF6	ENSG00000242372	20	33866714	33872788	protein_coding	EIF6	ENSG00000242372	20	33866714	33872788	protein_coding
ENSG00000160058	-0.110079	5.66535	-1.89139	0.0706095	0.500465	-4.76681	BSDC1	ENSG00000160058	1	32830704	32860332	protein_coding	BSDC1	ENSG00000160058	1	32830704	32860332	protein_coding
ENSG00000142409	-0.382574	4.49813	-1.82824	0.0798762	0.530861	-4.76699	ZNF787	ENSG00000142409	19	56598732	56632649	protein_coding	ZNF787	ENSG00000142409	19	56598732	56632649	protein_coding
ENSG00000129055	-0.149385	5.45848	-1.88414	0.0716245	0.50282	-4.76784	ANAPC13	ENSG00000129055	3	134196548	134205558	protein_coding	ANAPC13	ENSG00000129055	3	134196548	134205558	protein_coding
ENSG00000105617	-0.280087	2.07398	-1.46254	0.15647	0.703999	-4.76806	LENG1	ENSG00000105617	19	54658899	54663620	protein_coding	LENG1	ENSG00000105617	19	54658899	54663620	protein_coding
ENSG00000155313	0.306076	4.91849	1.85683	0.0755581	0.517187	-4.76809	USP25	ENSG00000155313	21	17102344	17252377	protein_coding	USP25	ENSG00000155313	21	17102344	17252377	protein_coding
ENSG00000040731	0.419199	2.90472	1.62925	0.11622	0.622974	-4.76871	CDH10	ENSG00000040731	5	24487209	24645087	protein_coding	CDH10	ENSG00000040731	5	24487209	24645087	protein_coding
ENSG00000183454	0.403491	1.91926	1.43237	0.164839	0.714828	-4.76973	GRIN2A	ENSG00000183454	16	9852376	10276611	protein_coding	GRIN2A	ENSG00000183454	16	9852376	10276611	protein_coding
ENSG00000013293	0.371928	1.83656	1.41189	0.170721	0.724807	-4.7715	SLC7A14	ENSG00000013293	3	170177372	170303863	protein_coding	SLC7A14	ENSG00000013293	3	170177372	170303863	protein_coding
ENSG00000109911	-0.270968	3.87835	-1.76514	0.0901674	0.564172	-4.77298	ELP4	ENSG00000109911	11	31531297	31805546	protein_coding	ELP4	ENSG00000109911	11	31531297	31805546	protein_coding
ENSG00000104522	-0.212749	4.10622	-1.78839	0.0862506	0.550569	-4.77489	TSTA3	ENSG00000104522	8	144694788	144700218	protein_coding	TSTA3	ENSG00000104522	8	144694788	144700218	protein_coding
ENSG00000186594	0.341369	2.61854	1.57464	0.128334	0.653869	-4.77517	MIR22HG	ENSG00000186594	17	1614805	1620468	lincRNA	MIR22HG	ENSG00000186594	17	1614805	1620468	lincRNA
ENSG00000176102	0.200267	4.60516	1.83096	0.0794564	0.529962	-4.77585	CSTF3	ENSG00000176102	11	33098734	33183917	protein_coding	CSTF3	ENSG00000176102	11	33098734	33183917	protein_coding
ENSG00000154096	-0.296279	3.86412	-1.76212	0.0906866	0.565659	-4.77623	THY1	ENSG00000154096	11	119288090	119295695	protein_coding	THY1	ENSG00000154096	11	119288090	119295695	protein_coding
ENSG00000260336	1.07859	0.892645	1.15622	0.258886	0.817171	-4.77755	RP11-395B7.7	ENSG00000260336	7	100737328	100741248	sense_overlapping	RP11-395B7.7	ENSG00000260336	7	100737328	100741248	sense_overlapping
ENSG00000110492	-0.237527	8.67958	-1.85541	0.0757677	0.517527	-4.77845	MDK	ENSG00000110492	11	46402306	46405375	protein_coding	MDK	ENSG00000110492	11	46402306	46405375	protein_coding
ENSG00000157680	0.534184	3.06339	1.65057	0.111757	0.615635	-4.77886	DGKI	ENSG00000157680	7	137065783	137531838	protein_coding	DGKI	ENSG00000157680	7	137065783	137531838	protein_coding
ENSG00000170430	-0.301841	2.86393	-1.61559	0.119157	0.631129	-4.77993	MGMT	ENSG00000170430	10	131265448	131566271	protein_coding	MGMT	ENSG00000170430	10	131265448	131566271	protein_coding
ENSG00000142235	-0.247105	2.04569	-1.44192	0.162151	0.71119	-4.78053	LMTK3	ENSG00000142235	19	48988528	49016446	protein_coding	LMTK3	ENSG00000142235	19	48988528	49016446	protein_coding
ENSG00000165689	-0.227056	4.26847	-1.80009	0.0843361	0.545622	-4.78094	SDCCAG3	ENSG00000165689	9	139296377	139305061	protein_coding	SDCCAG3	ENSG00000165689	9	139296377	139305061	protein_coding
ENSG00000102984	-0.301552	3.20734	-1.67068	0.107679	0.605351	-4.78243	ZNF821	ENSG00000102984	16	71893583	71929239	protein_coding	ZNF821	ENSG00000102984	16	71893583	71929239	protein_coding
ENSG00000253230	-1.31321	1.781	-1.35106	0.189182	0.749217	-4.78277	LINC00599	ENSG00000253230	8	9757574	9762876	lincRNA	LINC00599	ENSG00000253230	8	9757574	9762876	lincRNA
ENSG00000128849	0.29568	4.40139	1.80947	0.0828274	0.541376	-4.78349	CGNL1	ENSG00000128849	15	57668165	57842925	protein_coding	CGNL1	ENSG00000128849	15	57668165	57842925	protein_coding
ENSG00000002330	-0.300562	3.39419	-1.69689	0.102555	0.59293	-4.78413	BAD	ENSG00000002330	11	64037302	64052176	protein_coding	BAD	ENSG00000002330	11	64037302	64052176	protein_coding
ENSG00000176410	-0.29304	1.76247	-1.38082	0.179964	0.736043	-4.78489	DNAJC30	ENSG00000176410	7	73095299	73097783	protein_coding	DNAJC30	ENSG00000176410	7	73095299	73097783	protein_coding
ENSG00000198000	0.231841	3.83264	1.75217	0.0924181	0.568833	-4.78519	NOL8	ENSG00000198000	9	95059640	95087918	protein_coding	NOL8	ENSG00000198000	9	95059640	95087918	protein_coding
ENSG00000113593	0.161823	4.17355	1.78758	0.0863842	0.551122	-4.78606	PPWD1	ENSG00000113593	5	64859063	64883376	protein_coding	PPWD1	ENSG00000113593	5	64859063	64883376	protein_coding
ENSG00000023608	0.505836	2.42043	1.52717	0.139693	0.675732	-4.78664	SNAPC1	ENSG00000023608	14	62229075	62263146	protein_coding	SNAPC1	ENSG00000023608	14	62229075	62263146	protein_coding
ENSG00000181690	0.435744	3.7725	1.74298	0.0940413	0.572292	-4.78704	PLAG1	ENSG00000181690	8	57073463	57123883	protein_coding	PLAG1	ENSG00000181690	8	57073463	57123883	protein_coding
ENSG00000198763	0.450507	4.34589	1.80018	0.0843215	0.545622	-4.78756	MT-ND2	ENSG00000198763	MT	4470	5511	protein_coding	MT-ND2	ENSG00000198763	MT	4470	5511	protein_coding
ENSG00000196972	-0.256462	2.11063	-1.45495	0.158543	0.707119	-4.78776	LINC00087	ENSG00000196972	X	134229058	134232664	lincRNA	LINC00087	ENSG00000196972	X	134229058	134232664	lincRNA
ENSG00000179335	-0.157012	4.54077	-1.81855	0.0813889	0.536755	-4.78904	CLK3	ENSG00000179335	15	74890841	74932057	protein_coding	CLK3	ENSG00000179335	15	74890841	74932057	protein_coding
ENSG00000133028	-0.190698	4.40377	-1.80683	0.0832492	0.542924	-4.78955	SCO1	ENSG00000133028	17	10583654	10601692	protein_coding	SCO1	ENSG00000133028	17	10583654	10601692	protein_coding
ENSG00000166484	-0.209146	3.75756	-1.74055	0.0944753	0.573853	-4.79119	MAPK7	ENSG00000166484	17	19281034	19286857	protein_coding	MAPK7	ENSG00000166484	17	19281034	19286857	protein_coding
ENSG00000188643	-0.458377	2.28281	-1.48265	0.151084	0.695521	-4.79281	S100A16	ENSG00000188643	1	153579362	153585621	protein_coding	S100A16	ENSG00000188643	1	153579362	153585621	protein_coding
ENSG00000114439	0.237521	5.74903	1.87581	0.0728047	0.506913	-4.79509	BBX	ENSG00000114439	3	107241783	107530171	protein_coding	BBX	ENSG00000114439	3	107241783	107530171	protein_coding
ENSG00000105088	-0.325441	2.47284	-1.52951	0.139114	0.675098	-4.79578	OLFM2	ENSG00000105088	19	9964394	10047228	protein_coding	OLFM2	ENSG00000105088	19	9964394	10047228	protein_coding
ENSG00000088682	-0.206789	3.80395	-1.7427	0.0940916	0.572301	-4.79599	COQ9	ENSG00000088682	16	57481337	57495187	protein_coding	COQ9	ENSG00000088682	16	57481337	57495187	protein_coding
ENSG00000117114	0.218736	7.06793	1.87752	0.0725602	0.506043	-4.79696	LPHN2	ENSG00000117114	1	81771845	82458120	protein_coding	LPHN2	ENSG00000117114	1	81771845	82458120	protein_coding
ENSG00000215790	0.311384	2.30145	1.48958	0.149263	0.693667	-4.7976	SLC35E2	ENSG00000215790	1	1656277	1677431	protein_coding	SLC35E2	ENSG00000215790	1	1656277	1677431	protein_coding
ENSG00000077721	-0.18812	4.89691	-1.83842	0.0783158	0.52715	-4.79776	UBE2A	ENSG00000077721	X	118708501	118718381	protein_coding	UBE2A	ENSG00000077721	X	118708501	118718381	protein_coding
ENSG00000026103	0.534061	2.68959	1.56798	0.129881	0.656336	-4.79797	FAS	ENSG00000026103	10	90750414	90775542	protein_coding	FAS	ENSG00000026103	10	90750414	90775542	protein_coding
ENSG00000251363	-0.282871	2.01751	-1.42422	0.167161	0.719155	-4.79809	RP11-129M6.1	ENSG00000251363	14	41424103	41445082	lincRNA	RP11-129M6.1	ENSG00000251363	14	41424103	41445082	lincRNA
ENSG00000272452	0.242292	1.81137	1.37741	0.181002	0.737772	-4.79828	RP11-391M1.4	ENSG00000272452	3	40507957	40510078	lincRNA	RP11-391M1.4	ENSG00000272452	3	40507957	40510078	lincRNA
ENSG00000138744	-0.27339	2.75391	-1.58496	0.125967	0.647713	-4.79908	NAAA	ENSG00000138744	4	76831809	76862204	protein_coding	NAAA	ENSG00000138744	4	76831809	76862204	protein_coding
ENSG00000162923	0.157266	5.98286	1.87804	0.0724873	0.506032	-4.79933	WDR26	ENSG00000162923	1	224572845	224624735	protein_coding	WDR26	ENSG00000162923	1	224572845	224624735	protein_coding
ENSG00000186272	-0.240279	2.87423	-1.60589	0.121279	0.637	-4.79936	ZNF17	ENSG00000186272	19	57922531	57933307	protein_coding	ZNF17	ENSG00000186272	19	57922531	57933307	protein_coding
ENSG00000023572	0.29528	2.33473	1.50298	0.145792	0.686549	-4.79939	GLRX2	ENSG00000023572	1	193065598	193075244	protein_coding	GLRX2	ENSG00000023572	1	193065598	193075244	protein_coding
ENSG00000169918	-0.842468	1.05179	-1.1559	0.259015	0.817198	-4.79949	OTUD7A	ENSG00000169918	15	31775329	32162992	protein_coding	OTUD7A	ENSG00000169918	15	31775329	32162992	protein_coding
ENSG00000168286	-0.268213	4.5568	-1.8129	0.0822809	0.539004	-4.79989	THAP11	ENSG00000168286	16	67876213	67878097	protein_coding	THAP11	ENSG00000168286	16	67876213	67878097	protein_coding
ENSG00000147118	0.224211	2.34653	1.5043	0.145454	0.68611	-4.80016	ZNF182	ENSG00000147118	X	47834250	47863377	protein_coding	ZNF182	ENSG00000147118	X	47834250	47863377	protein_coding
ENSG00000061273	-0.203915	3.88144	-1.74848	0.0930671	0.569018	-4.80052	HDAC7	ENSG00000061273	12	48176505	48226915	protein_coding	HDAC7	ENSG00000061273	12	48176505	48226915	protein_coding
ENSG00000166189	-0.327391	4.17144	-1.77816	0.0879565	0.556066	-4.80071	HPS6	ENSG00000166189	10	103825147	103827792	protein_coding	HPS6	ENSG00000166189	10	103825147	103827792	protein_coding
ENSG00000185090	-0.658032	3.36598	-1.67889	0.106052	0.602545	-4.8022	MANEAL	ENSG00000185090	1	38259474	38266809	protein_coding	MANEAL	ENSG00000185090	1	38259474	38266809	protein_coding
ENSG00000188157	-0.166577	6.46193	-1.88053	0.0721341	0.504939	-4.80228	AGRN	ENSG00000188157	1	955503	991496	protein_coding	AGRN	ENSG00000188157	1	955503	991496	protein_coding
ENSG00000135482	-0.311887	2.35578	-1.50256	0.1459	0.686549	-4.80288	ZC3H10	ENSG00000135482	12	56511943	56516278	protein_coding	ZC3H10	ENSG00000135482	12	56511943	56516278	protein_coding
ENSG00000154832	-0.258805	4.33558	-1.79192	0.0856687	0.549844	-4.80293	CXXC1	ENSG00000154832	18	47808713	47814674	protein_coding	CXXC1	ENSG00000154832	18	47808713	47814674	protein_coding
ENSG00000148832	-0.317588	1.7533	-1.36046	0.186233	0.745375	-4.80474	PAOX	ENSG00000148832	10	135192695	135205198	protein_coding	PAOX	ENSG00000148832	10	135192695	135205198	protein_coding
ENSG00000157625	0.276573	3.03318	1.62884	0.116306	0.623148	-4.8049	TAB3	ENSG00000157625	X	30845559	30993201	protein_coding	TAB3	ENSG00000157625	X	30845559	30993201	protein_coding
ENSG00000130827	-0.278843	4.23281	-1.78131	0.0874275	0.55429	-4.80496	PLXNA3	ENSG00000130827	X	153686621	153701989	protein_coding	PLXNA3	ENSG00000130827	X	153686621	153701989	protein_coding
ENSG00000123453	-0.528894	1.83526	-1.36354	0.185272	0.744084	-4.80543	SARDH	ENSG00000123453	9	136528682	136605077	protein_coding	SARDH	ENSG00000123453	9	136528682	136605077	protein_coding
ENSG00000168014	0.208689	3.33854	1.67226	0.107364	0.605351	-4.808	C2CD3	ENSG00000168014	11	73723763	73882255	protein_coding	C2CD3	ENSG00000168014	11	73723763	73882255	protein_coding
ENSG00000178882	-0.430418	3.09836	-1.63387	0.115239	0.621402	-4.80947	FAM101A	ENSG00000178882	12	124457788	124800570	protein_coding	FAM101A	ENSG00000178882	12	124457788	124800570	protein_coding
ENSG00000007168	0.176291	7.00803	1.86994	0.0736468	0.510053	-4.81119	PAFAH1B1	ENSG00000007168	17	2496504	2588909	protein_coding	PAFAH1B1	ENSG00000007168	17	2496504	2588909	protein_coding
ENSG00000085760	0.217516	4.67755	1.81439	0.0820442	0.539004	-4.81127	MTIF2	ENSG00000085760	2	55463731	55496483	protein_coding	MTIF2	ENSG00000085760	2	55463731	55496483	protein_coding
ENSG00000172292	0.210153	6.10279	1.87214	0.0733296	0.509084	-4.81134	CERS6	ENSG00000172292	2	169312372	169631644	protein_coding	CERS6	ENSG00000172292	2	169312372	169631644	protein_coding
ENSG00000156599	0.142269	5.18162	1.84524	0.0772839	0.524111	-4.81181	ZDHHC5	ENSG00000156599	11	57435219	57468659	protein_coding	ZDHHC5	ENSG00000156599	11	57435219	57468659	protein_coding
ENSG00000138658	0.266727	4.05508	1.75807	0.0913882	0.567022	-4.81206	C4orf21	ENSG00000138658	4	113460492	113558151	protein_coding	C4orf21	ENSG00000138658	4	113460492	113558151	protein_coding
ENSG00000197409	-0.298463	7.0295	-1.8702	0.0736089	0.510053	-4.81226	HIST1H3D	ENSG00000197409	6	26197068	26199521	protein_coding	HIST1H3D	ENSG00000197409	6	26197068	26199521	protein_coding
ENSG00000137411	-0.167402	3.76057	-1.72698	0.0969266	0.580597	-4.81231	VARS2	ENSG00000137411	6	30876019	30894236	protein_coding	VARS2	ENSG00000137411	6	30876019	30894236	protein_coding
ENSG00000156113	0.789169	1.40077	1.26041	0.219548	0.785035	-4.81238	KCNMA1	ENSG00000156113	10	78629359	79398353	protein_coding	KCNMA1	ENSG00000156113	10	78629359	79398353	protein_coding
ENSG00000158292	-0.365293	4.64453	-1.8105	0.0826623	0.540899	-4.81458	GPR153	ENSG00000158292	1	6307406	6321035	protein_coding	GPR153	ENSG00000158292	1	6307406	6321035	protein_coding
ENSG00000021776	0.26585	5.7271	1.86291	0.0746661	0.514673	-4.81488	AQR	ENSG00000021776	15	35147732	35262040	protein_coding	AQR	ENSG00000021776	15	35147732	35262040	protein_coding
ENSG00000176542	0.270347	3.59572	1.70259	0.101466	0.589362	-4.81544	KIAA2018	ENSG00000176542	3	113367232	113415493	protein_coding	KIAA2018	ENSG00000176542	3	113367232	113415493	protein_coding
ENSG00000151474	-0.221405	3.76509	-1.72541	0.0972137	0.580597	-4.81555	FRMD4A	ENSG00000151474	10	13685706	14504141	protein_coding	FRMD4A	ENSG00000151474	10	13685706	14504141	protein_coding
ENSG00000174437	0.187311	6.46047	1.87085	0.0735158	0.510048	-4.81649	ATP2A2	ENSG00000174437	12	110718561	110788898	protein_coding	ATP2A2	ENSG00000174437	12	110718561	110788898	protein_coding
ENSG00000136536	0.204262	6.7235	1.86802	0.0739236	0.511668	-4.81909	2020-03-07	ENSG00000136536	2	160569000	160627538	protein_coding	2020-03-07	ENSG00000136536	2	160569000	160627538	protein_coding
ENSG00000085721	0.124359	5.4839	1.85366	0.0760272	0.518606	-4.8191	RRN3	ENSG00000085721	16	15153879	15188174	protein_coding	RRN3	ENSG00000085721	16	15153879	15188174	protein_coding
ENSG00000147382	-0.341816	3.48531	-1.68563	0.104729	0.59884	-4.82078	FAM58A	ENSG00000147382	X	152853377	152865500	protein_coding	FAM58A	ENSG00000147382	X	152853377	152865500	protein_coding
ENSG00000207088	-0.386412	2.13305	-1.41956	0.168498	0.721309	-4.82091	SNORA7B	ENSG00000207088	3	129116053	129116191	snoRNA	SNORA7B	ENSG00000207088	3	129116053	129116191	snoRNA
ENSG00000197714	0.295591	4.64054	1.80532	0.0834921	0.543399	-4.82101	ZNF460	ENSG00000197714	19	57791419	57804937	protein_coding	ZNF460	ENSG00000197714	19	57791419	57804937	protein_coding
ENSG00000168348	-1.18957	0.569036	-0.997238	0.328524	0.870748	-4.82121	INSM2	ENSG00000168348	14	36003248	36006260	protein_coding	INSM2	ENSG00000168348	14	36003248	36006260	protein_coding
ENSG00000222293	-0.507765	3.36898	-1.66505	0.108807	0.607943	-4.82125	RNU2-36P	ENSG00000222293	9	89037853	89038043	snRNA	RNU2-36P	ENSG00000222293	9	89037853	89038043	snRNA
ENSG00000169436	-0.400968	2.30819	-1.47433	0.153292	0.699443	-4.82171	COL22A1	ENSG00000169436	8	139600478	139926249	protein_coding	COL22A1	ENSG00000169436	8	139600478	139926249	protein_coding
ENSG00000143575	-0.154277	5.83019	-1.86231	0.0747541	0.514673	-4.82185	HAX1	ENSG00000143575	1	154244987	154248351	protein_coding	HAX1	ENSG00000143575	1	154244987	154248351	protein_coding
ENSG00000267313	-0.255999	2.79381	-1.57358	0.128579	0.654546	-4.82334	RP11-142I20.1	ENSG00000267313	18	39047395	39212149	lincRNA	RP11-142I20.1	ENSG00000267313	18	39047395	39212149	lincRNA
ENSG00000175324	-0.157379	3.67848	-1.70986	0.100094	0.586792	-4.82361	LSM1	ENSG00000175324	8	38020839	38034248	protein_coding	LSM1	ENSG00000175324	8	38020839	38034248	protein_coding
ENSG00000168090	-0.158238	5.05283	-1.83124	0.0794132	0.529962	-4.82429	COPS6	ENSG00000168090	7	99686577	99689823	protein_coding	COPS6	ENSG00000168090	7	99686577	99689823	protein_coding
ENSG00000136628	0.313316	7.20717	1.85773	0.0754264	0.51712	-4.82563	EPRS	ENSG00000136628	1	220141943	220220000	protein_coding	EPRS	ENSG00000136628	1	220141943	220220000	protein_coding
ENSG00000173141	-0.214967	5.0213	-1.82852	0.0798334	0.530861	-4.82565	MRP63	ENSG00000173141	13	21750784	21753223	protein_coding	MRP63	ENSG00000173141	13	21750784	21753223	protein_coding
ENSG00000001167	0.145518	4.2965	1.77293	0.088838	0.558767	-4.82723	NFYA	ENSG00000001167	6	41040684	41067715	protein_coding	NFYA	ENSG00000001167	6	41040684	41067715	protein_coding
ENSG00000122861	-0.60523	1.63306	-1.30574	0.203928	0.768637	-4.82768	PLAU	ENSG00000122861	10	75668935	75677255	protein_coding	PLAU	ENSG00000122861	10	75668935	75677255	protein_coding
ENSG00000214160	-0.198981	4.43116	-1.78414	0.0869558	0.553317	-4.82931	ALG3	ENSG00000214160	3	183960089	183967336	protein_coding	ALG3	ENSG00000214160	3	183960089	183967336	protein_coding
ENSG00000196757	0.35947	3.53829	1.68411	0.105028	0.599669	-4.82952	ZNF700	ENSG00000196757	19	12035883	12061588	protein_coding	ZNF700	ENSG00000196757	19	12035883	12061588	protein_coding
ENSG00000095370	-0.563226	2.69111	-1.54431	0.135501	0.667908	-4.82982	SH2D3C	ENSG00000095370	9	130500596	130541020	protein_coding	SH2D3C	ENSG00000095370	9	130500596	130541020	protein_coding
ENSG00000105058	-0.200615	6.17714	-1.86256	0.074718	0.514673	-4.83024	FAM32A	ENSG00000105058	19	16296191	16302857	protein_coding	FAM32A	ENSG00000105058	19	16296191	16302857	protein_coding
ENSG00000100330	0.192694	5.20946	1.83437	0.0789333	0.529132	-4.83165	MTMR3	ENSG00000100330	22	30279144	30426855	protein_coding	MTMR3	ENSG00000100330	22	30279144	30426855	protein_coding
[truncated: 9,741 more rows]
