# Supplementary material for: The 22q11.2 region regulates presynaptic gene-products linked to schizophrenia
Source: Nat Commun. 2022 Jun 27;13:3690. doi: 10.1038/s41467-022-31436-8 (PMC9237031; doi:10.1038/s41467-022-31436-8)
Supplement: Supplementary file 20 — Supplementary Data 17 [file 41467_2022_31436_MOESM20_ESM.xlsx]

## Sheet: Results_H01_Day28_wReps_Limma
Supplementary Data 17. Differentially expressed genes at day 4 in isogenic 22q11.2 deletion carriers vs isogenic controls (t-test implemented in limma)
	logFC	AveExpr	t	P.Value	adj.P.Val	B	external_gene_name	ensembl_gene_id	chromosome_name	start_position	end_position	gene_biotype
ENSG00000100075	-1.52946	5.6483	-14.5619	4.76673e-12	5.63666e-08	17.3323	SLC25A1	ENSG00000100075	22	19163095	19166343	protein_coding
ENSG00000138829	0.787111	7.19967	11.678	2.44348e-10	1.31093e-06	13.9162	FBN2	ENSG00000138829	5	127593601	127994878	protein_coding
ENSG00000099942	-0.93212	6.15141	-11.2837	4.43443e-10	1.31093e-06	13.2868	CRKL	ENSG00000099942	22	21271714	21308037	protein_coding
ENSG00000099901	-1.10678	5.60738	-11.1224	5.68382e-10	1.34422e-06	12.9849	RANBP1	ENSG00000099901	22	20103461	20114878	protein_coding
ENSG00000185608	-1.24462	4.05948	-11.457	3.40629e-10	1.31093e-06	12.8603	MRPL40	ENSG00000185608	22	19419425	19423598	protein_coding
ENSG00000091656	1.00849	5.337	10.4392	1.67665e-09	2.83234e-06	11.9641	ZFHX4	ENSG00000091656	8	77593454	77779521	protein_coding
ENSG00000162733	0.712754	7.71665	10.2779	2.1806e-09	3.2232e-06	11.7704	DDR2	ENSG00000162733	1	162601163	162757190	protein_coding
ENSG00000128185	-1.32849	3.98684	-9.9969	3.47036e-09	4.55967e-06	10.8157	DGCR6L	ENSG00000128185	22	20301799	20307603	protein_coding
ENSG00000115461	1.50763	7.85903	9.30663	1.12987e-08	1.33501e-05	10.1355	IGFBP5	ENSG00000115461	2	217536828	217560248	protein_coding
ENSG00000181072	1.13667	4.07905	9.25277	1.24187e-08	1.33501e-05	9.87846	CHRM2	ENSG00000181072	7	136553416	136705002	protein_coding
ENSG00000093010	-3.70114	1.3648	-10.9254	7.72546e-10	1.52256e-06	9.42532	COMT	ENSG00000093010	22	19929130	19957498	protein_coding
ENSG00000064309	0.910877	5.6988	8.84848	2.55341e-08	2.51617e-05	9.3643	CDON	ENSG00000064309	11	125825691	125933230	protein_coding
ENSG00000134352	0.634526	9.94936	8.51292	4.71794e-08	4.29151e-05	8.62932	IL6ST	ENSG00000134352	5	55230923	55290821	protein_coding
ENSG00000070413	-0.858676	5.19325	-8.38585	5.97524e-08	5.04695e-05	8.52644	DGCR2	ENSG00000070413	22	19023795	19109967	protein_coding
ENSG00000095015	0.716106	6.41461	8.31668	6.80135e-08	5.36173e-05	8.3923	MAP3K1	ENSG00000095015	5	56111401	56191979	protein_coding
ENSG00000156103	0.991683	6.32646	7.90451	1.49062e-07	0.000108488	7.61981	MMP16	ENSG00000156103	8	89044237	89340254	protein_coding
ENSG00000101439	-1.0662	5.68557	-7.85675	1.63488e-07	0.000108488	7.5554	CST3	ENSG00000101439	20	23608534	23619110	protein_coding
ENSG00000075426	0.639437	6.2568	7.78528	1.87831e-07	0.0001169	7.39334	FOSL2	ENSG00000075426	2	28615315	28640179	protein_coding
ENSG00000119888	-1.28675	5.23179	-7.74699	2.02388e-07	0.000119662	7.34977	EPCAM	ENSG00000119888	2	47572297	47614740	protein_coding
ENSG00000242259	-1.17727	3.69392	-7.85156	1.6514e-07	0.000108488	7.31905	C22orf39	ENSG00000242259	22	19338891	19435755	protein_coding
ENSG00000266037	-1.39049	5.7497	-7.63334	2.52879e-07	0.000142395	7.12979	RN7SL3	ENSG00000266037	14	50320336	50320632	misc_RNA
ENSG00000092969	0.825417	5.33261	7.54033	3.03832e-07	0.00016331	6.95218	TGFB2	ENSG00000092969	1	218519577	218617961	protein_coding
ENSG00000094916	0.540946	7.82317	7.50022	3.28975e-07	0.000169136	6.76522	CBX5	ENSG00000094916	12	54624724	54673886	protein_coding
ENSG00000105810	0.585501	7.18823	7.38232	4.1612e-07	0.000205026	6.55975	CDK6	ENSG00000105810	7	92234235	92465908	protein_coding
ENSG00000165474	1.25995	4.1674	7.33816	4.54629e-07	0.00021504	6.54651	GJB2	ENSG00000165474	13	20761609	20767037	protein_coding
ENSG00000183454	0.902385	4.03248	7.11978	7.06989e-07	0.00028953	6.12098	GRIN2A	ENSG00000183454	16	9852376	10276611	protein_coding
ENSG00000184436	-1.11804	3.36082	-7.22364	5.72621e-07	0.000260432	6.11884	THAP7	ENSG00000184436	22	21353393	21356485	protein_coding
ENSG00000167642	-0.694466	6.0182	-7.10957	7.21843e-07	0.00028953	6.08012	SPINT2	ENSG00000167642	19	38734675	38783254	protein_coding
ENSG00000125266	0.770808	6.93669	7.07382	7.7647e-07	0.000292479	5.94996	EFNB2	ENSG00000125266	13	107142079	107187462	protein_coding
ENSG00000185252	-1.15086	3.38232	-7.10102	7.34537e-07	0.00028953	5.89323	ZNF74	ENSG00000185252	22	20748405	20762745	protein_coding
ENSG00000158874	-1.11436	6.88823	-7.0019	8.99653e-07	0.000303954	5.81549	APOA2	ENSG00000158874	1	161192082	161193421	protein_coding
ENSG00000168743	0.700556	9.44674	7.06444	7.91486e-07	0.000292479	5.80301	NPNT	ENSG00000168743	4	106815932	106925184	protein_coding
ENSG00000204444	-1.22744	4.51268	-6.94597	1.00929e-06	0.000309829	5.79133	APOM	ENSG00000204444	6	31620193	31625987	protein_coding
ENSG00000130066	-0.999112	4.99481	-6.92823	1.04688e-06	0.000309829	5.76265	SAT1	ENSG00000130066	X	23801290	23804343	protein_coding
ENSG00000113441	0.719923	8.11887	7.00268	8.98208e-07	0.000303954	5.74267	LNPEP	ENSG00000113441	5	96271098	96373219	protein_coding
ENSG00000170099	-1.56717	3.41389	-7.02333	8.60964e-07	0.000303954	5.73188	SERPINA6	ENSG00000170099	14	94770585	94789731	protein_coding
ENSG00000135929	-1.74871	2.81806	-7.18575	6.18287e-07	0.000270787	5.73158	CYP27A1	ENSG00000135929	2	219646472	219680016	protein_coding
ENSG00000263244	0.782785	5.10171	6.89978	1.11022e-06	0.000309829	5.69446	RP11-473I1.10	ENSG00000263244	16	9201098	9207038	sense_intronic
ENSG00000187720	0.829786	4.32351	6.86904	1.18308e-06	0.000309829	5.64546	THSD4	ENSG00000187720	15	71389291	72075722	protein_coding
ENSG00000163638	0.701314	6.93451	6.91508	1.07568e-06	0.000309829	5.62458	ADAMTS9	ENSG00000163638	3	64501333	64673676	protein_coding
ENSG00000130203	-0.86868	8.34911	-6.94703	1.00711e-06	0.000309829	5.62033	APOE	ENSG00000130203	19	45409011	45412650	protein_coding
ENSG00000187240	0.594404	5.72575	6.87523	1.16802e-06	0.000309829	5.61315	DYNC2H1	ENSG00000187240	11	102980160	103350591	protein_coding
ENSG00000112419	0.563782	6.84048	6.90317	1.10247e-06	0.000309829	5.60511	PHACTR2	ENSG00000112419	6	143857982	144152322	protein_coding
ENSG00000146733	-0.592665	5.05454	-6.84545	1.24233e-06	0.000309829	5.5924	PSPH	ENSG00000146733	7	56078744	56119297	protein_coding
ENSG00000079308	0.722321	5.63111	6.85906	1.20778e-06	0.000309829	5.5855	TNS1	ENSG00000079308	2	218664512	218867718	protein_coding
ENSG00000121989	0.557059	6.26816	6.87692	1.16393e-06	0.000309829	5.58472	ACVR2A	ENSG00000121989	2	148602086	148688393	protein_coding
ENSG00000198327	0.71395	6.65853	6.84401	1.24606e-06	0.000309829	5.49371	HIST1H4F	ENSG00000198327	6	26240561	26240976	protein_coding
ENSG00000130208	-1.68675	4.27879	-6.7945	1.38101e-06	0.000324975	5.47194	APOC1	ENSG00000130208	19	45417504	45422606	protein_coding
ENSG00000166145	-1.29978	4.2774	-6.78739	1.40158e-06	0.000324975	5.46489	SPINT1	ENSG00000166145	15	41136216	41150405	protein_coding
ENSG00000123104	0.779486	5.97684	6.76905	1.45613e-06	0.000325297	5.38041	ITPR2	ENSG00000123104	12	26490342	26986131	protein_coding
ENSG00000125968	-1.10412	5.20906	-6.72721	1.58896e-06	0.000341627	5.35316	ID1	ENSG00000125968	20	30193086	30194318	protein_coding
ENSG00000110245	-1.36051	7.47261	-6.75327	1.50484e-06	0.000329532	5.26908	APOC3	ENSG00000110245	11	116700422	116703788	protein_coding
ENSG00000135744	-1.66407	5.16366	-6.67572	1.76971e-06	0.000372805	5.25492	AGT	ENSG00000135744	1	230838269	230850043	protein_coding
ENSG00000124942	0.818162	8.93935	6.76844	1.45799e-06	0.000325297	5.21256	AHNAK	ENSG00000124942	11	62201016	62323707	protein_coding
ENSG00000095713	0.982593	5.43076	6.66842	1.79703e-06	0.000372805	5.20644	CRTAC1	ENSG00000095713	10	99624757	99790585	protein_coding
ENSG00000148175	-0.932637	4.48081	-6.62015	1.98873e-06	0.00040187	5.14772	STOM	ENSG00000148175	9	124101355	124132531	protein_coding
ENSG00000132698	-1.54622	2.8702	-6.81304	1.32878e-06	0.000320671	5.13323	RAB25	ENSG00000132698	1	156030951	156040295	protein_coding
ENSG00000147862	0.897021	3.89863	6.61625	2.0051e-06	0.00040187	5.12986	NFIB	ENSG00000147862	9	14081842	14398982	protein_coding
ENSG00000107537	-0.827035	4.77147	-6.53702	2.3698e-06	0.000459392	4.9773	PHYH	ENSG00000107537	10	13319796	13344412	protein_coding
ENSG00000163586	-0.965592	4.78076	-6.51519	2.48181e-06	0.000462147	4.93325	FABP1	ENSG00000163586	2	88422510	88427635	protein_coding
ENSG00000139174	0.700137	4.44067	6.50152	2.55471e-06	0.000462147	4.90692	PRICKLE1	ENSG00000139174	12	42852140	42984157	protein_coding
ENSG00000058668	0.559405	6.35245	6.5384	2.3629e-06	0.000459392	4.87585	ATP2B4	ENSG00000058668	1	203595689	203713209	protein_coding
ENSG00000151835	0.526875	5.68296	6.49231	2.60504e-06	0.000462147	4.8243	SACS	ENSG00000151835	13	23902965	24007841	protein_coding
ENSG00000099910	-0.897214	3.55819	-6.48988	2.61851e-06	0.000462147	4.81475	KLHL22	ENSG00000099910	22	20783528	20850170	protein_coding
ENSG00000121440	0.627272	6.2371	6.4518	2.83899e-06	0.000486538	4.70119	PDZRN3	ENSG00000121440	3	73431584	73674091	protein_coding
ENSG00000106080	0.613317	5.93783	6.39715	3.18928e-06	0.000523796	4.60653	FKBP14	ENSG00000106080	7	30050203	30066300	protein_coding
ENSG00000076356	0.550257	6.22922	6.40436	3.14059e-06	0.000523105	4.60151	PLXNA2	ENSG00000076356	1	208195587	208417665	protein_coding
ENSG00000099889	-1.52211	1.63934	-6.83954	1.25766e-06	0.000309829	4.5735	ARVCF	ENSG00000099889	22	19957419	20004331	protein_coding
ENSG00000091513	-1.96584	5.01273	-6.32405	3.72857e-06	0.00058396	4.54229	TF	ENSG00000091513	3	133464800	133497850	protein_coding
ENSG00000106809	1.35819	2.21105	6.52375	2.43723e-06	0.000462147	4.52962	OGN	ENSG00000106809	9	95146249	95166978	protein_coding
ENSG00000145147	0.768385	7.95679	6.40433	3.14084e-06	0.000523105	4.49424	SLIT2	ENSG00000145147	4	20254883	20622184	protein_coding
ENSG00000147044	0.55211	5.68395	6.33541	3.63896e-06	0.000581495	4.49419	CASK	ENSG00000147044	X	41374187	41782716	protein_coding
ENSG00000197782	0.614079	4.28556	6.29212	3.99271e-06	0.000595007	4.48076	ZNF780A	ENSG00000197782	19	40575059	40596845	protein_coding
ENSG00000189334	-1.4027	4.86864	-6.27682	4.12605e-06	0.000595007	4.44459	S100A14	ENSG00000189334	1	153586731	153589462	protein_coding
ENSG00000131459	0.562837	5.64197	6.3072	3.86563e-06	0.00059365	4.43753	GFPT2	ENSG00000131459	5	179727690	179780387	protein_coding
ENSG00000135919	-0.911464	4.95673	-6.25084	4.36297e-06	0.000614192	4.37995	SERPINE2	ENSG00000135919	2	224839829	224904036	protein_coding
ENSG00000053438	-0.949708	5.42613	-6.24408	4.42698e-06	0.000614931	4.33791	NNAT	ENSG00000053438	20	36149617	36152092	protein_coding
ENSG00000241973	-0.791318	4.69259	-6.21492	4.71393e-06	0.000626318	4.31513	PI4KA	ENSG00000241973	22	21061979	21213705	protein_coding
ENSG00000099899	-1.47738	2.37399	-6.45943	2.79335e-06	0.000485756	4.29626	TRMT2A	ENSG00000099899	22	20099389	20104915	protein_coding
ENSG00000135862	0.531727	8.41059	6.32098	3.75315e-06	0.00058396	4.28967	LAMC1	ENSG00000135862	1	182992595	183114727	protein_coding
ENSG00000103994	0.566757	6.12678	6.23935	4.47223e-06	0.000614931	4.25782	ZNF106	ENSG00000103994	15	42705021	42783321	protein_coding
ENSG00000070010	-0.972614	3.83779	-6.16769	5.21981e-06	0.000663899	4.21058	UFD1L	ENSG00000070010	22	19437433	19466738	protein_coding
ENSG00000160867	-1.9713	2.91358	-6.3008	3.91904e-06	0.000594137	4.20686	FGFR4	ENSG00000160867	5	176513887	176525145	protein_coding
ENSG00000109072	-0.827238	6.37399	-6.21865	4.67613e-06	0.000626318	4.20625	VTN	ENSG00000109072	17	26691290	26700110	protein_coding
ENSG00000117450	-0.557849	7.99042	-6.26775	4.20719e-06	0.000599398	4.20214	PRDX1	ENSG00000117450	1	45976708	45988719	protein_coding
ENSG00000077097	0.444395	6.60572	6.22465	4.61613e-06	0.000626318	4.19207	TOP2B	ENSG00000077097	3	25639475	25706398	protein_coding
ENSG00000105707	-1.56873	2.85614	-6.27962	4.10129e-06	0.000595007	4.18537	HPN	ENSG00000105707	19	35531410	35557475	protein_coding
ENSG00000138207	-1.923	4.68304	-6.14772	5.45027e-06	0.000673464	4.18531	RBP4	ENSG00000138207	10	95351444	95361501	protein_coding
ENSG00000118971	0.520333	8.77821	6.28034	4.09495e-06	0.000595007	4.18124	CCND2	ENSG00000118971	12	4382938	4414516	protein_coding
ENSG00000204217	0.57173	5.48018	6.16756	5.22136e-06	0.000663899	4.15315	BMPR2	ENSG00000204217	2	203241659	203432474	protein_coding
ENSG00000052344	-1.57263	2.44441	-6.36673	3.40325e-06	0.000551279	4.1314	PRSS8	ENSG00000052344	16	31142756	31147083	protein_coding
ENSG00000108021	0.470839	5.6253	6.15984	5.30927e-06	0.000667895	4.12581	FAM208B	ENSG00000108021	10	5726801	5805703	protein_coding
ENSG00000151233	0.620203	5.18154	6.14402	5.49414e-06	0.000673464	4.1253	GXYLT1	ENSG00000151233	12	42475647	42538681	protein_coding
ENSG00000173905	0.496637	5.18528	6.14148	5.5244e-06	0.000673464	4.12005	GOLIM4	ENSG00000173905	3	167726465	167813763	protein_coding
ENSG00000137700	-0.655268	4.16195	-6.10357	5.99747e-06	0.000716364	4.09475	SLC37A4	ENSG00000137700	11	118894824	118901616	protein_coding
ENSG00000134313	0.430959	6.39016	6.1705	5.18829e-06	0.000663899	4.09118	KIDINS220	ENSG00000134313	2	8865408	8977760	protein_coding
ENSG00000185070	0.524112	7.20324	6.17327	5.15724e-06	0.000663899	4.04197	FLRT2	ENSG00000185070	14	85996488	86095034	protein_coding
ENSG00000183628	-1.76806	1.47977	-6.5107	2.50551e-06	0.000462147	3.99517	DGCR6	ENSG00000183628	22	18893541	18901751	protein_coding
ENSG00000168386	0.929787	5.05395	6.06509	6.5203e-06	0.000763392	3.96687	FILIP1L	ENSG00000168386	3	99548985	99833357	protein_coding
ENSG00000198805	-0.979044	3.8497	-6.02432	7.12543e-06	0.000810175	3.92116	PNP	ENSG00000198805	14	20937113	20945253	protein_coding
ENSG00000118271	-1.45743	8.25553	-6.12477	5.728e-06	0.000691159	3.88307	TTR	ENSG00000118271	18	29171689	29178974	protein_coding
ENSG00000112182	0.792256	4.27495	6.00183	7.48362e-06	0.000815015	3.87771	BACH2	ENSG00000112182	6	90636248	91006627	protein_coding
ENSG00000165175	-0.654312	5.00539	-5.99167	7.65137e-06	0.000815113	3.82585	MID1IP1	ENSG00000165175	X	38660685	38665790	protein_coding
ENSG00000069275	0.365773	7.96903	6.09117	6.16112e-06	0.000728552	3.8176	NUCKS1	ENSG00000069275	1	205681947	205719404	protein_coding
ENSG00000128923	0.450566	5.42056	5.99825	7.54238e-06	0.000815015	3.79606	FAM63B	ENSG00000128923	15	59063391	59154099	protein_coding
ENSG00000150471	0.552869	6.03539	6.0135	7.29546e-06	0.000815015	3.77928	LPHN3	ENSG00000150471	4	62066976	62944053	protein_coding
ENSG00000165959	0.690309	4.65704	5.94146	8.5393e-06	0.000878062	3.73084	CLMN	ENSG00000165959	14	95648277	95786243	protein_coding
ENSG00000145192	-1.36414	7.48018	-6.03065	7.02783e-06	0.000806835	3.72679	AHSG	ENSG00000145192	3	186330712	186339107	protein_coding
ENSG00000149256	0.515976	5.45484	5.95733	8.2478e-06	0.0008631	3.70504	TENM4	ENSG00000149256	11	78363876	79151992	protein_coding
ENSG00000117318	-0.896634	5.37874	-5.94492	8.47479e-06	0.000878062	3.70277	ID3	ENSG00000117318	1	23884409	23886285	protein_coding
ENSG00000009413	0.654807	4.6363	5.89738	9.40554e-06	0.000942547	3.63842	REV3L	ENSG00000009413	6	111620234	111804918	protein_coding
ENSG00000060982	0.51726	8.1772	6.00876	7.37131e-06	0.000815015	3.62511	BCAT1	ENSG00000060982	12	24964295	25102393	protein_coding
ENSG00000140937	0.439316	7.90393	5.99587	7.58154e-06	0.000815015	3.61333	CDH11	ENSG00000140937	16	64977656	65160015	protein_coding
ENSG00000127914	0.697448	4.66043	5.87932	9.78614e-06	0.000953933	3.59838	AKAP9	ENSG00000127914	7	91570181	91739987	protein_coding
ENSG00000141295	-0.71756	4.34542	-5.83164	1.08683e-05	0.00102814	3.52534	SCRN2	ENSG00000141295	17	45915058	45918699	protein_coding
ENSG00000164308	0.997656	3.03871	5.83939	1.06843e-05	0.00101889	3.49919	ERAP2	ENSG00000164308	5	96211643	96255420	protein_coding
ENSG00000166747	0.412192	6.02552	5.88368	9.69276e-06	0.000953933	3.49862	AP1G1	ENSG00000166747	16	71762913	71843104	protein_coding
ENSG00000026950	0.690277	3.27474	5.80782	1.14542e-05	0.00104747	3.46093	BTN3A1	ENSG00000026950	6	26402465	26415444	protein_coding
ENSG00000184005	0.502828	6.59279	5.88426	9.68057e-06	0.000953933	3.45522	ST6GALNAC3	ENSG00000184005	1	76540404	77100286	protein_coding
ENSG00000110693	0.603959	6.66583	5.87674	9.84185e-06	0.000953933	3.43336	SOX6	ENSG00000110693	11	15987995	16761138	protein_coding
ENSG00000115993	0.54702	5.05727	5.81133	1.13658e-05	0.00104747	3.42294	TRAK2	ENSG00000115993	2	202241930	202316302	protein_coding
ENSG00000185046	0.707121	4.08313	5.78213	1.21223e-05	0.00107779	3.42208	ANKS1B	ENSG00000185046	12	99120235	100378432	protein_coding
ENSG00000171444	0.537344	5.88437	5.81396	1.13001e-05	0.00104747	3.35803	MCC	ENSG00000171444	5	112357796	112824527	protein_coding
ENSG00000040608	-1.35686	2.08889	-5.97923	7.86211e-06	0.000830084	3.35054	RTN4R	ENSG00000040608	22	20228938	20270769	protein_coding
ENSG00000198108	0.773103	4.25508	5.74976	1.30214e-05	0.00112125	3.34617	CHSY3	ENSG00000198108	5	129240165	129522327	protein_coding
ENSG00000133636	-1.81849	2.03796	-6.00213	7.4787e-06	0.000815015	3.3362	NTS	ENSG00000133636	12	86268073	86276770	protein_coding
ENSG00000166347	-0.871224	3.60989	-5.74105	1.32748e-05	0.00112125	3.32845	CYB5A	ENSG00000166347	18	71920530	71959251	protein_coding
ENSG00000100033	-1.97129	1.76461	-6.03493	6.96264e-06	0.000806835	3.311	PRODH	ENSG00000100033	22	18900294	18924066	protein_coding
ENSG00000101596	0.528803	6.28162	5.80129	1.16204e-05	0.00104894	3.29771	SMCHD1	ENSG00000101596	18	2655737	2805015	protein_coding
ENSG00000178235	0.795152	3.19505	5.72981	1.36093e-05	0.00112538	3.2954	SLITRK1	ENSG00000178235	13	84451344	84456528	protein_coding
ENSG00000105983	0.41566	6.44604	5.8054	1.15155e-05	0.00104747	3.29385	LMBR1	ENSG00000105983	7	156461646	156685924	protein_coding
ENSG00000137204	-1.49507	4.05838	-5.71555	1.40461e-05	0.0011313	3.28773	SLC22A7	ENSG00000137204	6	43263432	43273276	protein_coding
ENSG00000148672	-0.661976	7.95262	-5.84697	1.05077e-05	0.00101019	3.28702	GLUD1	ENSG00000148672	10	88810243	88854623	protein_coding
ENSG00000117601	-1.41727	3.16048	-5.74729	1.30928e-05	0.00112125	3.27357	SERPINC1	ENSG00000117601	1	173872947	173886516	protein_coding
ENSG00000213240	0.716314	3.17281	5.71518	1.40574e-05	0.0011313	3.26337	NOTCH2NL	ENSG00000213240	1	145209119	145291972	protein_coding
ENSG00000244187	-0.528476	5.55231	-5.74119	1.32706e-05	0.00112125	3.23903	TMEM141	ENSG00000244187	9	139685807	139687709	protein_coding
ENSG00000131981	-1.22999	4.98212	-5.70127	1.44976e-05	0.00113533	3.21772	LGALS3	ENSG00000131981	14	55590828	55612126	protein_coding
ENSG00000123131	-0.498465	6.45461	-5.76795	1.2508e-05	0.00109873	3.21736	PRDX4	ENSG00000123131	X	23682379	23704516	protein_coding
ENSG00000103202	-0.451703	6.33816	-5.76149	1.26879e-05	0.0011032	3.21238	NME4	ENSG00000103202	16	446725	460367	protein_coding
ENSG00000213759	-1.43795	3.14317	-5.71499	1.40636e-05	0.0011313	3.20846	UGT2B11	ENSG00000213759	4	70065669	70080449	protein_coding
ENSG00000145020	-0.908491	3.21256	-5.70133	1.4496e-05	0.00113533	3.20763	AMT	ENSG00000145020	3	49454211	49460186	protein_coding
ENSG00000152332	0.48741	5.7679	5.73285	1.35181e-05	0.00112538	3.19064	UHMK1	ENSG00000152332	1	162467041	162499419	protein_coding
ENSG00000100697	0.46132	6.74616	5.76666	1.25437e-05	0.00109873	3.18571	DICER1	ENSG00000100697	14	95552565	95624347	protein_coding
ENSG00000164251	-0.834681	4.75976	-5.68203	1.513e-05	0.00116936	3.18437	F2RL1	ENSG00000164251	5	76114758	76131140	protein_coding
ENSG00000131018	0.591863	5.32883	5.70434	1.43994e-05	0.00113533	3.16716	SYNE1	ENSG00000131018	6	152442819	152958936	protein_coding
ENSG00000110148	-2.52934	2.13247	-5.89905	9.37129e-06	0.000942547	3.15962	CCKBR	ENSG00000110148	11	6280966	6293357	protein_coding
ENSG00000047410	0.51468	5.98741	5.72193	1.38488e-05	0.0011313	3.14793	TPR	ENSG00000047410	1	186280784	186344825	protein_coding
ENSG00000182752	0.673573	5.08659	5.67628	1.53244e-05	0.0011767	3.1276	PAPPA	ENSG00000182752	9	118916083	119164601	protein_coding
ENSG00000125901	-0.734285	4.45746	-5.63217	1.69033e-05	0.00125711	3.09621	MRPS26	ENSG00000125901	20	3026591	3028900	protein_coding
ENSG00000168542	0.359847	13.9322	5.91013	9.1461e-06	0.00093235	3.09297	COL3A1	ENSG00000168542	2	189839046	189877472	protein_coding
ENSG00000139211	0.614768	5.95749	5.69226	1.47903e-05	0.00115063	3.08521	AMIGO2	ENSG00000139211	12	47469490	47473734	protein_coding
ENSG00000112851	0.439548	6.43806	5.70288	1.44462e-05	0.00113533	3.06892	ERBB2IP	ENSG00000112851	5	65222303	65378377	protein_coding
ENSG00000148834	-0.413374	5.91594	-5.671	1.55053e-05	0.0011829	3.05003	GSTO1	ENSG00000148834	10	105995114	106027217	protein_coding
ENSG00000133110	0.605899	9.7602	5.78676	1.1999e-05	0.00107491	3.04301	POSTN	ENSG00000133110	13	38136720	38172981	protein_coding
ENSG00000186205	-1.07054	2.35651	-5.73167	1.35533e-05	0.00112538	3.03936	2020-03-01	ENSG00000186205	1	220960101	220987735	protein_coding
ENSG00000204228	-0.815387	2.96199	-5.62006	1.7365e-05	0.00128338	3.0098	HSD17B8	ENSG00000204228	6	33172419	33174608	protein_coding
ENSG00000137573	0.812354	5.82518	5.63795	1.66872e-05	0.0012489	2.97736	SULF1	ENSG00000137573	8	70378859	70573150	protein_coding
ENSG00000215012	-0.926245	3.0306	-5.55535	2.00612e-05	0.0014205	2.88894	C22orf29	ENSG00000215012	22	19833661	19842419	protein_coding
ENSG00000055208	0.534442	5.17444	5.56616	1.95826e-05	0.00140342	2.87963	TAB2	ENSG00000055208	6	149539777	149732749	protein_coding
ENSG00000134250	0.484946	7.38695	5.6463	1.63801e-05	0.00123373	2.87465	NOTCH2	ENSG00000134250	1	120454176	120612240	protein_coding
ENSG00000166825	-1.13191	2.79832	-5.56019	1.98455e-05	0.00141369	2.8528	ANPEP	ENSG00000166825	15	90328120	90358633	protein_coding
ENSG00000173068	0.559225	6.18688	5.58494	1.87791e-05	0.00136235	2.82899	BNC2	ENSG00000173068	9	16409501	16870841	protein_coding
ENSG00000166147	0.482938	6.28967	5.58739	1.86766e-05	0.00136235	2.82583	FBN1	ENSG00000166147	15	48700503	48938046	protein_coding
ENSG00000118137	-1.34567	8.91042	-5.66128	1.58437e-05	0.00120097	2.82092	APOA1	ENSG00000118137	11	116706467	116708666	protein_coding
ENSG00000164736	-2.17161	1.07855	-5.81145	1.13629e-05	0.00104747	2.79201	SOX17	ENSG00000164736	8	55370495	55373448	protein_coding
ENSG00000077092	0.451289	5.01179	5.50952	2.22265e-05	0.00152807	2.77096	RARB	ENSG00000077092	3	25215823	25639423	protein_coding
ENSG00000253352	0.517574	5.9705	5.54118	2.07065e-05	0.00144884	2.7509	TUG1	ENSG00000253352	22	31366663	31375381	antisense
ENSG00000065361	-1.00789	2.96459	-5.48618	2.34193e-05	0.00157219	2.73592	ERBB3	ENSG00000065361	12	56473641	56497289	protein_coding
ENSG00000007237	0.486996	5.73647	5.51743	2.18366e-05	0.00151893	2.71961	GAS7	ENSG00000007237	17	9813926	10101868	protein_coding
ENSG00000185339	-1.28009	2.73052	-5.51456	2.19771e-05	0.00151976	2.71896	TCN2	ENSG00000185339	22	31002825	31023265	protein_coding
ENSG00000257923	0.560707	6.41081	5.54145	2.06942e-05	0.00144884	2.71375	CUX1	ENSG00000257923	7	101458959	101927249	protein_coding
ENSG00000112739	0.651368	4.65416	5.46883	2.43484e-05	0.00159071	2.71316	PRPF4B	ENSG00000112739	6	4021501	4065217	protein_coding
ENSG00000113594	0.550553	8.96618	5.60422	1.79889e-05	0.00132124	2.6818	LIFR	ENSG00000113594	5	38475065	38608456	protein_coding
ENSG00000136167	-1.46109	3.37981	-5.43915	2.60257e-05	0.00164574	2.67684	LCP1	ENSG00000136167	13	46700055	46786006	protein_coding
ENSG00000137142	-1.21094	2.15654	-5.58106	1.89424e-05	0.00136582	2.67113	IGFBPL1	ENSG00000137142	9	38408991	38424444	protein_coding
ENSG00000079102	0.538316	4.9423	5.44707	2.5567e-05	0.0016431	2.63994	RUNX1T1	ENSG00000079102	8	92967203	93115514	protein_coding
ENSG00000100056	-1.17212	2.58666	-5.48151	2.36659e-05	0.00157219	2.61906	DGCR14	ENSG00000100056	22	19117792	19132197	protein_coding
ENSG00000116685	-0.47778	4.85145	-5.42636	2.67847e-05	0.00167582	2.61546	KIAA2013	ENSG00000116685	1	11979648	11986485	protein_coding
ENSG00000135316	0.381828	6.32955	5.48296	2.35888e-05	0.00157219	2.59082	SYNCRIP	ENSG00000135316	6	86318053	86353510	protein_coding
ENSG00000107581	0.477734	6.91932	5.50375	2.25157e-05	0.00153901	2.58983	EIF3A	ENSG00000107581	10	120794356	120840316	protein_coding
ENSG00000135047	-0.467378	6.7526	-5.48868	2.32887e-05	0.00157219	2.57461	CTSL	ENSG00000135047	9	90340434	90346308	protein_coding
ENSG00000078674	0.419618	6.19147	5.46176	2.47379e-05	0.00160728	2.55546	PCM1	ENSG00000078674	8	17780349	17885478	protein_coding
ENSG00000196233	0.493119	5.49931	5.43215	2.64386e-05	0.00166296	2.55333	LCOR	ENSG00000196233	10	98592017	98740800	protein_coding
ENSG00000141279	0.482334	5.34548	5.42292	2.69926e-05	0.00167994	2.54819	NPEPPS	ENSG00000141279	17	45600308	45700642	protein_coding
ENSG00000172795	0.398541	7.37186	5.4945	2.2987e-05	0.00156219	2.53714	DCP2	ENSG00000172795	5	112312399	112356667	protein_coding
ENSG00000082497	0.749457	3.35602	5.35718	3.12983e-05	0.00187869	2.53338	SERTAD4	ENSG00000082497	1	210406144	210419976	protein_coding
ENSG00000167468	-0.430775	6.87894	-5.47213	2.41689e-05	0.00158776	2.5269	GPX4	ENSG00000167468	19	1103936	1106787	protein_coding
ENSG00000196878	-1.37977	3.24318	-5.35813	3.12312e-05	0.00187869	2.49996	LAMB3	ENSG00000196878	1	209788215	209825811	protein_coding
ENSG00000244486	-0.956934	3.41899	-5.33911	3.26001e-05	0.001899	2.48612	SCARF2	ENSG00000244486	22	20778874	20792146	protein_coding
ENSG00000005020	0.530402	4.23265	5.34345	3.22825e-05	0.001899	2.47476	SKAP2	ENSG00000005020	7	26706681	27034858	protein_coding
ENSG00000197249	-1.32441	7.07077	-5.43968	2.59952e-05	0.00164574	2.45171	SERPINA1	ENSG00000197249	14	94843084	94857030	protein_coding
ENSG00000029363	0.43581	6.00116	5.40613	2.80312e-05	0.00171746	2.44849	BCLAF1	ENSG00000029363	6	136578001	136610989	protein_coding
ENSG00000169562	-1.27781	2.98185	-5.33919	3.25946e-05	0.001899	2.43513	GJB1	ENSG00000169562	X	70435044	70445366	protein_coding
ENSG00000147676	-1.17734	3.35489	-5.31587	3.43566e-05	0.00192544	2.42859	MAL2	ENSG00000147676	8	120177273	120257913	protein_coding
ENSG00000084207	-0.453325	8.51079	-5.475	2.40136e-05	0.00158637	2.42275	GSTP1	ENSG00000084207	11	67351066	67354131	protein_coding
ENSG00000179295	0.395596	6.04818	5.39358	2.88343e-05	0.00174854	2.41633	PTPN11	ENSG00000179295	12	112856155	112947717	protein_coding
ENSG00000198763	0.871507	3.61947	5.28693	3.66784e-05	0.00202674	2.38391	MT-ND2	ENSG00000198763	MT	4470	5511	protein_coding
ENSG00000196924	0.37489	8.48713	5.44937	2.54355e-05	0.0016431	2.36387	FLNA	ENSG00000196924	X	153576892	153603006	protein_coding
ENSG00000173473	0.349695	6.76201	5.39364	2.88303e-05	0.00174854	2.35574	SMARCC1	ENSG00000173473	3	47626762	47823596	protein_coding
ENSG00000151224	-1.30029	2.55363	-5.34437	3.22158e-05	0.001899	2.35417	MAT1A	ENSG00000151224	10	82031576	82049440	protein_coding
ENSG00000100031	-1.11818	2.63755	-5.31153	3.46949e-05	0.00193522	2.32135	GGT1	ENSG00000100031	22	24979718	25024972	protein_coding
ENSG00000198888	0.693757	4.18634	5.26674	3.83927e-05	0.00203585	2.31098	MT-ND1	ENSG00000198888	MT	3307	4262	protein_coding
ENSG00000081138	0.895841	4.10718	5.26261	3.87539e-05	0.00204582	2.30768	CDH7	ENSG00000081138	18	63417488	63548638	protein_coding
ENSG00000170004	0.640969	5.86878	5.32866	3.33784e-05	0.00191013	2.28764	CHD3	ENSG00000170004	17	7788124	7816078	protein_coding
ENSG00000131711	0.540771	8.22873	5.4075	2.79447e-05	0.00171746	2.28576	MAP1B	ENSG00000131711	5	71403061	71505395	protein_coding
ENSG00000136731	0.40064	5.76963	5.31985	3.40488e-05	0.00191893	2.278	UGGT1	ENSG00000136731	2	128848774	128953251	protein_coding
ENSG00000188677	-1.12503	2.36078	-5.32574	3.35989e-05	0.00191013	2.27266	PARVB	ENSG00000188677	22	44395091	44568829	protein_coding
ENSG00000112200	0.447756	6.02291	5.32717	3.34909e-05	0.00191013	2.27026	ZNF451	ENSG00000112200	6	56951642	57035105	protein_coding
ENSG00000140284	-1.66231	1.67417	-5.44075	2.59324e-05	0.00164574	2.26904	SLC27A2	ENSG00000140284	15	50474393	50528592	protein_coding
ENSG00000243955	-0.979474	4.69283	-5.25345	3.95659e-05	0.00206109	2.26212	GSTA1	ENSG00000243955	6	52656462	52668708	protein_coding
ENSG00000071537	0.442113	6.48263	5.34006	3.25307e-05	0.001899	2.25839	SEL1L	ENSG00000071537	14	81937893	82000205	protein_coding
ENSG00000182158	0.609998	6.01208	5.31947	3.40782e-05	0.00191893	2.25384	CREB3L2	ENSG00000182158	7	137559725	137686813	protein_coding
ENSG00000152234	-0.285501	9.21378	-5.41334	2.75802e-05	0.00170752	2.23968	ATP5A1	ENSG00000152234	18	43664110	43684300	protein_coding
ENSG00000100320	0.391161	6.91849	5.34728	3.20047e-05	0.001899	2.23953	RBFOX2	ENSG00000100320	22	36134783	36424473	protein_coding
ENSG00000099940	-0.84605	3.46057	-5.21763	4.2912e-05	0.00218721	2.23764	SNAP29	ENSG00000099940	22	21213271	21245506	protein_coding
ENSG00000152894	0.420768	6.47469	5.32917	3.33401e-05	0.00191013	2.23472	PTPRK	ENSG00000152894	6	128289924	128841870	protein_coding
ENSG00000183508	0.831485	2.87295	5.21935	4.27453e-05	0.00218721	2.22115	FAM46C	ENSG00000183508	1	118148556	118170994	protein_coding
ENSG00000099949	-0.848072	3.87452	-5.20281	4.43796e-05	0.00223315	2.20449	LZTR1	ENSG00000099949	22	21333751	21353327	protein_coding
ENSG00000067369	0.370254	5.94447	5.29287	3.61893e-05	0.0020091	2.20115	TP53BP1	ENSG00000067369	15	43699407	43802926	protein_coding
ENSG00000162989	0.835875	2.85668	5.20854	4.38061e-05	0.00222321	2.19735	KCNJ3	ENSG00000162989	2	155554811	155714863	protein_coding
ENSG00000161326	-0.616582	3.53524	-5.18143	4.65866e-05	0.00224852	2.16265	DUSP14	ENSG00000161326	17	35849937	35873603	protein_coding
ENSG00000056586	0.43566	5.87168	5.27165	3.79687e-05	0.00203585	2.16039	RC3H2	ENSG00000056586	9	125606835	125667620	protein_coding
ENSG00000008394	-1.00544	3.7831	-5.17867	4.688e-05	0.00225348	2.15559	MGST1	ENSG00000008394	12	16500076	16762193	protein_coding
ENSG00000111341	1.2055	6.0548	5.27058	3.80608e-05	0.00203585	2.14315	MGP	ENSG00000111341	12	15034115	15038860	protein_coding
ENSG00000114054	-0.626141	4.77139	-5.19598	4.50729e-05	0.00223464	2.11999	PCCB	ENSG00000114054	3	135969148	136056738	protein_coding
ENSG00000152952	0.427776	6.4438	5.26839	3.82499e-05	0.00203585	2.10089	PLOD2	ENSG00000152952	3	145787227	145881440	protein_coding
ENSG00000116984	0.443582	5.8661	5.2423	4.0578e-05	0.00210454	2.0952	MTR	ENSG00000116984	1	236958610	237067281	protein_coding
ENSG00000119866	0.808045	3.17083	5.14865	5.0191e-05	0.00238357	2.09105	BCL11A	ENSG00000119866	2	60678302	60780702	protein_coding
ENSG00000101350	0.550763	4.89064	5.18775	4.59225e-05	0.00223471	2.07304	KIF3B	ENSG00000101350	20	30865467	30922814	protein_coding
ENSG00000106484	-0.533637	9.06718	-5.33345	3.30194e-05	0.00191013	2.06915	MEST	ENSG00000106484	7	130126012	130146133	protein_coding
ENSG00000269821	0.596553	5.27269	5.20334	4.43261e-05	0.00223315	2.06791	KCNQ1OT1	ENSG00000269821	11	2629558	2721224	antisense
ENSG00000134318	0.593096	5.07113	5.18982	4.57081e-05	0.00223471	2.05895	ROCK2	ENSG00000134318	2	11319887	11488456	protein_coding
ENSG00000131914	-1.87222	5.7601	-5.19461	4.52129e-05	0.00223464	2.04862	LIN28A	ENSG00000131914	1	26737269	26756213	protein_coding
ENSG00000133026	0.44825	7.31651	5.27483	3.76966e-05	0.00203585	2.0473	MYH10	ENSG00000133026	17	8377523	8534079	protein_coding
ENSG00000169116	0.87532	7.46299	5.27643	3.75601e-05	0.00203585	2.04115	PARM1	ENSG00000169116	4	75858305	75975325	protein_coding
ENSG00000105887	0.364083	6.81495	5.25491	3.94355e-05	0.00206109	2.03986	MTPN	ENSG00000105887	7	135611509	135662101	protein_coding
ENSG00000139540	-1.31464	3.55322	-5.12491	5.29773e-05	0.00247031	2.03967	SLC39A5	ENSG00000139540	12	56623833	56631630	protein_coding
ENSG00000106799	0.355117	7.12522	5.25965	3.9014e-05	0.0020504	2.02685	TGFBR1	ENSG00000106799	9	101866320	101916474	protein_coding
ENSG00000159176	-0.6794	4.6564	-5.14553	5.05481e-05	0.00239093	2.0244	CSRP1	ENSG00000159176	1	201452658	201478584	protein_coding
ENSG00000161944	-1.76655	1.89785	-5.2804	3.72245e-05	0.00203585	2.02297	ASGR2	ENSG00000161944	17	7004641	7019019	protein_coding
ENSG00000171564	-0.787571	8.01898	-5.27963	3.72892e-05	0.00203585	2.01564	FGB	ENSG00000171564	4	155484108	155492238	protein_coding
ENSG00000119900	0.722517	7.65314	5.26931	3.81705e-05	0.00203585	2.0117	OGFRL1	ENSG00000119900	6	71998506	72018653	protein_coding
ENSG00000139278	0.617888	4.269	5.12986	5.23833e-05	0.00245806	2.0056	GLIPR1	ENSG00000139278	12	75874460	75897633	protein_coding
ENSG00000244067	-1.0365	4.38963	-5.12024	5.35433e-05	0.00248294	1.998	GSTA2	ENSG00000244067	6	52614897	52628367	protein_coding
ENSG00000118007	0.435986	5.37658	5.17621	4.71427e-05	0.00225693	1.99722	STAG1	ENSG00000118007	3	136055077	136471220	protein_coding
ENSG00000184117	-0.341921	6.84635	-5.23179	4.15562e-05	0.00214586	1.98929	NIPSNAP1	ENSG00000184117	22	29950797	29977326	protein_coding
ENSG00000129354	-1.57571	3.03898	-5.1242	5.30622e-05	0.00247031	1.98817	AP1M2	ENSG00000129354	19	10683347	10697991	protein_coding
ENSG00000145246	0.562994	4.37709	5.11466	5.42284e-05	0.00249514	1.96222	ATP10D	ENSG00000145246	4	47487305	47595503	protein_coding
ENSG00000155011	0.667129	6.05709	5.18505	4.62053e-05	0.00223925	1.94832	DKK2	ENSG00000155011	4	107842959	108204963	protein_coding
ENSG00000178982	-0.439258	7.03052	-5.21796	4.28801e-05	0.00218721	1.94406	EIF3K	ENSG00000178982	19	39109735	39127595	protein_coding
ENSG00000166035	-1.63969	2.22506	-5.18864	4.58307e-05	0.00223471	1.93116	LIPC	ENSG00000166035	15	58702768	58861151	protein_coding
ENSG00000269107	0.707308	3.17661	5.05651	6.19164e-05	0.00268191	1.89707	RP11-15H20.7	ENSG00000269107	19	23440057	23457034	lincRNA
ENSG00000131263	0.373459	7.05571	5.19961	4.4703e-05	0.00223464	1.8964	RLIM	ENSG00000131263	X	73805052	73834452	protein_coding
ENSG00000100292	-1.02598	3.0307	-5.06125	6.125e-05	0.00268191	1.88343	HMOX1	ENSG00000100292	22	35776354	35790207	protein_coding
ENSG00000100504	-0.742984	4.07133	-5.05861	6.16206e-05	0.00268191	1.88275	PYGL	ENSG00000100504	14	51324609	51411454	protein_coding
ENSG00000138823	-1.21701	4.88202	-5.08189	5.84333e-05	0.00259764	1.87261	MTTP	ENSG00000138823	4	100484918	100545156	protein_coding
ENSG00000143158	-0.604797	5.28504	-5.10344	5.56313e-05	0.00252046	1.86039	MPC2	ENSG00000143158	1	167885967	167906278	protein_coding
ENSG00000117118	-0.409205	5.28836	-5.09011	5.73484e-05	0.0025785	1.82638	SDHB	ENSG00000117118	1	17345217	17380665	protein_coding
ENSG00000196126	-1.51363	1.64606	-5.19324	4.53543e-05	0.00223464	1.82152	HLA-DRB1	ENSG00000196126	6	32546546	32557625	protein_coding
ENSG00000103196	0.449774	8.08878	5.19801	4.48661e-05	0.00223464	1.82125	CRISPLD2	ENSG00000103196	16	84853590	84954374	protein_coding
ENSG00000133138	1.01658	2.29651	5.06099	6.12861e-05	0.00268191	1.81758	TBC1D8B	ENSG00000133138	X	106045910	106119375	protein_coding
ENSG00000158769	-0.621432	4.93217	-5.05951	6.14941e-05	0.00268191	1.8019	F11R	ENSG00000158769	1	160965001	160991138	protein_coding
ENSG00000178980	-0.398384	6.5905	-5.13567	5.16949e-05	0.00243543	1.79505	SEPW1	ENSG00000178980	19	48281829	48287943	protein_coding
ENSG00000197714	0.511669	4.61165	5.04692	6.32862e-05	0.00272535	1.78985	ZNF460	ENSG00000197714	19	57791419	57804937	protein_coding
ENSG00000110975	0.718857	3.40601	5.00144	7.02186e-05	0.00294791	1.77895	SYT10	ENSG00000110975	12	33527173	33592754	protein_coding
ENSG00000188643	-1.05757	3.53963	-4.99938	7.05505e-05	0.00294791	1.77655	S100A16	ENSG00000188643	1	153579362	153585621	protein_coding
ENSG00000218336	0.419415	6.18212	5.10982	5.48295e-05	0.0025033	1.76754	TENM3	ENSG00000218336	4	183065140	183724177	protein_coding
ENSG00000058673	0.487823	5.8594	5.09516	5.6691e-05	0.00255867	1.7654	ZC3H11A	ENSG00000058673	1	203764782	203823252	protein_coding
ENSG00000125848	0.353599	7.72733	5.15192	4.98187e-05	0.00237543	1.74092	FLRT3	ENSG00000125848	20	14303634	14318262	protein_coding
ENSG00000132437	-1.56739	3.2163	-4.98949	7.21639e-05	0.00298998	1.7318	DDC	ENSG00000132437	7	50526134	50633154	protein_coding
ENSG00000104635	-0.450504	6.04121	-5.08351	5.8217e-05	0.00259764	1.73079	SLC39A14	ENSG00000104635	8	22224762	22291642	protein_coding
ENSG00000255794	-0.941757	5.59775	-5.05737	6.17944e-05	0.00268191	1.7303	RMST	ENSG00000255794	12	97825431	97958813	processed_transcript
ENSG00000021826	0.417551	5.86908	5.0745	5.94266e-05	0.00263191	1.71806	CPS1	ENSG00000021826	2	211342406	211543831	protein_coding
ENSG00000179632	-0.425334	5.39502	-5.04627	6.33803e-05	0.00272535	1.71673	MAF1	ENSG00000179632	8	145159402	145162514	protein_coding
ENSG00000173193	0.573642	4.82277	5.02048	6.72265e-05	0.00285955	1.7083	PARP14	ENSG00000173193	3	122399465	122449687	protein_coding
ENSG00000112667	-0.825767	3.4276	-4.96624	7.61102e-05	0.00310654	1.70606	DNPH1	ENSG00000112667	6	43193367	43197222	protein_coding
ENSG00000059804	-1.07192	7.23283	-5.11593	5.4071e-05	0.00249514	1.70485	SLC2A3	ENSG00000059804	12	8071826	8088871	protein_coding
ENSG00000119139	-0.943243	3.59792	-4.9643	7.64484e-05	0.00310654	1.70164	TJP2	ENSG00000119139	9	71736209	71870124	protein_coding
ENSG00000065320	1.40961	2.45507	4.98743	7.25063e-05	0.00298998	1.69516	NTN1	ENSG00000065320	17	8924859	9147317	protein_coding
ENSG00000138668	0.481188	4.65322	5.00038	7.03896e-05	0.00294791	1.68227	HNRNPD	ENSG00000138668	4	83273651	83295656	protein_coding
ENSG00000215845	-0.702738	3.83359	-4.95324	7.84094e-05	0.00314099	1.66696	TSTD1	ENSG00000215845	1	161007421	161008780	protein_coding
ENSG00000164120	-1.10046	2.9557	-4.95835	7.74975e-05	0.0031301	1.66618	HPGD	ENSG00000164120	4	175411328	175444305	protein_coding
ENSG00000104267	-1.19817	2.53689	-4.98241	7.3344e-05	0.00301143	1.65074	CA2	ENSG00000104267	8	86376081	86393722	protein_coding
ENSG00000158258	0.673629	5.35329	5.01827	6.75682e-05	0.00286378	1.64504	CLSTN2	ENSG00000158258	3	139654027	140296239	protein_coding
ENSG00000067141	0.47436	6.14688	5.04443	6.36474e-05	0.00272692	1.62308	NEO1	ENSG00000067141	15	73344051	73597547	protein_coding
ENSG00000128595	0.372822	8.2822	5.11012	5.47912e-05	0.0025033	1.60893	CALU	ENSG00000128595	7	128379346	128411861	protein_coding
ENSG00000089248	-0.388986	6.40634	-5.03297	6.53352e-05	0.00278913	1.57965	ERP29	ENSG00000089248	12	112451120	112461255	protein_coding
ENSG00000122194	-1.171	5.11637	-4.95205	7.86245e-05	0.00314099	1.55844	PLG	ENSG00000122194	6	161123270	161174347	protein_coding
ENSG00000115677	0.312443	9.05236	5.10813	5.50408e-05	0.0025033	1.55508	HDLBP	ENSG00000115677	2	242166679	242256476	protein_coding
ENSG00000213971	0.525915	4.66425	4.94182	8.04882e-05	0.00318319	1.55059	RP11-15H20.6	ENSG00000213971	19	23442708	23457053	processed_transcript
ENSG00000144228	0.6314	4.48033	4.93311	8.21116e-05	0.00321916	1.55043	SPOPL	ENSG00000144228	2	139259371	139331117	protein_coding
ENSG00000060718	0.84332	6.34334	5.01199	6.85453e-05	0.00289482	1.53155	COL11A1	ENSG00000060718	1	103342023	103574052	protein_coding
ENSG00000185565	0.392868	5.51918	4.96565	7.62126e-05	0.00310654	1.50969	LSAMP	ENSG00000185565	3	115521235	117716095	protein_coding
ENSG00000100079	-1.30663	2.16721	-4.95692	7.77522e-05	0.0031301	1.50646	LGALS2	ENSG00000100079	22	37966255	37978623	protein_coding
ENSG00000079215	0.49442	4.9428	4.93278	8.21734e-05	0.00321916	1.49964	SLC1A3	ENSG00000079215	5	36606457	36688436	protein_coding
ENSG00000213741	-0.303039	9.18744	-5.08443	5.8096e-05	0.00259764	1.49433	RPS29	ENSG00000213741	14	50043390	50065408	protein_coding
ENSG00000196611	-0.977961	3.92587	-4.87167	9.45462e-05	0.00359238	1.49011	MMP1	ENSG00000196611	11	102660651	102668891	protein_coding
ENSG00000081479	0.637539	5.73209	4.95652	7.78224e-05	0.0031301	1.4655	LRP2	ENSG00000081479	2	169983619	170219195	protein_coding
ENSG00000127831	-0.885055	2.91377	-4.83945	0.000101814	0.00376408	1.41977	VIL1	ENSG00000127831	2	219283815	219318018	protein_coding
ENSG00000143995	0.41757	5.22448	4.90983	8.66148e-05	0.00336914	1.41705	MEIS1	ENSG00000143995	2	66660584	66801001	protein_coding
ENSG00000213719	-0.310645	7.34976	-4.99612	7.10788e-05	0.00295953	1.41553	CLIC1	ENSG00000213719	6	31698358	31707540	protein_coding
ENSG00000090932	-1.04331	2.53387	-4.85892	9.73576e-05	0.00366536	1.40501	DLL3	ENSG00000090932	19	39989535	39999121	protein_coding
ENSG00000260244	0.825702	2.91053	4.82562	0.000105103	0.00384782	1.40447	RP11-588K22.2	ENSG00000260244	4	156655600	156658214	sense_overlapping
ENSG00000115594	0.615838	4.09936	4.84504	0.000100513	0.00373762	1.39456	IL1R1	ENSG00000115594	2	102681004	102796334	protein_coding
ENSG00000142583	-2.04951	1.28739	-4.98705	7.25688e-05	0.00298998	1.389	SLC2A5	ENSG00000142583	1	9095166	9148537	protein_coding
ENSG00000126267	-0.354198	6.61436	-4.95047	7.89084e-05	0.00314172	1.37268	COX6B1	ENSG00000126267	19	36139125	36149763	protein_coding
ENSG00000141027	0.440014	5.30431	4.8936	8.99023e-05	0.00347417	1.37133	NCOR1	ENSG00000141027	17	15932471	16121499	protein_coding
ENSG00000120868	0.435412	5.47799	4.90142	8.83025e-05	0.00342353	1.36912	APAF1	ENSG00000120868	12	99038919	99129204	protein_coding
ENSG00000182150	0.45974	4.86493	4.85766	9.76397e-05	0.00366536	1.3409	ERCC6L2	ENSG00000182150	9	98637983	98776842	protein_coding
ENSG00000166897	0.855405	2.31224	4.81814	0.000106928	0.00390254	1.33544	ELFN2	ENSG00000166897	22	37764000	37823505	protein_coding
ENSG00000100918	0.556774	5.3631	4.87783	9.32175e-05	0.00357781	1.32844	REC8	ENSG00000100918	14	24641062	24649463	protein_coding
ENSG00000148180	-0.437112	7.2224	-4.94568	7.97793e-05	0.00316574	1.31115	GSN	ENSG00000148180	9	123970072	124095121	protein_coding
ENSG00000166165	-0.579802	6.92985	-4.93256	8.22146e-05	0.00321916	1.30683	CKB	ENSG00000166165	14	103985996	103989448	protein_coding
ENSG00000109107	-0.807221	5.66139	-4.87057	9.47841e-05	0.00359238	1.29837	ALDOC	ENSG00000109107	17	26900133	26904282	protein_coding
ENSG00000163377	-1.41661	2.07861	-4.85931	9.72685e-05	0.00366536	1.29165	FAM19A4	ENSG00000163377	3	68780917	68981761	protein_coding
ENSG00000119630	-1.44918	2.55856	-4.80939	0.000109103	0.00394539	1.28656	PGF	ENSG00000119630	14	75408537	75422487	protein_coding
ENSG00000160948	-0.492112	4.71523	-4.81143	0.000108592	0.00393896	1.2702	VPS28	ENSG00000160948	8	145649000	145653931	protein_coding
ENSG00000083168	0.468611	5.30259	4.84571	0.000100357	0.00373762	1.26362	KAT6A	ENSG00000083168	8	41786997	41909508	protein_coding
ENSG00000196428	0.456153	5.56521	4.85119	9.91015e-05	0.00370847	1.24601	TSC22D2	ENSG00000196428	3	150126122	150184218	protein_coding
ENSG00000147872	-0.785979	4.71633	-4.79434	0.000112949	0.00401087	1.24361	PLIN2	ENSG00000147872	9	19108373	19149288	protein_coding
ENSG00000184697	-0.911583	3.91563	-4.75349	0.000124099	0.00423065	1.23344	CLDN6	ENSG00000184697	16	3064713	3070072	protein_coding
ENSG00000101670	-1.19013	3.54937	-4.73759	0.000128732	0.00430017	1.2193	LIPG	ENSG00000101670	18	47087069	47119272	protein_coding
ENSG00000168785	0.348361	6.58578	4.88093	9.25555e-05	0.00356504	1.21205	TSPAN5	ENSG00000168785	4	99391518	99579780	protein_coding
ENSG00000178567	0.513039	4.84982	4.79944	0.000111632	0.00398805	1.21133	EPM2AIP1	ENSG00000178567	3	37027357	37034795	protein_coding
ENSG00000099917	-0.903225	3.27156	-4.72996	0.000131018	0.00433973	1.20422	MED15	ENSG00000099917	22	20850200	20941919	protein_coding
ENSG00000164116	0.49889	6.53759	4.8719	9.44951e-05	0.00359238	1.1955	GUCY1A3	ENSG00000164116	4	156587863	156653501	protein_coding
ENSG00000145734	0.603006	4.71165	4.78425	0.000115606	0.00405651	1.19369	BDP1	ENSG00000145734	5	70751442	70863649	protein_coding
ENSG00000183741	0.569309	5.18531	4.80636	0.000109867	0.00396089	1.18785	CBX6	ENSG00000183741	22	39257455	39268319	protein_coding
ENSG00000183696	-1.33154	3.8599	-4.72445	0.000132693	0.00437074	1.184	UPP1	ENSG00000183696	7	48128225	48148330	protein_coding
ENSG00000115604	1.00507	2.36905	4.7324	0.000130283	0.00433972	1.16999	IL18R1	ENSG00000115604	2	102927989	103015218	protein_coding
ENSG00000134240	-1.20969	2.26271	-4.76033	0.000122156	0.00422367	1.15033	HMGCS2	ENSG00000134240	1	120290619	120311528	protein_coding
ENSG00000065809	0.491486	6.05435	4.82693	0.000104788	0.00384782	1.13934	FAM107B	ENSG00000065809	10	14560556	14816896	protein_coding
ENSG00000110321	0.322527	9.08614	4.92637	8.33909e-05	0.00325445	1.13723	EIF4G2	ENSG00000110321	11	10818597	10830657	protein_coding
ENSG00000139514	0.576187	4.58797	4.75082	0.000124865	0.00423065	1.13311	SLC7A1	ENSG00000139514	13	30083547	30169825	protein_coding
ENSG00000118200	0.444968	5.6215	4.7997	0.000111565	0.00398805	1.12341	CAMSAP2	ENSG00000118200	1	200708686	200829832	protein_coding
ENSG00000035928	0.436122	5.42268	4.78892	0.000114368	0.00403943	1.12159	RFC1	ENSG00000035928	4	39289076	39367995	protein_coding
ENSG00000127948	-0.404956	5.16708	-4.76123	0.000121903	0.00422367	1.10172	POR	ENSG00000127948	7	75528518	75616173	protein_coding
ENSG00000064651	0.503994	4.89292	4.75221	0.000124465	0.00423065	1.10092	SLC12A2	ENSG00000064651	5	127419458	127525380	protein_coding
ENSG00000161217	0.444906	4.82195	4.74815	0.000125633	0.00423252	1.10041	PCYT1A	ENSG00000161217	3	195941093	196014828	protein_coding
ENSG00000164929	-0.603341	3.78298	-4.69073	0.000143436	0.00458415	1.09777	BAALC	ENSG00000164929	8	104152938	104242533	protein_coding
ENSG00000111885	0.442201	8.02484	4.87655	9.3492e-05	0.00357781	1.09277	MAN1A1	ENSG00000111885	6	119498374	119670926	protein_coding
ENSG00000165637	-0.284727	7.09963	-4.83925	0.000101861	0.00376408	1.07686	VDAC2	ENSG00000165637	10	76969912	76991206	protein_coding
ENSG00000123200	0.457795	4.69836	4.73004	0.000130995	0.00433973	1.07448	ZC3H13	ENSG00000123200	13	46528600	46626894	protein_coding
ENSG00000104447	0.614853	4.27724	4.70858	0.000137645	0.00445474	1.07383	TRPS1	ENSG00000104447	8	116420724	116821899	protein_coding
ENSG00000116857	-0.361523	5.6283	-4.76958	0.000119579	0.00417115	1.06474	TMEM9	ENSG00000116857	1	201103900	201140702	protein_coding
ENSG00000107611	-1.18903	3.7307	-4.6667	0.000151624	0.00475583	1.05936	CUBN	ENSG00000107611	10	16865963	17171830	protein_coding
ENSG00000114127	0.49664	5.21004	4.74958	0.00012522	0.00423065	1.0572	XRN1	ENSG00000114127	3	142025449	142166904	protein_coding
ENSG00000196914	0.408612	6.30349	4.79946	0.000111626	0.00398805	1.05266	ARHGEF12	ENSG00000196914	11	120207787	120360645	protein_coding
ENSG00000005100	0.585109	3.64319	4.66957	0.00015062	0.00473693	1.04949	DHX33	ENSG00000005100	17	5344232	5372380	protein_coding
ENSG00000163840	0.60607	3.98025	4.68293	0.000146041	0.00461747	1.0487	DTX3L	ENSG00000163840	3	122283085	122294050	protein_coding
ENSG00000144824	0.489417	6.02833	4.78556	0.000115256	0.00405625	1.04794	PHLDB2	ENSG00000144824	3	111451344	111695364	protein_coding
ENSG00000113249	-1.58127	1.13449	-4.81284	0.000108239	0.00393825	1.04428	HAVCR1	ENSG00000113249	5	156456424	156486130	protein_coding
ENSG00000111371	0.403421	6.15121	4.78866	0.000114436	0.00403943	1.04299	SLC38A1	ENSG00000111371	12	46576846	46663800	protein_coding
ENSG00000171560	-0.644035	7.3148	-4.82904	0.000104281	0.0038415	1.03953	FGA	ENSG00000171560	4	155504278	155511918	protein_coding
ENSG00000183580	0.668898	3.33512	4.65535	0.000155653	0.00484368	1.03759	FBXL7	ENSG00000183580	5	15500305	15939900	protein_coding
ENSG00000116747	0.397892	6.44537	4.79781	0.000112052	0.003991	1.03541	TROVE2	ENSG00000116747	1	193028552	193060907	protein_coding
ENSG00000163939	0.364157	5.62296	4.75897	0.00012254	0.00422458	1.03147	PBRM1	ENSG00000163939	3	52579368	52719933	protein_coding
ENSG00000124610	1.25867	4.20846	4.68384	0.000145736	0.00461747	1.02729	HIST1H1A	ENSG00000124610	6	26017260	26018040	protein_coding
ENSG00000134757	0.803955	3.11152	4.6449	0.000159458	0.00490303	1.02247	DSG3	ENSG00000134757	18	29027758	29058665	protein_coding
ENSG00000184207	-0.829632	2.99857	-4.64442	0.000159634	0.00490303	1.01826	PGP	ENSG00000184207	16	2261998	2264808	protein_coding
ENSG00000204381	-1.51587	1.54993	-4.76074	0.000122041	0.00422367	1.01289	LAYN	ENSG00000204381	11	111411005	111432264	protein_coding
ENSG00000120306	-0.646882	4.10123	-4.65346	0.000156335	0.00485212	0.991227	CYSTM1	ENSG00000120306	5	139554227	139661637	protein_coding
ENSG00000250479	-1.01376	3.31015	-4.62752	0.000165997	0.00498201	0.986872	CHCHD10	ENSG00000250479	22	24108021	24110630	protein_coding
ENSG00000102996	-0.55622	4.8143	-4.68574	0.000145096	0.00461747	0.981458	MMP15	ENSG00000102996	16	58059470	58080805	protein_coding
ENSG00000119596	0.535121	4.26146	4.65999	0.000153993	0.00480465	0.968699	YLPM1	ENSG00000119596	14	75230069	75322244	protein_coding
ENSG00000171766	-0.897496	2.86663	-4.61988	0.000168956	0.00501987	0.959524	GATM	ENSG00000171766	15	45653322	45694525	protein_coding
ENSG00000002586	-0.413068	6.27093	-4.75191	0.000124552	0.00423065	0.954838	CD99	ENSG00000002586	X	2609220	2659350	protein_coding
ENSG00000174437	0.368065	6.18472	4.75009	0.000125074	0.00423065	0.951976	ATP2A2	ENSG00000174437	12	110718561	110788898	protein_coding
ENSG00000156052	0.374493	6.01566	4.74163	0.000127539	0.00428452	0.94974	GNAQ	ENSG00000156052	9	80331003	80646374	protein_coding
ENSG00000156802	0.406121	5.6055	4.72114	0.00013371	0.0043752	0.947456	ATAD2	ENSG00000156802	8	124332090	124428590	protein_coding
ENSG00000101076	-1.42933	3.24627	-4.60884	0.00017333	0.0051113	0.945797	HNF4A	ENSG00000101076	20	42984340	43061485	protein_coding
ENSG00000183150	-1.341	1.63403	-4.7022	0.000139686	0.00448855	0.919375	GPR19	ENSG00000183150	12	12813825	12849141	protein_coding
ENSG00000141738	-2.76616	1.46952	-4.70665	0.000138257	0.00445474	0.915624	GRB7	ENSG00000141738	17	37894180	37903544	protein_coding
ENSG00000163785	0.399605	6.8058	4.75757	0.000122937	0.00422596	0.911424	RYK	ENSG00000163785	3	133784147	133969689	protein_coding
ENSG00000099904	-0.832695	2.68448	-4.60194	0.00017612	0.00511699	0.908825	ZDHHC8	ENSG00000099904	22	20116979	20135530	protein_coding
ENSG00000101911	0.46908	4.51991	4.64257	0.000160319	0.00490602	0.8999	PRPS2	ENSG00000101911	X	12809474	12842341	protein_coding
ENSG00000147257	-0.789576	7.76818	-4.7747	0.000118176	0.0041344	0.882902	GPC3	ENSG00000147257	X	132669773	133119922	protein_coding
ENSG00000245848	-0.886604	2.9729	-4.57766	0.0001863	0.00528906	0.877362	CEBPA	ENSG00000245848	19	33790840	33793470	protein_coding
ENSG00000108510	0.41092	5.98322	4.70714	0.000138101	0.00445474	0.87452	MED13	ENSG00000108510	17	60019966	60142643	protein_coding
ENSG00000167680	-0.578829	4.17643	-4.60354	0.000175468	0.00511699	0.870872	SEMA6B	ENSG00000167680	19	4542600	4559820	protein_coding
ENSG00000054118	0.337924	6.33139	4.7204	0.000133938	0.0043752	0.870136	THRAP3	ENSG00000054118	1	36690017	36770958	protein_coding
ENSG00000165092	-1.23404	3.84	-4.58229	0.000184316	0.00528906	0.869607	ALDH1A1	ENSG00000165092	9	75515578	75695358	protein_coding
ENSG00000146463	0.383213	6.22829	4.71464	0.000135733	0.00442159	0.866806	ZMYM4	ENSG00000146463	1	35734568	35887659	protein_coding
ENSG00000134363	0.526452	6.93199	4.73943	0.000128186	0.00429403	0.859433	FST	ENSG00000134363	5	52776239	52782964	protein_coding
ENSG00000163947	0.510262	5.94978	4.69806	0.000141029	0.00451942	0.857008	ARHGEF3	ENSG00000163947	3	56761446	57113357	protein_coding
ENSG00000121966	-1.18951	2.65884	-4.57871	0.00018585	0.00528906	0.852978	CXCR4	ENSG00000121966	2	136871919	136875735	protein_coding
ENSG00000173517	0.591989	4.8737	4.6397	0.000161387	0.00490602	0.84985	PEAK1	ENSG00000173517	15	77400471	77712486	protein_coding
ENSG00000153827	0.408816	6.6566	4.72307	0.000133116	0.00437249	0.845641	TRIP12	ENSG00000153827	2	230628554	230787955	protein_coding
ENSG00000176340	-0.387771	6.47658	-4.70951	0.000137348	0.00445474	0.837478	COX8A	ENSG00000176340	11	63742079	63744015	protein_coding
ENSG00000143578	-0.829519	3.01364	-4.55483	0.000196419	0.00547071	0.831138	CREB3L4	ENSG00000143578	1	153940010	153946839	protein_coding
ENSG00000008441	1.03516	2.85233	4.55337	0.000197084	0.00547071	0.829678	NFIX	ENSG00000008441	19	13106422	13209610	protein_coding
ENSG00000196683	-0.336778	7.12088	-4.72846	0.000131471	0.00434257	0.822447	TOMM7	ENSG00000196683	7	22852251	22862470	protein_coding
ENSG00000134852	0.51544	4.62054	4.61082	0.000172535	0.00510057	0.816236	CLOCK	ENSG00000134852	4	56294070	56413305	protein_coding
ENSG00000108272	-0.8567	2.64576	-4.55622	0.000195784	0.00547071	0.812715	DHRS11	ENSG00000108272	17	34948228	34957235	protein_coding
ENSG00000007255	-0.606983	3.82927	-4.5605	0.000193853	0.00546202	0.811639	TRAPPC6A	ENSG00000007255	19	45666186	45681495	protein_coding
ENSG00000166446	0.806414	3.09897	4.54471	0.000201079	0.00554257	0.808476	CDYL2	ENSG00000166446	16	80631803	80838226	protein_coding
ENSG00000224957	1.80608	1.49184	4.63308	0.000163876	0.00494793	0.805684	AC090044.1	ENSG00000224957	3	577914	887698	lincRNA
ENSG00000115738	-0.414204	5.96911	-4.66957	0.000150619	0.00473693	0.800188	ID2	ENSG00000115738	2	8818975	8824583	protein_coding
ENSG00000080503	0.44966	5.27786	4.63897	0.000161658	0.00490602	0.799553	SMARCA2	ENSG00000080503	9	2015342	2193624	protein_coding
ENSG00000119535	-1.08462	2.16395	-4.58937	0.00018132	0.00524231	0.799383	CSF3R	ENSG00000119535	1	36931644	36948879	protein_coding
ENSG00000163848	0.392107	5.52049	4.65053	0.000157396	0.00486693	0.797066	ZNF148	ENSG00000163848	3	124944405	125094198	protein_coding
ENSG00000165219	0.380359	5.52123	4.64987	0.000157635	0.00486693	0.795545	GAPVD1	ENSG00000165219	9	128024073	128129486	protein_coding
ENSG00000080603	0.685081	3.73071	4.55367	0.000196947	0.00547071	0.788295	SRCAP	ENSG00000080603	16	30709530	30755602	protein_coding
ENSG00000122971	-0.692419	3.02059	-4.53132	0.000207416	0.00567752	0.78266	ACADS	ENSG00000122971	12	121163538	121177811	protein_coding
ENSG00000132589	-0.414447	5.24674	-4.62189	0.000168172	0.00500916	0.778069	FLOT2	ENSG00000132589	17	27206353	27224697	protein_coding
ENSG00000187079	0.488127	6.48977	4.68408	0.000145654	0.00461747	0.771709	TEAD1	ENSG00000187079	11	12695969	12966298	protein_coding
ENSG00000173706	0.668896	4.43943	4.5803	0.000185167	0.00528906	0.76916	HEG1	ENSG00000173706	3	124684554	124774802	protein_coding
ENSG00000125827	0.428527	6.08753	4.66332	0.000152812	0.00478042	0.763801	TMX4	ENSG00000125827	20	7957995	8000476	protein_coding
ENSG00000073060	-0.918135	3.06102	-4.51722	0.000214306	0.00582569	0.751873	SCARB1	ENSG00000073060	12	125261402	125367214	protein_coding
ENSG00000011295	-0.410129	5.11086	-4.60212	0.000176044	0.00511699	0.749583	TTC19	ENSG00000011295	17	15902694	15948329	protein_coding
ENSG00000157404	-1.45771	2.37385	-4.54829	0.000199419	0.00552255	0.74764	KIT	ENSG00000157404	4	55524085	55606881	protein_coding
ENSG00000112218	0.733062	2.93847	4.51177	0.000217031	0.00583271	0.741466	GPR63	ENSG00000112218	6	97242002	97285353	protein_coding
ENSG00000002587	0.606784	4.31627	4.55756	0.000195178	0.00547071	0.733641	HS3ST1	ENSG00000002587	4	11394774	11431389	protein_coding
ENSG00000130829	-0.933115	3.5265	-4.50974	0.000218056	0.00584695	0.729684	DUSP9	ENSG00000130829	X	152907946	152916781	protein_coding
ENSG00000134765	0.984475	2.71422	4.50561	0.000220156	0.00586952	0.72685	DSC1	ENSG00000134765	18	28709199	28742819	protein_coding
ENSG00000198099	-2.16071	1.0715	-4.63269	0.000164025	0.00494793	0.726659	ADH4	ENSG00000198099	4	100044808	100078949	protein_coding
ENSG00000134138	0.424577	5.89661	4.62959	0.000165206	0.00497091	0.70711	MEIS2	ENSG00000134138	15	37181406	37393504	protein_coding
ENSG00000055609	0.481187	5.53209	4.60638	0.000174318	0.00511492	0.695045	KMT2C	ENSG00000055609	7	151832010	152133090	protein_coding
ENSG00000213949	0.488514	5.56193	4.60767	0.000173799	0.00511238	0.694604	ITGA1	ENSG00000213949	5	52083730	52255040	protein_coding
ENSG00000133315	-0.764038	2.86676	-4.4865	0.000230137	0.00604883	0.683511	MACROD1	ENSG00000133315	11	63766030	63933578	protein_coding
ENSG00000073614	0.441863	5.97379	4.62201	0.000168128	0.00500916	0.681509	KDM5A	ENSG00000073614	12	389295	498620	protein_coding
ENSG00000115919	-1.16952	1.65265	-4.56275	0.000192847	0.00545553	0.664101	KYNU	ENSG00000115919	2	143635067	143799890	protein_coding
ENSG00000260432	0.927645	2.51317	4.46941	0.000239444	0.00623663	0.643204	RP11-297M9.2	ENSG00000260432	16	9847272	9851895	lincRNA
ENSG00000143839	-1.60011	2.56047	-4.48649	0.000230141	0.00604883	0.642824	REN	ENSG00000143839	1	204123944	204135465	protein_coding
ENSG00000079739	-0.424067	5.82079	-4.59246	0.000180025	0.00521765	0.641509	PGM1	ENSG00000079739	1	64058947	64125916	protein_coding
ENSG00000157399	-1.03038	2.71391	-4.47171	0.000238171	0.00621716	0.638847	ARSE	ENSG00000157399	X	2852699	2886286	protein_coding
ENSG00000149809	-0.477	4.44015	-4.5119	0.00021697	0.00583271	0.6342	TM7SF2	ENSG00000149809	11	64879317	64883856	protein_coding
ENSG00000099282	-0.6461	4.44134	-4.50516	0.000220386	0.00586952	0.626278	TSPAN15	ENSG00000099282	10	71211229	71267425	protein_coding
ENSG00000106049	-0.528093	4.88362	-4.52916	0.000208459	0.00569291	0.619639	HIBADH	ENSG00000106049	7	27565061	27702614	protein_coding
ENSG00000086758	0.422847	7.04229	4.63858	0.000161805	0.00490602	0.61953	HUWE1	ENSG00000086758	X	53559057	53713673	protein_coding
ENSG00000137491	-1.04356	2.91463	-4.45561	0.000247237	0.00634171	0.619404	SLCO2B1	ENSG00000137491	11	74811608	74917594	protein_coding
ENSG00000125845	-0.808918	4.23719	-4.48868	0.000228972	0.00604883	0.618986	BMP2	ENSG00000125845	20	6748311	6760927	protein_coding
ENSG00000116147	0.903744	2.61865	4.43976	0.000256506	0.00646734	0.586326	TNR	ENSG00000116147	1	175284330	175712906	protein_coding
ENSG00000197694	0.362623	6.92057	4.61668	0.000170213	0.00504453	0.579421	SPTAN1	ENSG00000197694	9	131314866	131395941	protein_coding
ENSG00000110074	-0.501325	3.81673	-4.45387	0.00024824	0.00634171	0.577261	FOXRED1	ENSG00000110074	11	126138950	126148026	protein_coding
ENSG00000108830	-0.913457	3.15951	-4.43022	0.000262248	0.00652552	0.568493	RND2	ENSG00000108830	17	41177258	41184057	protein_coding
ENSG00000128011	0.748538	2.27284	4.44029	0.000256189	0.00646734	0.564647	LRFN1	ENSG00000128011	19	39797208	39805976	protein_coding
ENSG00000130707	-0.754801	4.64658	-4.48244	0.000232314	0.00607769	0.552108	ASS1	ENSG00000130707	9	133320316	133376661	protein_coding
ENSG00000124575	0.43515	8.00063	4.63891	0.00016168	0.00490602	0.549282	HIST1H1D	ENSG00000124575	6	26234440	26235216	protein_coding
ENSG00000130520	-0.380315	6.40833	-4.5784	0.000185984	0.00528906	0.544829	LSM4	ENSG00000130520	19	18417040	18434084	protein_coding
ENSG00000106537	-0.334287	5.60531	-4.53316	0.000206534	0.00566652	0.53019	TSPAN13	ENSG00000106537	7	16793160	16824161	protein_coding
ENSG00000180210	-1.16734	3.34429	-4.4056	0.000277682	0.00679832	0.514051	F2	ENSG00000180210	11	46740730	46761056	protein_coding
ENSG00000108479	-0.640728	3.61547	-4.41487	0.000271768	0.00669513	0.512208	GALK1	ENSG00000108479	17	73747675	73761792	protein_coding
ENSG00000107290	0.34374	5.67528	4.52339	0.000211266	0.00575627	0.490451	SETX	ENSG00000107290	9	135136743	135230372	protein_coding
ENSG00000049860	-0.376943	5.70611	-4.51606	0.000214884	0.0058278	0.48033	HEXB	ENSG00000049860	5	73935848	74018472	protein_coding
ENSG00000160551	0.367335	6.51145	4.557	0.000195431	0.00547071	0.479496	TAOK1	ENSG00000160551	17	27717482	27878922	protein_coding
ENSG00000156011	0.362054	5.71023	4.51321	0.000216308	0.00583271	0.463136	PSD3	ENSG00000156011	8	18384811	18942240	protein_coding
ENSG00000253729	0.362993	7.27788	4.57717	0.000186515	0.00528906	0.460153	PRKDC	ENSG00000253729	8	48685669	48872743	protein_coding
ENSG00000189043	-0.330503	7.49243	-4.58227	0.000184325	0.00528906	0.458166	NDUFA4	ENSG00000189043	7	10971578	10979883	protein_coding
ENSG00000128567	0.56551	8.95879	4.62564	0.000166722	0.00499109	0.45371	PODXL	ENSG00000128567	7	131185021	131242976	protein_coding
ENSG00000183853	0.384618	6.55753	4.54641	0.00020029	0.0055337	0.450814	KIRREL	ENSG00000183853	1	157963063	158070052	protein_coding
ENSG00000173531	-1.22597	3.37316	-4.37573	0.000297643	0.00711036	0.450742	MST1	ENSG00000173531	3	49721380	49726934	protein_coding
ENSG00000129925	-0.469815	4.97054	-4.45853	0.000245567	0.00632643	0.447021	TMEM8A	ENSG00000129925	16	420773	437113	protein_coding
ENSG00000127184	-0.333275	7.75341	-4.58324	0.000183911	0.00528906	0.441345	COX7C	ENSG00000127184	5	85913721	85916779	protein_coding
ENSG00000177888	0.506261	4.53589	4.43459	0.000259599	0.0065168	0.431598	ZBTB41	ENSG00000177888	1	197122810	197169672	protein_coding
ENSG00000108294	-0.418855	5.95474	-4.50629	0.000219811	0.00586952	0.430037	PSMB3	ENSG00000108294	17	36908989	36920484	protein_coding
ENSG00000089472	-0.426225	5.27663	-4.46737	0.000240578	0.00625239	0.424962	HEPH	ENSG00000089472	X	65382391	65488709	protein_coding
ENSG00000167969	-0.493152	5.64493	-4.48524	0.000230808	0.00605167	0.419856	ECI1	ENSG00000167969	16	2289396	2302301	protein_coding
ENSG00000104872	-0.421245	4.62945	-4.42575	0.000264987	0.00656911	0.41799	PIH1D1	ENSG00000104872	19	49949555	49956754	protein_coding
ENSG00000163597	0.344268	7.33869	4.56018	0.000194	0.00546202	0.416525	SNHG16	ENSG00000163597	17	74553848	74561430	processed_transcript
ENSG00000178445	-0.766585	4.02532	-4.38571	0.000290819	0.00700394	0.408672	GLDC	ENSG00000178445	9	6532464	6645650	protein_coding
ENSG00000167434	-1.298	2.13839	-4.39131	0.00028706	0.00697669	0.404289	CA4	ENSG00000167434	17	58227297	58248260	protein_coding
ENSG00000123689	-2.00856	1.86675	-4.4162	0.000270926	0.0066883	0.402981	G0S2	ENSG00000123689	1	209848765	209849733	protein_coding
ENSG00000128573	0.832619	1.86978	4.38473	0.000291479	0.00700556	0.400661	FOXP2	ENSG00000128573	7	113726382	114333827	protein_coding
ENSG00000062725	0.410372	6.0701	4.50214	0.000221936	0.00589751	0.398069	APPBP2	ENSG00000062725	17	58520520	58603580	protein_coding
ENSG00000128294	-0.971892	3.24507	-4.34881	0.000316864	0.00747887	0.395706	TPST2	ENSG00000128294	22	26921458	26992681	protein_coding
ENSG00000139793	0.428219	5.84716	4.48655	0.000230106	0.00604883	0.38666	MBNL2	ENSG00000139793	13	97873688	98046374	protein_coding
ENSG00000127022	0.2527	9.26446	4.6026	0.000175848	0.00511699	0.381209	CANX	ENSG00000127022	5	179105629	179157926	protein_coding
ENSG00000149115	0.41832	5.25218	4.4491	0.000251003	0.0063778	0.372972	TNKS1BP1	ENSG00000149115	11	57067112	57092426	protein_coding
ENSG00000176273	-0.652699	3.19452	-4.33737	0.000325405	0.00760417	0.368724	SLC35G1	ENSG00000176273	10	95653730	95715819	protein_coding
ENSG00000126218	-1.18846	2.92105	-4.3326	0.000329031	0.00763301	0.36163	F10	ENSG00000126218	13	113777128	113803843	protein_coding
ENSG00000078808	-0.337102	5.84048	-4.46212	0.00024353	0.0063014	0.340559	SDF4	ENSG00000078808	1	1152288	1167411	protein_coding
ENSG00000061676	0.424003	7.74872	4.53827	0.000204103	0.00561282	0.33581	NCKAP1	ENSG00000061676	2	183773843	183903586	protein_coding
ENSG00000214253	-0.363357	5.40655	-4.43454	0.00025963	0.0065168	0.332168	FIS1	ENSG00000214253	7	100882739	100895597	protein_coding
ENSG00000078725	0.498176	4.52838	4.38807	0.000289226	0.00698642	0.328126	BRINP1	ENSG00000078725	9	121915736	122131745	protein_coding
ENSG00000139324	0.342387	5.86144	4.46105	0.000244132	0.0063032	0.327258	TMTC3	ENSG00000139324	12	88536073	88593664	protein_coding
ENSG00000174721	-1.23578	2.61789	-4.32186	0.000337354	0.00775361	0.32388	FGFBP3	ENSG00000174721	10	93666346	93669240	protein_coding
ENSG00000184702	-0.964356	2.53909	-4.32144	0.000337684	0.00775361	0.318395	2020-09-05	ENSG00000184702	22	19701987	19712295	protein_coding
ENSG00000176171	-0.569791	5.91903	-4.45439	0.000247938	0.00634171	0.317443	BNIP3	ENSG00000176171	10	133781578	133795435	protein_coding
ENSG00000166582	-0.515951	4.2443	-4.3562	0.000311466	0.00739576	0.313804	CENPV	ENSG00000166582	17	16245848	16256970	protein_coding
ENSG00000151422	0.484205	5.38363	4.42987	0.000262465	0.00652552	0.312162	FER	ENSG00000151422	5	108083523	108532542	protein_coding
ENSG00000145242	0.712684	3.22026	4.31571	0.000342212	0.00776951	0.309975	EPHA5	ENSG00000145242	4	66185281	66536213	protein_coding
ENSG00000262944	0.597889	3.55152	4.32799	0.000332581	0.0076812	0.309958	RP11-473I1.9	ENSG00000262944	16	9198705	9200618	sense_intronic
ENSG00000133059	0.565956	4.70415	4.39002	0.000287918	0.00697669	0.308593	DSTYK	ENSG00000133059	1	205111632	205180727	protein_coding
ENSG00000153113	0.45083	6.15488	4.46502	0.000241896	0.00627286	0.304395	CAST	ENSG00000153113	5	95860971	96115299	protein_coding
ENSG00000204186	0.510467	4.98434	4.40311	0.000279295	0.00682369	0.302273	ZDBF2	ENSG00000204186	2	207139387	207179148	protein_coding
ENSG00000135387	0.271562	7.61618	4.51509	0.00021537	0.0058278	0.292405	CAPRIN1	ENSG00000135387	11	34073230	34122703	protein_coding
ENSG00000159217	0.301985	6.80807	4.4864	0.000230188	0.00604883	0.290716	IGF2BP1	ENSG00000159217	17	47074774	47133012	protein_coding
ENSG00000111671	-1.17881	2.34869	-4.31837	0.000340107	0.00776402	0.285272	SPSB2	ENSG00000111671	12	6980099	6998522	protein_coding
ENSG00000139971	0.612838	4.26881	4.35024	0.00031581	0.00746891	0.277045	C14orf37	ENSG00000139971	14	58466453	58764857	protein_coding
ENSG00000162817	-0.639433	2.99157	-4.29196	0.000361653	0.00798996	0.276865	C1orf115	ENSG00000162817	1	220863187	220872499	protein_coding
ENSG00000138308	-2.10134	1.50289	-4.36574	0.000304634	0.00724808	0.267395	PLA2G12B	ENSG00000138308	10	74694928	74714536	protein_coding
ENSG00000155506	0.397162	6.11113	4.44447	0.000253714	0.00642433	0.262264	LARP1	ENSG00000155506	5	154092462	154197167	protein_coding
ENSG00000163686	-1.04211	2.0844	-4.31558	0.000342318	0.00776951	0.258894	ABHD6	ENSG00000163686	3	58223233	58281420	protein_coding
ENSG00000148730	0.372115	6.48097	4.45307	0.0002487	0.00634171	0.244545	EIF4EBP2	ENSG00000148730	10	72164135	72188374	protein_coding
ENSG00000100731	0.411986	5.57976	4.4079	0.000276205	0.00678508	0.23857	PCNX	ENSG00000100731	14	71374122	71582099	protein_coding
ENSG00000138604	0.472933	4.35038	4.33558	0.000326761	0.00760619	0.234641	GLCE	ENSG00000138604	15	69452923	69564556	protein_coding
ENSG00000165417	0.394357	5.13102	4.37916	0.000295275	0.00708241	0.229919	GTF2A1	ENSG00000165417	14	81641796	81687721	protein_coding
ENSG00000112304	-0.458405	4.35296	-4.32018	0.000338677	0.00775805	0.217193	ACOT13	ENSG00000112304	6	24667263	24705293	protein_coding
ENSG00000103888	0.880684	3.54401	4.2833	0.000369017	0.00806586	0.21215	KIAA1199	ENSG00000103888	15	81071684	81244117	protein_coding
ENSG00000112992	0.294686	6.76277	4.44852	0.000251337	0.0063778	0.207931	NNT	ENSG00000112992	5	43602794	43707507	protein_coding
ENSG00000130313	-0.407413	4.77318	-4.33886	0.000324275	0.00760417	0.202729	PGLS	ENSG00000130313	19	17622438	17632097	protein_coding
ENSG00000086289	-1.24937	1.77395	-4.31033	0.00034652	0.00780496	0.198869	EPDR1	ENSG00000086289	7	37723446	37991543	protein_coding
ENSG00000104154	0.664625	2.85382	4.2547	0.00039441	0.00851076	0.197121	SLC30A4	ENSG00000104154	15	45771809	45815005	protein_coding
ENSG00000129422	-1.00935	2.76441	-4.25294	0.000396031	0.00851466	0.193329	MTUS1	ENSG00000129422	8	17501304	17658426	protein_coding
ENSG00000177674	-0.604812	4.20297	-4.2974	0.000357109	0.00794675	0.189607	AGTRAP	ENSG00000177674	1	11796141	11814859	protein_coding
ENSG00000087088	-0.432017	4.25858	-4.2969	0.00035752	0.00794675	0.178478	BAX	ENSG00000087088	19	49458072	49465055	protein_coding
ENSG00000104549	0.365965	6.68546	4.42952	0.000262676	0.00652552	0.171221	SQLE	ENSG00000104549	8	126010739	126034525	protein_coding
ENSG00000169189	-0.638716	4.61985	-4.30789	0.0003485	0.00781976	0.160635	NSMCE1	ENSG00000169189	16	27236312	27280115	protein_coding
ENSG00000039560	0.472278	5.91589	4.39061	0.000287524	0.00697669	0.159939	RAI14	ENSG00000039560	5	34656342	34832732	protein_coding
ENSG00000174607	-0.843141	2.84676	-4.23491	0.000413	0.00867447	0.157823	UGT8	ENSG00000174607	4	115519611	115599380	protein_coding
ENSG00000164124	-0.654355	3.05236	-4.22618	0.000421479	0.00880629	0.136702	TMEM144	ENSG00000164124	4	159122756	159176563	protein_coding
ENSG00000134982	0.425486	5.15126	4.33832	0.000324682	0.00760417	0.134696	APC	ENSG00000134982	5	112043195	112181936	protein_coding
ENSG00000169744	-0.751792	3.80148	-4.2459	0.000402574	0.00859971	0.128974	LDB2	ENSG00000169744	4	16503164	16900432	protein_coding
ENSG00000196966	0.547487	7.38243	4.43007	0.00026234	0.00652552	0.114277	HIST1H3E	ENSG00000196966	6	26225383	26225844	protein_coding
ENSG00000106853	-0.546382	4.75862	-4.29537	0.000358797	0.00795956	0.112258	PTGR1	ENSG00000106853	9	114312002	114362135	protein_coding
ENSG00000132872	-0.439458	5.03887	-4.31226	0.000344973	0.00779113	0.107736	SYT4	ENSG00000132872	18	40847843	40857615	protein_coding
ENSG00000204356	-0.373887	5.76052	-4.35325	0.000313605	0.00743162	0.103605	NELFE	ENSG00000204356	6	31919864	31926887	protein_coding
ENSG00000250742	0.307759	6.00437	4.36856	0.000302639	0.00721514	0.100662	RP11-834C11.4	ENSG00000250742	12	54519882	54526627	lincRNA
ENSG00000119986	-0.755116	2.377	-4.21161	0.000436026	0.00906152	0.0893397	AVPI1	ENSG00000119986	10	99437181	99447080	protein_coding
ENSG00000058063	0.42817	5.42828	4.33238	0.000329204	0.00763301	0.0853778	ATP11B	ENSG00000058063	3	182511288	182639423	protein_coding
ENSG00000167779	-1.31838	3.20243	-4.1989	0.000449116	0.009279	0.0789871	IGFBP6	ENSG00000167779	12	53491220	53496129	protein_coding
ENSG00000198624	-0.615192	2.96646	-4.19741	0.000450684	0.009279	0.0771256	CCDC69	ENSG00000198624	5	150560613	150603706	protein_coding
ENSG00000121316	-1.00103	2.63955	-4.19937	0.000448623	0.009279	0.0767032	PLBD1	ENSG00000121316	12	14656595	14721283	protein_coding
ENSG00000111897	0.319783	7.58049	4.41881	0.000269292	0.00666188	0.0735819	SERINC1	ENSG00000111897	6	122764499	122792967	protein_coding
ENSG00000016391	-1.13395	1.43185	-4.26541	0.000384704	0.00836237	0.071442	CHDH	ENSG00000016391	3	53846362	53880417	protein_coding
ENSG00000198626	0.879273	2.60052	4.19258	0.000455777	0.009279	0.0690495	RYR2	ENSG00000198626	1	237205505	237997288	protein_coding
ENSG00000083799	0.570007	4.0843	4.24478	0.000403623	0.00859971	0.0658131	CYLD	ENSG00000083799	16	50775961	50835846	protein_coding
ENSG00000115226	-0.764599	2.5826	-4.19318	0.000455139	0.009279	0.0645868	FNDC4	ENSG00000115226	2	27714750	27718112	protein_coding
ENSG00000100503	0.588063	4.44487	4.2588	0.000390661	0.00844527	0.0487347	NIN	ENSG00000100503	14	51186481	51297839	protein_coding
ENSG00000211445	-1.13512	1.5465	-4.24542	0.000403024	0.00859971	0.0486748	GPX3	ENSG00000211445	5	150400124	150408554	protein_coding
ENSG00000204531	-2.80292	4.2815	-4.19873	0.000449293	0.009279	0.048143	POU5F1	ENSG00000204531	6	31132119	31148508	protein_coding
ENSG00000171604	-0.388814	5.40373	-4.30842	0.000348068	0.00781976	0.0468189	CXXC5	ENSG00000171604	5	139026884	139063467	protein_coding
ENSG00000033100	0.355123	5.17367	4.2973	0.000357184	0.00794675	0.0394487	CHPF2	ENSG00000033100	7	150929575	150935908	protein_coding
ENSG00000101773	0.501379	4.24915	4.23811	0.000409934	0.00865022	0.0296095	RBBP8	ENSG00000101773	18	20378224	20606451	protein_coding
ENSG00000009307	0.246367	8.72295	4.43373	0.000260121	0.0065168	0.0274662	CSDE1	ENSG00000009307	1	115259534	115301297	protein_coding
ENSG00000120137	0.330023	7.40299	4.39151	0.000286923	0.00697669	0.0241691	PANK3	ENSG00000120137	5	167975500	168006605	protein_coding
ENSG00000164944	0.396783	6.03637	4.33654	0.000326031	0.00760417	0.0236321	KIAA1429	ENSG00000164944	8	95499921	95565757	protein_coding
ENSG00000130635	0.503629	9.47775	4.45282	0.000248842	0.00634171	0.0215058	COL5A1	ENSG00000130635	9	137533620	137736686	protein_coding
ENSG00000137962	0.526111	5.21954	4.28869	0.000364417	0.00802463	0.0125857	ARHGAP29	ENSG00000137962	1	94614544	94740624	protein_coding
ENSG00000146242	-0.598703	3.80167	-4.19497	0.000453245	0.009279	0.0100559	TPBG	ENSG00000146242	6	83072923	83080545	protein_coding
ENSG00000115053	0.289092	7.52507	4.38766	0.000289501	0.00698642	0.00615187	NCL	ENSG00000115053	2	232318242	232348352	protein_coding
ENSG00000164062	-0.370409	5.84063	-4.31463	0.000343076	0.00777179	0.00523617	APEH	ENSG00000164062	3	49711435	49721396	protein_coding
ENSG00000085224	0.524745	5.25094	4.28676	0.000366052	0.00803072	0.00430889	ATRX	ENSG00000085224	X	76760356	77041702	protein_coding
ENSG00000180447	0.510938	6.47866	4.34626	0.000318742	0.00750823	-0.000135781	GAS1	ENSG00000180447	9	89559279	89562104	protein_coding
ENSG00000140873	0.660397	5.04305	4.27158	0.000379218	0.0082583	-0.00371136	ADAMTS18	ENSG00000140873	16	77281710	77469011	protein_coding
ENSG00000145495	0.382228	5.94945	4.31953	0.000339189	0.00775805	-0.0055281	2020-03-06	ENSG00000145495	5	10353815	10440500	protein_coding
ENSG00000148143	0.51459	5.60958	4.3021	0.00035322	0.00791065	-0.00628884	ZNF462	ENSG00000148143	9	109625378	109775915	protein_coding
ENSG00000106261	0.520639	5.94159	4.31668	0.000341446	0.00776951	-0.0115706	ZKSCAN1	ENSG00000106261	7	99613204	99639312	protein_coding
ENSG00000130811	-0.324156	6.17767	-4.32173	0.000337457	0.00775361	-0.0184335	EIF3G	ENSG00000130811	19	10225693	10230596	protein_coding
ENSG00000149798	-0.617429	3.06183	-4.14964	0.000503705	0.0099938	-0.0264933	CDC42EP2	ENSG00000149798	11	65082289	65089900	protein_coding
ENSG00000179361	-0.682797	3.34615	-4.1549	0.000497574	0.00993888	-0.0306548	ARID3B	ENSG00000179361	15	74833518	74890472	protein_coding
ENSG00000138778	0.87811	2.65402	4.14414	0.000510201	0.010072	-0.0328076	CENPE	ENSG00000138778	4	104026963	104119566	protein_coding
ENSG00000118260	0.368099	5.13327	4.26045	0.000389163	0.0084283	-0.0382109	CREB1	ENSG00000118260	2	208394461	208468155	protein_coding
ENSG00000151789	0.925553	2.35911	4.14275	0.000511861	0.0100808	-0.0390857	ZNF385D	ENSG00000151789	3	21459915	22414812	protein_coding
ENSG00000100354	0.455008	5.62443	4.28761	0.000365337	0.00802994	-0.040681	TNRC6B	ENSG00000100354	22	40440821	40731812	protein_coding
ENSG00000111452	-1.12709	1.96422	-4.16765	0.00048302	0.00973035	-0.0493984	GPR133	ENSG00000111452	12	131438452	131626014	protein_coding
ENSG00000090615	0.4822	5.70765	4.28515	0.000367433	0.00804611	-0.0563094	GOLGA3	ENSG00000090615	12	133345495	133405444	protein_coding
ENSG00000144028	0.336206	6.73703	4.33138	0.000329969	0.00763579	-0.0583325	SNRNP200	ENSG00000144028	2	96940074	96971297	protein_coding
ENSG00000160007	0.522786	5.67429	4.28232	0.00036986	0.00806936	-0.0590292	ARHGAP35	ENSG00000160007	19	47421933	47508334	protein_coding
ENSG00000107863	0.428254	4.92151	4.23764	0.000410383	0.00865022	-0.0624716	ARHGAP21	ENSG00000107863	10	24872538	25012597	protein_coding
ENSG00000100097	-0.753402	5.3991	-4.25331	0.000395688	0.00851466	-0.0663447	LGALS1	ENSG00000100097	22	38071615	38075813	protein_coding
ENSG00000153993	0.661713	2.68525	4.1281	0.000529628	0.0103177	-0.0669445	SEMA3D	ENSG00000153993	7	84624869	84816171	protein_coding
ENSG00000134330	-0.760156	2.65823	-4.12833	0.000529338	0.0103177	-0.0672849	IAH1	ENSG00000134330	2	9613787	9636672	protein_coding
ENSG00000197956	0.919958	3.25206	4.14234	0.00051235	0.0100808	-0.0677289	S100A6	ENSG00000197956	1	153507075	153508720	protein_coding
ENSG00000198258	-0.359226	6.12355	-4.2946	0.000359442	0.00795956	-0.0739839	UBL5	ENSG00000198258	19	9938568	9940791	protein_coding
ENSG00000141431	0.422821	5.20478	4.24922	0.000399473	0.00857308	-0.074244	ASXL3	ENSG00000141431	18	31158579	31331156	protein_coding
ENSG00000149557	-0.463423	5.26767	-4.24502	0.000403396	0.00859971	-0.0754438	FEZ1	ENSG00000149557	11	125315646	125366213	protein_coding
ENSG00000112936	0.899827	3.56483	4.15283	0.000499976	0.00995322	-0.0758099	C7	ENSG00000112936	5	40909354	40983041	protein_coding
ENSG00000236287	0.33245	5.16151	4.24262	0.000405658	0.00860123	-0.0825208	ZBED5	ENSG00000236287	11	10833621	10880343	protein_coding
ENSG00000005810	0.482631	4.8158	4.22139	0.00042621	0.00888877	-0.0852626	MYCBP2	ENSG00000005810	13	77618792	77901185	protein_coding
ENSG00000145908	0.517968	3.69127	4.1533	0.000499436	0.00995322	-0.0881585	ZNF300	ENSG00000145908	5	150273954	150284545	protein_coding
ENSG00000070614	0.362736	5.25632	4.24272	0.00040556	0.00860123	-0.0951825	NDST1	ENSG00000070614	5	149865381	149937773	protein_coding
ENSG00000166710	0.269045	8.58601	4.37623	0.000297294	0.00711036	-0.0958245	B2M	ENSG00000166710	15	45003675	45011075	protein_coding
ENSG00000109572	0.285464	6.68644	4.31192	0.000345247	0.00779113	-0.0981132	CLCN3	ENSG00000109572	4	170533784	170644824	protein_coding
ENSG00000048649	0.477692	4.99466	4.22615	0.00042151	0.00880629	-0.0986572	RSF1	ENSG00000048649	11	77371041	77532063	protein_coding
ENSG00000182165	-0.720797	2.3374	-4.11576	0.000545063	0.0105194	-0.108376	TP53TG1	ENSG00000182165	7	86954541	86974831	lincRNA
ENSG00000197822	-1.00205	3.27039	-4.11418	0.00054707	0.0105243	-0.109966	OCLN	ENSG00000197822	5	68788119	68853931	protein_coding
ENSG00000138134	0.738269	3.10142	4.11574	0.000545086	0.0105194	-0.112932	STAMBPL1	ENSG00000138134	10	90639491	90734910	protein_coding
ENSG00000108679	0.372845	7.65602	4.33744	0.000325347	0.00760417	-0.119193	LGALS3BP	ENSG00000108679	17	76967320	76976191	protein_coding
ENSG00000167780	-1.34229	2.30749	-4.11371	0.000547672	0.0105243	-0.130438	SOAT2	ENSG00000167780	12	53497302	53518322	protein_coding
ENSG00000157778	-0.456244	3.92626	-4.13717	0.000518555	0.010169	-0.132674	PSMG3	ENSG00000157778	7	1606966	1610641	protein_coding
ENSG00000156687	0.570125	3.98238	4.14815	0.000505461	0.0100118	-0.135472	UNC5D	ENSG00000156687	8	35092975	35654068	protein_coding
ENSG00000077232	0.292322	6.80594	4.2986	0.000356108	0.00794675	-0.139681	DNAJC10	ENSG00000077232	2	183580999	183659191	protein_coding
ENSG00000153944	0.393104	5.15495	4.21593	0.000431661	0.0089866	-0.142538	MSI2	ENSG00000153944	17	55333212	55762046	protein_coding
ENSG00000151617	0.607574	4.76086	4.19246	0.000455907	0.009279	-0.143829	EDNRA	ENSG00000151617	4	148402069	148466106	protein_coding
ENSG00000070371	-0.926949	2.06763	-4.11327	0.000548242	0.0105243	-0.145662	CLTCL1	ENSG00000070371	22	19166986	19279239	protein_coding
ENSG00000143869	0.483769	4.10148	4.15023	0.000503021	0.0099938	-0.145956	GDF7	ENSG00000143869	2	20866424	20873418	protein_coding
ENSG00000204392	-0.427491	4.8205	-4.1845	0.000464431	0.00942006	-0.151669	LSM2	ENSG00000204392	6	31765173	31774761	protein_coding
ENSG00000242716	1.47727	1.75557	4.11008	0.00055232	0.0105587	-0.155017	RNA5-8S5	ENSG00000242716	GL000220.1	112025	112177	rRNA
ENSG00000174567	-1.22909	1.57742	-4.1311	0.000525936	0.0102967	-0.165229	GOLT1A	ENSG00000174567	1	204167288	204183220	protein_coding
ENSG00000165156	0.400889	5.05923	4.19717	0.000450927	0.009279	-0.172396	ZHX1	ENSG00000165156	8	124260696	124287781	protein_coding
ENSG00000144619	0.630312	5.01629	4.19458	0.000453658	0.009279	-0.174045	CNTN4	ENSG00000144619	3	2140497	3099645	protein_coding
ENSG00000213977	-0.883479	1.88426	-4.10417	0.000559986	0.010646	-0.180114	TAX1BP3	ENSG00000213977	17	3566196	3571976	protein_coding
ENSG00000165272	-0.874989	3.39061	-4.08576	0.000584512	0.0109886	-0.182021	AQP3	ENSG00000165272	9	33441152	33447609	protein_coding
ENSG00000186377	-1.31324	1.70249	-4.10978	0.000552715	0.0105587	-0.193116	CYP4X1	ENSG00000186377	1	47427036	47516423	protein_coding
ENSG00000081051	-0.726603	11.3638	-4.40733	0.000276567	0.00678508	-0.193479	AFP	ENSG00000081051	4	74296855	74321891	protein_coding
ENSG00000139163	0.321526	6.00862	4.23652	0.000411453	0.00865735	-0.201305	ETNK1	ENSG00000139163	12	22778009	22843599	protein_coding
ENSG00000061987	0.390486	5.33587	4.19526	0.000452939	0.009279	-0.213549	MON2	ENSG00000061987	12	62860597	62991363	protein_coding
ENSG00000048471	0.651994	3.39225	4.07286	0.000602342	0.0111349	-0.231848	SNX29	ENSG00000048471	16	12070594	12668146	protein_coding
ENSG00000179981	0.477991	4.76823	4.14743	0.000506309	0.0100119	-0.24535	TSHZ1	ENSG00000179981	18	72922710	73001905	protein_coding
ENSG00000181885	-1.09153	3.55008	-4.05857	0.000622736	0.011364	-0.24565	CLDN7	ENSG00000181885	17	7163222	7167302	protein_coding
ENSG00000162910	-0.587631	4.28126	-4.10475	0.00055923	0.010646	-0.246796	MRPL55	ENSG00000162910	1	228294380	228297013	protein_coding
ENSG00000179091	-0.440361	5.72795	-4.19685	0.000451264	0.009279	-0.246806	CYC1	ENSG00000179091	8	145149930	145152428	protein_coding
ENSG00000134294	0.335868	7.21369	4.26131	0.000388391	0.00842702	-0.260111	SLC38A2	ENSG00000134294	12	46751972	46766650	protein_coding
ENSG00000185630	0.341981	6.55947	4.23222	0.000415599	0.00871357	-0.268668	PBX1	ENSG00000185630	1	164524821	164868533	protein_coding
ENSG00000184575	0.29236	7.10261	4.24239	0.000405876	0.00860123	-0.294372	XPOT	ENSG00000184575	12	64798130	64844907	protein_coding
ENSG00000101115	-0.993571	3.71654	-4.04262	0.000646304	0.0115753	-0.30078	SALL4	ENSG00000101115	20	50400581	50419059	protein_coding
ENSG00000133106	-0.97184	2.29789	-4.02141	0.000679037	0.0119845	-0.302037	EPSTI1	ENSG00000133106	13	43460524	43566407	protein_coding
ENSG00000137880	-0.60137	3.60183	-4.04083	0.000648999	0.0115753	-0.303413	GCHFR	ENSG00000137880	15	41056218	41059906	protein_coding
ENSG00000146904	-1.44746	1.91305	-4.0414	0.00064815	0.0115753	-0.307464	EPHA1	ENSG00000146904	7	143087382	143105985	protein_coding
ENSG00000221866	0.484462	4.70702	4.11556	0.00054532	0.0105194	-0.307597	PLXNA4	ENSG00000221866	7	131808091	132333447	protein_coding
ENSG00000151240	0.470018	4.39693	4.09153	0.000576711	0.0109041	-0.318384	DIP2C	ENSG00000151240	10	320130	735683	protein_coding
ENSG00000133477	-1.32512	1.6163	-4.0435	0.000644981	0.0115753	-0.328784	FAM83F	ENSG00000133477	22	40390953	40439533	protein_coding
ENSG00000108960	-0.434848	4.19748	-4.06241	0.000617191	0.0112976	-0.336446	MMD	ENSG00000108960	17	53469974	53499353	protein_coding
ENSG00000164684	0.626085	4.45435	4.0872	0.000582554	0.0109693	-0.337239	ZNF704	ENSG00000164684	8	81540686	81787016	protein_coding
ENSG00000115464	0.419085	5.73852	4.16263	0.000488702	0.00981138	-0.339051	USP34	ENSG00000115464	2	61414598	61697904	protein_coding
ENSG00000163032	-0.710906	2.33308	-4.00111	0.000711908	0.0124449	-0.340049	VSNL1	ENSG00000163032	2	17720393	17838285	protein_coding
ENSG00000132466	0.393627	6.32061	4.19024	0.000458271	0.00931109	-0.340745	ANKRD17	ENSG00000132466	4	73939093	74124515	protein_coding
ENSG00000145675	0.433963	4.99408	4.1104	0.000551917	0.0105587	-0.360171	PIK3R1	ENSG00000145675	5	67511548	67597649	protein_coding
ENSG00000171159	-0.588435	4.30755	-4.05484	0.000628168	0.0113928	-0.360994	C9orf16	ENSG00000171159	9	130922539	130926207	protein_coding
ENSG00000204262	0.282199	9.70715	4.29135	0.000362167	0.00798996	-0.365838	COL5A2	ENSG00000204262	2	189896622	190044605	protein_coding
ENSG00000117862	-0.382854	6.09674	-4.16451	0.000486559	0.00978497	-0.367214	TXNDC12	ENSG00000117862	1	52485803	52521843	protein_coding
ENSG00000136531	0.657841	3.4151	4.01128	0.000695245	0.0122084	-0.367724	SCN2A	ENSG00000136531	2	166095912	166248818	protein_coding
ENSG00000183010	-1.3112	2.65266	-3.98413	0.000740624	0.012711	-0.370196	PYCR1	ENSG00000183010	17	79890260	79900288	protein_coding
ENSG00000198964	0.469801	5.93458	4.15824	0.000493724	0.0098954	-0.372238	SGMS1	ENSG00000198964	10	52065360	52384923	protein_coding
ENSG00000170776	0.453669	5.0429	4.10619	0.000557357	0.0106302	-0.376005	AKAP13	ENSG00000170776	15	85923802	86292586	protein_coding
ENSG00000127603	0.427962	6.40157	4.17824	0.000471253	0.00952575	-0.376601	MACF1	ENSG00000127603	1	39546988	39952849	protein_coding
ENSG00000113300	0.418513	4.52845	4.07264	0.000602651	0.0111349	-0.378432	CNOT6	ENSG00000113300	5	179921412	180005405	protein_coding
ENSG00000110628	-0.956643	2.23531	-3.98791	0.000734136	0.0126732	-0.379458	SLC22A18	ENSG00000110628	11	2920951	2946476	protein_coding
ENSG00000112414	-1.00908	1.91868	-4.00076	0.000712493	0.0124449	-0.3814	GPR126	ENSG00000112414	6	142622991	142767403	protein_coding
ENSG00000172915	0.45183	4.34517	4.05721	0.000624705	0.0113648	-0.386849	NBEA	ENSG00000172915	13	35516424	36247159	protein_coding
ENSG00000003402	-1.00833	1.94919	-3.99477	0.000722507	0.0125338	-0.391772	CFLAR	ENSG00000003402	2	201980827	202041410	protein_coding
ENSG00000124749	0.651341	6.45764	4.1738	0.000476149	0.0096083	-0.39272	COL21A1	ENSG00000124749	6	55921388	56258892	protein_coding
ENSG00000137812	0.498166	4.01985	4.03167	0.000662994	0.0117716	-0.397945	CASC5	ENSG00000137812	15	40886218	40956540	protein_coding
ENSG00000163251	-1.34596	3.89661	-4.00088	0.000712289	0.0124449	-0.401956	FZD5	ENSG00000163251	2	208627310	208634287	protein_coding
ENSG00000143847	0.737648	2.02979	3.97303	0.000760016	0.0129498	-0.402315	PPFIA4	ENSG00000143847	1	202995626	203047868	protein_coding
ENSG00000255103	0.696162	2.39681	3.96543	0.000773583	0.013042	-0.404423	KIAA0754	ENSG00000255103	1	39876151	39882154	protein_coding
ENSG00000133135	-0.942433	2.34154	-3.97028	0.000764905	0.0129957	-0.405098	RNF128	ENSG00000133135	X	105937024	106040223	protein_coding
ENSG00000178538	0.632852	3.89913	4.01825	0.000684053	0.012055	-0.412342	CA8	ENSG00000178538	8	61099906	61193971	protein_coding
ENSG00000165349	-1.04479	3.96754	-3.99839	0.000716429	0.0124952	-0.422887	SLC7A3	ENSG00000165349	X	70145432	70150975	protein_coding
ENSG00000213722	-0.385179	5.33805	-4.09482	0.000572314	0.0108455	-0.427308	DDAH2	ENSG00000213722	6	31694815	31698394	protein_coding
ENSG00000172380	0.39006	6.97494	4.17968	0.000469671	0.00951002	-0.427433	GNG12	ENSG00000172380	1	68167149	68299150	protein_coding
ENSG00000178401	0.6872	2.86224	3.95758	0.000787861	0.0131492	-0.43474	DNAJC22	ENSG00000178401	12	49740700	49751309	protein_coding
ENSG00000132821	-0.81183	2.36891	-3.95265	0.000796955	0.0131885	-0.438668	VSTM2L	ENSG00000132821	20	36531499	36573752	protein_coding
ENSG00000144724	0.286772	6.16968	4.13907	0.000516267	0.010141	-0.441154	PTPRG	ENSG00000144724	3	61547243	62283288	protein_coding
ENSG00000117115	-0.945662	1.49642	-3.99	0.000730573	0.0126302	-0.441331	PADI2	ENSG00000117115	1	17393256	17445948	protein_coding
ENSG00000122870	0.650952	2.8233	3.95239	0.000797442	0.0131885	-0.443558	BICC1	ENSG00000122870	10	60272900	60591195	protein_coding
ENSG00000105398	-1.21751	1.55976	-3.98506	0.000739023	0.012711	-0.445231	SULT2A1	ENSG00000105398	19	48373723	48389654	protein_coding
ENSG00000255529	0.380332	5.45586	4.09992	0.000565552	0.0107346	-0.445884	POLR2M	ENSG00000255529	15	57884231	58074960	protein_coding
ENSG00000144357	0.361905	5.18556	4.08368	0.000587355	0.0110246	-0.446118	UBR3	ENSG00000144357	2	170683968	170940641	protein_coding
ENSG00000132475	-0.247242	9.1336	-4.23925	0.000408854	0.00864884	-0.447111	H3F3B	ENSG00000132475	17	73772515	73781974	protein_coding
ENSG00000182326	0.443405	4.40763	4.0339	0.000659568	0.0117284	-0.44875	C1S	ENSG00000182326	12	7096351	7178336	protein_coding
ENSG00000080224	0.515315	3.59687	3.97999	0.000747804	0.0127786	-0.456767	EPHA6	ENSG00000080224	3	96533425	97471304	protein_coding
ENSG00000071054	0.371433	6.12772	4.12835	0.00052931	0.0103177	-0.461465	MAP4K4	ENSG00000071054	2	102313312	102511149	protein_coding
ENSG00000187045	-1.28221	2.24923	-3.94524	0.000810825	0.0133352	-0.4682	TMPRSS6	ENSG00000187045	22	37461476	37505603	protein_coding
ENSG00000114541	0.50033	5.02489	4.05967	0.000621146	0.0113525	-0.478792	FRMD4B	ENSG00000114541	3	69219141	69591734	protein_coding
ENSG00000062282	-1.16594	2.64585	-3.9293	0.000841476	0.0136682	-0.47958	DGAT2	ENSG00000062282	11	75470557	75512579	protein_coding
ENSG00000104964	-0.45081	4.98356	-4.04816	0.000638023	0.0115009	-0.481085	AES	ENSG00000104964	19	3052908	3063105	protein_coding
ENSG00000118785	-2.61361	4.14596	-3.95104	0.000799947	0.0131985	-0.482241	SPP1	ENSG00000118785	4	88896819	88904562	protein_coding
ENSG00000138166	-1.26264	2.54571	-3.92806	0.000843912	0.013689	-0.485436	DUSP5	ENSG00000138166	10	112257596	112271302	protein_coding
ENSG00000095739	-0.322333	7.14033	-4.1573	0.000494808	0.00990034	-0.489385	BAMBI	ENSG00000095739	10	28966271	28971868	protein_coding
ENSG00000196712	0.378248	5.45433	4.07774	0.00059554	0.0111077	-0.495558	NF1	ENSG00000196712	17	29421945	29709134	protein_coding
ENSG00000169710	-0.422427	6.32245	-4.1187	0.00054135	0.0105114	-0.496722	FASN	ENSG00000169710	17	80036214	80056208	protein_coding
ENSG00000137509	-0.458752	6.53633	-4.12584	0.000532423	0.0103551	-0.502443	PRCP	ENSG00000137509	11	82534544	82681626	protein_coding
ENSG00000091138	-1.06306	2.33802	-3.92389	0.000852149	0.0137019	-0.503009	SLC26A3	ENSG00000091138	7	107405912	107443670	protein_coding
ENSG00000112078	0.306026	6.36143	4.11741	0.00054297	0.0105194	-0.511102	KCTD20	ENSG00000112078	6	36410544	36458920	protein_coding
ENSG00000173230	0.525132	4.93135	4.03601	0.000656326	0.0116883	-0.519356	GOLGB1	ENSG00000173230	3	121382046	121468602	protein_coding
ENSG00000083642	0.493467	4.79718	4.02652	0.000670998	0.0118959	-0.521722	PDS5B	ENSG00000083642	13	33160564	33352157	protein_coding
ENSG00000135926	-0.613477	4.24957	-3.97773	0.000751745	0.0128274	-0.524062	TMBIM1	ENSG00000135926	2	219138915	219157309	protein_coding
ENSG00000131100	-0.340426	5.88665	-4.08206	0.000589574	0.0110402	-0.530553	ATP6V1E1	ENSG00000131100	22	18074902	18111584	protein_coding
ENSG00000160917	-0.571341	3.90937	-3.9525	0.000797237	0.0131885	-0.533673	CPSF4	ENSG00000160917	7	99036545	99054994	protein_coding
ENSG00000128607	0.382102	5.52505	4.06383	0.000615148	0.0112777	-0.536435	KLHDC10	ENSG00000128607	7	129710350	129775560	protein_coding
ENSG00000091986	0.494018	5.13774	4.04085	0.000648972	0.0115753	-0.537594	CCDC80	ENSG00000091986	3	112323407	112368377	protein_coding
ENSG00000106804	-0.757373	3.3631	-3.91702	0.000865894	0.0138181	-0.542426	C5	ENSG00000106804	9	123714616	123812554	protein_coding
ENSG00000089057	0.428858	4.09223	3.97082	0.00076394	0.0129957	-0.543102	SLC23A2	ENSG00000089057	20	4833002	4990939	protein_coding
ENSG00000154856	-1.16286	2.50317	-3.89689	0.000907431	0.0142412	-0.548801	APCDD1	ENSG00000154856	18	10454625	10489945	protein_coding
ENSG00000140600	0.534796	4.12708	3.96866	0.000767794	0.0130074	-0.553635	SH3GL3	ENSG00000140600	15	84115980	84287495	protein_coding
ENSG00000133835	-0.435563	6.27551	-4.09015	0.000578567	0.0109116	-0.556391	HSD17B4	ENSG00000133835	5	118788138	118972894	protein_coding
ENSG00000115419	0.443989	5.95962	4.07546	0.000598706	0.011124	-0.563607	GLS	ENSG00000115419	2	191745553	191830278	protein_coding
ENSG00000164307	0.368199	5.96275	4.0748	0.000599633	0.011124	-0.565082	ERAP1	ENSG00000164307	5	96096521	96143803	protein_coding
ENSG00000185664	-1.45863	2.67576	-3.88	0.000943805	0.0145698	-0.581387	PMEL	ENSG00000185664	12	56347889	56367101	protein_coding
ENSG00000152443	0.464079	3.97821	3.94434	0.000812527	0.0133446	-0.586135	ZNF776	ENSG00000152443	19	58258164	58269527	protein_coding
ENSG00000158042	-0.3367	5.65799	-4.04449	0.000643498	0.0115753	-0.586455	MRPL17	ENSG00000158042	11	6702013	6704632	protein_coding
ENSG00000155463	-0.323312	6.22182	-4.07441	0.000600176	0.011124	-0.587992	OXA1L	ENSG00000155463	14	23235731	23241007	protein_coding
ENSG00000164574	0.317995	6.09432	4.07044	0.000605758	0.0111556	-0.589588	GALNT10	ENSG00000164574	5	153570290	153800544	protein_coding
ENSG00000125944	0.277289	6.56219	4.09113	0.00057725	0.0109041	-0.591525	HNRNPR	ENSG00000125944	1	23630264	23670829	protein_coding
ENSG00000023516	0.505831	5.29238	4.0253	0.000672904	0.0119118	-0.593535	AKAP11	ENSG00000023516	13	42846289	42897396	protein_coding
ENSG00000182985	0.409228	6.17535	4.06984	0.0006066	0.0111556	-0.600262	CADM1	ENSG00000182985	11	115039938	115375675	protein_coding
ENSG00000104763	-0.317511	5.97253	-4.05328	0.00063045	0.0114166	-0.607554	ASAH1	ENSG00000104763	8	17913934	17942494	protein_coding
ENSG00000228716	0.458449	4.86914	3.99256	0.000726235	0.0125735	-0.608392	DHFR	ENSG00000228716	5	79922047	79950802	protein_coding
ENSG00000164114	0.44337	3.94649	3.9263	0.000847373	0.0137019	-0.621017	MAP9	ENSG00000164114	4	156263810	156298122	protein_coding
ENSG00000075292	0.338324	5.8156	4.04254	0.000646419	0.0115753	-0.621061	ZNF638	ENSG00000075292	2	71503691	71662199	protein_coding
ENSG00000183495	0.580229	3.86463	3.91944	0.000861027	0.0137776	-0.625651	EP400	ENSG00000183495	12	132434508	132565005	protein_coding
ENSG00000106153	-0.319717	6.79225	-4.08171	0.000590056	0.0110402	-0.630748	CHCHD2	ENSG00000106153	7	56169262	56174269	protein_coding
ENSG00000258441	0.479467	3.74885	3.90929	0.000881612	0.014031	-0.631471	LINC00641	ENSG00000258441	14	21668238	21675059	processed_transcript
ENSG00000083807	-0.914599	2.08813	-3.85908	0.000990887	0.0151386	-0.643202	SLC27A5	ENSG00000083807	19	58990879	59023780	protein_coding
ENSG00000115286	-0.530439	4.23436	-3.92408	0.000851774	0.0137019	-0.646764	NDUFS7	ENSG00000115286	19	1383526	1395583	protein_coding
ENSG00000155816	0.859075	1.65837	3.86483	0.000977707	0.0150148	-0.647724	FMN2	ENSG00000155816	1	240177648	240638489	protein_coding
ENSG00000104728	0.413783	4.09862	3.92365	0.000852616	0.0137019	-0.64838	ARHGEF10	ENSG00000104728	8	1772142	1906807	protein_coding
ENSG00000112511	-0.480216	3.99558	-3.90514	0.000890167	0.0140913	-0.652427	PHF1	ENSG00000112511	6	33378176	33384230	protein_coding
ENSG00000184347	0.567625	6.9786	4.08058	0.000591606	0.0110517	-0.654738	SLIT3	ENSG00000184347	5	168088745	168728133	protein_coding
ENSG00000196865	0.456655	4.72582	3.96082	0.000781942	0.0131156	-0.65875	NHLRC2	ENSG00000196865	10	115614420	115676953	protein_coding
ENSG00000013306	-0.42799	5.41824	-3.99475	0.000722537	0.0125338	-0.663503	SLC25A39	ENSG00000013306	17	42396993	42402238	protein_coding
ENSG00000181274	-1.19175	2.75215	-3.83779	0.00104119	0.0156441	-0.668242	FRAT2	ENSG00000181274	10	99092255	99094458	protein_coding
ENSG00000188186	-0.375159	4.95404	-3.96385	0.000776452	0.013042	-0.669004	LAMTOR4	ENSG00000188186	7	99746530	99753567	protein_coding
ENSG00000176485	-1.77383	2.66441	-3.83888	0.00103856	0.0156246	-0.669173	PLA2G16	ENSG00000176485	11	63340667	63384355	protein_coding
ENSG00000152377	0.435702	4.69157	3.95276	0.000796757	0.0131885	-0.670734	SPOCK1	ENSG00000152377	5	136310987	136934068	protein_coding
ENSG00000177352	-0.497894	3.39996	-3.85998	0.000988808	0.0151263	-0.675475	CCDC71	ENSG00000177352	3	49199968	49203754	protein_coding
ENSG00000123975	-0.38277	5.06386	-3.96482	0.000774683	0.013042	-0.68214	CKS2	ENSG00000123975	9	91926113	91931618	protein_coding
ENSG00000135829	0.336809	7.16913	4.07454	0.000599996	0.011124	-0.684798	DHX9	ENSG00000135829	1	182808504	182856886	protein_coding
ENSG00000127952	-0.422219	4.25313	-3.90676	0.000886824	0.0140572	-0.688368	STYXL1	ENSG00000127952	7	75625656	75677322	protein_coding
ENSG00000075234	-0.951228	1.74217	-3.84912	0.0010141	0.0153741	-0.690681	TTC38	ENSG00000075234	22	46663858	46689905	protein_coding
ENSG00000204498	-0.651175	2.9936	-3.83435	0.00104956	0.0156815	-0.69131	NFKBIL1	ENSG00000204498	6	31514647	31526606	protein_coding
ENSG00000163946	0.397987	5.93528	4.01405	0.000690768	0.0121553	-0.700302	FAM208A	ENSG00000163946	3	56654161	56717265	protein_coding
ENSG00000203668	0.367117	4.98889	3.95472	0.000793128	0.0131885	-0.709742	CHML	ENSG00000203668	1	241792155	241799232	protein_coding
ENSG00000031003	0.443416	3.93743	3.88533	0.000932173	0.0144469	-0.710303	FAM13B	ENSG00000031003	5	137273649	137387650	protein_coding
ENSG00000170906	-0.425778	4.95825	-3.94359	0.000813951	0.0133495	-0.713701	NDUFA3	ENSG00000170906	19	54606036	54612564	protein_coding
ENSG00000189067	-0.478602	5.81226	-3.99455	0.000722879	0.0125338	-0.716333	LITAF	ENSG00000189067	16	11641853	11730237	protein_coding
ENSG00000167608	-0.915737	2.22215	-3.81739	0.00109176	0.0160296	-0.717307	TMC4	ENSG00000167608	19	54663846	54676944	protein_coding
ENSG00000124212	0.638419	5.49211	3.98215	0.000744048	0.0127513	-0.718755	PTGIS	ENSG00000124212	20	48120411	48184683	protein_coding
ENSG00000110367	0.300875	6.96679	4.05191	0.000632463	0.0114181	-0.71925	DDX6	ENSG00000110367	11	118620034	118661858	protein_coding
ENSG00000215421	0.646103	2.92267	3.82023	0.00108458	0.0159914	-0.731122	ZNF407	ENSG00000215421	18	72265106	72777627	protein_coding
ENSG00000112759	-0.538077	5.39545	-3.95972	0.000783949	0.0131306	-0.739079	SLC29A1	ENSG00000112759	6	44187242	44201888	protein_coding
ENSG00000148396	0.461534	5.23392	3.95729	0.000788397	0.0131492	-0.739195	SEC16A	ENSG00000148396	9	139334549	139372141	protein_coding
ENSG00000145934	0.631322	3.36041	3.8335	0.00105162	0.0156815	-0.746768	TENM2	ENSG00000145934	5	166711804	167691162	protein_coding
ENSG00000233101	0.712469	2.85945	3.81057	0.00110923	0.0161535	-0.746843	HOXB-AS3	ENSG00000233101	17	46626992	46683776	antisense
ENSG00000163960	0.398798	5.49642	3.96867	0.000767772	0.0130074	-0.748356	UBXN7	ENSG00000163960	3	196074533	196159345	protein_coding
ENSG00000077254	0.280238	5.77845	3.98119	0.000745709	0.0127612	-0.755466	USP33	ENSG00000077254	1	78161672	78225537	protein_coding
ENSG00000023041	0.513433	3.69968	3.84841	0.00101578	0.0153797	-0.7586	ZDHHC6	ENSG00000023041	10	114190058	114206672	protein_coding
ENSG00000143776	0.379383	4.61173	3.90701	0.000886309	0.0140572	-0.761459	CDC42BPA	ENSG00000143776	1	227177566	227506175	protein_coding
ENSG00000146197	0.649966	3.94381	3.86249	0.000983043	0.0150771	-0.763123	SCUBE3	ENSG00000146197	6	35182190	35220856	protein_coding
ENSG00000104413	-1.03471	3.63575	-3.82157	0.00108122	0.0159817	-0.769162	ESRP1	ENSG00000104413	8	95653302	95719694	protein_coding
ENSG00000185728	0.285985	6.22386	3.99727	0.000718304	0.0125095	-0.770463	YTHDF3	ENSG00000185728	8	64081112	64125346	protein_coding
ENSG00000153006	0.389604	4.43666	3.88967	0.00092281	0.0143393	-0.774116	SREK1IP1	ENSG00000153006	5	64013971	64064512	protein_coding
ENSG00000141552	-0.364344	5.0587	-3.92239	0.000855135	0.0137019	-0.777746	ANAPC11	ENSG00000141552	17	79848666	79858867	protein_coding
ENSG00000111530	0.239667	7.87081	4.05749	0.000624297	0.0113648	-0.778205	CAND1	ENSG00000111530	12	67663061	67713731	protein_coding
ENSG00000158246	-1.36554	2.68132	-3.77822	0.00119586	0.0171198	-0.789502	FAM46B	ENSG00000158246	1	27331511	27339327	protein_coding
ENSG00000182050	0.597149	3.54795	3.82509	0.00107239	0.0158835	-0.789774	MGAT4C	ENSG00000182050	12	86372516	87232681	protein_coding
ENSG00000095951	0.642656	3.76389	3.83626	0.0010449	0.0156477	-0.795029	HIVEP1	ENSG00000095951	6	12008995	12165232	protein_coding
ENSG00000064115	-0.3643	4.77031	-3.89367	0.000914244	0.0143164	-0.799327	TM7SF3	ENSG00000064115	12	27126128	27167367	protein_coding
ENSG00000172164	-0.747297	2.83227	-3.77607	0.00120185	0.0171641	-0.803174	SNTB1	ENSG00000172164	8	121547985	121825513	protein_coding
ENSG00000093009	-0.947622	2.67769	-3.76771	0.0012254	0.0173329	-0.81263	CDC45	ENSG00000093009	22	19466982	19508135	protein_coding
ENSG00000217128	0.416278	5.22173	3.92331	0.000853292	0.0137019	-0.813628	FNIP1	ENSG00000217128	5	130977407	131132710	protein_coding
ENSG00000117308	-0.436707	4.04492	-3.83606	0.00104538	0.0156477	-0.814352	GALE	ENSG00000117308	1	24122089	24127271	protein_coding
ENSG00000138119	0.404356	5.25895	3.925	0.000849951	0.0137019	-0.814945	MYOF	ENSG00000138119	10	95066186	95242074	protein_coding
ENSG00000184983	-0.344882	5.59902	-3.93949	0.000821756	0.0134402	-0.816521	NDUFA6	ENSG00000184983	22	42481529	42486959	protein_coding
ENSG00000151012	0.485368	5.40545	3.9334	0.000833485	0.0135824	-0.81708	SLC7A11	ENSG00000151012	4	139085251	139163503	protein_coding
ENSG00000197746	-0.233166	8.91342	-4.0708	0.000605248	0.0111556	-0.820249	PSAP	ENSG00000197746	10	73576055	73611126	protein_coding
ENSG00000196628	0.363616	6.01044	3.96405	0.000776077	0.013042	-0.822439	TCF4	ENSG00000196628	18	52889562	53332018	protein_coding
ENSG00000134762	0.401906	6.06152	3.96664	0.000771416	0.013042	-0.822557	DSC3	ENSG00000134762	18	28569974	28622781	protein_coding
ENSG00000170500	0.662705	2.83813	3.77257	0.00121166	0.0172597	-0.824724	LONRF2	ENSG00000170500	2	100889753	100939195	protein_coding
ENSG00000101966	0.356632	5.21929	3.91783	0.000864264	0.0138107	-0.825037	XIAP	ENSG00000101966	X	122993574	123047829	protein_coding
ENSG00000100852	0.381655	8.3464	4.05192	0.000632447	0.0114181	-0.825902	ARHGAP5	ENSG00000100852	14	32545320	32628934	protein_coding
ENSG00000105516	-1.18116	2.20025	-3.7624	0.00124063	0.0175064	-0.833594	DBP	ENSG00000105516	19	49133287	49140695	protein_coding
ENSG00000177565	0.292904	7.31101	4.01091	0.000695851	0.0122084	-0.842025	TBL1XR1	ENSG00000177565	3	176737143	176915261	protein_coding
ENSG00000188636	0.370647	5.00252	3.89659	0.000908067	0.0142412	-0.842242	LDOC1L	ENSG00000188636	22	44888452	44894178	protein_coding
ENSG00000171992	0.444234	5.05874	3.89995	0.000900988	0.0141678	-0.843948	SYNPO	ENSG00000171992	5	149980642	150038782	protein_coding
ENSG00000131778	-0.512135	4.12646	-3.82476	0.00107323	0.0158835	-0.8472	CHD1L	ENSG00000131778	1	146714291	146767443	protein_coding
ENSG00000225830	0.496514	3.43572	3.78535	0.0011762	0.0169183	-0.86046	ERCC6	ENSG00000225830	10	50663414	50747584	protein_coding
ENSG00000185278	0.387135	4.9444	3.88396	0.000935137	0.0144738	-0.862147	ZBTB37	ENSG00000185278	1	173837220	173872687	protein_coding
ENSG00000122873	-0.440253	4.11752	-3.81497	0.00109794	0.0160858	-0.873075	CISD1	ENSG00000122873	10	60028818	60049346	protein_coding
ENSG00000184076	-0.344708	6.3673	-3.95257	0.000797103	0.0131885	-0.88153	UQCR10	ENSG00000184076	22	30163358	30166402	protein_coding
ENSG00000166337	-0.520895	4.71668	-3.84983	0.00101243	0.0153684	-0.882645	TAF10	ENSG00000166337	11	6627526	6633898	protein_coding
ENSG00000163714	0.353579	5.41295	3.90251	0.000895628	0.0141588	-0.886783	U2SURP	ENSG00000163714	3	142683339	142779567	protein_coding
ENSG00000135940	-0.411781	6.59928	-3.95867	0.000785865	0.0131441	-0.891302	COX5B	ENSG00000135940	2	98262503	98264846	protein_coding
ENSG00000105939	0.342382	5.45185	3.90008	0.000900704	0.0141678	-0.897039	ZC3HAV1	ENSG00000105939	7	138728266	138794465	protein_coding
ENSG00000270066	-0.326438	8.42141	-4.02191	0.000678242	0.0119845	-0.897778	SCARNA2	ENSG00000270066	1	109642815	109643241	lincRNA
ENSG00000175073	0.450662	4.78987	3.85685	0.000996033	0.0151779	-0.901279	VCPIP1	ENSG00000175073	8	67540722	67579452	protein_coding
ENSG00000164266	-0.722068	3.71719	-3.77052	0.00121743	0.0172822	-0.902989	SPINK1	ENSG00000164266	5	147204131	147211349	protein_coding
ENSG00000131747	0.285855	7.34499	3.9847	0.000739649	0.012711	-0.904682	TOP2A	ENSG00000131747	17	38544768	38574202	protein_coding
ENSG00000008952	0.292357	6.31376	3.94175	0.000817446	0.0133882	-0.906438	SEC62	ENSG00000008952	3	169684423	169716161	protein_coding
ENSG00000142534	-0.216539	10.1163	-4.06681	0.000610895	0.0112171	-0.908756	RPS11	ENSG00000142534	19	49999622	50002946	protein_coding
ENSG00000141504	-0.445326	4.64351	-3.83213	0.00105497	0.0157051	-0.914256	SAT2	ENSG00000141504	17	7529552	7531194	protein_coding
ENSG00000157379	-0.617359	2.71737	-3.72064	0.00136695	0.0185196	-0.914928	DHRS1	ENSG00000157379	14	24759804	24769039	protein_coding
ENSG00000102081	0.438904	6.25382	3.9326	0.000835044	0.0135824	-0.921469	FMR1	ENSG00000102081	X	146993469	147032645	protein_coding
ENSG00000131016	0.444553	6.67618	3.95086	0.000800281	0.0131985	-0.923367	AKAP12	ENSG00000131016	6	151561134	151679692	protein_coding
ENSG00000065526	0.464151	4.38779	3.81895	0.00108782	0.0160193	-0.924487	SPEN	ENSG00000065526	1	16174359	16266955	protein_coding
ENSG00000179915	0.528351	5.09954	3.86615	0.000974723	0.0149884	-0.926363	NRXN1	ENSG00000179915	2	50145643	51259674	protein_coding
ENSG00000109586	0.321903	5.53113	3.89118	0.000919568	0.0143389	-0.928257	GALNT7	ENSG00000109586	4	174089904	174245118	protein_coding
ENSG00000250317	-0.386555	4.63789	-3.82556	0.00107123	0.0158835	-0.930482	SMIM20	ENSG00000250317	4	25863452	25931435	protein_coding
ENSG00000104368	0.347157	7.10429	3.96473	0.000774859	0.013042	-0.930556	PLAT	ENSG00000104368	8	42032236	42065242	protein_coding
ENSG00000130005	-0.490224	4.49629	-3.81276	0.00110359	0.016111	-0.933249	GAMT	ENSG00000130005	19	1397091	1401569	protein_coding
ENSG00000052723	0.302276	5.77967	3.90111	0.000898557	0.0141678	-0.937291	SIKE1	ENSG00000052723	1	115312100	115323306	protein_coding
ENSG00000184384	0.588142	4.05495	3.789	0.00116625	0.0168787	-0.941058	MAML2	ENSG00000184384	11	95709762	96076344	protein_coding
ENSG00000131013	0.34089	4.91376	3.84459	0.00102484	0.0154575	-0.945761	PPIL4	ENSG00000131013	6	149825869	149867174	protein_coding
ENSG00000198915	-1.00442	1.21558	-3.73532	0.00132117	0.0181029	-0.949156	RASGEF1A	ENSG00000198915	10	43689983	43762367	protein_coding
ENSG00000110013	-0.569238	3.92755	-3.76459	0.00123434	0.0174386	-0.950241	SIAE	ENSG00000110013	11	124503009	124565603	protein_coding
ENSG00000174938	0.360543	6.92432	3.94849	0.000804714	0.0132531	-0.951867	SEZ6L2	ENSG00000174938	16	29882480	29910868	protein_coding
ENSG00000182240	0.592183	5.88865	3.90073	0.000899355	0.0141678	-0.952715	BACE2	ENSG00000182240	21	42539728	42654445	protein_coding
ENSG00000182628	0.35746	5.58418	3.88328	0.000936631	0.014478	-0.953202	SKA2	ENSG00000182628	17	57187312	57232630	protein_coding
ENSG00000156925	-2.14724	1.67344	-3.71381	0.00138882	0.0187904	-0.961288	ZIC3	ENSG00000156925	X	136648301	136659850	protein_coding
ENSG00000108828	-0.361198	6.55569	-3.92588	0.000848206	0.0137019	-0.961875	VAT1	ENSG00000108828	17	41166622	41177140	protein_coding
ENSG00000157657	0.500673	4.62126	3.81783	0.00109066	0.0160296	-0.963399	ZNF618	ENSG00000157657	9	116638562	116818871	protein_coding
ENSG00000115255	-0.717447	3.68055	-3.7403	0.00130598	0.0180201	-0.965067	REEP6	ENSG00000115255	19	1491165	1497926	protein_coding
ENSG00000128965	-0.68647	3.14614	-3.70978	0.00140187	0.0189236	-0.965909	CHAC1	ENSG00000128965	15	41245160	41248710	protein_coding
ENSG00000100201	0.239649	8.15232	3.98463	0.000739764	0.012711	-0.965998	DDX17	ENSG00000100201	22	38879445	38903665	protein_coding
ENSG00000186660	0.50677	4.4222	3.80294	0.00112908	0.016382	-0.966677	ZFP91	ENSG00000186660	11	58346584	58388515	protein_coding
ENSG00000169604	0.387231	4.91632	3.83352	0.00105159	0.0156815	-0.971017	ANTXR1	ENSG00000169604	2	69240310	69476459	protein_coding
ENSG00000115339	-1.1862	1.68598	-3.70534	0.00141639	0.0190761	-0.972036	GALNT3	ENSG00000115339	2	166604101	166651192	protein_coding
ENSG00000054523	0.357122	6.39021	3.91521	0.000869536	0.0138575	-0.975319	KIF1B	ENSG00000054523	1	10270863	10441661	protein_coding
ENSG00000137288	-0.464879	4.88124	-3.82027	0.00108448	0.0159914	-0.97609	UQCC2	ENSG00000137288	6	33662070	33679504	protein_coding
ENSG00000168610	0.314776	6.86336	3.93474	0.000830898	0.013571	-0.977645	STAT3	ENSG00000168610	17	40465342	40540586	protein_coding
ENSG00000087086	-0.329617	10.9471	-4.05543	0.000627303	0.0113928	-0.984306	FTL	ENSG00000087086	19	49468558	49470135	protein_coding
ENSG00000178057	-0.430051	4.46174	-3.78704	0.0011716	0.0168954	-0.985491	NDUFAF3	ENSG00000178057	3	49057892	49060928	protein_coding
ENSG00000198862	0.371269	5.72783	3.87655	0.000951407	0.014668	-0.986931	LTN1	ENSG00000198862	21	30300466	30365270	protein_coding
ENSG00000118640	-0.617816	2.94329	-3.69188	0.00146131	0.0195034	-0.987509	VAMP8	ENSG00000118640	2	85788685	85809154	protein_coding
ENSG00000149090	-0.903136	3.92457	-3.73739	0.00131484	0.0180746	-0.993066	PAMR1	ENSG00000149090	11	35453370	35551848	protein_coding
ENSG00000113810	0.462546	5.07375	3.83177	0.00105586	0.0157051	-0.999129	SMC4	ENSG00000113810	3	160117062	160152750	protein_coding
ENSG00000151414	0.355653	6.1982	3.89319	0.00091528	0.0143164	-1.00468	NEK7	ENSG00000151414	1	198126093	198291550	protein_coding
ENSG00000197121	0.341167	5.60508	3.86067	0.000987216	0.0151215	-1.00678	PGAP1	ENSG00000197121	2	197697728	197792520	protein_coding
ENSG00000030110	-0.605204	3.74213	-3.72055	0.00136724	0.0185196	-1.01319	BAK1	ENSG00000030110	6	33540329	33548019	protein_coding
ENSG00000113658	0.342407	6.17855	3.88594	0.00093084	0.0144451	-1.01887	SMAD5	ENSG00000113658	5	135468534	135524435	protein_coding
ENSG00000025434	-0.515599	3.15184	-3.68655	0.00147949	0.0195849	-1.02159	NR1H3	ENSG00000025434	11	47269851	47290396	protein_coding
ENSG00000197860	0.551199	3.81271	3.73466	0.00132318	0.0181095	-1.02437	SGTB	ENSG00000197860	5	64961755	65018862	protein_coding
ENSG00000134962	-1.02495	3.04294	-3.67198	0.00153034	0.0199959	-1.03279	KLB	ENSG00000134962	4	39408473	39453156	protein_coding
ENSG00000068120	-0.473306	4.3254	-3.75565	0.00126022	0.0176985	-1.03342	COASY	ENSG00000068120	17	40713485	40718295	protein_coding
ENSG00000196693	0.487459	4.25538	3.76031	0.00124667	0.0175566	-1.03517	ZNF33B	ENSG00000196693	10	43084555	43133992	protein_coding
ENSG00000163719	-0.524712	4.24763	-3.74723	0.00128513	0.0178784	-1.03797	MTMR14	ENSG00000163719	3	9691117	9744077	protein_coding
ENSG00000084652	0.303761	5.68276	3.85101	0.00100965	0.0153458	-1.03861	TXLNA	ENSG00000084652	1	32645287	32663886	protein_coding
ENSG00000186577	-0.609245	2.76272	-3.66086	0.00157033	0.0203163	-1.04156	C6orf1	ENSG00000186577	6	34214157	34217247	protein_coding
ENSG00000151135	0.334113	7.29895	3.92244	0.000855021	0.0137019	-1.04331	C12orf23	ENSG00000151135	12	107349497	107372556	protein_coding
ENSG00000163590	0.57337	5.47459	3.83725	0.0010425	0.0156441	-1.04359	PPM1L	ENSG00000163590	3	160473390	160796695	protein_coding
ENSG00000075407	0.618781	3.01049	3.67663	0.00151395	0.0199137	-1.045	ZNF37A	ENSG00000075407	10	38383264	38414472	protein_coding
ENSG00000144029	-0.383839	4.26229	-3.74631	0.00128788	0.0178854	-1.04649	MRPS5	ENSG00000144029	2	95752952	95815179	protein_coding
ENSG00000139800	-1.17905	1.49535	-3.6709	0.00153417	0.0200238	-1.04896	ZIC5	ENSG00000139800	13	100615218	100624163	protein_coding
ENSG00000108091	0.426568	5.15201	3.81374	0.00110106	0.0160941	-1.05079	CCDC6	ENSG00000108091	10	61548521	61666414	protein_coding
ENSG00000124299	-0.370199	4.71896	-3.77409	0.00120737	0.0172222	-1.05836	PEPD	ENSG00000124299	19	33877856	34012700	protein_coding
ENSG00000198796	0.428386	4.75228	3.78206	0.00118523	0.0169883	-1.06322	ALPK2	ENSG00000198796	18	56148479	56296189	protein_coding
ENSG00000105700	-0.381566	4.42667	-3.74529	0.00129092	0.0178854	-1.07544	KXD1	ENSG00000105700	19	18668572	18680197	protein_coding
ENSG00000052802	-0.404629	7.36301	-3.9086	0.000883019	0.0140345	-1.07682	MSMO1	ENSG00000052802	4	166248775	166264312	protein_coding
ENSG00000118482	0.455872	5.88558	3.84473	0.00102452	0.0154575	-1.07884	PHF3	ENSG00000118482	6	64345725	64489229	protein_coding
ENSG00000160710	0.259154	6.98422	3.89014	0.000921799	0.0143393	-1.09013	ADAR	ENSG00000160710	1	154554538	154600475	protein_coding
ENSG00000162517	-0.323598	5.20505	-3.79283	0.00115592	0.0167509	-1.09179	PEF1	ENSG00000162517	1	32095463	32110497	protein_coding
ENSG00000104825	-0.786273	2.16737	-3.62446	0.00170851	0.0214927	-1.10358	NFKBIB	ENSG00000104825	19	39390340	39399533	protein_coding
ENSG00000122176	-0.534811	4.85783	-3.75983	0.00124806	0.0175566	-1.10488	FMOD	ENSG00000122176	1	203309756	203320617	protein_coding
ENSG00000197321	0.430161	5.53674	3.81123	0.00110752	0.0161485	-1.10978	SVIL	ENSG00000197321	10	29746267	30025710	protein_coding
ENSG00000171016	0.457723	4.76669	3.75963	0.00124864	0.0175566	-1.11478	PYGO1	ENSG00000171016	15	55831088	55881145	protein_coding
ENSG00000104660	0.410258	6.32208	3.84773	0.00101738	0.0153844	-1.12168	LEPROTL1	ENSG00000104660	8	29952914	30034724	protein_coding
ENSG00000157741	0.480479	3.93342	3.69823	0.00143995	0.0193054	-1.12203	UBN2	ENSG00000157741	7	138915102	138992982	protein_coding
ENSG00000104805	-0.262724	6.59791	-3.85529	0.00099966	0.0152136	-1.12827	NUCB1	ENSG00000104805	19	49403307	49426629	protein_coding
ENSG00000204711	-1.9333	1.61872	-3.62673	0.00169956	0.0214029	-1.12896	C9orf135	ENSG00000204711	9	72435709	72521148	protein_coding
ENSG00000158604	-0.299445	5.71958	-3.80861	0.00111428	0.0161871	-1.12972	TMED4	ENSG00000158604	7	44617493	44621886	protein_coding
ENSG00000047457	0.65255	2.54971	3.61668	0.00173961	0.0217573	-1.13065	CP	ENSG00000047457	3	148880197	148939842	protein_coding
ENSG00000163145	1.08686	1.87736	3.61067	0.00176397	0.0219257	-1.13238	C1QTNF7	ENSG00000163145	4	15341442	15447790	protein_coding
ENSG00000133704	0.434445	4.49405	3.73214	0.00133096	0.0181529	-1.13425	IPO8	ENSG00000133704	12	30781922	30848920	protein_coding
ENSG00000111674	-0.580126	4.86522	-3.74509	0.00129151	0.0178854	-1.13616	ENO2	ENSG00000111674	12	7022909	7032861	protein_coding
ENSG00000197565	-0.619505	4.87927	-3.74504	0.00129168	0.0178854	-1.13805	COL4A6	ENSG00000197565	X	107386780	107682727	protein_coding
ENSG00000167645	-0.42861	4.79841	-3.74321	0.00129717	0.0179404	-1.13837	YIF1B	ENSG00000167645	19	38795753	38807913	protein_coding
ENSG00000125746	-0.610142	2.59362	-3.60926	0.00176975	0.0219257	-1.13935	EML2	ENSG00000125746	19	46110252	46148887	protein_coding
ENSG00000101000	-1.23379	3.20178	-3.624	0.00171034	0.0214929	-1.13949	PROCR	ENSG00000101000	20	33759876	33765165	protein_coding
ENSG00000180992	-0.421626	4.9698	-3.75265	0.00126904	0.0177593	-1.14193	MRPL14	ENSG00000180992	6	44081194	44095194	protein_coding
ENSG00000106538	-1.20729	2.59724	-3.60224	0.00179873	0.0220996	-1.1477	RARRES2	ENSG00000106538	7	150035408	150038763	protein_coding
ENSG00000135124	-0.667755	2.82486	-3.61066	0.00176402	0.0219257	-1.14821	P2RX4	ENSG00000135124	12	121647660	121671909	protein_coding
ENSG00000112902	0.534316	6.46175	3.84096	0.00103355	0.015569	-1.15204	SEMA5A	ENSG00000112902	5	9035138	9546187	protein_coding
ENSG00000083312	0.30373	7.83063	3.89081	0.000920354	0.0143389	-1.15699	TNPO1	ENSG00000083312	5	72112139	72212560	protein_coding
ENSG00000163428	0.358194	5.21563	3.76785	0.00122501	0.0173329	-1.16198	LRRC58	ENSG00000163428	3	120043356	120068186	protein_coding
ENSG00000160752	-0.310766	5.37632	-3.7716	0.00121438	0.0172597	-1.16515	FDPS	ENSG00000160752	1	155278539	155290457	protein_coding
ENSG00000005486	-0.378456	4.40497	-3.70127	0.00142982	0.0192132	-1.1693	RHBDD2	ENSG00000005486	7	75471920	75518244	protein_coding
ENSG00000267508	0.669448	2.39756	3.59201	0.00184184	0.0224705	-1.17412	ZNF285	ENSG00000267508	19	44886459	44905774	protein_coding
ENSG00000153201	0.291961	6.40842	3.82692	0.00106785	0.0158635	-1.17752	RANBP2	ENSG00000153201	2	109335937	109402267	protein_coding
ENSG00000150630	-1.1014	2.31088	-3.58565	0.00186915	0.0226927	-1.1802	VEGFC	ENSG00000150630	4	177604689	177713881	protein_coding
ENSG00000198586	0.364278	4.86096	3.73546	0.00132073	0.0181029	-1.18225	TLK1	ENSG00000198586	2	171847333	172087824	protein_coding
ENSG00000117000	0.365067	5.38749	3.76981	0.00121945	0.0172902	-1.18268	RLF	ENSG00000117000	1	40627045	40706593	protein_coding
ENSG00000113790	-0.692806	3.20534	-3.60913	0.00177027	0.0219257	-1.18405	EHHADH	ENSG00000113790	3	184908412	184999778	protein_coding
ENSG00000251562	0.400755	9.58906	3.93299	0.000834291	0.0135824	-1.18411	MALAT1	ENSG00000251562	11	65265233	65273940	lincRNA
ENSG00000177106	-1.10389	1.52409	-3.59878	0.00181318	0.0222416	-1.18449	EPS8L2	ENSG00000177106	11	694438	727727	protein_coding
ENSG00000100084	-0.955049	1.4013	-3.602	0.00179974	0.0220996	-1.18571	HIRA	ENSG00000100084	22	19318221	19435224	protein_coding
ENSG00000121879	0.365576	4.47706	3.70664	0.00141211	0.0190402	-1.18631	PIK3CA	ENSG00000121879	3	178865902	178957881	protein_coding
ENSG00000268205	0.665921	3.69825	3.64935	0.00161279	0.0206847	-1.19412	CTC-444N24.11	ENSG00000268205	19	57815673	57819930	lincRNA
ENSG00000146247	0.390758	5.77609	3.78703	0.00117161	0.0168954	-1.19538	PHIP	ENSG00000146247	6	79645584	79787953	protein_coding
ENSG00000198677	0.294092	6.24525	3.81002	0.00111063	0.016154	-1.1982	TTC37	ENSG00000198677	5	94799599	94890711	protein_coding
ENSG00000108950	-0.769551	2.61392	-3.578	0.00190251	0.0228863	-1.20161	FAM20A	ENSG00000108950	17	66531254	66597530	protein_coding
ENSG00000138821	-0.569183	3.8939	-3.64551	0.00162718	0.0208466	-1.20312	SLC39A8	ENSG00000138821	4	103172198	103352415	protein_coding
ENSG00000198886	0.44576	5.28519	3.75112	0.00127356	0.0177593	-1.21021	MT-ND4	ENSG00000198886	MT	10760	12137	protein_coding
ENSG00000141971	-0.45806	4.48739	-3.68705	0.0014778	0.0195849	-1.21049	MVB12A	ENSG00000141971	19	17516531	17544533	protein_coding
ENSG00000181555	0.407301	5.17209	3.73843	0.00131166	0.0180563	-1.22222	SETD2	ENSG00000181555	3	47057919	47205457	protein_coding
ENSG00000197102	0.333039	7.71546	3.85833	0.000992609	0.0151453	-1.22241	DYNC1H1	ENSG00000197102	14	102430865	102517129	protein_coding
ENSG00000112837	0.691074	2.40373	3.56834	0.00194551	0.0232851	-1.22268	TBX18	ENSG00000112837	6	85397069	85474237	protein_coding
ENSG00000125898	-0.729386	1.90602	-3.5655	0.0019583	0.0234145	-1.22851	FAM110A	ENSG00000125898	20	814358	838106	protein_coding
ENSG00000117410	-0.414917	5.96585	-3.77669	0.0012001	0.0171598	-1.23145	ATP6V0B	ENSG00000117410	1	44440159	44443967	protein_coding
ENSG00000153714	0.457002	4.04724	3.65433	0.00159429	0.0205364	-1.23507	LURAP1L	ENSG00000153714	9	12775020	12822130	protein_coding
ENSG00000067900	0.42163	4.71614	3.70195	0.00142756	0.0192046	-1.23549	ROCK1	ENSG00000067900	18	18526867	18691812	protein_coding
ENSG00000214078	-0.450331	5.16954	-3.72421	0.00135569	0.0184477	-1.2359	CPNE1	ENSG00000214078	20	34213953	34252878	protein_coding
ENSG00000171004	0.435619	6.09277	3.78488	0.00117749	0.0169183	-1.23853	HS6ST2	ENSG00000171004	X	131760044	132095423	protein_coding
ENSG00000174177	-0.545429	3.27395	-3.59057	0.00184797	0.0225049	-1.24092	CTU2	ENSG00000174177	16	88772871	88781794	protein_coding
ENSG00000157045	-0.497742	3.79215	-3.61975	0.00172725	0.0216363	-1.2441	NTAN1	ENSG00000157045	16	15131710	15149921	protein_coding
ENSG00000177868	-0.424941	3.8989	-3.62757	0.00169628	0.0214029	-1.24874	CCDC23	ENSG00000177868	1	43272723	43282954	protein_coding
ENSG00000148773	0.581885	4.10578	3.65224	0.00160203	0.020569	-1.2493	MKI67	ENSG00000148773	10	129894923	129924649	protein_coding
ENSG00000162402	0.391669	5.58326	3.75144	0.0012726	0.0177593	-1.25074	USP24	ENSG00000162402	1	55532032	55680786	protein_coding
ENSG00000132781	-0.627904	2.66648	-3.55367	0.00201263	0.0238949	-1.25771	MUTYH	ENSG00000132781	1	45794835	45806142	protein_coding
ENSG00000221983	-0.242168	8.71499	-3.87322	0.000958802	0.0147628	-1.25969	UBA52	ENSG00000221983	19	18682540	18688360	protein_coding
ENSG00000125107	0.26209	7.02995	3.81707	0.00109259	0.0160296	-1.26055	CNOT1	ENSG00000125107	16	58553855	58663790	protein_coding
ENSG00000181472	-0.466913	3.66943	-3.60344	0.00179375	0.0220719	-1.26649	ZBTB2	ENSG00000181472	6	151685252	151712683	protein_coding
ENSG00000171557	-0.567808	7.11955	-3.8145	0.00109914	0.0160858	-1.26871	FGG	ENSG00000171557	4	155525286	155534119	protein_coding
ENSG00000010292	0.246651	6.4356	3.78297	0.00118272	0.0169729	-1.27985	NCAPD2	ENSG00000010292	12	6602522	6641121	protein_coding
ENSG00000186918	0.365547	5.86846	3.75183	0.00127145	0.0177593	-1.28628	ZNF395	ENSG00000186918	8	28203102	28260218	protein_coding
ENSG00000166135	0.303721	5.37522	3.72204	0.00136253	0.0185194	-1.28734	HIF1AN	ENSG00000166135	10	102288829	102319755	protein_coding
ENSG00000172986	0.44228	4.6762	3.6746	0.00152107	0.0199629	-1.29041	GXYLT2	ENSG00000172986	3	72937224	73047289	protein_coding
ENSG00000116983	0.501409	3.95099	3.62159	0.00171994	0.0215775	-1.29187	HPCAL4	ENSG00000116983	1	40144320	40157361	protein_coding
ENSG00000156675	0.372345	5.72209	3.73887	0.00131031	0.0180563	-1.29701	RAB11FIP1	ENSG00000156675	8	37716136	37756985	protein_coding
ENSG00000170989	0.360639	5.97364	3.75183	0.00127146	0.0177593	-1.29887	S1PR1	ENSG00000170989	1	101702444	101707074	protein_coding
ENSG00000077238	-1.21759	1.06802	-3.55082	0.00202594	0.0239567	-1.30091	IL4R	ENSG00000077238	16	27324989	27376099	protein_coding
ENSG00000176165	0.679684	1.99771	3.5166	0.00219255	0.0249297	-1.31747	FOXG1	ENSG00000176165	14	29235050	29238870	protein_coding
ENSG00000099785	-0.605892	2.89157	-3.5287	0.00213215	0.0245021	-1.32335	2020-03-02	ENSG00000099785	19	8478154	8503901	protein_coding
ENSG00000152208	-1.268	2.37673	-3.51162	0.00221794	0.0251034	-1.32737	GRID2	ENSG00000152208	4	93225550	94695707	protein_coding
ENSG00000133935	-0.342567	4.90617	-3.66614	0.00155122	0.0201573	-1.3286	C14orf1	ENSG00000133935	14	76116134	76127532	protein_coding
ENSG00000172831	0.364739	4.44261	3.63898	0.00165199	0.0210504	-1.33185	CES2	ENSG00000172831	16	66968347	66978999	protein_coding
ENSG00000141759	-0.333062	5.18353	-3.68316	0.00149118	0.019658	-1.33399	TXNL4A	ENSG00000141759	18	77732867	77793949	protein_coding
ENSG00000197535	0.464096	4.68637	3.65512	0.00159134	0.0205208	-1.33587	MYO5A	ENSG00000197535	15	52599480	52821247	protein_coding
ENSG00000147403	-0.205232	10.6145	-3.89238	0.000916997	0.0143243	-1.34036	RPL10	ENSG00000147403	X	153618315	153637504	protein_coding
ENSG00000015171	0.380072	5.21551	3.68744	0.00147644	0.0195849	-1.34301	ZMYND11	ENSG00000015171	10	180405	300577	protein_coding
ENSG00000170185	0.320032	5.1425	3.68131	0.00149761	0.0197207	-1.34505	USP38	ENSG00000170185	4	144106070	144144983	protein_coding
ENSG00000165283	-0.333919	6.14682	-3.73699	0.00131605	0.0180746	-1.34514	STOML2	ENSG00000165283	9	35099888	35103154	protein_coding
ENSG00000205352	-0.437012	4.33295	-3.61388	0.0017509	0.0218632	-1.34688	PRR13	ENSG00000205352	12	53835389	53840429	protein_coding
ENSG00000125089	-0.407275	4.66851	-3.63627	0.00166243	0.0211379	-1.35433	SH3TC1	ENSG00000125089	4	8183799	8243530	protein_coding
ENSG00000162695	0.340314	5.38788	3.69207	0.00146067	0.0195034	-1.35679	SLC30A7	ENSG00000162695	1	101361632	101447309	protein_coding
ENSG00000166224	0.308867	5.36858	3.68845	0.001473	0.0195849	-1.3619	SGPL1	ENSG00000166224	10	72575717	72640930	protein_coding
ENSG00000124164	0.32007	5.04418	3.66502	0.00155526	0.0201655	-1.36672	VAPB	ENSG00000124164	20	56964178	57026157	protein_coding
ENSG00000184047	-0.478586	2.97468	-3.51416	0.00220495	0.0250226	-1.36725	DIABLO	ENSG00000184047	12	122692210	122712081	protein_coding
ENSG00000149573	-1.33626	1.50048	-3.50212	0.00226709	0.0253408	-1.36924	MPZL2	ENSG00000149573	11	118124118	118135251	protein_coding
ENSG00000043355	-0.803629	2.49637	-3.49311	0.00231473	0.0257172	-1.36974	ZIC2	ENSG00000043355	13	100634026	100639018	protein_coding
ENSG00000130224	0.398418	4.98548	3.65891	0.00157745	0.0203862	-1.37254	LRCH2	ENSG00000130224	X	114345185	114468635	protein_coding
ENSG00000104738	0.32866	6.28309	3.73283	0.00132884	0.0181529	-1.3772	MCM4	ENSG00000104738	8	48872745	48890720	protein_coding
ENSG00000101444	-0.260857	7.69952	-3.78851	0.00116759	0.0168787	-1.37812	AHCY	ENSG00000101444	20	32868074	32899608	protein_coding
ENSG00000114353	-0.253483	6.75022	-3.75173	0.00127176	0.0177593	-1.37892	GNAI2	ENSG00000114353	3	50263724	50296787	protein_coding
ENSG00000008130	-0.394606	4.41963	-3.60571	0.00178432	0.0219788	-1.3805	NADK	ENSG00000008130	1	1682671	1711896	protein_coding
ENSG00000187051	-0.40304	4.48121	-3.60881	0.00177159	0.0219257	-1.3832	RPS19BP1	ENSG00000187051	22	39925098	39928860	protein_coding
ENSG00000166592	-0.743377	2.57838	-3.48912	0.00233614	0.0258594	-1.38342	RRAD	ENSG00000166592	16	66955582	66959547	protein_coding
ENSG00000131477	-0.808291	3.139	-3.51022	0.00222511	0.0251184	-1.38394	RAMP2	ENSG00000131477	17	40910465	40915059	protein_coding
ENSG00000143198	-0.311861	5.80736	-3.69711	0.00144369	0.0193337	-1.39225	MGST3	ENSG00000143198	1	165600098	165631033	protein_coding
ENSG00000105701	-0.246048	6.84548	-3.74953	0.00127827	0.0178039	-1.39347	FKBP8	ENSG00000105701	19	18642561	18654887	protein_coding
ENSG00000165671	0.287525	5.81836	3.69908	0.00143712	0.0192894	-1.39823	NSD1	ENSG00000165671	5	176560026	176727216	protein_coding
ENSG00000133657	0.27545	5.60199	3.68639	0.00148005	0.0195849	-1.39835	ATP13A3	ENSG00000133657	3	194123401	194219093	protein_coding
ENSG00000105538	-1.12622	1.55243	-3.48521	0.00235725	0.0259781	-1.3989	RASIP1	ENSG00000105538	19	49223844	49243978	protein_coding
ENSG00000147133	0.337088	4.48002	3.60962	0.00176825	0.0219257	-1.40162	TAF1	ENSG00000147133	X	70586114	70752224	protein_coding
ENSG00000164889	0.346358	5.29674	3.66535	0.00155407	0.0201655	-1.40362	SLC4A2	ENSG00000164889	7	150754297	150773614	protein_coding
ENSG00000165813	0.434045	3.94177	3.5691	0.00194208	0.0232676	-1.40486	C10orf118	ENSG00000165813	10	115880621	115933979	protein_coding
ENSG00000121578	-0.372122	4.64126	-3.61097	0.00176275	0.0219257	-1.40577	B4GALT4	ENSG00000121578	3	118930579	118959950	protein_coding
ENSG00000067208	0.362501	5.13033	3.65282	0.00159987	0.0205635	-1.407	EVI5	ENSG00000067208	1	92974253	93257961	protein_coding
ENSG00000159388	-0.331326	4.26292	-3.58208	0.00188462	0.022768	-1.40995	BTG2	ENSG00000159388	1	203274619	203278730	protein_coding
ENSG00000213853	0.46286	5.37531	3.66635	0.00155047	0.0201573	-1.41343	EMP2	ENSG00000213853	16	10622279	10674555	protein_coding
ENSG00000170558	0.266246	6.62916	3.73082	0.00133503	0.0181875	-1.41816	CDH2	ENSG00000170558	18	25530930	25757410	protein_coding
ENSG00000153187	0.26357	7.7222	3.77201	0.00121323	0.0172597	-1.41944	HNRNPU	ENSG00000153187	1	245014468	245027844	protein_coding
ENSG00000082781	-0.416265	4.96967	-3.62908	0.00169033	0.0213872	-1.41971	ITGB5	ENSG00000082781	3	124480795	124620265	protein_coding
ENSG00000103047	0.512019	3.11137	3.50484	0.0022529	0.0252757	-1.41982	TANGO6	ENSG00000103047	16	68877507	69119083	protein_coding
ENSG00000198727	0.409963	4.57473	3.60856	0.0017726	0.0219257	-1.42017	MT-CYB	ENSG00000198727	MT	14747	15887	protein_coding
ENSG00000135324	-0.991994	2.44381	-3.46532	0.00246789	0.026826	-1.42339	MRAP2	ENSG00000135324	6	84743475	84800600	protein_coding
ENSG00000183751	-0.443677	4.18769	-3.56474	0.00196177	0.0234323	-1.4291	TBL3	ENSG00000183751	16	2022038	2032934	protein_coding
ENSG00000124783	0.245712	7.03234	3.74084	0.00130434	0.0180184	-1.43375	SSR1	ENSG00000124783	6	7268539	7347679	protein_coding
ENSG00000102241	0.345059	5.08461	3.63703	0.00165949	0.0211232	-1.43547	HTATSF1	ENSG00000102241	X	135579238	135594505	protein_coding
ENSG00000104313	-1.02088	1.37996	-3.46973	0.00244292	0.0266737	-1.43625	EYA1	ENSG00000104313	8	72109668	72274467	protein_coding
ENSG00000068001	-0.395707	4.4214	-3.58058	0.00189121	0.0228119	-1.4375	HYAL2	ENSG00000068001	3	50355221	50360337	protein_coding
ENSG00000146376	-0.602333	2.69722	-3.46628	0.00246245	0.0268126	-1.43942	ARHGAP18	ENSG00000146376	6	129897277	130031370	protein_coding
ENSG00000145681	-0.62447	5.8596	-3.67412	0.00152277	0.0199631	-1.44028	HAPLN1	ENSG00000145681	5	82933624	83017432	protein_coding
ENSG00000148484	-0.392872	4.02907	-3.54804	0.002039	0.0240151	-1.44478	RSU1	ENSG00000148484	10	16632610	16859527	protein_coding
ENSG00000165556	-0.781577	2.75389	-3.46246	0.00248423	0.0269752	-1.44597	CDX2	ENSG00000165556	13	28536274	28545276	protein_coding
ENSG00000108443	0.33706	4.49844	3.58788	0.0018595	0.0225988	-1.45222	RPS6KB1	ENSG00000108443	17	57970447	58027925	protein_coding
ENSG00000177469	0.381228	6.09439	3.69006	0.00146749	0.0195638	-1.4524	PTRF	ENSG00000177469	17	40554470	40575535	protein_coding
ENSG00000114019	0.325091	6.04165	3.68716	0.00147741	0.0195849	-1.4526	AMOTL2	ENSG00000114019	3	134074716	134094321	protein_coding
ENSG00000125652	-0.320298	5.70035	-3.66216	0.0015656	0.0202774	-1.45595	ALKBH7	ENSG00000125652	19	6372444	6375042	protein_coding
ENSG00000157514	-0.349647	4.75299	-3.59718	0.00181991	0.0222799	-1.4564	TSC22D3	ENSG00000157514	X	106956451	107020572	protein_coding
ENSG00000072415	0.383017	6.04558	3.68327	0.00149079	0.019658	-1.46203	MPP5	ENSG00000072415	14	67707826	67802536	protein_coding
ENSG00000139433	-0.422589	3.91321	-3.5307	0.00212231	0.0244633	-1.46253	GLTP	ENSG00000139433	12	110288748	110318293	protein_coding
ENSG00000175106	0.881555	1.65048	3.44577	0.00258159	0.0277214	-1.46283	TVP23C	ENSG00000175106	17	15341205	15466909	protein_coding
ENSG00000108256	0.31448	6.66155	3.71208	0.0013944	0.0188443	-1.46391	NUFIP2	ENSG00000108256	17	27582854	27621136	protein_coding
ENSG00000227184	-1.39333	1.57526	-3.44963	0.00255875	0.027607	-1.46631	EPPK1	ENSG00000227184	8	144939497	144952632	protein_coding
ENSG00000201772	-0.987126	2.13101	-3.44114	0.00260924	0.0279224	-1.46724	SNORA5C	ENSG00000201772	7	45144505	45144641	snoRNA
ENSG00000125844	0.397165	6.4212	3.69623	0.00144666	0.0193515	-1.47503	RRBP1	ENSG00000125844	20	17594323	17662940	protein_coding
ENSG00000065268	-0.418285	4.70094	-3.58321	0.00187972	0.022751	-1.47675	WDR18	ENSG00000065268	19	983174	994569	protein_coding
ENSG00000100196	-0.448448	4.75311	-3.58398	0.00187637	0.0227444	-1.48026	KDELR3	ENSG00000100196	22	38864067	38879452	protein_coding
ENSG00000038945	-1.01323	2.01018	-3.43518	0.00264529	0.0281553	-1.48034	MSR1	ENSG00000038945	8	15965387	16424999	protein_coding
ENSG00000089280	0.479583	4.32106	3.5626	0.00197151	0.0235011	-1.4815	FUS	ENSG00000089280	16	31191431	31203127	protein_coding
ENSG00000121570	-1.86232	4.03375	-3.49936	0.00228158	0.0254765	-1.48485	DPPA4	ENSG00000121570	3	109044988	109056419	protein_coding
ENSG00000149932	-0.282811	5.61103	-3.64357	0.00163455	0.0208957	-1.48592	TMEM219	ENSG00000149932	16	29952206	29984373	protein_coding
ENSG00000156928	-0.473102	4.01114	-3.52569	0.00214703	0.0245775	-1.48605	MALSU1	ENSG00000156928	7	23338358	23351348	protein_coding
ENSG00000142494	-0.818872	2.49076	-3.4322	0.00266348	0.0282472	-1.49143	SLC47A1	ENSG00000142494	17	19398698	19482347	protein_coding
ENSG00000128463	-0.311768	5.56086	-3.63546	0.00166554	0.0211546	-1.49617	EMC4	ENSG00000128463	15	34517200	34522357	protein_coding
ENSG00000177600	-0.227558	9.39942	-3.78605	0.00117428	0.0169134	-1.50634	RPLP2	ENSG00000177600	11	809647	812880	protein_coding
ENSG00000060749	0.359716	5.56179	3.63253	0.00167689	0.021276	-1.51429	QSER1	ENSG00000060749	11	32914724	33014862	protein_coding
ENSG00000112818	-0.904225	4.4198	-3.53473	0.00210268	0.0243766	-1.51457	MEP1A	ENSG00000112818	6	46761127	46807515	protein_coding
ENSG00000153179	0.493597	3.63232	3.49351	0.0023126	0.0257172	-1.51984	RASSF3	ENSG00000153179	12	65004293	65091347	protein_coding
ENSG00000114529	0.58336	3.56139	3.48789	0.00234277	0.0258909	-1.5224	C3orf52	ENSG00000114529	3	111805182	111849851	protein_coding
ENSG00000254726	0.33887	4.77634	3.57495	0.00191599	0.023025	-1.52553	MEX3A	ENSG00000254726	1	156041804	156051789	protein_coding
ENSG00000182963	0.422468	3.8764	3.50787	0.00223721	0.0251952	-1.52656	GJC1	ENSG00000182963	17	42875816	42908184	protein_coding
ENSG00000120658	0.526593	4.2185	3.5342	0.00210526	0.0243826	-1.52725	ENOX1	ENSG00000120658	13	43787654	44361044	protein_coding
ENSG00000165240	0.4404	4.49781	3.55278	0.00201678	0.0238962	-1.531	ATP7A	ENSG00000165240	X	77166194	77305892	protein_coding
ENSG00000116128	0.559312	3.3655	3.46746	0.00245574	0.0267889	-1.53357	BCL9	ENSG00000116128	1	147013182	147098017	protein_coding
ENSG00000235162	-0.450832	3.98999	-3.50252	0.00226499	0.0253408	-1.53415	C12orf75	ENSG00000235162	12	105629068	105789875	protein_coding
ENSG00000205060	0.335651	4.66011	3.56265	0.00197127	0.0235011	-1.53487	SLC35B4	ENSG00000205060	7	133974084	134001803	protein_coding
ENSG00000055130	0.363226	5.40227	3.61338	0.00175293	0.0218654	-1.53522	CUL1	ENSG00000055130	7	148395006	148498128	protein_coding
ENSG00000182670	0.385081	7.74745	3.72092	0.00136609	0.0185196	-1.53766	TTC3	ENSG00000182670	21	38445526	38575413	protein_coding
ENSG00000250722	-0.505748	5.48962	-3.60749	0.00177702	0.0219574	-1.54346	SEPP1	ENSG00000250722	5	42799982	42887494	protein_coding
ENSG00000233276	-0.321249	6.63846	-3.6727	0.00152778	0.0199865	-1.54519	GPX1	ENSG00000233276	3	49394609	49396033	protein_coding
ENSG00000186472	0.378802	4.34893	3.53476	0.00210252	0.0243766	-1.54594	PCLO	ENSG00000186472	7	82383329	82792246	protein_coding
ENSG00000137285	-0.476174	6.98717	-3.68573	0.00148233	0.0195849	-1.54883	TUBB2B	ENSG00000137285	6	3224495	3231964	protein_coding
ENSG00000116898	-0.339384	5.15582	-3.58378	0.00187726	0.0227444	-1.55007	MRPS15	ENSG00000116898	1	36921319	36930038	protein_coding
ENSG00000089220	-0.374209	6.70353	-3.67266	0.00152793	0.0199865	-1.55157	PEBP1	ENSG00000089220	12	118573663	118583389	protein_coding
ENSG00000197070	-0.790323	1.90807	-3.39647	0.00289164	0.0298327	-1.55723	ARRDC1	ENSG00000197070	9	140500106	140509812	protein_coding
ENSG00000170832	0.354213	4.44678	3.53648	0.00209416	0.0243735	-1.55808	USP32	ENSG00000170832	17	58256455	58499831	protein_coding
ENSG00000169967	0.362623	5.24873	3.59204	0.00184171	0.0224705	-1.56017	MAP3K2	ENSG00000169967	2	128056306	128146041	protein_coding
ENSG00000092820	0.429946	8.41026	3.7323	0.00133047	0.0181529	-1.56146	EZR	ENSG00000092820	6	159186773	159240444	protein_coding
ENSG00000182087	-0.353368	4.85591	-3.55691	0.00199761	0.0237545	-1.56168	TMEM259	ENSG00000182087	19	1009647	1021117	protein_coding
ENSG00000134058	-0.35078	4.65284	-3.53985	0.00207794	0.0242803	-1.56701	CDK7	ENSG00000134058	5	68530668	68573250	protein_coding
ENSG00000058056	0.435635	4.51201	3.53754	0.00208905	0.0243619	-1.56712	USP13	ENSG00000058056	3	179370543	179507189	protein_coding
ENSG00000138495	-0.680158	3.2772	-3.43232	0.00266274	0.0282472	-1.56745	COX17	ENSG00000138495	3	119373360	119396301	protein_coding
ENSG00000092201	0.280843	6.68851	3.66614	0.00155121	0.0201573	-1.57029	SUPT16H	ENSG00000092201	14	21819631	21852425	protein_coding
ENSG00000118507	-0.544377	3.51635	-3.44909	0.00256193	0.0276161	-1.57213	AKAP7	ENSG00000118507	6	131456806	131604675	protein_coding
ENSG00000142409	-0.408072	3.8614	-3.47317	0.00242363	0.0265365	-1.57646	ZNF787	ENSG00000142409	19	56598732	56632649	protein_coding
ENSG00000090661	-0.522479	4.82178	-3.54263	0.00206464	0.0241488	-1.58109	CERS4	ENSG00000090661	19	8271620	8327305	protein_coding
ENSG00000124743	0.720494	1.88812	3.38289	0.00298325	0.0304024	-1.58148	KLHL31	ENSG00000124743	6	53512699	53530506	protein_coding
ENSG00000247077	-0.471232	4.16859	-3.49365	0.00231186	0.0257172	-1.58209	PGAM5	ENSG00000247077	12	133287405	133299228	protein_coding
ENSG00000149972	0.594304	4.80547	3.55215	0.00201969	0.0239067	-1.58367	CNTN5	ENSG00000149972	11	98891683	100229616	protein_coding
ENSG00000144227	0.545768	4.14567	3.50285	0.0022633	0.0253408	-1.58422	NXPH2	ENSG00000144227	2	139428342	139537918	protein_coding
ENSG00000166025	0.388729	6.36761	3.64479	0.0016299	0.0208589	-1.58517	AMOTL1	ENSG00000166025	11	94439597	94609918	protein_coding
ENSG00000170545	-1.17192	1.23211	-3.39333	0.00291254	0.0299485	-1.58624	SMAGP	ENSG00000170545	12	51638342	51664674	protein_coding
ENSG00000205544	-0.424752	4.58925	-3.5225	0.00216292	0.0246626	-1.59089	TMEM256	ENSG00000205544	17	7306294	7307456	protein_coding
ENSG00000136628	0.262218	7.13679	3.67492	0.00151997	0.0199629	-1.59219	EPRS	ENSG00000136628	1	220141943	220220000	protein_coding
ENSG00000073008	-0.487704	3.91073	-3.46526	0.00246822	0.026826	-1.59778	PVR	ENSG00000073008	19	45147098	45166850	protein_coding
ENSG00000130731	-0.432768	4.46973	-3.5094	0.00222934	0.0251305	-1.60092	C16orf13	ENSG00000130731	16	684429	686358	protein_coding
ENSG00000005206	-0.489797	3.58522	-3.4407	0.00261188	0.0279254	-1.6011	SPPL2B	ENSG00000005206	19	2328614	2355099	processed_transcript
ENSG00000165633	0.557411	2.9415	3.40741	0.0028198	0.0292749	-1.60376	VSTM4	ENSG00000165633	10	50222290	50323554	protein_coding
ENSG00000265992	-2.84218	1.20983	-3.37533	0.0030355	0.0307582	-1.60988	ESRG	ENSG00000265992	3	54666149	54673884	sense_intronic
ENSG00000168101	-0.445963	3.92202	-3.46045	0.00249576	0.0270755	-1.61329	NUDT16L1	ENSG00000168101	16	4743695	4745860	protein_coding
ENSG00000145721	-0.464893	5.71413	-3.59007	0.00185013	0.022508	-1.61439	LIX1	ENSG00000145721	5	96427574	96478576	protein_coding
ENSG00000180263	0.447526	5.4757	3.582	0.00188498	0.022768	-1.6163	FGD6	ENSG00000180263	12	95470525	95611258	protein_coding
ENSG00000107771	0.328398	4.61548	3.5221	0.00216489	0.0246626	-1.61646	CCSER2	ENSG00000107771	10	86088342	86278273	protein_coding
ENSG00000197858	-0.295502	5.57209	-3.58013	0.00189318	0.0228119	-1.62209	GPAA1	ENSG00000197858	8	145137493	145141119	protein_coding
ENSG00000167522	0.387052	4.59559	3.5174	0.00218852	0.0249079	-1.62445	ANKRD11	ENSG00000167522	16	89334038	89556969	protein_coding
ENSG00000213047	0.428265	3.10624	3.40752	0.00281907	0.0292749	-1.62463	DENND1B	ENSG00000213047	1	197473878	197744826	protein_coding
ENSG00000173660	-0.305265	7.32804	-3.66645	0.0015501	0.0201573	-1.62483	UQCRH	ENSG00000173660	1	46769303	46782448	protein_coding
ENSG00000133980	-2.16543	1.18879	-3.36985	0.00307393	0.031059	-1.62565	VRTN	ENSG00000133980	14	74769772	74826711	protein_coding
ENSG00000143924	0.308977	6.39884	3.62799	0.0016946	0.0214029	-1.62604	EML4	ENSG00000143924	2	42396490	42559688	protein_coding
ENSG00000053501	-0.779245	2.31169	-3.36186	0.00313084	0.0314566	-1.62668	USE1	ENSG00000053501	19	17326155	17330638	protein_coding
ENSG00000117448	-0.243025	6.75511	-3.6423	0.00163934	0.0209343	-1.62688	AKR1A1	ENSG00000117448	1	46016215	46035721	protein_coding
ENSG00000137040	0.327924	5.05972	3.54898	0.00203456	0.0240086	-1.62766	RANBP6	ENSG00000137040	9	6011043	6015618	protein_coding
ENSG00000120992	-0.407706	6.49889	-3.62889	0.00169108	0.0213872	-1.62804	LYPLA1	ENSG00000120992	8	54958938	55014577	protein_coding
ENSG00000188290	-0.725966	2.67639	-3.3675	0.00309056	0.0311559	-1.63434	HES4	ENSG00000188290	1	934342	935552	protein_coding
ENSG00000104823	-0.411922	4.29935	-3.47999	0.00238584	0.0262469	-1.6351	ECH1	ENSG00000104823	19	39306062	39322645	protein_coding
ENSG00000018625	0.632851	3.07204	3.39932	0.00287271	0.0296939	-1.63864	ATP1A2	ENSG00000018625	1	160085549	160113381	protein_coding
ENSG00000148803	-0.929966	2.03628	-3.35255	0.00319841	0.0318274	-1.641	FUOM	ENSG00000148803	10	135168658	135171529	protein_coding
ENSG00000118503	0.535361	5.53508	3.57387	0.00192076	0.0230589	-1.6429	TNFAIP3	ENSG00000118503	6	138188351	138204449	protein_coding
ENSG00000173114	0.619328	3.91102	3.45565	0.0025235	0.0273264	-1.64822	LRRN3	ENSG00000173114	7	110731062	110765510	protein_coding
ENSG00000136542	1.05499	1.40192	3.35301	0.00319508	0.0318274	-1.6504	GALNT5	ENSG00000136542	2	158114110	158170723	protein_coding
ENSG00000183077	-0.461718	3.64758	-3.42268	0.00272246	0.0286795	-1.65066	AFMID	ENSG00000183077	17	76183398	76203782	protein_coding
ENSG00000186174	0.562333	3.79428	3.44506	0.00258577	0.0277214	-1.65068	BCL9L	ENSG00000186174	11	118764584	118796317	protein_coding
ENSG00000158104	-0.977066	2.30244	-3.34827	0.00322996	0.031935	-1.65155	HPD	ENSG00000158104	12	122277433	122301502	protein_coding
ENSG00000106077	-0.704268	2.4741	-3.35226	0.00320055	0.0318274	-1.65429	ABHD11	ENSG00000106077	7	73150424	73153197	protein_coding
ENSG00000111704	-2.32167	1.4364	-3.35173	0.00320441	0.0318274	-1.65482	NANOG	ENSG00000111704	12	7940390	7948655	protein_coding
ENSG00000137193	-0.807026	4.22368	-3.45627	0.00251988	0.0273121	-1.65775	PIM1	ENSG00000137193	6	37137979	37143202	protein_coding
ENSG00000169093	-0.35708	4.54481	-3.48882	0.00233773	0.0258594	-1.66084	ASMTL	ENSG00000169093	X	1522032	1572655	protein_coding
ENSG00000086696	-1.11679	1.50149	-3.34597	0.00324703	0.0320307	-1.66417	HSD17B2	ENSG00000086696	16	82068609	82132139	protein_coding
ENSG00000116741	-0.493685	4.93917	-3.5127	0.0022124	0.025083	-1.66818	RGS2	ENSG00000116741	1	192778169	192781403	protein_coding
ENSG00000085871	-0.566926	3.87532	-3.42872	0.0026849	0.0283473	-1.67046	MGST2	ENSG00000085871	4	140586922	140661899	protein_coding
ENSG00000184992	0.427123	3.55684	3.41624	0.0027631	0.0288637	-1.67208	BRI3BP	ENSG00000184992	12	125478246	125515777	protein_coding
ENSG00000111669	-0.312108	8.54964	-3.68615	0.00148087	0.0195849	-1.67387	TPI1	ENSG00000111669	12	6976283	6980112	protein_coding
ENSG00000167685	-0.880747	1.94711	-3.33519	0.00332831	0.0326617	-1.67523	ZNF444	ENSG00000167685	19	56643968	56672262	protein_coding
ENSG00000115042	-0.494444	3.69133	-3.41417	0.00277631	0.028976	-1.67567	FAHD2A	ENSG00000115042	2	96068469	96082364	protein_coding
ENSG00000204291	0.437336	7.55116	3.65298	0.00159927	0.0205635	-1.67622	COL15A1	ENSG00000204291	9	101705461	101833069	protein_coding
ENSG00000174231	0.269336	6.92444	3.62918	0.00168995	0.0213872	-1.6764	PRPF8	ENSG00000174231	17	1553923	1588176	protein_coding
ENSG00000197798	-0.539545	2.96734	-3.36236	0.00312724	0.0314566	-1.68056	FAM118B	ENSG00000197798	11	126081309	126132881	protein_coding
ENSG00000143774	-0.310264	6.32942	-3.59584	0.0018256	0.0223244	-1.68457	GUK1	ENSG00000143774	1	228327663	228336685	protein_coding
ENSG00000145794	0.468249	3.54298	3.40948	0.00280643	0.0291874	-1.68526	MEGF10	ENSG00000145794	5	126626523	126801429	protein_coding
ENSG00000145012	0.539796	5.41905	3.5474	0.00204199	0.0240264	-1.68548	LPP	ENSG00000145012	3	187871072	188608460	protein_coding
ENSG00000108528	-0.34841	5.36363	-3.53685	0.00209239	0.0243735	-1.68663	SLC25A11	ENSG00000108528	17	4840425	4843546	protein_coding
ENSG00000138073	-0.360276	4.77174	-3.49169	0.00232229	0.0257609	-1.69201	PREB	ENSG00000138073	2	27353624	27357543	protein_coding
ENSG00000144278	0.510554	4.45453	3.47646	0.00240533	0.0263942	-1.69231	GALNT13	ENSG00000144278	2	154728426	155310361	protein_coding
ENSG00000066279	0.458935	4.62556	3.48689	0.00234814	0.0259018	-1.69729	ASPM	ENSG00000066279	1	197053258	197115824	protein_coding
ENSG00000198722	-0.418339	4.21713	-3.44511	0.00258552	0.0277214	-1.69896	UNC13B	ENSG00000198722	9	35161999	35405335	protein_coding
ENSG00000116761	-0.761632	2.08654	-3.32194	0.00343085	0.0333086	-1.70067	CTH	ENSG00000116761	1	70876901	70905534	protein_coding
ENSG00000178104	0.288661	6.1166	3.57985	0.0018944	0.0228119	-1.70217	PDE4DIP	ENSG00000178104	1	144836157	145076186	protein_coding
ENSG00000086065	-0.30731	5.69489	-3.54858	0.00203641	0.0240086	-1.70936	CHMP5	ENSG00000086065	9	33264940	33281977	protein_coding
ENSG00000025039	-0.555106	4.69532	-3.47505	0.00241316	0.0264463	-1.71082	RRAGD	ENSG00000025039	6	90074355	90121989	protein_coding
ENSG00000168385	0.211802	8.09087	3.6554	0.00159031	0.0205208	-1.71193	2020-09-02	ENSG00000168385	2	242254515	242293442	protein_coding
ENSG00000148843	0.275523	5.35147	3.52818	0.0021347	0.0245076	-1.71614	PDCD11	ENSG00000148843	10	105156405	105206049	protein_coding
ENSG00000116539	0.282191	5.6417	3.54596	0.00204879	0.0240825	-1.71778	ASH1L	ENSG00000116539	1	155305059	155532598	protein_coding
ENSG00000140575	0.344263	6.61606	3.59714	0.00182007	0.0222799	-1.7185	IQGAP1	ENSG00000140575	15	90931450	91045475	protein_coding
ENSG00000131037	-0.757023	2.24685	-3.31453	0.00348957	0.0336329	-1.71857	EPS8L1	ENSG00000131037	19	55583388	55599291	protein_coding
ENSG00000189143	-0.700812	3.0844	-3.34587	0.00324776	0.0320307	-1.72008	CLDN4	ENSG00000189143	7	73213872	73247014	protein_coding
ENSG00000174574	-0.426719	5.52946	-3.53096	0.00212107	0.0244633	-1.72207	AKIRIN1	ENSG00000174574	1	39456895	39471731	protein_coding
ENSG00000166900	-0.590466	4.44945	-3.44795	0.00256862	0.0276377	-1.7222	STX3	ENSG00000166900	11	59480929	59573354	protein_coding
ENSG00000204568	-0.306674	5.55594	-3.53181	0.00211691	0.0244633	-1.72704	MRPS18B	ENSG00000204568	6	30585486	30594172	protein_coding
ENSG00000156162	0.366814	5.36756	3.5235	0.0021579	0.0246439	-1.7306	DPY19L4	ENSG00000156162	8	95731931	95806064	protein_coding
ENSG00000111642	0.262801	7.37089	3.62139	0.00172073	0.0215775	-1.73277	CHD4	ENSG00000111642	12	6679249	6716642	protein_coding
ENSG00000168159	-0.38407	5.6354	-3.53065	0.00212257	0.0244633	-1.73846	RNF187	ENSG00000168159	1	228674762	228683467	protein_coding
ENSG00000187772	-0.342596	5.60152	-3.52946	0.0021284	0.0244967	-1.73878	LIN28B	ENSG00000187772	6	105404923	105531207	protein_coding
ENSG00000198146	0.316869	4.98526	3.49284	0.00231618	0.0257172	-1.74007	ZNF770	ENSG00000198146	15	35270542	35280488	protein_coding
ENSG00000169032	-0.463676	4.27764	-3.42892	0.00268367	0.0283473	-1.74034	MAP2K1	ENSG00000169032	15	66679155	66784650	protein_coding
ENSG00000007402	-0.592807	2.88298	-3.32753	0.00338721	0.0329933	-1.74173	CACNA2D2	ENSG00000007402	3	50400233	50541675	protein_coding
ENSG00000163631	-0.708089	2.29483	-3.30295	0.00358333	0.0341993	-1.74294	ALB	ENSG00000163631	4	74262831	74287129	protein_coding
ENSG00000105607	-0.579489	2.99038	-3.3317	0.00335502	0.0328148	-1.7446	GCDH	ENSG00000105607	19	13001840	13025021	protein_coding
ENSG00000064545	-0.51672	3.65876	-3.37818	0.0030157	0.03061	-1.74576	TMEM161A	ENSG00000064545	19	19229978	19249322	protein_coding
ENSG00000024048	0.342303	4.73641	3.47179	0.00243138	0.0265722	-1.74717	UBR2	ENSG00000024048	6	42531800	42661242	protein_coding
ENSG00000183978	-0.321135	5.07644	-3.48964	0.00233334	0.0258592	-1.74719	COA3	ENSG00000183978	17	40947165	40950722	protein_coding
ENSG00000010278	-0.412903	4.42189	-3.43815	0.00262729	0.0280252	-1.74722	CD9	ENSG00000010278	12	6308881	6347425	protein_coding
ENSG00000270141	-0.790758	4.09744	-3.40327	0.00284674	0.0295028	-1.75223	TERC	ENSG00000270141	3	169482308	169482848	lincRNA
ENSG00000137497	0.407101	5.20285	3.50208	0.00226728	0.0253408	-1.75308	NUMA1	ENSG00000137497	11	71713910	71791739	protein_coding
ENSG00000128915	0.298253	5.31392	3.50734	0.00223992	0.0252018	-1.7577	NARG2	ENSG00000128915	15	60711808	60771359	protein_coding
ENSG00000006062	1.07097	1.4692	3.29464	0.00365209	0.0345394	-1.75825	MAP3K14	ENSG00000006062	17	43340488	43394414	processed_transcript
ENSG00000149150	-0.784981	2.26231	-3.29322	0.00366394	0.0345504	-1.7617	SLC43A1	ENSG00000149150	11	57252007	57283259	protein_coding
ENSG00000143401	0.282113	5.97141	3.54457	0.00205541	0.0241157	-1.76358	ANP32E	ENSG00000143401	1	150190717	150208504	protein_coding
ENSG00000213639	0.238782	7.40788	3.60577	0.0017841	0.0219788	-1.771	PPP1CB	ENSG00000213639	2	28974506	29025806	protein_coding
ENSG00000135720	0.270628	6.04166	3.54414	0.00205746	0.0241157	-1.77308	DYNC1LI2	ENSG00000135720	16	66754796	66785701	protein_coding
ENSG00000187609	-0.897593	1.8395	-3.28445	0.0037382	0.0349235	-1.77353	EXD3	ENSG00000187609	9	140201348	140317714	protein_coding
ENSG00000126070	0.411795	4.91221	3.47248	0.00242749	0.0265542	-1.7738	AGO3	ENSG00000126070	1	36396319	36538101	protein_coding
ENSG00000104904	-0.213894	7.76943	-3.61643	0.00174059	0.0217573	-1.77387	OAZ1	ENSG00000104904	19	2269485	2273487	protein_coding
ENSG00000179431	-0.511447	3.20516	-3.33001	0.003368	0.0329145	-1.77597	FJX1	ENSG00000179431	11	35639735	35642419	protein_coding
ENSG00000141505	-0.76979	2.30468	-3.28618	0.00372347	0.0349167	-1.77729	ASGR1	ENSG00000141505	17	7076750	7082883	protein_coding
ENSG00000179796	0.608009	2.93018	3.32114	0.00343717	0.0333086	-1.78279	LRRC3B	ENSG00000179796	3	26664297	26752267	protein_coding
ENSG00000151150	0.375997	5.09369	3.47964	0.00238776	0.0262469	-1.7864	ANK3	ENSG00000151150	10	61786056	62493248	protein_coding
ENSG00000074695	0.254717	8.27009	3.62703	0.00169837	0.0214029	-1.78957	LMAN1	ENSG00000074695	18	56995055	57027194	protein_coding
ENSG00000138674	0.263197	7.68924	3.60665	0.00178046	0.021977	-1.79151	SEC31A	ENSG00000138674	4	83739814	83822319	protein_coding
ENSG00000140526	0.329186	4.96726	3.46669	0.00246008	0.0268115	-1.79447	ABHD2	ENSG00000140526	15	89630690	89745591	protein_coding
ENSG00000142669	-0.398725	4.04834	-3.38501	0.00296878	0.0303126	-1.79794	SH3BGRL3	ENSG00000142669	1	26605667	26608007	protein_coding
ENSG00000172663	-0.550377	2.63906	-3.28681	0.00371804	0.0349167	-1.80485	TMEM134	ENSG00000172663	11	67231824	67236743	protein_coding
ENSG00000254535	0.591378	4.19939	3.40392	0.00284254	0.0294851	-1.8091	PABPC4L	ENSG00000254535	4	135117488	135122903	protein_coding
ENSG00000109689	0.655262	3.12729	3.3212	0.00343672	0.0333086	-1.81015	STIM2	ENSG00000109689	4	26859300	27027003	protein_coding
ENSG00000173262	-1.35074	2.01815	-3.26263	0.00392927	0.0357138	-1.81484	SLC2A14	ENSG00000173262	12	7965108	8043744	protein_coding
ENSG00000164690	1.16208	1.87258	3.26295	0.00392639	0.0357138	-1.8157	SHH	ENSG00000164690	7	155592680	155604967	protein_coding
ENSG00000025796	0.393946	4.60878	3.43117	0.00266983	0.0282767	-1.81622	SEC63	ENSG00000025796	6	108188960	108279393	protein_coding
ENSG00000165929	-0.716606	1.85507	-3.25923	0.00395992	0.0357612	-1.82152	TC2N	ENSG00000165929	14	92246095	92333880	protein_coding
ENSG00000196976	-0.401386	4.40638	-3.40262	0.002851	0.0295211	-1.82388	LAGE3	ENSG00000196976	X	153706028	153707596	protein_coding
ENSG00000198719	-0.809549	1.81541	-3.25649	0.00398471	0.0358321	-1.82705	DLL1	ENSG00000198719	6	170591294	170599561	protein_coding
ENSG00000168528	-1.09058	1.38633	-3.26042	0.00394919	0.0357612	-1.82794	SERINC2	ENSG00000168528	1	31882412	31907525	protein_coding
ENSG00000187735	-0.360109	6.87909	-3.55665	0.0019988	0.0237545	-1.83044	TCEA1	ENSG00000187735	8	54879112	54935089	protein_coding
ENSG00000107902	-0.601017	2.55916	-3.26869	0.00387527	0.0355565	-1.83052	LHPP	ENSG00000107902	10	126150403	126306457	protein_coding
ENSG00000110244	-1.48001	4.13313	-3.35656	0.00316914	0.031678	-1.83098	APOA4	ENSG00000110244	11	116691419	116694022	protein_coding
ENSG00000101096	0.721371	2.22762	3.26162	0.00393837	0.0357416	-1.83373	NFATC2	ENSG00000101096	20	50003494	50179370	protein_coding
ENSG00000107223	-0.265829	7.00048	-3.55945	0.00198592	0.023649	-1.83706	EDF1	ENSG00000107223	9	139756571	139760738	protein_coding
ENSG00000181458	0.264932	6.31775	3.52922	0.00212961	0.0244967	-1.83842	TMEM45A	ENSG00000181458	3	100211463	100296288	protein_coding
ENSG00000102312	-0.610676	2.63083	-3.26576	0.00390132	0.0356606	-1.84165	PORCN	ENSG00000102312	X	48367350	48379202	protein_coding
ENSG00000091527	0.256247	6.86372	3.55302	0.00201567	0.0238962	-1.84193	CDV3	ENSG00000091527	3	133292574	133309105	protein_coding
ENSG00000168002	-0.318414	6.10455	-3.51152	0.00221844	0.0251034	-1.84632	POLR2G	ENSG00000168002	11	62529016	62534182	protein_coding
ENSG00000123066	0.397102	6.11161	3.51519	0.00219974	0.0249874	-1.84653	MED13L	ENSG00000123066	12	116395711	116715143	protein_coding
ENSG00000119285	0.367208	5.81504	3.49729	0.0022925	0.0255744	-1.8501	HEATR1	ENSG00000119285	1	236712305	236767804	protein_coding
ENSG00000131697	0.432761	3.11704	3.29967	0.00361028	0.0342904	-1.85148	NPHP4	ENSG00000131697	1	5922871	6052533	protein_coding
ENSG00000174799	0.639454	2.83904	3.28212	0.00375812	0.034998	-1.85179	CEP135	ENSG00000174799	4	56815037	56899529	protein_coding
ENSG00000105568	-0.224651	7.48522	-3.57133	0.00193208	0.0231713	-1.85294	PPP2R1A	ENSG00000105568	19	52693292	52730687	protein_coding
ENSG00000090530	-0.451291	4.18507	-3.36966	0.0030753	0.031059	-1.85781	LEPREL1	ENSG00000090530	3	189674517	189840226	protein_coding
ENSG00000120708	0.379855	6.84007	3.54408	0.00205774	0.0241157	-1.85996	TGFBI	ENSG00000120708	5	135364584	135399507	protein_coding
ENSG00000153207	0.364723	5.18179	3.45162	0.002547	0.0275053	-1.86132	AHCTF1	ENSG00000153207	1	247002400	247095280	protein_coding
ENSG00000122691	-0.574164	3.69012	-3.32267	0.00342514	0.0333086	-1.86212	TWIST1	ENSG00000122691	7	19060614	19157295	protein_coding
ENSG00000115468	-0.98599	2.33414	-3.23955	0.00414174	0.0366862	-1.86724	EFHD1	ENSG00000115468	2	233470767	233547491	protein_coding
ENSG00000063761	-0.982114	1.48454	-3.23758	0.0041604	0.0367963	-1.86803	ADCK1	ENSG00000063761	14	78266426	78401355	protein_coding
ENSG00000101972	0.253162	6.83083	3.53862	0.00208384	0.0243252	-1.87102	STAG2	ENSG00000101972	X	123094062	123556514	protein_coding
ENSG00000170871	0.307067	4.80263	3.41897	0.00274584	0.0287851	-1.87297	KIAA0232	ENSG00000170871	4	6783102	6885897	protein_coding
ENSG00000070019	-0.690501	2.29564	-3.23626	0.00417296	0.0367973	-1.87623	GUCY2C	ENSG00000070019	12	14765576	14849519	protein_coding
ENSG00000143891	-0.374235	4.53571	-3.38927	0.00293983	0.0302029	-1.87652	GALM	ENSG00000143891	2	38893052	38968379	protein_coding
ENSG00000166439	0.449489	4.0568	3.35976	0.00314592	0.0315269	-1.87872	RNF169	ENSG00000166439	11	74459913	74553458	protein_coding
ENSG00000162551	-0.961998	2.73625	-3.24745	0.00406781	0.0362999	-1.88043	ALPL	ENSG00000162551	1	21835858	21904905	protein_coding
ENSG00000175832	-1.34648	2.61895	-3.23702	0.00416572	0.0367973	-1.88155	ETV4	ENSG00000175832	17	41605212	41656988	protein_coding
ENSG00000142252	-0.568587	2.86552	-3.2589	0.00396284	0.0357612	-1.88189	GEMIN7	ENSG00000142252	19	45582453	45594782	protein_coding
ENSG00000206688	-1.16221	2.62046	-3.23681	0.00416774	0.0367973	-1.88546	SNORD116-18	ENSG00000206688	15	25330532	25330623	snoRNA
ENSG00000108784	-0.628648	2.40167	-3.23362	0.00419814	0.0368722	-1.88808	NAGLU	ENSG00000108784	17	40688190	40696467	protein_coding
ENSG00000133872	0.270956	8.59371	3.59168	0.00184324	0.0224705	-1.89318	TMEM66	ENSG00000133872	8	29920528	29940723	protein_coding
ENSG00000005022	-0.30827	7.00728	-3.53292	0.00211149	0.0244309	-1.89677	SLC25A5	ENSG00000005022	X	118602363	118605282	protein_coding
ENSG00000197603	0.338046	4.64451	3.39614	0.00289379	0.0298327	-1.89699	C5orf42	ENSG00000197603	5	37106330	37249530	protein_coding
ENSG00000105372	-0.211703	10.3219	-3.64022	0.00164728	0.021013	-1.89857	RPS19	ENSG00000105372	19	42363988	42376994	protein_coding
ENSG00000164754	0.25384	7.43101	3.54969	0.00203122	0.0239952	-1.89915	RAD21	ENSG00000164754	8	117858174	117887105	protein_coding
ENSG00000133874	-0.664158	2.76994	-3.24164	0.00412208	0.0365495	-1.90151	RNF122	ENSG00000133874	8	33405273	33424643	protein_coding
ENSG00000197355	-0.702638	2.23169	-3.22044	0.0043262	0.0374753	-1.9028	UAP1L1	ENSG00000197355	9	139971953	139978991	protein_coding
ENSG00000124177	0.343729	4.86216	3.41	0.00280307	0.0291831	-1.90286	CHD6	ENSG00000124177	20	40030741	40247133	protein_coding
ENSG00000189079	0.357307	5.03423	3.42206	0.00272637	0.0286795	-1.90403	ARID2	ENSG00000189079	12	46123448	46301823	protein_coding
ENSG00000137845	0.310282	6.96621	3.52676	0.00214175	0.0245599	-1.91057	ADAM10	ENSG00000137845	15	58887403	59042177	protein_coding
ENSG00000131437	0.404141	3.50776	3.30038	0.00360443	0.0342842	-1.91225	KIF3A	ENSG00000131437	5	132028320	132073330	protein_coding
ENSG00000139613	0.332426	4.51607	3.37902	0.0030099	0.0305774	-1.9142	SMARCC2	ENSG00000139613	12	56556767	56583351	protein_coding
ENSG00000132842	0.304206	6.55214	3.50589	0.00224744	0.0252402	-1.91636	AP3B1	ENSG00000132842	5	77296349	77590579	protein_coding
ENSG00000185614	-0.620443	2.46174	-3.22015	0.00432907	0.0374753	-1.91848	FAM212A	ENSG00000185614	3	49840687	49842463	protein_coding
ENSG00000004897	0.324778	6.05455	3.47954	0.0023883	0.0262469	-1.91909	CDC27	ENSG00000004897	17	45195069	45266788	protein_coding
ENSG00000011201	0.55678	3.80079	3.32087	0.00343931	0.0333086	-1.91971	KAL1	ENSG00000011201	X	8496915	8700227	protein_coding
ENSG00000198795	-0.614879	3.40805	-3.27367	0.00383139	0.0353402	-1.92049	ZNF521	ENSG00000198795	18	22641890	22932154	protein_coding
ENSG00000112697	0.21425	7.52661	3.54356	0.00206022	0.0241209	-1.92057	TMEM30A	ENSG00000112697	6	75962640	75994684	protein_coding
ENSG00000138443	0.234832	6.23872	3.48707	0.00234718	0.0259018	-1.92333	ABI2	ENSG00000138443	2	204192942	204312446	protein_coding
ENSG00000134574	-0.468899	3.40791	-3.27532	0.00381702	0.0352765	-1.92463	DDB2	ENSG00000134574	11	47236493	47260767	protein_coding
ENSG00000105732	-0.558721	3.00144	-3.2446	0.00409431	0.0364139	-1.92489	ZNF574	ENSG00000105732	19	42572629	42585701	protein_coding
ENSG00000160408	-0.391559	4.46194	-3.35938	0.00314869	0.0315269	-1.92695	ST6GALNAC6	ENSG00000160408	9	130647600	130667687	protein_coding
ENSG00000138688	0.405464	5.4184	3.43407	0.00265203	0.0281777	-1.93573	KIAA1109	ENSG00000138688	4	123073488	123283913	protein_coding
ENSG00000165699	0.326391	4.74585	3.38577	0.00296356	0.0303126	-1.93681	TSC1	ENSG00000165699	9	135766735	135820020	protein_coding
ENSG00000186314	-0.837226	2.05966	-3.1993	0.0045395	0.0384949	-1.93761	PRELID2	ENSG00000186314	5	144851362	145214932	protein_coding
ENSG00000198786	0.738566	4.75678	3.38746	0.00295211	0.0302765	-1.93837	MT-ND5	ENSG00000198786	MT	12337	14148	protein_coding
ENSG00000110921	-0.399224	3.65296	-3.28852	0.00370352	0.0348402	-1.93855	MVK	ENSG00000110921	12	110011060	110035067	protein_coding
ENSG00000174373	0.33657	4.90249	3.39578	0.00289623	0.0298327	-1.94007	RALGAPA1	ENSG00000174373	14	36007558	36278510	protein_coding
ENSG00000156381	-0.965563	1.8742	-3.1971	0.00456229	0.0384949	-1.94033	ANKRD9	ENSG00000156381	14	102973179	102976136	protein_coding
ENSG00000106078	-1.13295	1.39652	-3.1991	0.00454151	0.0384949	-1.94175	COBL	ENSG00000106078	7	51083909	51384515	protein_coding
ENSG00000130522	-0.450164	5.80841	-3.4472	0.0025731	0.0276608	-1.94626	JUND	ENSG00000130522	19	18390563	18392432	protein_coding
ENSG00000185000	-0.627807	3.49595	-3.26862	0.00387588	0.0355565	-1.9479	DGAT1	ENSG00000185000	8	145539954	145550573	protein_coding
ENSG00000198715	-0.352001	4.4795	-3.35141	0.0032068	0.0318274	-1.94914	C1orf85	ENSG00000198715	1	156259880	156265463	protein_coding
ENSG00000147813	-0.777446	1.90893	-3.19025	0.00463394	0.0387527	-1.95351	NAPRT1	ENSG00000147813	8	144656955	144660819	protein_coding
ENSG00000104341	-0.377478	7.79169	-3.53543	0.00209929	0.0243766	-1.95721	LAPTM4B	ENSG00000104341	8	98787285	98865241	protein_coding
ENSG00000185591	0.33469	5.62805	3.43746	0.00263144	0.0280331	-1.95755	SP1	ENSG00000185591	12	53773960	53810230	protein_coding
ENSG00000072274	0.412254	7.51666	3.52642	0.00214341	0.0245599	-1.95859	TFRC	ENSG00000072274	3	195754054	195809060	protein_coding
ENSG00000112699	-0.441142	3.25184	-3.24625	0.00407898	0.0363481	-1.96328	GMDS	ENSG00000112699	6	1624041	2245926	protein_coding
ENSG00000198961	0.254978	7.58517	3.52441	0.00215341	0.0246268	-1.96836	PJA2	ENSG00000198961	5	108670410	108745695	protein_coding
ENSG00000136897	-0.345814	4.55462	-3.3491	0.00322379	0.0319129	-1.96927	MRPL50	ENSG00000136897	9	104149915	104160896	protein_coding
ENSG00000105402	-0.348308	4.42425	-3.33705	0.00331411	0.0325764	-1.97087	NAPA	ENSG00000105402	19	47990894	48018497	protein_coding
ENSG00000185090	-0.640272	2.0505	-3.18198	0.0047218	0.0391277	-1.97172	MANEAL	ENSG00000185090	1	38259474	38266809	protein_coding
ENSG00000153048	-0.338863	4.88381	-3.37338	0.00304914	0.0308699	-1.97187	CARHSP1	ENSG00000153048	16	8946799	8962866	protein_coding
ENSG00000153707	0.359357	6.05566	3.45495	0.00252759	0.0273456	-1.97404	PTPRD	ENSG00000153707	9	8314246	10612723	protein_coding
ENSG00000197406	0.496522	4.97565	3.38468	0.00297102	0.0303126	-1.97706	DIO3	ENSG00000197406	14	102027688	102029789	protein_coding
ENSG00000105135	-0.296959	5.60192	-3.42025	0.00273773	0.0287327	-1.98151	ILVBL	ENSG00000105135	19	15225795	15236596	protein_coding
ENSG00000065057	-0.607853	2.64106	-3.19693	0.00456405	0.0384949	-1.98163	NTHL1	ENSG00000065057	16	2089816	2097867	protein_coding
ENSG00000196834	0.666472	2.33694	3.18929	0.00464403	0.0387549	-1.98612	POTEI	ENSG00000196834	2	131217028	131267239	protein_coding
ENSG00000153823	0.430492	3.44594	3.25889	0.00396293	0.0357612	-1.9873	PID1	ENSG00000153823	2	229715242	230136001	protein_coding
ENSG00000168487	0.365713	5.06472	3.38615	0.00296101	0.0303126	-1.98784	BMP1	ENSG00000168487	8	22022249	22069839	protein_coding
ENSG00000147255	-0.722722	3.60032	-3.25592	0.0039899	0.0358393	-1.98837	IGSF1	ENSG00000147255	X	130407480	130533677	protein_coding
ENSG00000092445	-0.293404	5.61472	-3.41642	0.00276198	0.0288637	-1.99172	TYRO3	ENSG00000092445	15	41849873	41871536	protein_coding
ENSG00000046604	0.347022	7.85119	3.52327	0.00215907	0.0246439	-1.99198	DSG2	ENSG00000046604	18	29078006	29128971	protein_coding
ENSG00000205339	0.244222	7.37876	3.50586	0.0022476	0.0252402	-1.99318	IPO7	ENSG00000205339	11	9406169	9469673	protein_coding
ENSG00000140563	0.543934	3.59676	3.26988	0.00386478	0.0355097	-1.99382	MCTP2	ENSG00000140563	15	94774767	95023632	protein_coding
ENSG00000088854	0.379627	4.19132	3.31519	0.00348435	0.0336329	-1.99624	C20orf194	ENSG00000088854	20	3229951	3388272	protein_coding
ENSG00000127481	0.324985	5.94363	3.43798	0.00262832	0.0280252	-1.9976	UBR4	ENSG00000127481	1	19401000	19536770	protein_coding
ENSG00000172336	-0.496007	3.83929	-3.27299	0.0038374	0.0353405	-1.99905	POP7	ENSG00000172336	7	100303676	100305118	protein_coding
ENSG00000117984	-0.32068	5.77978	-3.42246	0.00272384	0.0286795	-2.00061	CTSD	ENSG00000117984	11	1773982	1785222	protein_coding
ENSG00000152601	0.368137	4.65176	3.34988	0.00321804	0.0318972	-2.00083	MBNL1	ENSG00000152601	3	151961617	152183569	protein_coding
ENSG00000129235	-0.349818	4.84265	-3.35499	0.00318055	0.0317652	-2.00309	TXNDC17	ENSG00000129235	17	6544078	6547861	protein_coding
ENSG00000111666	-0.372791	4.11662	-3.2938	0.00365914	0.0345504	-2.00867	CHPT1	ENSG00000111666	12	102090725	102137918	protein_coding
ENSG00000167232	0.309879	7.24496	3.49346	0.00231283	0.0257172	-2.00985	ZNF91	ENSG00000167232	19	23487793	23578362	protein_coding
ENSG00000126254	-0.31191	5.08786	-3.3696	0.00307569	0.031059	-2.01333	RBM42	ENSG00000126254	19	36119932	36128588	protein_coding
ENSG00000157106	0.319743	5.38953	3.39649	0.00289147	0.0298327	-2.01387	SMG1	ENSG00000157106	16	18816175	18937776	protein_coding
ENSG00000111231	-0.383858	4.04257	-3.28554	0.00372891	0.0349235	-2.01437	GPN3	ENSG00000111231	12	110890289	110907073	protein_coding
ENSG00000065060	0.296914	4.8753	3.35967	0.00314661	0.0315269	-2.01463	UHRF1BP1	ENSG00000065060	6	34759857	34850915	protein_coding
ENSG00000254087	-0.648426	2.9263	-3.19618	0.00457177	0.0385051	-2.0155	LYN	ENSG00000254087	8	56792372	56923940	protein_coding
ENSG00000100813	0.302262	5.13099	3.37765	0.00301937	0.030621	-2.0157	ACIN1	ENSG00000100813	14	23527773	23564823	protein_coding
ENSG00000137161	-0.376144	5.03365	-3.36411	0.00311469	0.0313724	-2.01643	CNPY3	ENSG00000137161	6	42896938	42907025	protein_coding
ENSG00000163923	-0.563326	3.64045	-3.24968	0.00404712	0.0361732	-2.01655	RPL39L	ENSG00000163923	3	186838736	186898696	protein_coding
ENSG00000154358	0.467021	3.29166	3.23301	0.00420397	0.0368722	-2.01809	OBSCN	ENSG00000154358	1	228395831	228566577	protein_coding
ENSG00000141401	-0.479324	3.68862	-3.25183	0.00402736	0.0360511	-2.01967	IMPA2	ENSG00000141401	18	11981024	12030876	protein_coding
ENSG00000146386	-0.492361	3.86847	-3.26597	0.00389946	0.0356606	-2.02129	ABRACL	ENSG00000146386	6	139349819	139364439	protein_coding
ENSG00000167393	-0.576728	3.21645	-3.21285	0.00440161	0.0378615	-2.02155	PPP2R3B	ENSG00000167393	X	294698	347690	protein_coding
ENSG00000077063	0.669741	2.35386	3.17018	0.00485019	0.039746	-2.02579	CTTNBP2	ENSG00000077063	7	117350705	117514193	protein_coding
ENSG00000099194	-0.445852	7.96577	-3.51002	0.00222613	0.0251184	-2.02731	SCD	ENSG00000099194	10	102106881	102124591	protein_coding
ENSG00000092148	0.251483	7.02479	3.47631	0.00240617	0.0263942	-2.02871	HECTD1	ENSG00000092148	14	31569318	31677010	protein_coding
ENSG00000107833	-0.341772	4.89848	-3.34772	0.00323404	0.0319486	-2.02959	NPM3	ENSG00000107833	10	103541082	103543170	protein_coding
ENSG00000136824	0.435508	4.60838	3.33335	0.00334233	0.032772	-2.02959	SMC2	ENSG00000136824	9	106856541	106903698	protein_coding
ENSG00000154553	-0.626308	2.2515	-3.15598	0.00500912	0.040515	-2.03114	PDLIM3	ENSG00000154553	4	186422851	186456766	protein_coding
ENSG00000164649	-1.23791	3.05309	-3.18579	0.00468108	0.0389543	-2.03223	CDCA7L	ENSG00000164649	7	21940518	21985702	protein_coding
ENSG00000158467	-0.391264	3.83898	-3.25833	0.00396801	0.0357635	-2.03644	AHCYL2	ENSG00000158467	7	128864864	129070052	protein_coding
ENSG00000064225	-0.69522	2.73728	-3.1739	0.00480937	0.0395494	-2.03878	ST3GAL6	ENSG00000064225	3	98451080	98540045	protein_coding
ENSG00000005700	0.322596	5.93594	3.41712	0.0027575	0.0288562	-2.04314	IBTK	ENSG00000005700	6	82879700	82957471	protein_coding
ENSG00000130560	-0.340802	4.32406	-3.29446	0.00365363	0.0345394	-2.0464	UBAC1	ENSG00000130560	9	138824815	138853226	protein_coding
ENSG00000141646	0.272548	6.21385	3.42961	0.00267944	0.0283402	-2.0485	SMAD4	ENSG00000141646	18	48494410	48611415	protein_coding
ENSG00000119231	0.301622	5.42034	3.38241	0.00298658	0.0304024	-2.04933	SENP5	ENSG00000119231	3	196594727	196661585	protein_coding
ENSG00000117595	-0.820827	2.41659	-3.15126	0.00506305	0.0408211	-2.05081	IRF6	ENSG00000117595	1	209959036	209979465	protein_coding
ENSG00000103489	0.596831	4.17037	3.28908	0.00369878	0.0348233	-2.05166	XYLT1	ENSG00000103489	16	17195626	17564738	protein_coding
ENSG00000038382	0.296462	5.50128	3.38485	0.00296984	0.0303126	-2.0555	TRIO	ENSG00000038382	5	14143811	14532235	protein_coding
ENSG00000150687	-0.446417	4.56331	-3.30671	0.00355262	0.0340435	-2.05777	PRSS23	ENSG00000150687	11	86502101	86663952	protein_coding
ENSG00000198074	0.503587	4.96729	3.34462	0.00325712	0.0320829	-2.06466	AKR1B10	ENSG00000198074	7	134212344	134226160	protein_coding
ENSG00000175390	-0.195539	8.54895	-3.51093	0.00222145	0.0251135	-2.07023	EIF3F	ENSG00000175390	11	7991798	8023409	protein_coding
ENSG00000213523	-0.440206	4.67943	-3.30918	0.0035326	0.0339342	-2.07392	SRA1	ENSG00000213523	5	139916925	139937895	protein_coding
ENSG00000134755	0.413436	6.56982	3.43405	0.00265216	0.0281777	-2.07867	DSC2	ENSG00000134755	18	28645940	28682378	protein_coding
ENSG00000119655	-0.303788	6.80935	-3.44178	0.0026054	0.0279066	-2.0812	NPC2	ENSG00000119655	14	74942895	74960880	protein_coding
ENSG00000167191	-0.776018	2.86905	-3.15645	0.00500378	0.0404995	-2.08309	GPRC5B	ENSG00000167191	16	19868616	19897489	protein_coding
ENSG00000146374	0.470272	4.06175	3.26462	0.00391149	0.0356606	-2.0831	RSPO3	ENSG00000146374	6	127439749	127518910	protein_coding
ENSG00000154814	-0.441338	3.57488	-3.21276	0.00440249	0.0378615	-2.08429	OXNAD1	ENSG00000154814	3	16306706	16391806	protein_coding
ENSG00000128524	-0.349733	5.25846	-3.34894	0.00322503	0.0319129	-2.08602	ATP6V1F	ENSG00000128524	7	128502880	128505898	protein_coding
ENSG00000152402	0.612241	2.97303	3.17651	0.00478088	0.0394239	-2.08695	GUCY1A2	ENSG00000152402	11	106544738	106889250	protein_coding
ENSG00000122787	-0.752446	2.88192	-3.15909	0.00497378	0.0403118	-2.08712	AKR1D1	ENSG00000122787	7	137687070	137802732	protein_coding
ENSG00000099139	0.381937	6.17174	3.40992	0.00280355	0.0291831	-2.08773	PCSK5	ENSG00000099139	9	78505560	78977255	protein_coding
ENSG00000133422	0.496595	3.95845	3.25369	0.00401028	0.0359526	-2.08981	MORC2	ENSG00000133422	22	31321117	31364284	protein_coding
ENSG00000172247	-0.755918	2.61978	-3.13741	0.00522451	0.0417801	-2.09179	C1QTNF4	ENSG00000172247	11	47611216	47616211	protein_coding
ENSG00000170340	-0.622759	3.5609	-3.20484	0.00448261	0.0383274	-2.0934	B3GNT2	ENSG00000170340	2	62423248	62451866	protein_coding
ENSG00000138942	0.299115	4.3691	3.28422	0.00374011	0.0349235	-2.09355	RNF185	ENSG00000138942	22	31556168	31603005	protein_coding
ENSG00000012048	0.378524	4.05759	3.2578	0.00397288	0.0357801	-2.09747	BRCA1	ENSG00000012048	17	41196312	41277500	protein_coding
ENSG00000165714	-0.69377	2.01045	-3.11571	0.0054877	0.0432903	-2.09867	LOH12CR1	ENSG00000165714	12	12510013	12619840	protein_coding
ENSG00000181061	-0.288464	6.14957	-3.4007	0.00286363	0.0296259	-2.09894	HIGD1A	ENSG00000181061	3	42798669	42846023	protein_coding
ENSG00000178802	-0.338264	4.91998	-3.31654	0.00347358	0.033613	-2.10035	MPI	ENSG00000178802	15	75182346	75191798	protein_coding
ENSG00000137076	0.319752	6.71939	3.43097	0.00267104	0.0282767	-2.10064	TLN1	ENSG00000137076	9	35696945	35732392	protein_coding
ENSG00000121297	0.470506	4.67786	3.30633	0.00355572	0.0340456	-2.10073	TSHZ3	ENSG00000121297	19	31765851	31840453	protein_coding
ENSG00000198093	-0.602596	3.84826	-3.22415	0.00428977	0.0372715	-2.1009	ZNF649	ENSG00000198093	19	52392477	52408293	protein_coding
ENSG00000116990	-0.505266	3.79275	-3.22128	0.00431785	0.037433	-2.10103	MYCL	ENSG00000116990	1	40361098	40367928	protein_coding
ENSG00000205403	0.746424	2.83442	3.16116	0.00495051	0.0401783	-2.10142	CFI	ENSG00000205403	4	110661852	110723335	protein_coding
ENSG00000168016	0.65099	4.38089	3.28082	0.0037693	0.0350524	-2.10669	TRANK1	ENSG00000168016	3	36868311	36986548	protein_coding
ENSG00000090520	-0.326667	4.75292	-3.30047	0.00360374	0.0342842	-2.10757	DNAJB11	ENSG00000090520	3	186285192	186315061	protein_coding
ENSG00000175866	-0.447104	3.35842	-3.18227	0.00471871	0.0391277	-2.11001	BAIAP2	ENSG00000175866	17	79008948	79091232	protein_coding
ENSG00000075151	0.293186	4.81528	3.31046	0.00352226	0.03389	-2.11214	EIF4G3	ENSG00000075151	1	21132963	21503377	protein_coding
ENSG00000008323	-1.04993	1.35942	-3.10678	0.00559976	0.0438799	-2.11318	PLEKHG6	ENSG00000008323	12	6419602	6437672	protein_coding
ENSG00000256223	0.4985	3.01318	3.16569	0.00489988	0.0400353	-2.11469	ZNF10	ENSG00000256223	12	133707161	133736051	protein_coding
ENSG00000163399	0.261364	7.39497	3.4519	0.00254537	0.0275053	-2.11525	ATP1A1	ENSG00000163399	1	116915290	116952883	protein_coding
ENSG00000019549	0.305081	6.60721	3.4184	0.00274942	0.0287971	-2.11701	SNAI2	ENSG00000019549	8	49830249	49834299	protein_coding
ENSG00000114113	-0.524118	3.80489	-3.21575	0.00437264	0.0377695	-2.11719	RBP2	ENSG00000114113	3	139171726	139199589	protein_coding
ENSG00000102978	-0.269232	6.00981	-3.38189	0.0029901	0.0304024	-2.12235	POLR2C	ENSG00000102978	16	57496299	57505922	protein_coding
ENSG00000006327	-0.753213	3.02826	-3.1474	0.00510754	0.0411421	-2.1228	TNFRSF12A	ENSG00000006327	16	3068446	3072384	protein_coding
ENSG00000125945	0.297065	4.29067	3.25929	0.00395935	0.0357612	-2.13281	ZNF436	ENSG00000125945	1	23685941	23695935	protein_coding
ENSG00000125753	-0.340454	5.01202	-3.3088	0.00353566	0.033936	-2.1341	VASP	ENSG00000125753	19	46009837	46030241	protein_coding
ENSG00000125676	0.364968	4.73943	3.29452	0.00365311	0.0345394	-2.13436	THOC2	ENSG00000125676	X	122734412	122866906	protein_coding
ENSG00000177426	-0.463683	5.09468	-3.31146	0.00351422	0.0338401	-2.1368	TGIF1	ENSG00000177426	18	3411606	3458409	protein_coding
ENSG00000104870	-0.345916	5.2998	-3.32801	0.00338349	0.0329933	-2.13701	FCGRT	ENSG00000104870	19	50010073	50029590	protein_coding
ENSG00000272796	0.964296	1.44792	3.09256	0.0057827	0.044928	-2.13761	RP1-74M1.3	ENSG00000272796	1	23243175	23247993	lincRNA
ENSG00000156110	-0.40177	4.35674	-3.25329	0.00401397	0.0359585	-2.13839	ADK	ENSG00000156110	10	75910960	76469061	protein_coding
ENSG00000198740	0.433571	4.79067	3.29732	0.00362976	0.0344478	-2.13868	ZNF652	ENSG00000198740	17	47366568	47439835	protein_coding
ENSG00000130513	-1.42078	3.99435	-3.19702	0.00456303	0.0384949	-2.13935	GDF15	ENSG00000130513	19	18485541	18499986	protein_coding
ENSG00000137801	0.590511	4.756	3.29328	0.0036635	0.0345504	-2.14305	THBS1	ENSG00000137801	15	39873280	39891667	protein_coding
ENSG00000184007	0.216094	7.4166	3.43906	0.00262176	0.0280057	-2.14562	PTP4A2	ENSG00000184007	1	32372022	32410457	protein_coding
ENSG00000116977	-0.515918	2.7291	-3.12094	0.00542313	0.0429528	-2.14812	LGALS8	ENSG00000116977	1	236681300	236716281	protein_coding
ENSG00000057294	0.337548	7.00063	3.42015	0.00273841	0.0287327	-2.1519	PKP2	ENSG00000057294	12	32943679	33049774	protein_coding
ENSG00000167526	-0.207189	10.5716	-3.53494	0.00210166	0.0243766	-2.15231	RPL13	ENSG00000167526	16	89627065	89630950	protein_coding
ENSG00000148154	0.262569	5.31813	3.32787	0.00338461	0.0329933	-2.15329	UGCG	ENSG00000148154	9	114659046	114697649	protein_coding
ENSG00000111186	0.488565	4.59254	3.27413	0.00382742	0.0353312	-2.15649	WNT5B	ENSG00000111186	12	1639057	1756409	protein_coding
ENSG00000117724	0.473455	5.241	3.32146	0.00343463	0.0333086	-2.15761	CENPF	ENSG00000117724	1	214776538	214837931	protein_coding
ENSG00000169504	0.221159	7.83982	3.4485	0.00256541	0.0276284	-2.15839	CLIC4	ENSG00000169504	1	25071848	25170815	protein_coding
ENSG00000143702	0.324466	5.41846	3.33173	0.00335481	0.0328148	-2.16025	CEP170	ENSG00000143702	1	243287730	243418650	protein_coding
ENSG00000069329	0.242885	6.9021	3.4107	0.00279853	0.0291822	-2.16349	VPS35	ENSG00000069329	16	46690054	46723430	protein_coding
ENSG00000177556	-0.301189	5.10063	-3.30183	0.00359247	0.0342312	-2.16453	ATOX1	ENSG00000177556	5	151121877	151152093	protein_coding
ENSG00000100906	-0.33458	4.32851	-3.23825	0.0041541	0.0367681	-2.16563	NFKBIA	ENSG00000100906	14	35870717	35873955	protein_coding
ENSG00000116641	0.287541	5.65115	3.34407	0.00326119	0.0320829	-2.1665	DOCK7	ENSG00000116641	1	62920399	63153969	protein_coding
ENSG00000103024	-0.420904	3.45205	-3.16135	0.00494841	0.0401783	-2.1683	NME3	ENSG00000103024	16	1820287	1821731	protein_coding
ENSG00000084674	-0.798805	7.35375	-3.42271	0.00272232	0.0286795	-2.16923	APOB	ENSG00000084674	2	21224301	21266945	protein_coding
ENSG00000173064	0.344786	4.74723	3.27848	0.00378956	0.0351739	-2.17	HECTD4	ENSG00000173064	12	112597992	112819896	protein_coding
ENSG00000074071	-0.373954	4.87436	-3.28068	0.00377054	0.0350524	-2.17192	MRPS34	ENSG00000074071	16	1821891	1823156	protein_coding
ENSG00000197555	0.371003	5.51541	3.33223	0.00335092	0.0328148	-2.17439	SIPA1L1	ENSG00000197555	14	71787166	72207946	protein_coding
ENSG00000116005	0.274953	6.68574	3.39537	0.0028989	0.0298342	-2.17615	PCYOX1	ENSG00000116005	2	70484518	70508323	protein_coding
ENSG00000168283	0.386284	4.21356	3.23077	0.00422551	0.0369455	-2.18241	BMI1	ENSG00000168283	10	22610140	22620413	protein_coding
ENSG00000169020	-0.32672	5.25912	-3.30301	0.00358285	0.0341993	-2.18647	ATP5I	ENSG00000169020	4	666225	668127	protein_coding
ENSG00000011451	0.365327	4.00506	3.21113	0.00441888	0.0379472	-2.18659	WIZ	ENSG00000011451	19	15532319	15560762	protein_coding
ENSG00000006831	0.284581	4.93145	3.28401	0.00374191	0.0349235	-2.18862	ADIPOR2	ENSG00000006831	12	1797740	1897844	protein_coding
ENSG00000197921	-1.21301	2.89283	-3.09953	0.00569235	0.0443271	-2.19215	HES5	ENSG00000197921	1	2460184	2461684	protein_coding
ENSG00000080345	0.295141	6.01929	3.35396	0.00318809	0.0318137	-2.1928	RIF1	ENSG00000080345	2	152266397	152364527	protein_coding
ENSG00000106344	0.399487	3.93487	3.20162	0.00451553	0.0383951	-2.19302	RBM28	ENSG00000106344	7	127937738	127983962	protein_coding
ENSG00000066933	0.311869	5.2642	3.30562	0.00356148	0.0340732	-2.19436	MYO9A	ENSG00000066933	15	72114632	72410918	protein_coding
ENSG00000149289	0.448916	3.71112	3.18232	0.0047182	0.0391277	-2.19649	ZC3H12C	ENSG00000149289	11	109964087	110042566	protein_coding
ENSG00000119953	0.523788	3.59874	3.1724	0.00482575	0.0396557	-2.19952	SMNDC1	ENSG00000119953	10	112050488	112064709	protein_coding
ENSG00000115183	0.378844	3.99531	3.20214	0.0045102	0.0383951	-2.20356	TANC1	ENSG00000115183	2	159825146	160089170	protein_coding
ENSG00000213654	-0.705114	2.3681	-3.06974	0.00608854	0.0463898	-2.20426	GPSM3	ENSG00000213654	6	32158543	32163300	protein_coding
ENSG00000135404	-0.251692	7.69896	-3.42172	0.00272849	0.0286795	-2.20517	CD63	ENSG00000135404	12	56119107	56123491	protein_coding
ENSG00000108848	0.371693	3.87427	3.18942	0.00464269	0.0387549	-2.21007	LUC7L3	ENSG00000108848	17	48796905	48833574	protein_coding
ENSG00000170903	0.297741	4.45415	3.23418	0.00419282	0.0368722	-2.21553	MSANTD4	ENSG00000170903	11	105866350	105893130	protein_coding
ENSG00000156467	-0.213798	6.83481	-3.38222	0.00298784	0.0304024	-2.21716	UQCRB	ENSG00000156467	8	97238148	97247862	protein_coding
ENSG00000162174	-0.80787	2.08662	-3.05332	0.00631826	0.04751	-2.218	ASRGL1	ENSG00000162174	11	62104920	62160882	protein_coding
ENSG00000101752	0.252663	6.93403	3.38654	0.00295838	0.0303126	-2.22021	MIB1	ENSG00000101752	18	19284918	19450918	protein_coding
ENSG00000112651	-0.40055	3.96713	-3.17988	0.00474446	0.0391782	-2.22186	MRPL2	ENSG00000112651	6	43021767	43027544	protein_coding
ENSG00000100234	-0.491623	5.15132	-3.27571	0.00381362	0.0352765	-2.22256	TIMP3	ENSG00000100234	22	33197687	33259030	protein_coding
ENSG00000009954	0.304263	5.60347	3.31516	0.00348459	0.0336329	-2.22301	BAZ1B	ENSG00000009954	7	72854728	72936608	protein_coding
ENSG00000169375	0.32218	4.75887	3.25541	0.00399461	0.0358393	-2.22315	SIN3A	ENSG00000169375	15	75661720	75748183	protein_coding
ENSG00000144199	-0.47546	3.43436	-3.13375	0.00526811	0.0420794	-2.22713	FAHD2B	ENSG00000144199	2	97749320	97760619	protein_coding
ENSG00000078098	1.08961	1.71529	3.04657	0.00641498	0.0478896	-2.22741	FAP	ENSG00000078098	2	163027194	163101661	protein_coding
ENSG00000124486	0.28255	7.06286	3.38859	0.00294443	0.0302239	-2.22765	USP9X	ENSG00000124486	X	40944888	41095832	protein_coding
ENSG00000185963	0.405266	4.27586	3.21236	0.00440652	0.0378685	-2.23171	BICD2	ENSG00000185963	9	95473645	95527094	protein_coding
ENSG00000119707	0.397354	4.34597	3.21736	0.00435665	0.0376589	-2.2343	RBM25	ENSG00000119707	14	73525144	73588122	protein_coding
ENSG00000182512	-0.333395	5.18766	-3.27332	0.00383446	0.0353405	-2.23858	GLRX5	ENSG00000182512	14	95999840	96011061	protein_coding
ENSG00000171612	-0.510236	3.55855	-3.13787	0.00521904	0.0417801	-2.23926	SLC25A33	ENSG00000171612	1	9599541	9645237	protein_coding
ENSG00000068654	0.319811	4.57692	3.23268	0.00420716	0.0368722	-2.24012	POLR1A	ENSG00000068654	2	86247339	86333278	protein_coding
ENSG00000106443	0.371416	5.14743	3.27592	0.00381177	0.0352765	-2.24197	PHF14	ENSG00000106443	7	11013499	11209250	protein_coding
ENSG00000120656	-0.283157	4.47968	-3.21473	0.00438279	0.0378252	-2.24733	TAF12	ENSG00000120656	1	28915835	28969597	protein_coding
ENSG00000164327	0.365137	4.957	3.2555	0.00399372	0.0358393	-2.2557	RICTOR	ENSG00000164327	5	38938021	39074510	protein_coding
ENSG00000116285	-0.504301	4.74331	-3.22731	0.00425901	0.0371609	-2.25636	ERRFI1	ENSG00000116285	1	8064464	8086368	protein_coding
ENSG00000077549	-0.252911	6.01952	-3.3215	0.00343433	0.0333086	-2.25745	CAPZB	ENSG00000077549	1	19665267	19812066	protein_coding
ENSG00000168237	-0.597575	2.63968	-3.05893	0.00623881	0.047291	-2.25964	GLYCTK	ENSG00000168237	3	52321105	52329272	protein_coding
ENSG00000156990	-0.33052	4.10392	-3.17561	0.00479074	0.0394777	-2.26116	RPUSD3	ENSG00000156990	3	9879533	9886286	protein_coding
ENSG00000154102	0.551968	2.18519	3.04234	0.00647641	0.0483177	-2.26231	C16orf74	ENSG00000154102	16	85723690	85784735	protein_coding
ENSG00000165672	-0.222781	7.00627	-3.36836	0.0030845	0.0311213	-2.26442	PRDX3	ENSG00000165672	10	120927215	120938345	protein_coding
ENSG00000106477	0.371383	4.23286	3.19331	0.00460176	0.0385401	-2.26572	CEP41	ENSG00000106477	7	130033612	130082274	protein_coding
ENSG00000118922	0.475378	4.35776	3.20419	0.00448923	0.0383563	-2.26593	KLF12	ENSG00000118922	13	74260226	74708394	protein_coding
ENSG00000248329	-0.945517	1.73278	-3.02389	0.00675105	0.0495538	-2.26598	RP11-366M4.3	ENSG00000248329	4	165798156	165820117	processed_transcript
ENSG00000072501	0.348354	5.09017	3.26051	0.0039483	0.0357612	-2.26608	SMC1A	ENSG00000072501	X	53401070	53449677	protein_coding
ENSG00000198931	-0.397163	5.01438	-3.24716	0.0040705	0.0362999	-2.26643	APRT	ENSG00000198931	16	88875747	88878352	protein_coding
ENSG00000137563	-0.287194	5.507	-3.28423	0.0037401	0.0349235	-2.26672	GGH	ENSG00000137563	8	63927638	63951730	protein_coding
ENSG00000162407	0.425961	6.77422	3.35837	0.00315597	0.0315731	-2.2675	PPAP2B	ENSG00000162407	1	56960419	57110974	protein_coding
ENSG00000188517	0.732268	1.47915	3.01972	0.00681461	0.0498964	-2.27274	COL25A1	ENSG00000188517	4	109731877	110223813	protein_coding
ENSG00000135913	0.32919	4.38036	3.20153	0.0045165	0.0383951	-2.27334	USP37	ENSG00000135913	2	219314974	219433084	protein_coding
ENSG00000197111	0.331726	5.20214	3.26396	0.00391739	0.0356606	-2.27552	PCBP2	ENSG00000197111	12	53835525	53874946	protein_coding
ENSG00000120915	-0.592785	3.81549	-3.13987	0.00519553	0.0416322	-2.27661	EPHX2	ENSG00000120915	8	27348296	27403081	protein_coding
ENSG00000168259	0.355632	4.45073	3.20558	0.00447502	0.0382902	-2.27771	DNAJC7	ENSG00000168259	17	40128451	40173394	protein_coding
ENSG00000124160	0.39207	4.07961	3.17397	0.00480863	0.0395494	-2.28001	NCOA5	ENSG00000124160	20	44689624	44718591	protein_coding
ENSG00000167110	0.362699	4.86634	3.23627	0.00417282	0.0367973	-2.28207	GOLGA2	ENSG00000167110	9	131018108	131038274	protein_coding
ENSG00000131051	0.216689	6.82736	3.35316	0.00319396	0.0318274	-2.28376	RBM39	ENSG00000131051	20	34291531	34330234	protein_coding
ENSG00000092330	-0.445486	4.36145	-3.18032	0.00473973	0.0391782	-2.29062	TINF2	ENSG00000092330	14	24708849	24711880	protein_coding
ENSG00000109111	0.338353	5.40355	3.27097	0.00385517	0.0354489	-2.29101	SUPT6H	ENSG00000109111	17	26989109	27029697	protein_coding
ENSG00000126453	-0.451453	3.51215	-3.10474	0.00562566	0.0439388	-2.29472	BCL2L12	ENSG00000126453	19	50168823	50177173	protein_coding
ENSG00000138685	-0.678444	2.93647	-3.05655	0.00627237	0.0474002	-2.29925	FGF2	ENSG00000138685	4	123747863	123819391	protein_coding
ENSG00000123453	-0.527256	2.80228	-3.04696	0.00640943	0.0478896	-2.3028	SARDH	ENSG00000123453	9	136528682	136605077	protein_coding
ENSG00000150776	0.342428	5.385	3.26423	0.00391491	0.0356606	-2.30385	C11orf57	ENSG00000150776	11	111944810	111955874	protein_coding
ENSG00000161249	-0.330804	4.42991	-3.18199	0.0047217	0.0391277	-2.30601	DMKN	ENSG00000161249	19	35988122	36004560	protein_coding
ENSG00000165169	-0.74466	2.20871	-3.01197	0.0069344	0.0503274	-2.30717	DYNLT3	ENSG00000165169	X	37696010	37706890	protein_coding
ENSG00000117228	0.966807	1.95828	3.01057	0.00695616	0.0503274	-2.30773	GBP1	ENSG00000117228	1	89518002	89531043	protein_coding
ENSG00000102910	0.241172	6.07859	3.30425	0.00357267	0.0341527	-2.30899	LONP2	ENSG00000102910	16	48278207	48397033	protein_coding
ENSG00000254531	-0.817073	1.56028	-2.99863	0.00714522	0.0512695	-2.31151	AP001816.1	ENSG00000254531	4	102268937	102270040	protein_coding
ENSG00000136270	-0.385772	4.91559	-3.21836	0.00434672	0.0376005	-2.31203	TBRG4	ENSG00000136270	7	45139699	45151646	protein_coding
ENSG00000145819	-0.835909	1.46499	-2.99789	0.00715704	0.0513232	-2.3126	ARHGAP26	ENSG00000145819	5	142149949	142608576	protein_coding
ENSG00000135549	-0.318148	4.61294	-3.19498	0.00458435	0.0385401	-2.31331	PKIB	ENSG00000135549	6	122793076	123047518	protein_coding
ENSG00000125733	-0.384201	4.55492	-3.18785	0.00465924	0.0388544	-2.31468	TRIP10	ENSG00000125733	19	6737936	6751537	protein_coding
ENSG00000108312	0.32956	5.35863	3.2569	0.00398099	0.0358259	-2.31557	UBTF	ENSG00000108312	17	42282401	42298994	protein_coding
ENSG00000166863	-0.878015	1.45133	-2.99571	0.00719218	0.0514816	-2.31659	TAC3	ENSG00000166863	12	57403784	57422667	protein_coding
ENSG00000115109	0.274912	6.24852	3.31005	0.00352556	0.0338941	-2.31686	EPB41L5	ENSG00000115109	2	120770581	120936695	protein_coding
ENSG00000130770	-0.269557	5.67825	-3.27242	0.00384239	0.035359	-2.31821	ATPIF1	ENSG00000130770	1	28562620	28573417	protein_coding
ENSG00000155592	0.384567	3.81638	3.1318	0.00529137	0.0421918	-2.3186	ZKSCAN2	ENSG00000155592	16	25247322	25269252	protein_coding
ENSG00000109132	-0.683828	1.5433	-2.99349	0.00722812	0.0515827	-2.32091	PHOX2B	ENSG00000109132	4	41746099	41750987	protein_coding
ENSG00000075223	0.303877	5.69883	3.27515	0.00381851	0.0352765	-2.32424	SEMA3C	ENSG00000075223	7	80371854	80551675	protein_coding
ENSG00000119471	0.282819	5.55576	3.26483	0.00390961	0.0356606	-2.3264	HSDL2	ENSG00000119471	9	115142217	115234690	protein_coding
ENSG00000054793	0.26777	5.52582	3.26221	0.00393301	0.0357203	-2.32758	ATP9A	ENSG00000054793	20	50213053	50385173	protein_coding
ENSG00000107560	0.37608	4.22997	3.16378	0.00492118	0.0400821	-2.32844	RAB11FIP2	ENSG00000107560	10	119764427	119806114	protein_coding
ENSG00000133216	0.320545	5.31715	3.2455	0.00408594	0.0363827	-2.33344	EPHB2	ENSG00000133216	1	23037332	23241818	protein_coding
ENSG00000077616	0.318208	5.95357	3.2863	0.00372243	0.0349167	-2.33358	NAALAD2	ENSG00000077616	11	89864683	89926062	protein_coding
ENSG00000241186	-3.49982	2.90792	-2.99445	0.00721256	0.0515338	-2.33381	TDGF1	ENSG00000241186	3	46616045	46668033	protein_coding
ENSG00000137309	-0.410641	7.39488	-3.3512	0.00320831	0.0318274	-2.33592	HMGA1	ENSG00000137309	6	34204650	34214008	protein_coding
ENSG00000137776	0.340026	4.37664	3.17123	0.00483864	0.0396987	-2.3368	SLTM	ENSG00000137776	15	59171244	59225852	protein_coding
ENSG00000145194	-1.25784	1.75117	-2.98542	0.0073601	0.0522092	-2.33719	ECE2	ENSG00000145194	3	183967438	184010819	protein_coding
ENSG00000177875	-0.479309	3.96521	-3.12292	0.00539896	0.0428564	-2.33888	C12orf68	ENSG00000177875	12	48577366	48579709	protein_coding
ENSG00000115425	-0.516193	3.38012	-3.07172	0.00606135	0.0462721	-2.34165	PECR	ENSG00000115425	2	216861052	216947678	protein_coding
ENSG00000114023	-0.477696	5.02106	-3.21304	0.00439971	0.0378615	-2.34175	FAM162A	ENSG00000114023	3	122103023	122131181	protein_coding
ENSG00000188994	0.329874	5.70229	3.26619	0.00389749	0.0356606	-2.34461	ZNF292	ENSG00000188994	6	87862551	87973914	protein_coding
ENSG00000111319	-1.4057	2.47168	-2.99467	0.00720894	0.0515338	-2.34518	SCNN1A	ENSG00000111319	12	6456009	6486896	protein_coding
ENSG00000164733	-0.20405	7.11852	-3.33623	0.00332034	0.0326105	-2.34634	CTSB	ENSG00000164733	8	11700033	11726957	protein_coding
ENSG00000172175	0.351238	4.83013	3.20312	0.00450018	0.0383944	-2.34861	MALT1	ENSG00000172175	18	56338618	56417371	protein_coding
ENSG00000221963	0.839516	1.91978	2.98666	0.00733976	0.0521277	-2.3496	APOL6	ENSG00000221963	22	36044442	36064456	protein_coding
ENSG00000169223	-0.236824	6.67393	-3.3145	0.00348986	0.0336329	-2.34994	LMAN2	ENSG00000169223	5	176758563	176778853	protein_coding
ENSG00000138035	-0.33417	4.20698	-3.14029	0.00519049	0.0416322	-2.35474	PNPT1	ENSG00000138035	2	55861400	55921045	protein_coding
ENSG00000075420	0.265589	6.43245	3.30191	0.00359182	0.0342312	-2.35555	FNDC3B	ENSG00000075420	3	171757418	172119455	protein_coding
ENSG00000171150	0.361458	4.1704	3.14441	0.00514234	0.0413583	-2.35777	SOCS5	ENSG00000171150	2	46926091	46990268	protein_coding
ENSG00000203993	-0.537247	2.58335	-3.00578	0.00703147	0.0507314	-2.35891	C9orf37	ENSG00000203993	9	140509784	140513358	protein_coding
ENSG00000008294	0.283447	6.01455	3.27618	0.0038095	0.0352765	-2.36297	SPAG9	ENSG00000008294	17	49039535	49198226	protein_coding
ENSG00000150764	0.303301	5.18972	3.22271	0.0043039	0.0373394	-2.363	DIXDC1	ENSG00000150764	11	111797868	111893308	protein_coding
ENSG00000166341	0.395572	5.29321	3.23027	0.00423038	0.0369455	-2.36314	DCHS1	ENSG00000166341	11	6642556	6677085	protein_coding
ENSG00000162889	-0.406062	4.5153	-3.16043	0.00495871	0.0402173	-2.36328	MAPKAPK2	ENSG00000162889	1	206858289	206907628	protein_coding
ENSG00000134602	0.393311	6.39142	3.29641	0.00363736	0.0344922	-2.36371	MST4	ENSG00000134602	X	131157293	131209971	protein_coding
ENSG00000115084	0.328662	5.83281	3.26434	0.00391392	0.0356606	-2.36627	SLC35F5	ENSG00000115084	2	114462588	114514400	protein_coding
ENSG00000185697	0.669177	1.8668	2.9764	0.00751042	0.052895	-2.3663	MYBL1	ENSG00000185697	8	67474410	67526482	protein_coding
ENSG00000106789	-0.589224	3.75154	-3.09195	0.0057907	0.0449606	-2.36773	CORO2A	ENSG00000106789	9	100883257	100954922	protein_coding
ENSG00000178741	-0.2669	6.28883	-3.28649	0.00372077	0.0349167	-2.36795	COX5A	ENSG00000178741	15	75212132	75230509	protein_coding
ENSG00000198053	0.462939	3.20374	3.05742	0.00626008	0.0473915	-2.36886	SIRPA	ENSG00000198053	20	1875154	1920543	protein_coding
ENSG00000100401	-0.335779	4.76825	-3.18036	0.00473931	0.0391782	-2.36947	RANGAP1	ENSG00000100401	22	41641615	41682255	protein_coding
ENSG00000172270	-0.228804	8.10158	-3.36183	0.00313103	0.0314566	-2.36994	BSG	ENSG00000172270	19	571297	583493	protein_coding
ENSG00000103187	-0.352723	5.34289	-3.22366	0.00429457	0.0372858	-2.37092	COTL1	ENSG00000103187	16	84599200	84651683	protein_coding
ENSG00000260482	0.444013	3.28688	3.06146	0.00620333	0.0470824	-2.37486	CTD-2196E14.9	ENSG00000260482	16	23681332	23684448	lincRNA
ENSG00000168765	-0.563748	2.72736	-3.00577	0.00703161	0.0507314	-2.37559	GSTM4	ENSG00000168765	1	110198703	110208118	protein_coding
ENSG00000100345	0.330536	6.9246	3.3148	0.0034874	0.0336329	-2.37825	MYH9	ENSG00000100345	22	36677327	36784063	protein_coding
ENSG00000155229	-0.223605	6.21415	-3.27767	0.00379659	0.0352116	-2.37867	MMS19	ENSG00000155229	10	99218081	99258551	protein_coding
ENSG00000172757	-0.225777	7.71435	-3.34417	0.00326048	0.0320829	-2.37897	CFL1	ENSG00000172757	11	65590493	65629497	protein_coding
ENSG00000172466	0.381638	5.83884	3.25869	0.00396473	0.0357612	-2.37985	ZNF24	ENSG00000172466	18	32912176	32925446	protein_coding
ENSG00000179950	-0.309116	6.0143	-3.2644	0.00391344	0.0356606	-2.38102	PUF60	ENSG00000179950	8	144898514	144912029	protein_coding
ENSG00000102531	0.276473	6.51421	3.29441	0.00365403	0.0345394	-2.38115	FNDC3A	ENSG00000102531	13	49550048	49783915	protein_coding
ENSG00000134146	-0.517629	2.81163	-3.0113	0.0069448	0.0503274	-2.38134	DPH6	ENSG00000134146	15	35509546	35838394	protein_coding
ENSG00000116127	0.315227	4.96736	3.19732	0.00455992	0.0384949	-2.38225	ALMS1	ENSG00000116127	2	73612886	73837920	protein_coding
ENSG00000101255	-0.313712	5.52991	-3.23243	0.00420951	0.0368722	-2.38284	TRIB3	ENSG00000101255	20	361261	378203	protein_coding
ENSG00000170801	-0.745274	3.24161	-3.03362	0.00660484	0.0490901	-2.38411	HTRA3	ENSG00000170801	4	8271492	8308838	protein_coding
ENSG00000172296	-0.833394	2.98124	-3.01402	0.00690245	0.0503215	-2.3847	SPTLC3	ENSG00000172296	20	12989627	13147411	protein_coding
ENSG00000120519	0.452135	3.5752	3.08051	0.00594226	0.0458365	-2.38571	SLC10A7	ENSG00000120519	4	147175127	147443123	protein_coding
ENSG00000136205	0.30318	5.40566	3.22621	0.00426966	0.0371962	-2.3886	TNS3	ENSG00000136205	7	47314752	47622156	protein_coding
ENSG00000149269	-0.445257	4.77835	-3.1687	0.00486645	0.0398516	-2.39115	PAK1	ENSG00000149269	11	77032752	77185680	protein_coding
ENSG00000105696	-0.623391	3.08479	-3.01838	0.0068351	0.0499996	-2.39361	TMEM59L	ENSG00000105696	19	18718240	18731849	protein_coding
ENSG00000185739	0.731679	1.63071	2.9558	0.00786499	0.0542295	-2.39415	SRL	ENSG00000185739	16	4239375	4292081	protein_coding
ENSG00000196305	0.25012	8.38113	3.36063	0.00313968	0.0315168	-2.39549	IARS	ENSG00000196305	9	94972489	95056038	protein_coding
ENSG00000144645	-0.425954	4.00246	-3.09939	0.00569411	0.0443271	-2.39556	OSBPL10	ENSG00000144645	3	31699382	32119072	protein_coding
ENSG00000123191	0.44287	7.51991	3.32864	0.00337861	0.032991	-2.39984	ATP7B	ENSG00000123191	13	52506809	52585630	protein_coding
ENSG00000172890	-0.471257	3.76763	-3.0744	0.00602481	0.0460842	-2.405	NADSYN1	ENSG00000172890	11	71164155	71235153	protein_coding
ENSG00000128731	0.344982	5.08073	3.19557	0.00457817	0.0385316	-2.40538	HERC2	ENSG00000128731	15	28356186	28567298	protein_coding
ENSG00000048707	0.310648	5.05527	3.19329	0.004602	0.0385401	-2.40591	VPS13D	ENSG00000048707	1	12290124	12572099	protein_coding
ENSG00000111432	-1.02358	1.95284	-2.95135	0.00794349	0.0546433	-2.40616	FZD10	ENSG00000111432	12	130647004	130650285	protein_coding
ENSG00000165246	0.275978	5.11914	3.19711	0.0045622	0.0384949	-2.40696	NLGN4Y	ENSG00000165246	Y	16634518	16957530	protein_coding
ENSG00000147548	0.369425	5.55873	3.22707	0.00426133	0.0371609	-2.40979	WHSC1L1	ENSG00000147548	8	38127215	38239790	protein_coding
ENSG00000114631	-0.378695	4.21284	-3.11281	0.00552393	0.0434601	-2.4104	PODXL2	ENSG00000114631	3	127348024	127391652	protein_coding
ENSG00000104312	-0.355614	3.78365	-3.07589	0.00600468	0.0459953	-2.41157	RIPK2	ENSG00000104312	8	90769975	90803291	protein_coding
ENSG00000128881	0.395977	4.24531	3.12468	0.00537741	0.0427338	-2.41395	TTBK2	ENSG00000128881	15	43030932	43213007	protein_coding
ENSG00000130508	0.300449	7.15805	3.30794	0.00354265	0.0339756	-2.41475	PXDN	ENSG00000130508	2	1635659	1748624	protein_coding
ENSG00000111775	-0.297547	5.79503	-3.23408	0.00419379	0.0368722	-2.41746	COX6A1	ENSG00000111775	12	120875893	120878545	protein_coding
ENSG00000172053	-0.269444	6.83482	-3.2911	0.00368175	0.0346906	-2.41765	QARS	ENSG00000172053	3	49133365	49142553	protein_coding
ENSG00000105011	-0.412326	3.52897	-3.04798	0.00639466	0.0478871	-2.41937	ASF1B	ENSG00000105011	19	14230321	14247768	protein_coding
ENSG00000185129	0.431054	3.28382	3.03887	0.00652719	0.048574	-2.41959	PURA	ENSG00000185129	5	139487362	139496321	protein_coding
ENSG00000112531	0.269759	7.04637	3.3001	0.00360673	0.0342842	-2.42197	QKI	ENSG00000112531	6	163835032	163999628	protein_coding
ENSG00000124596	-0.327844	4.50283	-3.13328	0.00527372	0.0420794	-2.42198	OARD1	ENSG00000124596	6	41001366	41065526	protein_coding
ENSG00000196730	0.311624	5.74023	3.23257	0.00420817	0.0368722	-2.42282	DAPK1	ENSG00000196730	9	90112143	90323548	protein_coding
ENSG00000141252	0.413936	4.33695	3.12781	0.00533943	0.0424891	-2.42391	VPS53	ENSG00000141252	17	411908	624957	protein_coding
ENSG00000007516	-1.11498	1.43573	-2.9367	0.00820802	0.0555898	-2.42436	BAIAP3	ENSG00000007516	16	1383602	1399439	protein_coding
ENSG00000152268	0.365908	6.24639	3.26014	0.00395167	0.0357612	-2.42639	SPON1	ENSG00000152268	11	13983914	14289646	processed_transcript
ENSG00000167978	0.447296	5.91117	3.24152	0.00412321	0.0365495	-2.42664	SRRM2	ENSG00000167978	16	2802330	2822539	protein_coding
ENSG00000127920	-0.458082	5.09081	-3.17734	0.00477195	0.0393777	-2.42786	GNG11	ENSG00000127920	7	93551011	93557922	protein_coding
ENSG00000102119	-0.299085	5.58872	-3.21398	0.00439024	0.0378386	-2.43056	EMD	ENSG00000102119	X	153607557	153609883	protein_coding
ENSG00000124615	-0.543979	2.58106	-2.96882	0.00763905	0.053356	-2.43132	MOCS1	ENSG00000124615	6	39867354	39902290	protein_coding
ENSG00000090612	0.316071	4.69883	3.15405	0.00503105	0.0406645	-2.43142	ZNF268	ENSG00000090612	12	133707570	133783698	protein_coding
ENSG00000143106	-0.29877	6.12851	-3.24785	0.00406412	0.0362977	-2.43221	PSMA5	ENSG00000143106	1	109941653	109969062	protein_coding
ENSG00000244754	0.253653	5.53069	3.21446	0.00438548	0.0378252	-2.43239	N4BP2L2	ENSG00000244754	13	33006554	33112970	protein_coding
ENSG00000178662	0.340636	4.83296	3.16364	0.00492269	0.0400821	-2.43315	CSRNP3	ENSG00000178662	2	166326157	166545917	protein_coding
ENSG00000167797	-0.568213	3.12446	-3.00473	0.00704807	0.0508192	-2.43318	CDK2AP2	ENSG00000167797	11	67273968	67276120	protein_coding
ENSG00000174839	0.381638	4.19099	3.10951	0.00556526	0.043669	-2.43726	DENND6A	ENSG00000174839	3	57611184	57678816	protein_coding
ENSG00000164190	0.372373	5.22432	3.19116	0.00462434	0.0386998	-2.43738	NIPBL	ENSG00000164190	5	36876861	37066515	protein_coding
ENSG00000112695	-0.253841	6.84576	-3.28276	0.00375267	0.0349963	-2.43749	COX7A2	ENSG00000112695	6	75947391	75960039	protein_coding
ENSG00000108055	0.265609	5.48691	3.20825	0.00444796	0.0381367	-2.43956	SMC3	ENSG00000108055	10	112327449	112364394	protein_coding
ENSG00000166033	-0.529194	2.75794	-2.97433	0.0075453	0.0529985	-2.44135	HTRA1	ENSG00000166033	10	124221041	124274424	protein_coding
ENSG00000138078	0.299464	6.50378	3.26633	0.00389624	0.0356606	-2.44189	PREPL	ENSG00000138078	2	44543420	44589001	protein_coding
ENSG00000042493	-0.451476	5.51498	-3.20086	0.00452336	0.0384258	-2.44426	CAPG	ENSG00000042493	2	85621871	85645555	protein_coding
ENSG00000163516	-0.437897	3.77772	-3.05649	0.00627327	0.0474002	-2.44545	ANKZF1	ENSG00000163516	2	220094479	220101391	protein_coding
ENSG00000072422	0.371767	4.85521	3.15815	0.0049845	0.040371	-2.44893	RHOBTB1	ENSG00000072422	10	62629196	62761198	protein_coding
ENSG00000130958	-0.343744	5.02432	-3.16312	0.00492849	0.0400821	-2.44987	SLC35D2	ENSG00000130958	9	99082988	99145992	protein_coding
ENSG00000163013	0.728408	1.63872	2.92556	0.00841468	0.0566649	-2.4505	FBXO41	ENSG00000163013	2	73481810	73511559	protein_coding
ENSG00000109016	-0.474813	3.36217	-3.01625	0.00686794	0.0501317	-2.45179	DHRS7B	ENSG00000109016	17	21026677	21096578	protein_coding
ENSG00000116406	0.316104	5.49345	3.20209	0.00451076	0.0383951	-2.45423	EDEM3	ENSG00000116406	1	184659365	184724047	protein_coding
ENSG00000152778	0.375069	3.92626	3.0777	0.0059802	0.0459791	-2.45467	IFIT5	ENSG00000152778	10	91174343	91180758	protein_coding
ENSG00000144741	-0.396539	4.12797	-3.08459	0.00588781	0.0455055	-2.45644	SLC25A26	ENSG00000144741	3	66119285	66438540	protein_coding
ENSG00000174953	0.30493	5.38986	3.19391	0.00459546	0.0385401	-2.4568	DHX36	ENSG00000174953	3	153990335	154042286	protein_coding
ENSG00000154096	-0.62834	3.54946	-3.02636	0.00671353	0.0494934	-2.45683	THY1	ENSG00000154096	11	119288090	119295695	protein_coding
ENSG00000166912	0.417071	3.19269	3.01089	0.00695125	0.0503274	-2.45929	MTMR10	ENSG00000166912	15	31231144	31283810	protein_coding
ENSG00000100564	0.34984	4.31083	3.10532	0.00561833	0.0439388	-2.4656	PIGH	ENSG00000100564	14	68048672	68067004	protein_coding
ENSG00000185885	-0.388911	5.61389	-3.19762	0.00455687	0.0384949	-2.46864	IFITM1	ENSG00000185885	11	313506	315272	protein_coding
ENSG00000179163	-0.347168	4.18478	-3.08303	0.00590862	0.0456365	-2.46955	FUCA1	ENSG00000179163	1	24171567	24194784	protein_coding
ENSG00000167202	0.350624	5.05539	3.16319	0.00492775	0.0400821	-2.47134	TBC1D2B	ENSG00000167202	15	78276378	78370066	protein_coding
ENSG00000164187	0.330545	4.34888	3.1065	0.00560326	0.0438799	-2.47141	LMBRD2	ENSG00000164187	5	36098514	36152063	protein_coding
ENSG00000129596	-0.680027	2.77068	-2.95598	0.00786178	0.0542295	-2.47408	CDO1	ENSG00000129596	5	115140430	115152651	protein_coding
ENSG00000196456	-0.461679	2.96197	-2.9756	0.00752391	0.0529585	-2.47523	ZNF775	ENSG00000196456	7	150065879	150109558	protein_coding
ENSG00000115073	-0.26676	5.27374	-3.17101	0.00484106	0.0396987	-2.47615	ACTR1B	ENSG00000115073	2	98272431	98280570	protein_coding
ENSG00000124920	0.437716	6.37943	3.24194	0.00411928	0.0365495	-2.48191	MYRF	ENSG00000124920	11	61520114	61555990	protein_coding
ENSG00000168137	0.374792	5.18265	3.16743	0.00488051	0.0399391	-2.48202	SETD5	ENSG00000168137	3	9439299	9520924	protein_coding
ENSG00000148584	-1.15431	1.70949	-2.90617	0.00878638	0.0583374	-2.48374	A1CF	ENSG00000148584	10	52559169	52645435	protein_coding
ENSG00000197081	0.330462	6.45579	3.24436	0.00409661	0.0364139	-2.48479	IGF2R	ENSG00000197081	6	160390131	160534539	protein_coding
ENSG00000149923	-0.283881	5.6757	-3.19423	0.00459215	0.0385401	-2.48755	PPP4C	ENSG00000149923	16	30087299	30096698	protein_coding
ENSG00000169715	-0.780896	2.44497	-2.9275	0.00837832	0.0564844	-2.48862	MT1E	ENSG00000169715	16	56659387	56661024	protein_coding
ENSG00000087245	0.217728	7.3399	3.28002	0.00377627	0.0350781	-2.49192	MMP2	ENSG00000087245	16	55423612	55540603	protein_coding
ENSG00000100888	0.291845	5.86017	3.20799	0.00445062	0.0381367	-2.49226	CHD8	ENSG00000100888	14	21853353	21924285	protein_coding
ENSG00000169860	-0.547116	3.01139	-2.96853	0.00764392	0.0533585	-2.4926	P2RY1	ENSG00000169860	3	152552736	152555841	protein_coding
ENSG00000166426	-0.90742	5.68565	-3.18272	0.00471394	0.0391277	-2.49403	CRABP1	ENSG00000166426	15	78632666	78640572	protein_coding
ENSG00000197329	-0.37233	4.35905	-3.08619	0.00586654	0.0453707	-2.49615	PELI1	ENSG00000197329	2	64319786	64371588	protein_coding
ENSG00000115525	-0.448207	3.0691	-2.97031	0.00761365	0.0533135	-2.4969	ST3GAL5	ENSG00000115525	2	86066267	86116137	protein_coding
ENSG00000197343	0.303158	4.84191	3.13332	0.00527319	0.0420794	-2.49958	ZNF655	ENSG00000197343	7	99156029	99174076	protein_coding
ENSG00000152977	-1.17858	3.64133	-2.99414	0.0072175	0.051538	-2.50399	ZIC1	ENSG00000152977	3	147111209	147228080	protein_coding
ENSG00000168003	-0.348115	7.64281	-3.28457	0.00373718	0.0349235	-2.50417	SLC3A2	ENSG00000168003	11	62623518	62656352	protein_coding
ENSG00000111300	0.308514	4.60082	3.11148	0.00554059	0.0435622	-2.50544	NAA25	ENSG00000111300	12	112464500	112546826	protein_coding
ENSG00000170035	-0.259522	6.011	-3.20687	0.00446199	0.0382064	-2.50714	UBE2E3	ENSG00000170035	2	181831975	181941312	protein_coding
ENSG00000164091	0.199065	6.50129	3.23502	0.00418474	0.0368722	-2.50946	WDR82	ENSG00000164091	3	52288437	52322036	protein_coding
ENSG00000177830	-0.271111	5.36455	-3.16194	0.00494181	0.0401629	-2.51046	CHID1	ENSG00000177830	11	867357	915058	protein_coding
ENSG00000136492	0.498863	3.55679	3.01825	0.00683716	0.0499996	-2.51362	BRIP1	ENSG00000136492	17	59758627	59940882	protein_coding
ENSG00000130818	0.366254	3.98639	3.05484	0.00629659	0.0474854	-2.51418	ZNF426	ENSG00000130818	19	9638667	9649303	protein_coding
ENSG00000197982	-0.378246	4.70159	-3.10594	0.00561036	0.0439064	-2.51448	C1orf122	ENSG00000197982	1	38272651	38275126	protein_coding
ENSG00000204843	0.211237	6.05906	3.20908	0.00443955	0.038097	-2.51459	DCTN1	ENSG00000204843	2	74588281	74619214	protein_coding
ENSG00000060688	-0.242885	5.53494	-3.17205	0.00482964	0.0396601	-2.5157	SNRNP40	ENSG00000060688	1	31732417	31769662	protein_coding
ENSG00000213096	0.366845	4.55972	3.10275	0.00565105	0.0440499	-2.5163	ZNF254	ENSG00000213096	19	24216276	24312654	protein_coding
ENSG00000117174	0.407827	3.55731	3.01429	0.00689834	0.0503215	-2.51743	ZNHIT6	ENSG00000117174	1	86115106	86174116	protein_coding
ENSG00000135476	0.416954	3.408	3.00127	0.00710305	0.0511221	-2.51912	ESPL1	ENSG00000135476	12	53662083	53687427	protein_coding
ENSG00000092421	-0.667026	4.43721	-3.07581	0.00600564	0.0459953	-2.52059	SEMA6A	ENSG00000092421	5	115779312	115910630	protein_coding
ENSG00000105355	-0.28282	5.30097	-3.15115	0.00506424	0.0408211	-2.52287	PLIN3	ENSG00000105355	19	4838353	4867780	protein_coding
ENSG00000117155	0.294529	4.92812	3.1286	0.00532992	0.042442	-2.52362	SSX2IP	ENSG00000117155	1	85109390	85156486	protein_coding
ENSG00000104886	-0.32863	4.94699	-3.12253	0.00540372	0.0428564	-2.52457	PLEKHJ1	ENSG00000104886	19	2230002	2237703	protein_coding
ENSG00000143486	-0.288652	5.36898	-3.15347	0.00503768	0.0406903	-2.52927	EIF2D	ENSG00000143486	1	206744620	206785904	protein_coding
ENSG00000204386	-0.351906	6.69079	-3.23255	0.00420844	0.0368722	-2.53014	NEU1	ENSG00000204386	6	31825436	31830683	protein_coding
ENSG00000175216	0.247498	6.51041	3.226	0.00427167	0.0371962	-2.53055	CKAP5	ENSG00000175216	11	46764598	46867847	protein_coding
ENSG00000105258	-0.366661	3.87946	-3.02764	0.00669432	0.0494134	-2.53177	POLR2I	ENSG00000105258	19	36604612	36606248	protein_coding
ENSG00000198420	0.325037	5.22015	3.14552	0.00512937	0.0412898	-2.53469	FAM115A	ENSG00000198420	7	143548468	143599291	protein_coding
ENSG00000006453	-0.380597	4.18074	-3.05292	0.00632395	0.04751	-2.53546	BAIAP2L1	ENSG00000006453	7	97920963	98030380	protein_coding
ENSG00000070540	-0.502087	3.82566	-3.01117	0.00694682	0.0503274	-2.54733	WIPI1	ENSG00000070540	17	66417089	66453654	protein_coding
ENSG00000102038	0.254458	6.66838	3.22479	0.00428354	0.0372715	-2.55024	SMARCA1	ENSG00000102038	X	128580480	128657477	protein_coding
ENSG00000185920	0.457775	4.88954	3.11316	0.00551953	0.0434544	-2.55161	PTCH1	ENSG00000185920	9	98205262	98279339	protein_coding
ENSG00000174851	-0.274899	5.69816	-3.16561	0.00490076	0.0400353	-2.55297	YIF1A	ENSG00000174851	11	66052051	66056641	protein_coding
ENSG00000079459	-0.217055	6.72884	-3.22442	0.00428708	0.0372715	-2.55372	FDFT1	ENSG00000079459	8	11653082	11696818	protein_coding
ENSG00000017260	0.241808	5.97028	3.18524	0.00468695	0.0389756	-2.55574	ATP2C1	ENSG00000017260	3	130569439	130735556	protein_coding
ENSG00000155640	0.461977	2.62203	2.91524	0.00861054	0.0575252	-2.56262	C10orf12	ENSG00000155640	10	98741041	98745582	protein_coding
ENSG00000198759	-0.397126	5.02584	-3.10876	0.00557477	0.0437146	-2.56414	EGFL6	ENSG00000198759	X	13587724	13651694	protein_coding
ENSG00000256162	-0.957714	2.19368	-2.87488	0.00941976	0.0608205	-2.5652	SMLR1	ENSG00000256162	6	131148546	131158275	protein_coding
ENSG00000174469	-0.410727	3.69971	-2.99263	0.00724205	0.0516198	-2.56643	CNTNAP2	ENSG00000174469	7	145813453	148118090	protein_coding
ENSG00000036549	0.27717	5.76603	3.16546	0.00490242	0.0400353	-2.5719	ZZZ3	ENSG00000036549	1	78028101	78149104	protein_coding
ENSG00000133313	-0.316412	4.60258	-3.07131	0.00606697	0.0462851	-2.57338	CNDP2	ENSG00000133313	18	72163051	72188366	protein_coding
ENSG00000160703	-0.611573	1.76255	-2.85852	0.00976798	0.0623012	-2.57379	NLRX1	ENSG00000160703	11	119037277	119054725	protein_coding
ENSG00000105393	-0.387188	3.97601	-3.01042	0.00695859	0.0503274	-2.57794	BABAM1	ENSG00000105393	19	17378159	17392058	protein_coding
ENSG00000167508	-0.355976	4.95353	-3.09727	0.00572154	0.0445113	-2.57799	MVD	ENSG00000167508	16	88718343	88729569	protein_coding
ENSG00000176853	0.317881	5.28217	3.12918	0.00532294	0.042415	-2.57996	FAM91A1	ENSG00000176853	8	124780696	124827692	protein_coding
ENSG00000116514	-0.443419	3.29241	-2.94705	0.00802033	0.0548528	-2.58388	RNF19B	ENSG00000116514	1	33402046	33430286	protein_coding
ENSG00000163113	0.37736	4.2691	3.0468	0.00641177	0.0478896	-2.58417	OTUD7B	ENSG00000163113	1	149909705	149982625	protein_coding
ENSG00000164683	-0.648038	2.77426	-2.90232	0.0088619	0.0586413	-2.58845	HEY1	ENSG00000164683	8	80676245	80680098	protein_coding
ENSG00000103540	0.317869	4.10344	3.02842	0.00668257	0.0494134	-2.58869	CCP110	ENSG00000103540	16	19535133	19564730	protein_coding
ENSG00000127884	-0.227037	6.21214	-3.18097	0.00473275	0.0391782	-2.58958	ECHS1	ENSG00000127884	10	135175984	135187193	protein_coding
ENSG00000100116	-0.479554	3.64576	-2.9739	0.00755254	0.0530022	-2.59302	GCAT	ENSG00000100116	22	38203912	38213183	protein_coding
ENSG00000198948	0.630798	2.20817	2.8732	0.00945497	0.0609892	-2.59303	MFAP3L	ENSG00000198948	4	170907748	170954182	protein_coding
ENSG00000155368	-0.289913	5.25146	-3.11404	0.00550855	0.0434257	-2.59559	DBI	ENSG00000155368	2	120124497	120130126	protein_coding
ENSG00000184281	-0.347885	3.97418	-3.00299	0.00707559	0.0509554	-2.59738	TSSC4	ENSG00000184281	11	2421718	2425106	protein_coding
ENSG00000196549	0.386854	7.86412	3.25144	0.00403091	0.0360556	-2.59775	MME	ENSG00000196549	3	154741913	154901497	protein_coding
ENSG00000176974	-0.402898	3.37782	-2.94814	0.00800079	0.0548142	-2.59871	SHMT1	ENSG00000176974	17	18231187	18266856	protein_coding
ENSG00000119705	-0.433359	5.40928	-3.12215	0.00540836	0.0428645	-2.59956	SLIRP	ENSG00000119705	14	78174414	78227447	protein_coding
ENSG00000126602	-0.267851	5.6688	-3.14209	0.00516936	0.041527	-2.60013	TRAP1	ENSG00000126602	16	3701640	3767598	protein_coding
ENSG00000169905	0.285751	6.70771	3.20346	0.00449673	0.0383926	-2.60102	TOR1AIP2	ENSG00000169905	1	179809102	179846938	protein_coding
ENSG00000138646	-0.834154	2.4	-2.86564	0.00961493	0.061691	-2.60136	HERC5	ENSG00000138646	4	89378268	89427314	protein_coding
ENSG00000213064	0.352836	4.96165	3.09484	0.00575306	0.0447271	-2.6021	SFT2D2	ENSG00000213064	1	168195176	168222263	protein_coding
ENSG00000121741	0.221113	5.96585	3.16352	0.00492408	0.0400821	-2.60224	ZMYM2	ENSG00000121741	13	20532810	20665968	protein_coding
ENSG00000184939	0.314608	4.41847	3.04955	0.00637216	0.047798	-2.60367	ZFP90	ENSG00000184939	16	68563993	68609975	protein_coding
ENSG00000197712	0.304994	6.71519	3.20264	0.00450508	0.0383951	-2.60367	FAM114A1	ENSG00000197712	4	38869298	38947360	protein_coding
ENSG00000138246	0.396341	4.8962	3.08895	0.00583016	0.0451695	-2.60393	DNAJC13	ENSG00000138246	3	132136370	132257876	protein_coding
ENSG00000141858	-0.330043	4.52237	-3.0471	0.00640733	0.0478896	-2.60812	SAMD1	ENSG00000141858	19	14198652	14201848	protein_coding
ENSG00000100908	-0.649359	2.38999	-2.86204	0.00969203	0.0619902	-2.61296	EMC9	ENSG00000100908	14	24608174	24610797	protein_coding
ENSG00000147065	0.254639	6.68853	3.19651	0.00456842	0.0385043	-2.61405	MSN	ENSG00000147065	X	64808257	64961791	protein_coding
ENSG00000102189	0.448299	3.6818	2.97984	0.00745278	0.0525517	-2.61482	EEA1	ENSG00000102189	12	93164413	93323107	protein_coding
ENSG00000111229	-0.267697	6.70197	-3.19406	0.00459393	0.0385401	-2.61663	ARPC3	ENSG00000111229	12	110872630	110888227	protein_coding
ENSG00000131475	-0.296843	5.26328	-3.10409	0.00563401	0.0439696	-2.61803	VPS25	ENSG00000131475	17	40925454	40931617	protein_coding
ENSG00000173120	0.300691	4.70294	3.06558	0.0061459	0.0467365	-2.61972	KDM2A	ENSG00000173120	11	66886740	67025558	protein_coding
ENSG00000257742	0.614706	2.28676	2.862	0.00969302	0.0619902	-2.62422	RP11-350F4.2	ENSG00000257742	12	44112796	44117803	lincRNA
ENSG00000197635	-0.437468	4.75069	-3.05699	0.0062661	0.0474002	-2.62709	DPP4	ENSG00000197635	2	162848751	162931052	protein_coding
ENSG00000203727	0.540872	4.11091	3.01272	0.00692267	0.0503274	-2.62736	SAMD5	ENSG00000203727	6	147830063	148058683	protein_coding
ENSG00000205269	0.457983	3.57734	2.96395	0.00772276	0.053624	-2.6276	TMEM170B	ENSG00000205269	6	11537938	11583757	protein_coding
ENSG00000168398	0.560085	2.13081	2.84989	0.00995672	0.0629953	-2.62786	BDKRB2	ENSG00000168398	14	96671016	96710666	protein_coding
ENSG00000184515	-0.676635	2.50182	-2.86087	0.00971716	0.0620775	-2.62831	BEX5	ENSG00000184515	X	101408680	101411029	protein_coding
ENSG00000151893	0.271428	5.78075	3.13978	0.00519654	0.0416322	-2.62934	CACUL1	ENSG00000151893	10	120433679	120514761	protein_coding
ENSG00000105722	-0.309718	4.4586	-3.0303	0.00665434	0.049358	-2.63213	ERF	ENSG00000105722	19	42751724	42759309	protein_coding
ENSG00000134248	-0.35196	4.47502	-3.03094	0.00664477	0.0493248	-2.63214	LAMTOR5	ENSG00000134248	1	110943871	110950564	protein_coding
ENSG00000137074	-0.343651	4.43239	-3.02781	0.00669173	0.0494134	-2.63373	APTX	ENSG00000137074	9	32972604	33025166	protein_coding
ENSG00000198799	0.25193	5.46602	3.11606	0.00548337	0.0432903	-2.63494	LRIG2	ENSG00000198799	1	113615831	113674882	protein_coding
ENSG00000163882	-0.290026	5.2052	-3.09146	0.00579716	0.0449812	-2.63587	POLR2H	ENSG00000163882	3	184079506	184086384	protein_coding
ENSG00000063241	-0.349866	4.28029	-3.01114	0.00694727	0.0503274	-2.63652	ISOC2	ENSG00000063241	19	55964352	55973710	protein_coding
ENSG00000100095	0.412303	3.57924	2.95814	0.00782393	0.0540409	-2.63834	SEZ6L	ENSG00000100095	22	26565440	26779562	protein_coding
ENSG00000107957	0.422562	5.10914	3.08874	0.00583288	0.0451695	-2.63955	SH3PXD2A	ENSG00000107957	10	105348285	105615301	protein_coding
ENSG00000196704	-0.296134	5.51046	-3.11056	0.00555211	0.0435948	-2.64268	AMZ2	ENSG00000196704	17	66243715	66253297	protein_coding
ENSG00000100413	0.408956	3.67211	2.96438	0.0077153	0.0536037	-2.64307	POLR3H	ENSG00000100413	22	41921808	41940610	protein_coding
ENSG00000166477	0.354679	3.47343	2.94492	0.0080585	0.0550014	-2.64426	LEO1	ENSG00000166477	15	52230222	52264003	protein_coding
ENSG00000116670	-0.307874	6.81734	-3.1858	0.00468099	0.0389543	-2.64629	MAD2L2	ENSG00000116670	1	11734537	11751707	protein_coding
ENSG00000167554	-0.438365	2.974	-2.88865	0.00913572	0.0595862	-2.64958	ZNF610	ENSG00000167554	19	52839498	52871031	protein_coding
ENSG00000101938	0.679666	2.18923	2.8424	0.0101233	0.0636071	-2.64975	CHRDL1	ENSG00000101938	X	109917084	110039286	protein_coding
ENSG00000170266	-0.241816	6.21806	-3.15286	0.00504463	0.0407186	-2.65096	GLB1	ENSG00000170266	3	33038100	33138722	protein_coding
ENSG00000088298	-0.404783	3.8682	-2.96547	0.00769656	0.0535049	-2.65131	EDEM2	ENSG00000088298	20	33703167	33865928	protein_coding
ENSG00000166387	-0.419572	3.89217	-2.96794	0.00765412	0.0533982	-2.65137	PPFIBP2	ENSG00000166387	11	7534529	7678358	protein_coding
ENSG00000144815	0.352177	3.60019	2.9519	0.00793381	0.0546403	-2.65408	NXPE3	ENSG00000144815	3	101498046	101547073	protein_coding
ENSG00000130762	-0.83452	1.93041	-2.81716	0.0107046	0.0657909	-2.65618	ARHGEF16	ENSG00000130762	1	3370990	3397677	protein_coding
ENSG00000074319	-0.280948	5.19395	-3.07978	0.00595216	0.0458529	-2.65828	TSG101	ENSG00000074319	11	18489883	18548779	protein_coding
ENSG00000174695	0.203987	6.90119	3.18579	0.0046811	0.0389543	-2.65874	TMEM167A	ENSG00000174695	5	82348665	82373682	protein_coding
ENSG00000175387	0.251906	6.46296	3.16418	0.00491667	0.0400821	-2.66022	SMAD2	ENSG00000175387	18	45357922	45457515	protein_coding
ENSG00000130558	-0.580804	3.39882	-2.90951	0.00872114	0.0580672	-2.66437	OLFM1	ENSG00000130558	9	137967268	138013025	protein_coding
ENSG00000132561	0.414255	5.11127	3.07639	0.00599785	0.0459953	-2.66631	MATN2	ENSG00000132561	8	98881068	99048944	protein_coding
ENSG00000147586	-0.466502	3.31454	-2.90639	0.00878206	0.0583374	-2.66641	MRPS28	ENSG00000147586	8	80830952	80942524	protein_coding
ENSG00000257621	0.444146	2.94121	2.88796	0.00914977	0.0596121	-2.66711	RP11-349A22.5	ENSG00000257621	14	58732083	58764852	antisense
ENSG00000160124	-0.397055	3.57798	-2.93357	0.00826546	0.0559244	-2.66861	CCDC58	ENSG00000160124	3	122078438	122102078	protein_coding
ENSG00000143933	-0.218349	8.26049	-3.23054	0.00422769	0.0369455	-2.67223	CALM2	ENSG00000143933	2	47387221	47403740	protein_coding
ENSG00000173575	0.286847	5.54385	3.10385	0.00563704	0.0439696	-2.67311	CHD2	ENSG00000173575	15	93426526	93571237	protein_coding
ENSG00000166793	0.627272	2.09045	2.82182	0.0105949	0.0654516	-2.67622	YPEL4	ENSG00000166793	11	57412560	57417417	protein_coding
ENSG00000171130	-0.480773	4.11275	-2.97491	0.00753561	0.0529903	-2.67636	ATP6V0E2	ENSG00000171130	7	149570057	149577784	protein_coding
ENSG00000114520	-0.30876	4.48744	-3.01358	0.00690935	0.0503274	-2.67673	SNX4	ENSG00000114520	3	125165495	125239041	protein_coding
ENSG00000084676	0.360426	5.12937	3.07096	0.00607184	0.0462924	-2.68055	NCOA1	ENSG00000084676	2	24714783	24993571	protein_coding
ENSG00000133027	-0.391491	3.81098	-2.94417	0.00807214	0.0550386	-2.68464	PEMT	ENSG00000133027	17	17408877	17495022	protein_coding
ENSG00000154727	0.316728	4.92901	3.05332	0.00631825	0.04751	-2.68469	GABPA	ENSG00000154727	21	27106881	27144771	protein_coding
ENSG00000170579	0.499434	2.63292	2.85369	0.00987313	0.0626489	-2.68681	DLGAP1	ENSG00000170579	18	3496030	4455335	protein_coding
ENSG00000168936	-0.360036	4.08123	-2.9698	0.00762237	0.0533135	-2.68908	TMEM129	ENSG00000168936	4	1717679	1723085	protein_coding
ENSG00000037280	-0.94425	1.46508	-2.78949	0.0113785	0.068474	-2.69082	FLT4	ENSG00000037280	5	180028506	180076624	protein_coding
ENSG00000084623	-0.208077	7.14604	-3.18	0.00474309	0.0391782	-2.69206	EIF3I	ENSG00000084623	1	32687529	32697205	protein_coding
ENSG00000115268	-0.237505	8.54473	-3.23093	0.00422393	0.0369455	-2.69263	RPS15	ENSG00000115268	19	1438358	1440583	protein_coding
ENSG00000172667	0.458374	5.21734	3.07186	0.00605954	0.0462721	-2.69419	ZMAT3	ENSG00000172667	3	178735011	178790067	protein_coding
ENSG00000231607	0.581584	2.78688	2.86147	0.00970439	0.0620294	-2.6964	DLEU2	ENSG00000231607	13	50601269	50699856	processed_transcript
ENSG00000215301	0.22027	7.04054	3.17389	0.00480947	0.0395494	-2.69796	DDX3X	ENSG00000215301	X	41192651	41223725	protein_coding
ENSG00000088179	0.27072	4.85571	3.04045	0.00650409	0.048463	-2.69894	PTPN4	ENSG00000088179	2	120517207	120741394	protein_coding
ENSG00000142507	-0.308982	5.96318	-3.11371	0.00551265	0.0434291	-2.70102	PSMB6	ENSG00000142507	17	4699439	4701790	protein_coding
ENSG00000167614	-0.751096	3.6292	-2.91271	0.00865926	0.0577203	-2.70207	TTYH1	ENSG00000167614	19	54926393	54948080	protein_coding
ENSG00000170893	-0.761395	1.93013	-2.79142	0.0113303	0.0682528	-2.70401	TRH	ENSG00000170893	3	129693148	129696781	protein_coding
ENSG00000117643	-0.462426	3.36191	-2.89405	0.00902668	0.0591899	-2.70529	MAN1C1	ENSG00000117643	1	25943959	26112698	protein_coding
ENSG00000187147	-0.318588	4.32041	-2.98325	0.00739599	0.0522759	-2.70538	RNF220	ENSG00000187147	1	44870866	45117396	protein_coding
ENSG00000169594	0.482628	6.09018	3.12279	0.00540051	0.0428564	-2.70713	BNC1	ENSG00000169594	15	83924655	83953466	protein_coding
ENSG00000102225	-0.274232	6.10604	-3.11961	0.00543947	0.0430534	-2.70793	CDK16	ENSG00000102225	X	47077259	47089396	protein_coding
ENSG00000138279	-0.296663	5.15622	-3.05328	0.00631883	0.04751	-2.7093	ANXA7	ENSG00000138279	10	75134859	75173834	protein_coding
ENSG00000162607	0.28881	5.60172	3.09083	0.00580544	0.045016	-2.71006	USP1	ENSG00000162607	1	62901968	62917475	protein_coding
ENSG00000167711	-0.777818	3.55119	-2.9005	0.00889791	0.0586601	-2.71059	SERPINF2	ENSG00000167711	17	1646130	1658562	protein_coding
ENSG00000122756	-0.570833	3.78773	-2.92522	0.00842102	0.0566754	-2.71072	CNTFR	ENSG00000122756	9	34551430	34590121	protein_coding
ENSG00000204387	-0.209703	7.87662	-3.19918	0.00454076	0.0384949	-2.71139	C6orf48	ENSG00000204387	6	31802385	31807541	protein_coding
ENSG00000132854	0.478627	5.08195	3.05319	0.00632006	0.04751	-2.7119	KANK4	ENSG00000132854	1	62702651	62785085	protein_coding
ENSG00000149311	0.298782	6.02744	3.1166	0.00547677	0.0432903	-2.71192	ATM	ENSG00000149311	11	108093211	108239829	protein_coding
ENSG00000023191	-0.265889	5.8954	-3.10483	0.00562455	0.0439388	-2.71206	RNH1	ENSG00000023191	11	494512	507300	protein_coding
ENSG00000183530	0.351132	5.1091	3.05416	0.00630624	0.04751	-2.71299	PRR14L	ENSG00000183530	22	32072242	32146126	protein_coding
ENSG00000110900	-0.747697	2.37644	-2.80642	0.0109617	0.0668843	-2.71442	TSPAN11	ENSG00000110900	12	31079362	31149534	protein_coding
ENSG00000213619	-0.261502	5.32026	-3.0624	0.00619017	0.0470127	-2.71759	NDUFS3	ENSG00000213619	11	47586888	47606114	protein_coding
ENSG00000110717	-0.34214	5.24416	-3.05557	0.00628621	0.0474374	-2.71766	NDUFS8	ENSG00000110717	11	67798084	67804111	protein_coding
ENSG00000110660	-0.531428	3.77464	-2.92328	0.00845758	0.0568353	-2.7185	SLC35F2	ENSG00000110660	11	107661717	107799019	protein_coding
ENSG00000011638	-0.281039	4.85484	-3.02489	0.0067359	0.0495538	-2.71907	TMEM159	ENSG00000011638	16	21169698	21191937	protein_coding
ENSG00000163104	0.328005	5.60804	3.08658	0.00586138	0.0453605	-2.7201	SMARCAD1	ENSG00000163104	4	95128762	95212443	protein_coding
ENSG00000108932	0.303131	4.72603	3.01797	0.00684138	0.0499996	-2.72493	SLC16A6	ENSG00000108932	17	66263167	66287408	protein_coding
ENSG00000149179	-0.251573	4.90767	-3.02567	0.00672399	0.0495125	-2.72642	C11orf49	ENSG00000149179	11	46958240	47185936	protein_coding
ENSG00000114867	0.204701	6.68024	3.14419	0.00514487	0.0413583	-2.72677	EIF4G1	ENSG00000114867	3	184032283	184053146	protein_coding
ENSG00000164542	0.370978	3.86842	2.94098	0.00812981	0.0552491	-2.72862	KIAA0895	ENSG00000164542	7	36363830	36429734	protein_coding
ENSG00000006283	0.758071	1.97755	2.78815	0.0114122	0.0686069	-2.7299	CACNA1G	ENSG00000006283	17	48638429	48704835	protein_coding
ENSG00000110274	0.457626	3.26224	2.88262	0.00925907	0.060127	-2.7343	CEP164	ENSG00000110274	11	117185273	117283984	protein_coding
ENSG00000123136	-0.47234	4.07355	-2.94371	0.00808041	0.0550386	-2.7347	DDX39A	ENSG00000123136	19	14519631	14530192	protein_coding
ENSG00000124788	0.294448	4.68896	3.00974	0.00696917	0.0503731	-2.73491	ATXN1	ENSG00000124788	6	16299343	16761722	protein_coding
ENSG00000147251	0.463485	3.88152	2.93956	0.0081556	0.0552982	-2.73495	DOCK11	ENSG00000147251	X	117629861	117820126	protein_coding
ENSG00000206557	-0.85394	5.03535	-3.02205	0.00677898	0.0496971	-2.7362	TRIM71	ENSG00000206557	3	32859510	32939318	protein_coding
ENSG00000177706	-0.504629	2.67683	-2.81883	0.0106653	0.0656515	-2.73863	FAM20C	ENSG00000177706	7	192969	300711	protein_coding
ENSG00000140545	-0.335537	5.64344	-3.07439	0.00602505	0.0460842	-2.7402	MFGE8	ENSG00000140545	15	89441916	89456642	protein_coding
ENSG00000124688	-0.440445	3.76302	-2.91306	0.00865249	0.0577077	-2.74097	MAD2L1BP	ENSG00000124688	6	43597277	43608689	protein_coding
ENSG00000166326	0.349338	4.72704	3.01044	0.00695821	0.0503274	-2.741	TRIM44	ENSG00000166326	11	35684353	35829775	protein_coding
ENSG00000138722	-0.89027	2.87848	-2.82315	0.0105638	0.0653146	-2.7446	MMRN1	ENSG00000138722	4	90800683	90875780	protein_coding
ENSG00000138160	0.268498	5.3624	3.05776	0.00625525	0.0473853	-2.74471	KIF11	ENSG00000138160	10	94353043	94415150	protein_coding
ENSG00000162104	0.361794	4.19351	2.96229	0.00775155	0.0537607	-2.74517	ADCY9	ENSG00000162104	16	4003388	4166186	protein_coding
ENSG00000048162	-0.506041	2.50847	-2.80414	0.0110169	0.0671122	-2.74563	NOP16	ENSG00000048162	5	175810949	175815976	protein_coding
ENSG00000150967	0.415496	2.62683	2.82094	0.0106156	0.0655165	-2.74839	ABCB9	ENSG00000150967	12	123405498	123466196	protein_coding
ENSG00000124532	-0.408896	5.21987	-3.03831	0.00653545	0.0486049	-2.7487	MRS2	ENSG00000124532	6	24403153	24425810	protein_coding
ENSG00000185024	0.372987	3.67282	2.91306	0.00865237	0.0577077	-2.74958	BRF1	ENSG00000185024	14	105675623	105781926	protein_coding
ENSG00000163159	-0.315192	4.94656	-3.01631	0.00686705	0.0501317	-2.75007	VPS72	ENSG00000163159	1	151142463	151167797	protein_coding
ENSG00000115825	0.288956	5.39447	3.05619	0.00627751	0.0474021	-2.75317	PRKD3	ENSG00000115825	2	37477645	37551951	protein_coding
ENSG00000078237	-0.700367	1.83239	-2.75959	0.0121524	0.0713515	-2.75763	C12orf5	ENSG00000078237	12	4430371	4462338	protein_coding
ENSG00000136235	0.802806	4.32993	2.97017	0.00761591	0.0533135	-2.75863	GPNMB	ENSG00000136235	7	23275586	23314727	protein_coding
ENSG00000037965	0.397934	3.79012	2.91941	0.00853085	0.0572191	-2.75875	HOXC8	ENSG00000037965	12	54402832	54407570	protein_coding
ENSG00000184743	0.279857	5.31835	3.04772	0.00639844	0.0478871	-2.75917	ATL3	ENSG00000184743	11	63391559	63439393	protein_coding
ENSG00000117399	-0.310726	5.81689	-3.07723	0.00598649	0.0459953	-2.75974	CDC20	ENSG00000117399	1	43824626	43828874	protein_coding
ENSG00000099875	-0.299071	5.56481	-3.05964	0.0062289	0.0472462	-2.76039	MKNK2	ENSG00000099875	19	2037470	2051243	protein_coding
ENSG00000173992	-0.411186	4.09853	-2.9332	0.00827229	0.055929	-2.76198	CCS	ENSG00000173992	11	66360292	66373490	protein_coding
ENSG00000160113	-0.427429	5.14239	-3.02391	0.00675069	0.0495538	-2.76295	NR2F6	ENSG00000160113	19	17342692	17356749	protein_coding
ENSG00000112343	-0.524486	2.89537	-2.82304	0.0105663	0.0653146	-2.76362	TRIM38	ENSG00000112343	6	25963030	25987384	protein_coding
ENSG00000167600	-0.811807	1.59442	-2.75003	0.01241	0.0723257	-2.76477	CYP2S1	ENSG00000167600	19	41698954	41713444	protein_coding
ENSG00000146476	-0.353841	5.44094	-3.04807	0.00639339	0.0478871	-2.7653	C6orf211	ENSG00000146476	6	151773422	151791236	protein_coding
ENSG00000010244	0.228027	6.50386	3.11578	0.00548686	0.0432903	-2.7695	ZNF207	ENSG00000010244	17	30677136	30708905	protein_coding
ENSG00000130305	-0.4789	3.98641	-2.91707	0.00857541	0.0573878	-2.76977	NSUN5	ENSG00000130305	7	72716514	72722864	protein_coding
ENSG00000169738	-0.324593	5.15115	-3.02325	0.00676076	0.0495943	-2.77236	DCXR	ENSG00000169738	17	79993012	79995608	protein_coding
ENSG00000072778	-0.251562	5.7737	-3.06897	0.00609909	0.0464403	-2.77287	ACADVL	ENSG00000072778	17	7120444	7128592	protein_coding
ENSG00000144747	0.321469	5.32041	3.04115	0.00649376	0.0484166	-2.77384	TMF1	ENSG00000144747	3	69068978	69101484	protein_coding
ENSG00000131435	-0.723275	1.68252	-2.74472	0.0125556	0.072799	-2.77721	PDLIM4	ENSG00000131435	5	131593364	131609147	protein_coding
ENSG00000099999	-0.547931	2.67974	-2.7954	0.0112312	0.0680373	-2.77823	RNF215	ENSG00000099999	22	30773835	30817760	protein_coding
ENSG00000140299	0.249388	5.15835	3.02564	0.00672449	0.0495125	-2.78087	BNIP2	ENSG00000140299	15	59951345	59981733	protein_coding
ENSG00000135048	-0.34058	4.25518	-2.94076	0.00813375	0.0552491	-2.78127	TMEM2	ENSG00000135048	9	74298282	74431606	protein_coding
ENSG00000144369	0.289213	5.19961	3.02838	0.00668315	0.0494134	-2.78154	FAM171B	ENSG00000144369	2	187558698	187630685	protein_coding
ENSG00000031081	0.590085	3.22384	2.85664	0.00980876	0.0624847	-2.78186	ARHGAP31	ENSG00000031081	3	119013220	119139561	protein_coding
ENSG00000150540	0.358252	4.7217	2.99065	0.0072743	0.0518184	-2.78314	HNMT	ENSG00000150540	2	138721590	138773930	protein_coding
ENSG00000104973	-0.383132	4.22011	-2.9335	0.00826688	0.0559244	-2.78513	MED25	ENSG00000104973	19	50321539	50342073	protein_coding
ENSG00000118412	0.320377	4.27523	2.94946	0.00797719	0.0546948	-2.78658	CASP8AP2	ENSG00000118412	6	90539613	90584155	processed_transcript
ENSG00000130023	0.360905	3.24763	2.85392	0.00986825	0.0626489	-2.78811	ERMARD	ENSG00000130023	6	170151718	170181680	protein_coding
ENSG00000137822	0.304205	4.16455	2.93891	0.00816755	0.0553474	-2.78859	TUBGCP4	ENSG00000137822	15	43661419	43699293	protein_coding
ENSG00000111679	-0.635946	1.64683	-2.73782	0.012747	0.0733496	-2.78868	PTPN6	ENSG00000111679	12	7055631	7070479	protein_coding
ENSG00000164402	0.264942	5.02592	3.01053	0.00695681	0.0503274	-2.79108	2020-09-08	ENSG00000164402	5	132086509	132142933	protein_coding
ENSG00000122482	0.250612	5.99517	3.07617	0.00600085	0.0459953	-2.79469	ZNF644	ENSG00000122482	1	91380859	91487829	protein_coding
ENSG00000166949	0.374871	5.23094	3.02432	0.00674444	0.0495538	-2.79618	SMAD3	ENSG00000166949	15	67356101	67487533	protein_coding
ENSG00000126934	-0.286339	6.14685	-3.08005	0.00594853	0.0458529	-2.79843	MAP2K2	ENSG00000126934	19	4090319	4124126	protein_coding
ENSG00000152661	0.228365	8.97098	3.1971	0.00456228	0.0384949	-2.79972	GJA1	ENSG00000152661	6	121756838	121770873	protein_coding
ENSG00000123384	0.452668	7.36458	3.13989	0.00519531	0.0416322	-2.80102	LRP1	ENSG00000123384	12	57522276	57607134	protein_coding
ENSG00000032389	-0.397809	3.95682	-2.90042	0.00889947	0.0586601	-2.80112	TSSC1	ENSG00000032389	2	3192696	3381653	protein_coding
ENSG00000113971	0.325724	4.30161	2.94368	0.00808085	0.0550386	-2.80381	NPHP3	ENSG00000113971	3	132276986	132441303	protein_coding
ENSG00000260539	0.366735	3.7555	2.89323	0.00904302	0.0591899	-2.80404	RP11-252A24.7	ENSG00000260539	16	74481325	74483790	lincRNA
ENSG00000048028	-0.707502	4.79633	-2.97212	0.00758286	0.0531519	-2.80445	USP28	ENSG00000048028	11	113668596	113746292	protein_coding
ENSG00000198498	-0.355579	4.28771	-2.93006	0.00833044	0.0562257	-2.8095	TMA16	ENSG00000198498	4	164415594	164441691	protein_coding
ENSG00000144485	-0.756251	2.46517	-2.76118	0.01211	0.0712088	-2.81121	HES6	ENSG00000144485	2	239146908	239149303	protein_coding
ENSG00000160213	-0.314788	4.43549	-2.94347	0.00808475	0.0550386	-2.81175	CSTB	ENSG00000160213	21	45192393	45196326	protein_coding
ENSG00000198695	0.639405	2.4541	2.77552	0.0117341	0.0699727	-2.81177	MT-ND6	ENSG00000198695	MT	14149	14673	protein_coding
ENSG00000240344	-0.284546	4.62092	-2.96057	0.00778143	0.0538647	-2.81243	PPIL3	ENSG00000240344	2	201735630	201754026	protein_coding
ENSG00000132423	-0.536502	2.08219	-2.7391	0.0127111	0.07325	-2.81401	COQ3	ENSG00000132423	6	99817276	99842080	protein_coding
ENSG00000131469	-0.194587	9.08893	-3.19339	0.00460089	0.0385401	-2.81483	RPL27	ENSG00000131469	17	41150290	41154976	protein_coding
ENSG00000084636	0.537176	3.16301	2.83207	0.0103575	0.0645296	-2.81589	COL16A1	ENSG00000084636	1	32117848	32169920	protein_coding
ENSG00000141084	0.427924	2.82528	2.80238	0.0110597	0.0673089	-2.81723	RANBP10	ENSG00000141084	16	67757005	67840555	protein_coding
ENSG00000166783	0.385876	4.33077	2.94014	0.00814509	0.0552623	-2.81819	KIAA0430	ENSG00000166783	16	15688243	15737023	protein_coding
ENSG00000129680	0.427375	3.15098	2.83049	0.0103938	0.0646537	-2.8196	MAP7D3	ENSG00000129680	X	135295381	135338641	protein_coding
ENSG00000128165	-0.760948	1.51531	-2.71777	0.013319	0.0754657	-2.82032	ADM2	ENSG00000128165	22	50919985	50924869	protein_coding
ENSG00000153914	0.317109	5.10857	3.0034	0.00706912	0.0509399	-2.82087	SREK1	ENSG00000153914	5	65435799	65479443	protein_coding
ENSG00000011009	-0.279759	4.74444	-2.96585	0.00769004	0.0535049	-2.82181	LYPLA2	ENSG00000011009	1	24117460	24122029	protein_coding
ENSG00000239183	-0.952373	1.86418	-2.72345	0.0131545	0.0748206	-2.82223	SNORA84	ENSG00000239183	9	95054743	95054875	snoRNA
ENSG00000135299	0.338068	3.54797	2.86413	0.00964714	0.0618306	-2.82362	ANKRD6	ENSG00000135299	6	90142889	90343553	protein_coding
ENSG00000188243	-0.211358	6.28428	-3.07623	0.00600007	0.0459953	-2.8252	COMMD6	ENSG00000188243	13	76099350	76123575	protein_coding
ENSG00000122861	-1.03612	1.2106	-2.70984	0.013552	0.0762383	-2.82734	PLAU	ENSG00000122861	10	75668935	75677255	protein_coding
ENSG00000143375	-0.738204	2.30093	-2.74132	0.0126495	0.0730289	-2.82835	CGN	ENSG00000143375	1	151482986	151511168	protein_coding
ENSG00000178947	-0.90392	2.40375	-2.74197	0.0126315	0.0730045	-2.8292	LINC00086	ENSG00000178947	X	134555868	134561999	lincRNA
ENSG00000112249	0.24268	6.38689	3.08076	0.005939	0.0458365	-2.83204	ASCC3	ENSG00000112249	6	100956070	101329248	protein_coding
ENSG00000166479	0.336175	4.91546	2.98228	0.00741206	0.0523582	-2.83396	TMX3	ENSG00000166479	18	66340925	66382535	protein_coding
ENSG00000138639	0.419121	3.16378	2.82329	0.0105605	0.0653146	-2.83481	ARHGAP24	ENSG00000138639	4	86396267	86923823	protein_coding
ENSG00000163541	-0.237192	6.15066	-3.0636	0.00617352	0.0469164	-2.83531	SUCLG1	ENSG00000163541	2	84650647	84687169	protein_coding
ENSG00000168393	-0.320214	4.27184	-2.91492	0.00861662	0.0575333	-2.83646	DTYMK	ENSG00000168393	2	242615157	242626406	protein_coding
ENSG00000114902	-0.259644	5.9507	-3.04939	0.00637442	0.047798	-2.83926	SPCS1	ENSG00000114902	3	52738971	52742182	protein_coding
ENSG00000133030	0.325942	5.5741	3.02848	0.00668166	0.0494134	-2.83935	MPRIP	ENSG00000133030	17	16945859	17120993	protein_coding
ENSG00000163297	-0.39193	4.61067	-2.9448	0.00806067	0.0550014	-2.83961	ANTXR2	ENSG00000163297	4	80822303	81046608	protein_coding
ENSG00000003147	-0.421263	3.39725	-2.83001	0.0104047	0.0646877	-2.83981	ICA1	ENSG00000003147	7	8152814	8302317	protein_coding
ENSG00000099203	-0.4955	2.57999	-2.75547	0.0122629	0.0717155	-2.84199	TMED1	ENSG00000099203	19	10943114	10946994	protein_coding
ENSG00000136718	-0.331886	4.65691	-2.94767	0.00800927	0.0548406	-2.84266	IMP4	ENSG00000136718	2	131099798	131105383	protein_coding
ENSG00000011198	-0.676481	2.94988	-2.78438	0.0115074	0.0690736	-2.84279	ABHD5	ENSG00000011198	3	43731605	43775863	protein_coding
ENSG00000054654	0.334911	5.01926	2.98516	0.00736448	0.0522092	-2.84314	SYNE2	ENSG00000054654	14	64319683	64693165	protein_coding
ENSG00000162378	0.271057	5.38143	3.01283	0.00692088	0.0503274	-2.84317	ZYG11B	ENSG00000162378	1	53192126	53293014	protein_coding
ENSG00000166167	0.276142	4.83017	2.96954	0.00762674	0.0533135	-2.84446	BTRC	ENSG00000166167	10	103113820	103317078	protein_coding
ENSG00000135390	-0.218015	7.86337	-3.13732	0.00522561	0.0417801	-2.84529	ATP5G2	ENSG00000135390	12	54026510	54071192	protein_coding
ENSG00000171729	-0.450831	3.18484	-2.80427	0.0110137	0.0671122	-2.84555	TMEM51	ENSG00000171729	1	15479028	15546976	protein_coding
ENSG00000125846	-0.363511	3.66836	-2.85535	0.00983697	0.0625724	-2.8456	ZNF133	ENSG00000125846	20	18269121	18297640	protein_coding
ENSG00000156515	-0.442696	5.71421	-3.02715	0.00670169	0.049437	-2.84878	HK1	ENSG00000156515	10	71029740	71161638	protein_coding
ENSG00000151498	-0.406475	3.6125	-2.84752	0.0100092	0.0632599	-2.84883	ACAD8	ENSG00000151498	11	134123389	134135749	protein_coding
ENSG00000163596	0.474392	2.67886	2.77347	0.0117871	0.0700802	-2.85013	ICA1L	ENSG00000163596	2	203640690	203736708	protein_coding
ENSG00000100815	0.433624	4.39876	2.93132	0.00830714	0.0561325	-2.8506	TRIP11	ENSG00000100815	14	92432335	92507240	protein_coding
ENSG00000102804	-0.220805	7.42362	-3.11673	0.00547508	0.0432903	-2.85405	TSC22D1	ENSG00000102804	13	45007655	45151283	protein_coding
ENSG00000037749	0.251966	5.57749	3.02123	0.00679147	0.0497579	-2.85474	MFAP3	ENSG00000037749	5	153418466	153600038	protein_coding
ENSG00000160799	-0.392447	3.50318	-2.83208	0.0103573	0.0645296	-2.85572	CCDC12	ENSG00000160799	3	46963216	47023500	protein_coding
ENSG00000148516	0.33703	4.66878	2.95028	0.00796258	0.0546948	-2.85629	ZEB1	ENSG00000148516	10	31607424	31818742	protein_coding
ENSG00000143771	-0.333309	5.38615	-3.00011	0.00712155	0.0511929	-2.85985	CNIH4	ENSG00000143771	1	224544552	224567161	protein_coding
ENSG00000167105	-0.549709	2.16615	-2.71848	0.0132982	0.0753843	-2.86076	TMEM92	ENSG00000167105	17	48348767	48358844	protein_coding
ENSG00000206530	0.65498	1.96606	2.7163	0.013362	0.0756498	-2.86318	WDR52	ENSG00000206530	3	113005777	113160457	protein_coding
ENSG00000135837	0.337767	5.13482	2.98444	0.00737627	0.0522302	-2.86465	CEP350	ENSG00000135837	1	179923873	180084015	protein_coding
ENSG00000154229	0.408196	3.76481	2.8642	0.0096456	0.0618306	-2.86661	PRKCA	ENSG00000154229	17	64298754	64806861	protein_coding
ENSG00000164823	-0.350717	4.23251	-2.89843	0.00893911	0.0587966	-2.86695	OSGIN2	ENSG00000164823	8	90914087	90940116	protein_coding
ENSG00000174099	0.362918	4.19931	2.90326	0.0088434	0.0585844	-2.87011	MSRB3	ENSG00000174099	12	65672423	65882024	protein_coding
ENSG00000113140	0.205994	11.7168	3.24413	0.00409868	0.0364139	-2.87107	SPARC	ENSG00000113140	5	151040657	151066726	protein_coding
ENSG00000152910	0.603467	5.16613	2.98463	0.00737315	0.0522302	-2.87157	CNTNAP4	ENSG00000152910	16	76311176	76593135	protein_coding
ENSG00000182325	-0.8114	1.4595	-2.68615	0.014271	0.0790421	-2.87468	FBXL6	ENSG00000182325	8	145579091	145583036	protein_coding
ENSG00000171960	-0.355644	4.31157	-2.90073	0.00889341	0.0586601	-2.87525	PPIH	ENSG00000171960	1	43124096	43142429	protein_coding
ENSG00000126705	0.423243	3.97731	2.87834	0.00934755	0.0606002	-2.87849	AHDC1	ENSG00000126705	1	27860546	27930942	protein_coding
ENSG00000196141	-0.265713	5.3652	-2.98909	0.00729981	0.0519688	-2.88046	SPATS2L	ENSG00000196141	2	201170604	201346986	protein_coding
ENSG00000258289	0.320146	3.80383	2.86006	0.0097348	0.0621559	-2.88166	CHURC1	ENSG00000258289	14	65381079	65411309	protein_coding
ENSG00000168906	0.285831	5.11762	2.97317	0.00756501	0.0530583	-2.88498	MAT2A	ENSG00000168906	2	85766288	85772403	protein_coding
ENSG00000084774	0.26363	6.09959	3.04007	0.00650969	0.0484743	-2.88521	CAD	ENSG00000084774	2	27440258	27466811	protein_coding
ENSG00000196700	0.332796	3.99688	2.87476	0.00942222	0.0608205	-2.88648	ZNF512B	ENSG00000196700	20	62588055	62680113	protein_coding
ENSG00000162409	0.446619	3.40095	2.81728	0.0107018	0.0657909	-2.8924	PRKAA2	ENSG00000162409	1	57110995	57181008	protein_coding
ENSG00000177853	0.29551	5.30681	2.98411	0.0073817	0.0522373	-2.89292	ZNF518A	ENSG00000177853	10	97889472	97965044	processed_transcript
ENSG00000187688	-0.588354	2.08638	-2.69747	0.0139231	0.0778077	-2.89306	TRPV2	ENSG00000187688	17	16318856	16340317	protein_coding
ENSG00000110092	-0.506286	4.13616	-2.872	0.0094801	0.0610246	-2.89359	CCND1	ENSG00000110092	11	69455855	69469242	protein_coding
ENSG00000121897	-0.466068	3.49473	-2.80935	0.010891	0.0666249	-2.89482	LIAS	ENSG00000121897	4	39460620	39479273	protein_coding
ENSG00000099804	-0.28083	5.28105	-2.9742	0.00754752	0.0529985	-2.89785	CDC34	ENSG00000099804	19	531714	542097	protein_coding
ENSG00000162946	0.541835	1.85837	2.69031	0.0141423	0.07855	-2.89862	DISC1	ENSG00000162946	1	231762561	232177018	protein_coding
ENSG00000204131	0.866919	2.12505	2.70658	0.0136489	0.0766735	-2.89933	NHSL2	ENSG00000204131	X	71130938	71363424	protein_coding
ENSG00000169499	0.348003	4.22959	2.89133	0.00908149	0.0593635	-2.90028	PLEKHA2	ENSG00000169499	8	38758753	38831428	protein_coding
ENSG00000137269	0.35994	5.06266	2.96229	0.00775148	0.0537607	-2.90053	LRRC1	ENSG00000137269	6	53659295	53788919	protein_coding
ENSG00000100605	-0.359415	4.20021	-2.87642	0.00938756	0.0607597	-2.90059	ITPK1	ENSG00000100605	14	93403259	93582665	protein_coding
ENSG00000256053	-0.370196	3.20704	-2.78237	0.0115584	0.0693093	-2.90071	APOPT1	ENSG00000256053	14	104029299	104073860	protein_coding
ENSG00000089351	-0.292569	4.46757	-2.90201	0.0088682	0.0586501	-2.90288	GRAMD1A	ENSG00000089351	19	35485688	35517375	protein_coding
ENSG00000211452	-0.690489	1.83242	-2.67878	0.014502	0.0798354	-2.90384	DIO1	ENSG00000211452	1	54356912	54376759	protein_coding
ENSG00000099821	-0.464891	3.88628	-2.84434	0.0100798	0.0634348	-2.9046	POLRMT	ENSG00000099821	19	617223	633597	protein_coding
ENSG00000106031	-0.753992	2.31993	-2.7006	0.0138283	0.0773507	-2.90729	HOXA13	ENSG00000106031	7	27233122	27239725	protein_coding
ENSG00000047932	0.250852	5.40333	2.98356	0.00739092	0.0522713	-2.90853	GOPC	ENSG00000047932	6	117639374	117923691	protein_coding
ENSG00000095906	-0.400925	4.53755	-2.90392	0.00883052	0.0585395	-2.90858	NUBP2	ENSG00000095906	16	1832902	1839192	protein_coding
ENSG00000089486	-0.298051	4.95464	-2.94212	0.00810923	0.0551736	-2.90903	CDIP1	ENSG00000089486	16	4560676	4588829	protein_coding
ENSG00000178053	-0.418691	3.54142	-2.80862	0.0109083	0.0666621	-2.90943	MLF1	ENSG00000178053	3	158288952	158325041	protein_coding
ENSG00000252835	0.349651	5.63158	2.99928	0.00713486	0.0512263	-2.91009	SCARNA21	ENSG00000252835	17	7809440	7809578	snoRNA
ENSG00000100711	-0.364871	3.80009	-2.83243	0.0103493	0.0645296	-2.91269	ZFYVE21	ENSG00000100711	14	104182067	104200005	protein_coding
ENSG00000166263	0.415582	3.09333	2.77727	0.011689	0.0698447	-2.91348	STXBP4	ENSG00000166263	17	53046088	53241646	protein_coding
ENSG00000169727	-0.245772	5.54493	-2.98692	0.00733536	0.0521277	-2.91385	GPS1	ENSG00000169727	17	80008567	80015346	protein_coding
ENSG00000167244	0.367259	10.4363	3.18953	0.00464149	0.0387549	-2.91464	IGF2	ENSG00000167244	11	2150342	2170833	protein_coding
ENSG00000198663	0.232699	5.52071	2.98843	0.00731068	0.0520149	-2.9161	C6orf89	ENSG00000198663	6	36839646	36896740	protein_coding
ENSG00000154080	-0.582517	2.63745	-2.72009	0.0132517	0.0752646	-2.92111	CHST9	ENSG00000154080	18	24495595	24765281	protein_coding
ENSG00000102096	-1.15455	3.48093	-2.77833	0.0116616	0.0698447	-2.92241	PIM2	ENSG00000102096	X	48770459	48776301	protein_coding
ENSG00000118515	-0.490999	2.542	-2.71256	0.0134716	0.0759482	-2.92329	SGK1	ENSG00000118515	6	134490384	134639250	protein_coding
ENSG00000100577	-0.428874	4.02384	-2.84604	0.0100421	0.0633658	-2.92955	GSTZ1	ENSG00000100577	14	77787227	77797940	protein_coding
ENSG00000111716	-0.180474	8.64129	-3.12507	0.00537272	0.0427253	-2.93157	LDHB	ENSG00000111716	12	21788276	21910791	protein_coding
ENSG00000113812	0.313637	4.37071	2.88824	0.00914404	0.0596077	-2.9316	ACTR8	ENSG00000113812	3	53901093	53916229	protein_coding
ENSG00000139370	-0.385579	3.49523	-2.7926	0.0113009	0.0681734	-2.93233	SLC15A4	ENSG00000139370	12	129277739	129308528	protein_coding
ENSG00000257315	0.541746	3.11414	2.76884	0.0119076	0.0705802	-2.93422	ZBED6	ENSG00000257315	1	203765437	203769686	protein_coding
ENSG00000150712	-0.270099	4.33774	-2.87474	0.00942267	0.0608205	-2.93584	MTMR12	ENSG00000150712	5	32227100	32313115	protein_coding
ENSG00000162599	0.503454	3.38926	2.79454	0.0112527	0.0680988	-2.93599	NFIA	ENSG00000162599	1	61330931	61928465	protein_coding
ENSG00000138944	0.452947	2.87092	2.74571	0.0125282	0.072799	-2.93663	KIAA1644	ENSG00000138944	22	44639547	44708731	protein_coding
ENSG00000169972	-0.4446	2.86277	-2.73133	0.0129294	0.0741103	-2.93682	PUSL1	ENSG00000169972	1	1243947	1247057	protein_coding
ENSG00000100612	-0.277624	4.64768	-2.90248	0.00885881	0.0586413	-2.93695	DHRS7	ENSG00000100612	14	60610838	60636574	protein_coding
ENSG00000160783	-0.493239	3.5323	-2.79116	0.0113368	0.0682576	-2.93704	PMF1	ENSG00000160783	1	156182784	156212874	protein_coding
ENSG00000211459	0.960493	14.1779	3.28205	0.00375877	0.034998	-2.93728	MT-RNR1	ENSG00000211459	MT	648	1601	Mt_rRNA
ENSG00000163781	0.277017	4.89767	2.93019	0.00832808	0.0562257	-2.93797	TOPBP1	ENSG00000163781	3	133317019	133380737	protein_coding
ENSG00000196455	0.322848	4.43896	2.89083	0.00909161	0.0593968	-2.9387	PIK3R4	ENSG00000196455	3	130397779	130465673	protein_coding
ENSG00000076067	0.545523	3.15135	2.77044	0.0118659	0.0704391	-2.9396	RBMS2	ENSG00000076067	12	56915713	56984745	protein_coding
ENSG00000106367	-0.332994	4.41668	-2.87973	0.00931871	0.0604464	-2.9409	AP1S1	ENSG00000106367	7	100797678	100804877	protein_coding
ENSG00000138629	-0.309949	4.57002	-2.89136	0.00908088	0.0593635	-2.94272	UBL7	ENSG00000138629	15	74738318	74753523	protein_coding
ENSG00000108946	0.184181	7.2041	3.0669	0.0061277	0.0466281	-2.94469	PRKAR1A	ENSG00000108946	17	66507921	66547460	protein_coding
ENSG00000174276	-0.678741	1.84257	-2.65622	0.0152315	0.0825067	-2.9451	ZNHIT2	ENSG00000174276	11	64883875	64885170	protein_coding
ENSG00000101150	-0.231261	5.86875	-2.99307	0.00723491	0.0516	-2.94815	TPD52L2	ENSG00000101150	20	62496596	62522898	protein_coding
ENSG00000074657	0.251896	5.86452	2.99612	0.00718555	0.0514653	-2.9485	ZNF532	ENSG00000074657	18	56529832	56653712	protein_coding
ENSG00000182500	-0.424413	3.32452	-2.76645	0.0119704	0.0708428	-2.94924	ORAI1	ENSG00000182500	12	122064455	122080583	protein_coding
ENSG00000164167	-0.280772	4.03018	-2.83802	0.010222	0.0640588	-2.95144	LSM6	ENSG00000164167	4	147096837	147121152	protein_coding
ENSG00000117592	-0.257864	8.50825	-3.1107	0.0055503	0.0435948	-2.95261	PRDX6	ENSG00000117592	1	173446405	173457946	protein_coding
ENSG00000062650	0.246787	5.66015	2.9803	0.00744502	0.0525282	-2.95384	WAPAL	ENSG00000062650	10	88195013	88281572	protein_coding
ENSG00000102024	0.241033	7.62734	3.07916	0.00596048	0.0458731	-2.95424	PLS3	ENSG00000102024	X	114795501	114885181	protein_coding
ENSG00000005884	-0.388047	4.02257	-2.83502	0.01029	0.0643466	-2.95441	ITGA3	ENSG00000005884	17	48133332	48167845	protein_coding
ENSG00000066926	0.279883	4.46212	2.88472	0.00921587	0.0599437	-2.9553	FECH	ENSG00000066926	18	55215515	55254004	protein_coding
ENSG00000150961	0.255967	6.49942	3.02819	0.00668602	0.0494134	-2.95762	SEC24D	ENSG00000150961	4	119643978	119759838	protein_coding
ENSG00000142765	-0.599205	2.06345	-2.66043	0.0150928	0.0819431	-2.95833	SYTL1	ENSG00000142765	1	27668513	27680421	protein_coding
ENSG00000151914	0.265708	5.67449	2.9787	0.0074718	0.0526544	-2.95895	DST	ENSG00000151914	6	56322785	56819426	protein_coding
ENSG00000169855	0.256914	5.41464	2.96041	0.00778419	0.0538647	-2.95896	ROBO1	ENSG00000169855	3	78646390	79816965	protein_coding
ENSG00000188176	0.283697	5.14959	2.94011	0.00814564	0.0552623	-2.95991	SMTNL2	ENSG00000188176	17	4487294	4511614	protein_coding
ENSG00000143554	-0.298775	4.98825	-2.91965	0.0085263	0.0572191	-2.96221	SLC27A3	ENSG00000143554	1	153746830	153752633	protein_coding
ENSG00000038219	0.416229	4.31414	2.86783	0.0095684	0.0614662	-2.963	BOD1L1	ENSG00000038219	4	13570362	13629347	protein_coding
ENSG00000117020	0.269367	5.29053	2.94937	0.00797874	0.0546948	-2.96324	AKT3	ENSG00000117020	1	243651535	244014381	protein_coding
ENSG00000115524	0.213096	7.61692	3.07368	0.00603468	0.046128	-2.96512	SF3B1	ENSG00000115524	2	198254508	198299815	protein_coding
ENSG00000213465	-0.302485	4.52998	-2.87769	0.009361	0.0606541	-2.96645	ARL2	ENSG00000213465	11	64781585	64789656	protein_coding
ENSG00000073910	0.351171	4.43069	2.87506	0.00941592	0.0608205	-2.97039	FRY	ENSG00000073910	13	32605437	32870794	protein_coding
ENSG00000115145	0.338888	4.66856	2.8963	0.0089816	0.0590369	-2.97065	STAM2	ENSG00000115145	2	152973315	153032506	protein_coding
ENSG00000129292	0.325463	4.28729	2.85982	0.00973994	0.0621559	-2.97313	PHF20L1	ENSG00000129292	8	133787618	133861052	protein_coding
ENSG00000136425	-0.393401	3.4444	-2.76331	0.0120534	0.0710169	-2.98037	CIB2	ENSG00000136425	15	78396948	78423886	protein_coding
ENSG00000150756	0.467829	2.4192	2.68199	0.0144011	0.0795172	-2.98343	FAM173B	ENSG00000150756	5	10226442	10250009	protein_coding
ENSG00000147592	-0.477056	2.44356	-2.67327	0.014677	0.0803688	-2.98344	LACTB2	ENSG00000147592	8	71547553	71581409	protein_coding
ENSG00000120875	-0.486714	3.59986	-2.7735	0.0117863	0.0700802	-2.98494	DUSP4	ENSG00000120875	8	29190581	29208185	protein_coding
ENSG00000141526	-0.34549	5.17392	-2.92358	0.00845178	0.0568353	-2.98534	SLC16A3	ENSG00000141526	17	80186273	80219005	protein_coding
ENSG00000104774	-0.328377	4.37178	-2.85277	0.00989345	0.0627292	-2.98589	MAN2B1	ENSG00000104774	19	12757325	12777556	protein_coding
ENSG00000103254	-0.557758	2.27706	-2.65696	0.0152071	0.0824124	-2.98615	FAM173A	ENSG00000103254	16	770581	772601	protein_coding
ENSG00000169641	0.316672	4.17535	2.84247	0.0101218	0.0636071	-2.98762	LUZP1	ENSG00000169641	1	23410516	23504301	protein_coding
ENSG00000125656	-0.342549	4.76624	-2.88711	0.00916697	0.0596585	-2.98831	CLPP	ENSG00000125656	19	6361463	6368919	protein_coding
ENSG00000175093	-0.589657	1.89835	-2.63433	0.0159722	0.0851157	-2.98921	SPSB4	ENSG00000175093	3	140770244	140867453	protein_coding
ENSG00000105289	-0.705768	2.19674	-2.64323	0.015667	0.0839051	-2.99352	TJP3	ENSG00000105289	19	3708107	3750811	protein_coding
ENSG00000111913	-0.721374	2.85198	-2.69201	0.0140899	0.0784801	-2.99379	FAM65B	ENSG00000111913	6	24797601	25042238	protein_coding
ENSG00000181019	-0.517793	3.9318	-2.80168	0.0110767	0.067358	-2.99478	NQO1	ENSG00000181019	16	69740899	69760854	protein_coding
ENSG00000165458	0.222228	5.17577	2.92319	0.00845921	0.0568353	-2.99867	INPPL1	ENSG00000165458	11	71934745	71950149	protein_coding
ENSG00000156860	0.392044	3.43828	2.76602	0.0119819	0.0708428	-3.00111	FBRS	ENSG00000156860	16	30669752	30682135	protein_coding
ENSG00000135213	0.396318	3.12239	2.73562	0.0128085	0.0735243	-3.00147	POM121C	ENSG00000135213	7	75046066	75115548	protein_coding
ENSG00000179314	-0.752669	2.35231	-2.65123	0.0153973	0.0830245	-3.00218	WSCD1	ENSG00000179314	17	5675554	6027747	protein_coding
ENSG00000157540	0.253122	5.79752	2.96569	0.0076927	0.0535049	-3.00386	DYRK1A	ENSG00000157540	21	38738092	38889753	protein_coding
ENSG00000074603	0.320164	4.47085	2.86242	0.00968381	0.0619902	-3.00405	DPP8	ENSG00000074603	15	65734801	65810042	protein_coding
ENSG00000181827	0.397315	3.47339	2.7676	0.0119403	0.0707032	-3.00475	RFX7	ENSG00000181827	15	56379478	56535483	protein_coding
ENSG00000131023	0.307329	4.41017	2.85647	0.00981262	0.0624847	-3.00521	LATS1	ENSG00000131023	6	149979289	150039392	protein_coding
ENSG00000136758	0.204603	7.05503	3.03196	0.00662955	0.0492428	-3.00634	YME1L1	ENSG00000136758	10	27399383	27444195	protein_coding
ENSG00000021574	0.244458	5.31845	2.92926	0.00834544	0.0562948	-3.00986	SPAST	ENSG00000021574	2	32288680	32382706	protein_coding
ENSG00000244405	-0.775503	3.18958	-2.71531	0.0133909	0.0757281	-3.01067	ETV5	ENSG00000244405	3	185764097	185828107	protein_coding
ENSG00000107104	-0.397033	3.45129	-2.74665	0.0125023	0.0726845	-3.01611	KANK1	ENSG00000107104	9	470291	746105	protein_coding
ENSG00000122705	-0.192116	7.14444	-3.03008	0.00665759	0.049358	-3.01648	CLTA	ENSG00000122705	9	36190853	36304778	protein_coding
ENSG00000180228	-0.255135	5.10563	-2.90417	0.00882558	0.0585395	-3.01664	PRKRA	ENSG00000180228	2	179296141	179316239	protein_coding
ENSG00000124216	-0.712923	1.78113	-2.6138	0.016698	0.0873517	-3.01709	SNAI1	ENSG00000124216	20	48599536	48605423	protein_coding
ENSG00000136943	-0.352015	4.86095	-2.88261	0.00925931	0.060127	-3.0171	CTSV	ENSG00000136943	9	99794940	99801925	protein_coding
ENSG00000197959	0.476464	4.13435	2.82398	0.0105445	0.0653146	-3.01906	DNM3	ENSG00000197959	1	171810621	172387606	protein_coding
ENSG00000128000	0.353951	3.65273	2.77601	0.0117214	0.0699323	-3.02036	ZNF780B	ENSG00000128000	19	40534167	40562116	protein_coding
ENSG00000082269	0.313955	3.85458	2.79618	0.011212	0.0679559	-3.02163	FAM135A	ENSG00000082269	6	71122644	71270877	protein_coding
ENSG00000139990	0.288892	4.81547	2.88365	0.00923792	0.0600541	-3.02186	DCAF5	ENSG00000139990	14	69517598	69619867	protein_coding
ENSG00000001461	0.400291	4.38417	2.84526	0.0100594	0.0634074	-3.02293	NIPAL3	ENSG00000001461	1	24742284	24799466	protein_coding
ENSG00000184349	0.42394	3.30522	2.74076	0.0126649	0.0730289	-3.02359	EFNA5	ENSG00000184349	5	106712590	107006596	protein_coding
ENSG00000175054	0.313684	4.12177	2.81994	0.010639	0.06556	-3.02397	ATR	ENSG00000175054	3	142168077	142297668	protein_coding
ENSG00000259758	0.456747	4.38211	2.84498	0.0100656	0.063413	-3.02483	CASC7	ENSG00000259758	8	141530255	141539600	lincRNA
ENSG00000023839	-0.89218	1.81882	-2.61008	0.0168329	0.087687	-3.02575	ABCC2	ENSG00000023839	10	101542489	101611949	protein_coding
ENSG00000175575	-0.293161	4.61984	-2.85622	0.00981789	0.0624847	-3.02833	PAAF1	ENSG00000175575	11	73587744	73638790	protein_coding
ENSG00000100934	0.210306	7.85176	3.05246	0.00633041	0.0475283	-3.02985	SEC23A	ENSG00000100934	14	39501123	39578850	protein_coding
ENSG00000136381	0.249669	6.26208	2.98091	0.00743495	0.0524885	-3.03101	IREB2	ENSG00000136381	15	78729773	78793798	protein_coding
ENSG00000197905	-0.692815	3.01716	-2.6916	0.0141024	0.0784982	-3.03171	TEAD4	ENSG00000197905	12	3068496	3149839	protein_coding
ENSG00000132549	0.329677	5.09492	2.90154	0.00887747	0.0586601	-3.03257	VPS13B	ENSG00000132549	8	100025494	100889808	protein_coding
ENSG00000168702	0.460593	3.88062	2.79395	0.0112672	0.0681141	-3.0328	LRP1B	ENSG00000168702	2	140988992	142889270	protein_coding
ENSG00000109084	-0.403156	4.66027	-2.85428	0.00986042	0.0626489	-3.03308	TMEM97	ENSG00000109084	17	26646121	26655707	protein_coding
ENSG00000175550	-0.275166	5.15678	-2.89881	0.00893151	0.0587966	-3.03517	DRAP1	ENSG00000175550	11	65686728	65689032	protein_coding
ENSG00000156966	-1.40129	1.45557	-2.59379	0.0174353	0.0895768	-3.03623	B3GNT7	ENSG00000156966	2	232260254	232265875	protein_coding
ENSG00000160688	-0.367533	3.86534	-2.77753	0.0116822	0.0698447	-3.03675	FLAD1	ENSG00000160688	1	154955814	154965587	protein_coding
ENSG00000139318	-0.550782	4.08454	-2.79663	0.0112009	0.0679233	-3.037	DUSP6	ENSG00000139318	12	89741009	89747048	protein_coding
ENSG00000051620	-0.355193	5.04399	-2.88743	0.00916064	0.0596501	-3.03741	HEBP2	ENSG00000051620	6	138724668	138743334	protein_coding
ENSG00000205678	0.45938	2.44095	2.65487	0.0152762	0.0826013	-3.03829	TECRL	ENSG00000205678	4	65140975	65275186	protein_coding
ENSG00000100129	-0.163115	8.73642	-3.07901	0.00596253	0.0458731	-3.0387	EIF3L	ENSG00000100129	22	38244875	38285414	protein_coding
ENSG00000185187	-0.713207	1.77328	-2.60083	0.0171722	0.0886732	-3.03903	SIGIRR	ENSG00000185187	11	405716	417455	protein_coding
ENSG00000169925	0.34904	3.99952	2.79937	0.0111334	0.0676179	-3.04239	BRD3	ENSG00000169925	9	136895427	136933657	protein_coding
ENSG00000225973	-0.53215	2.284	-2.63077	0.0160959	0.085428	-3.04249	RP11-139H15.1	ENSG00000225973	15	55609382	55611359	antisense
ENSG00000119547	0.441188	4.47658	2.84459	0.0100743	0.0634339	-3.04273	ONECUT2	ENSG00000119547	18	55102917	55158529	protein_coding
ENSG00000180879	-0.278064	6.52816	-2.98705	0.00733325	0.0521277	-3.0436	SSR4	ENSG00000180879	X	153058971	153063960	protein_coding
ENSG00000137807	0.308398	4.41231	2.83801	0.0102223	0.0640588	-3.04378	KIF23	ENSG00000137807	15	69706585	69740764	protein_coding
ENSG00000162972	-0.380677	3.51915	-2.74086	0.0126622	0.0730289	-3.04422	C2orf47	ENSG00000162972	2	200820040	200873263	protein_coding
ENSG00000116922	-0.323697	3.76182	-2.76482	0.0120136	0.0709237	-3.04474	C1orf109	ENSG00000116922	1	38147242	38157914	protein_coding
ENSG00000164294	0.253336	7.43535	3.02966	0.00666396	0.0493743	-3.04499	GPX8	ENSG00000164294	5	54455946	54462899	protein_coding
ENSG00000169692	-0.429659	3.36135	-2.72405	0.0131374	0.074795	-3.04577	AGPAT2	ENSG00000169692	9	139567595	139581875	protein_coding
ENSG00000170759	0.240674	7.01591	3.01173	0.00693813	0.0503274	-3.04615	KIF5B	ENSG00000170759	10	32297938	32345359	protein_coding
ENSG00000184014	0.196204	5.90604	2.95156	0.0079398	0.0546433	-3.04802	DENND5A	ENSG00000184014	11	9160372	9286937	protein_coding
ENSG00000084093	0.253792	5.52074	2.92561	0.0084137	0.0566649	-3.04849	REST	ENSG00000084093	4	57774075	57802010	protein_coding
ENSG00000197594	0.266745	4.45269	2.83726	0.0102392	0.0641303	-3.05138	ENPP1	ENSG00000197594	6	132129156	132216295	protein_coding
ENSG00000116731	0.373341	3.75329	2.76975	0.0118839	0.0705101	-3.05405	PRDM2	ENSG00000116731	1	14026693	14151574	protein_coding
ENSG00000094975	0.24497	6.21373	2.96686	0.00767269	0.0534962	-3.05513	SUCO	ENSG00000094975	1	172501489	172580971	protein_coding
ENSG00000183765	-0.443797	3.79516	-2.75819	0.0121897	0.0714376	-3.05766	CHEK2	ENSG00000183765	22	29083731	29138410	protein_coding
ENSG00000178537	-0.473687	3.26115	-2.70244	0.0137726	0.0771789	-3.05859	SLC25A20	ENSG00000178537	3	48894369	48936426	protein_coding
ENSG00000163694	-0.423835	3.99414	-2.77735	0.0116868	0.0698447	-3.05992	RBM47	ENSG00000163694	4	40425272	40632892	protein_coding
ENSG00000198642	0.223587	6.1425	2.95835	0.00782022	0.0540409	-3.06423	KLHL9	ENSG00000198642	9	21329670	21335379	protein_coding
ENSG00000173890	-1.08453	2.15149	-2.60139	0.0171517	0.0886058	-3.06443	GPR160	ENSG00000173890	3	169755717	169803191	protein_coding
ENSG00000005175	0.325715	4.1629	2.80428	0.0110135	0.0671122	-3.06565	RPAP3	ENSG00000005175	12	48057070	48099844	protein_coding
ENSG00000146701	-0.254171	6.98826	-2.9998	0.00712639	0.0511966	-3.06572	MDH2	ENSG00000146701	7	75677369	75696826	protein_coding
ENSG00000181026	-0.485941	5.16788	-2.88112	0.00928997	0.060293	-3.06662	AEN	ENSG00000181026	15	89164527	89175513	protein_coding
ENSG00000149564	-1.0189	1.54566	-2.57774	0.0180486	0.091513	-3.0683	ESAM	ENSG00000149564	11	124622026	124632186	protein_coding
ENSG00000157827	0.313363	5.3049	2.90048	0.00889834	0.0586601	-3.06839	FMNL2	ENSG00000157827	2	153191751	153506348	protein_coding
ENSG00000134909	0.355001	4.25647	2.81072	0.010858	0.0665609	-3.06979	ARHGAP32	ENSG00000134909	11	128834955	129149219	protein_coding
ENSG00000142544	-0.640793	1.8372	-2.58474	0.0177785	0.0906174	-3.07254	CTU1	ENSG00000142544	19	51600863	51611627	protein_coding
ENSG00000064989	-0.654043	3.82388	-2.75238	0.0123461	0.0720598	-3.07296	CALCRL	ENSG00000064989	2	188207856	188313187	protein_coding
ENSG00000184304	0.463225	3.41551	2.727	0.0130527	0.0744922	-3.07498	PRKD1	ENSG00000184304	14	30045687	30661104	protein_coding
ENSG00000166821	0.506982	2.24714	2.61958	0.0164906	0.0865901	-3.07674	PEX11A	ENSG00000166821	15	90220995	90234014	protein_coding
ENSG00000141542	0.447825	3.2377	2.70819	0.013601	0.0764408	-3.07683	RAB40B	ENSG00000141542	17	80612849	80656604	protein_coding
ENSG00000197647	0.397327	3.81891	2.76568	0.0119908	0.0708599	-3.07756	ZNF433	ENSG00000197647	19	12125547	12146556	protein_coding
ENSG00000114739	0.24945	6.46681	2.96944	0.00762845	0.0533135	-3.07926	ACVR2B	ENSG00000114739	3	38495342	38534633	protein_coding
ENSG00000023287	0.263459	5.50729	2.90982	0.00871523	0.0580606	-3.07992	RB1CC1	ENSG00000023287	8	53535016	53658403	protein_coding
ENSG00000171425	-0.274724	4.86186	-2.85185	0.00991347	0.0628225	-3.08106	ZNF581	ENSG00000171425	19	56146825	56156988	protein_coding
ENSG00000164134	0.271857	5.44984	2.90386	0.00883166	0.0585395	-3.08373	NAA15	ENSG00000164134	4	140222609	140341187	protein_coding
ENSG00000129315	0.255955	5.3629	2.89604	0.00898668	0.0590375	-3.08651	CCNT1	ENSG00000129315	12	49082247	49110681	protein_coding
ENSG00000158560	-0.513801	3.01833	-2.66625	0.0149029	0.081136	-3.08708	DYNC1I1	ENSG00000158560	7	95401866	95739634	protein_coding
ENSG00000025772	-0.349175	3.92212	-2.75861	0.0121784	0.0714376	-3.08866	TOMM34	ENSG00000025772	20	43570771	43589127	protein_coding
ENSG00000053747	0.529402	2.5466	2.63642	0.0159003	0.084847	-3.09011	LAMA3	ENSG00000053747	18	21269407	21535030	protein_coding
ENSG00000164638	-0.454232	2.64175	-2.63171	0.0160634	0.085428	-3.0913	SLC29A4	ENSG00000164638	7	5314000	5346501	protein_coding
ENSG00000006607	0.404628	3.92947	2.76935	0.0118944	0.0705372	-3.09176	FARP2	ENSG00000006607	2	242295658	242434256	protein_coding
ENSG00000197562	-0.321348	3.46129	-2.70876	0.0135838	0.0763808	-3.095	RAB40C	ENSG00000197562	16	639357	679272	protein_coding
ENSG00000153208	-0.485999	2.87285	-2.64736	0.0155272	0.0834833	-3.09766	MERTK	ENSG00000153208	2	112656056	112787138	protein_coding
ENSG00000198018	0.362996	4.47573	2.81565	0.0107405	0.0659428	-3.10262	ENTPD7	ENSG00000198018	10	101419263	101465997	protein_coding
ENSG00000071127	-0.270826	6.49387	-2.95621	0.0078577	0.0542295	-3.10528	WDR1	ENSG00000071127	4	10075963	10118573	protein_coding
ENSG00000270081	0.532164	2.50978	2.62457	0.0163134	0.086091	-3.10635	RP5-935K16.1	ENSG00000270081	2	128601127	128603261	lincRNA
ENSG00000198408	0.179212	7.08001	2.98622	0.00734699	0.0521478	-3.10644	MGEA5	ENSG00000198408	10	103544200	103578696	protein_coding
ENSG00000228300	-0.633402	2.63965	-2.61994	0.0164779	0.0865736	-3.10674	C19orf24	ENSG00000228300	19	1275026	1279248	protein_coding
ENSG00000173894	-0.32949	3.80962	-2.73706	0.0127681	0.0733943	-3.10764	CBX2	ENSG00000173894	17	77751931	77761782	protein_coding
ENSG00000085982	0.24312	4.83626	2.84242	0.0101229	0.0636071	-3.11025	USP40	ENSG00000085982	2	234384166	234475428	protein_coding
ENSG00000047849	0.241546	6.61064	2.96038	0.00778476	0.0538647	-3.11437	MAP4	ENSG00000047849	3	47892182	48130769	protein_coding
ENSG00000169733	-0.495958	2.72355	-2.62452	0.0163154	0.086091	-3.11537	RFNG	ENSG00000169733	17	80005778	80009707	protein_coding
ENSG00000165678	-0.192169	6.96039	-2.9748	0.0075374	0.0529903	-3.11697	GHITM	ENSG00000165678	10	85899196	85913001	protein_coding
ENSG00000075142	-0.258057	4.93254	-2.84122	0.0101499	0.0636722	-3.11764	SRI	ENSG00000075142	7	87834433	87856308	protein_coding
ENSG00000089693	-0.26296	5.80292	-2.90816	0.0087474	0.058189	-3.11765	MLF2	ENSG00000089693	12	6857170	6876641	protein_coding
ENSG00000128917	-0.63795	2.09839	-2.57294	0.018236	0.0920726	-3.11793	DLL4	ENSG00000128917	15	41221538	41231237	protein_coding
ENSG00000204351	-0.292471	4.72509	-2.82063	0.010623	0.0655277	-3.1188	SKIV2L	ENSG00000204351	6	31926857	31937532	protein_coding
ENSG00000139734	0.275385	4.87415	2.84142	0.0101454	0.0636722	-3.11904	DIAPH3	ENSG00000139734	13	60239717	60738121	protein_coding
ENSG00000109184	0.273403	4.72667	2.82843	0.0104413	0.0648468	-3.11941	DCUN1D4	ENSG00000109184	4	52709166	52783003	protein_coding
ENSG00000144674	0.47005	4.5819	2.81642	0.0107223	0.0658653	-3.12066	GOLGA4	ENSG00000144674	3	37284668	37408242	protein_coding
ENSG00000126777	0.319781	5.29577	2.87275	0.00946429	0.0609892	-3.12521	KTN1	ENSG00000126777	14	56025790	56168244	protein_coding
ENSG00000066855	-0.389648	3.84297	-2.72945	0.0129827	0.074344	-3.12733	MTFR1	ENSG00000066855	8	66556969	66683496	protein_coding
ENSG00000168615	0.303317	6.52898	2.94985	0.00797028	0.0546948	-3.12812	ADAM9	ENSG00000168615	8	38854388	38962663	protein_coding
ENSG00000168556	-0.673195	2.25742	-2.57662	0.0180919	0.0915827	-3.12834	ING2	ENSG00000168556	4	184426147	184432249	protein_coding
ENSG00000092068	-0.407553	3.4013	-2.68287	0.0143735	0.0794607	-3.13286	SLC7A8	ENSG00000092068	14	23594504	23652883	protein_coding
ENSG00000103742	0.345294	5.6425	2.8938	0.00903167	0.0591899	-3.13418	IGDCC4	ENSG00000103742	15	65673802	65715410	protein_coding
ENSG00000128591	0.324822	7.93419	3.00706	0.00701127	0.0506464	-3.13421	FLNC	ENSG00000128591	7	128470431	128499328	protein_coding
ENSG00000197461	-0.417159	3.91238	-2.73286	0.0128862	0.0739348	-3.13665	PDGFA	ENSG00000197461	7	536895	559933	protein_coding
ENSG00000167792	-0.241113	6.14564	-2.92151	0.00849096	0.0570162	-3.13698	NDUFV1	ENSG00000167792	11	67374323	67380006	protein_coding
ENSG00000121281	-0.480307	2.3036	-2.57904	0.017998	0.0914204	-3.13727	ADCY7	ENSG00000121281	16	50280048	50352046	protein_coding
ENSG00000123349	-0.176336	7.84372	-3.00061	0.00711353	0.0511664	-3.13912	PFDN5	ENSG00000123349	12	53689075	53693234	protein_coding
ENSG00000102172	-0.283396	5.84161	-2.89983	0.00891135	0.0587057	-3.14036	SMS	ENSG00000102172	X	21958691	22025798	protein_coding
ENSG00000088888	0.460415	3.75427	2.72755	0.013037	0.0744922	-3.14086	MAVS	ENSG00000088888	20	3827487	3849280	protein_coding
ENSG00000153044	-0.452046	4.72784	-2.80762	0.0109326	0.0667412	-3.14118	CENPH	ENSG00000153044	5	68485375	68506184	protein_coding
ENSG00000159111	-0.218739	5.75549	-2.89393	0.00902909	0.0591899	-3.14201	MRPL10	ENSG00000159111	17	45900638	45908900	protein_coding
ENSG00000142102	-0.569182	2.57355	-2.59442	0.0174115	0.089557	-3.14213	ATHL1	ENSG00000142102	11	289135	296107	protein_coding
ENSG00000138696	-0.625954	2.00741	-2.55537	0.0189376	0.094091	-3.14431	BMPR1B	ENSG00000138696	4	95679119	96079599	protein_coding
ENSG00000130706	-0.336425	4.05486	-2.74248	0.0126173	0.0729812	-3.14444	ADRM1	ENSG00000130706	20	60877149	60883918	protein_coding
ENSG00000225697	-0.481064	2.93639	-2.63008	0.0161199	0.0855174	-3.14522	SLC26A6	ENSG00000225697	3	48663156	48672926	protein_coding
ENSG00000184674	-0.933974	2.22498	-2.55786	0.0188364	0.0937742	-3.14959	GSTT1	ENSG00000184674	22	24376133	24384680	protein_coding
ENSG00000141424	0.221746	6.12301	2.9164	0.00858829	0.057409	-3.15059	SLC39A6	ENSG00000141424	18	33688495	33709348	protein_coding
ENSG00000082397	0.303072	4.93137	2.8309	0.0103842	0.0646537	-3.15108	EPB41L3	ENSG00000082397	18	5392383	5630699	protein_coding
ENSG00000132912	0.267986	5.85894	2.89838	0.00894007	0.0587966	-3.15463	DCTN4	ENSG00000132912	5	150088002	150138671	protein_coding
ENSG00000146281	0.426611	4.00329	2.74395	0.0125767	0.072799	-3.15681	PM20D2	ENSG00000146281	6	89855769	89875284	protein_coding
ENSG00000138621	-0.73869	1.85747	-2.53758	0.0196738	0.0961731	-3.15696	PPCDC	ENSG00000138621	15	75315896	75409803	protein_coding
ENSG00000115020	0.286493	5.44966	2.86817	0.00956112	0.0614662	-3.15821	PIKFYVE	ENSG00000115020	2	209130991	209223475	protein_coding
ENSG00000146232	-0.62836	2.46455	-2.57256	0.018251	0.0920726	-3.15995	NFKBIE	ENSG00000146232	6	44225903	44233500	protein_coding
ENSG00000164406	-0.615926	1.7888	-2.53329	0.0198551	0.0966993	-3.1618	LEAP2	ENSG00000164406	5	132208014	132210738	protein_coding
ENSG00000196352	-0.539722	3.27713	-2.65485	0.0152769	0.0826013	-3.16245	CD55	ENSG00000196352	1	207494853	207534311	protein_coding
ENSG00000163349	0.305366	5.24343	2.85043	0.00994491	0.0629543	-3.16303	HIPK1	ENSG00000163349	1	114471814	114520426	protein_coding
ENSG00000095139	0.209187	7.22603	2.96587	0.00768962	0.0535049	-3.16316	ARCN1	ENSG00000095139	11	118443105	118473748	protein_coding
ENSG00000224531	0.303092	4.5715	2.7935	0.0112784	0.0681141	-3.16379	SMIM13	ENSG00000224531	6	11094266	11138964	protein_coding
ENSG00000095321	-0.36889	4.24799	-2.75326	0.0123225	0.0719574	-3.16456	CRAT	ENSG00000095321	9	131857089	131873468	protein_coding
ENSG00000102390	-0.430658	3.06177	-2.63082	0.0160941	0.085428	-3.16531	PBDC1	ENSG00000102390	X	75392771	75398039	protein_coding
ENSG00000001036	-0.646048	2.68645	-2.5897	0.0175895	0.0900413	-3.16661	FUCA2	ENSG00000001036	6	143815948	143832827	protein_coding
ENSG00000046653	0.336108	6.90717	2.95017	0.00796462	0.0546948	-3.16716	GPM6B	ENSG00000046653	X	13789150	13956757	protein_coding
ENSG00000168175	0.238174	6.29602	2.91828	0.00855229	0.0572968	-3.16772	MAPK1IP1L	ENSG00000168175	14	55518349	55536910	protein_coding
ENSG00000164209	0.246109	5.50239	2.86755	0.00957435	0.0614662	-3.16776	SLC25A46	ENSG00000164209	5	110073837	110100857	protein_coding
ENSG00000141664	-0.498121	2.19034	-2.55379	0.0190018	0.0941896	-3.16833	ZCCHC2	ENSG00000141664	18	60190240	60254942	protein_coding
[truncated: 9,827 more rows]
