# Supplementary material for: The 22q11.2 region regulates presynaptic gene-products linked to schizophrenia
Source: Nat Commun. 2022 Jun 27;13:3690. doi: 10.1038/s41467-022-31436-8 (PMC9237031; doi:10.1038/s41467-022-31436-8)
Supplement: Supplementary file 21 — Supplementary Data 18 [file 41467_2022_31436_MOESM21_ESM.xlsx]

## Sheet: sheet1
Supplementary Data 18. SYNGO (Synaptic Gene Ontology) enrichment analysis of the genes upregulated at the transcriptional level in neurons (Fisher exact test implanted in SynGO portal)
GO term ID	GO domain	GO term name	GSEA p-value	GSEA 'gene cluster' FDR corrected p-value	Genes
GO:0045202	CC	synapse	0.00317858	0.0190715	VCPIP1;PRKAR1A;CAPRIN1;YWHAG;EPS15;LIN7C;DNM3;AP1G1;VPS35;PRKCA;RAPH1;NEFM;CNTNAP1;PCLO;CHRM2;NRXN1;CLTC;DNM1L;CLCN3;CADM1;CACNA1E;CNTNAP4;NCKAP1;PURA;ACTR2;SPTBN1;DYNLL2;SPTAN1;MYO9A;PUM2;PTEN;SYNE1;NLGN2;PAK2;STAT3;EIF4G2;DROSHA;DLGAP1;SLITRK1;FBXO2
GO:0098793	CC	presynapse	0.0575537	0.0986634	DNM3;YWHAG;AP1G1;VPS35;PRKCA;RAPH1;NEFM;CNTNAP1;PCLO;CHRM2;NRXN1;CLTC;DNM1L;EPS15;CLCN3;CADM1;CACNA1E;CNTNAP4
GO:0048786	CC	presynaptic active zone	0.161227	0.214969	CNTNAP1;PCLO;CHRM2;NRXN1
GO:0098833	CC	presynaptic endocytic zone	0.00291081	0.0190715	VPS35;CLTC;DNM1L;EPS15
GO:0098835	CC	presynaptic endocytic zone membrane	0.0116494	0.0349483	CLTC;DNM1L;EPS15
GO:0030672	CC	synaptic vesicle membrane	0.301575	0.343901	DNM1L;CLTC;CLCN3
GO:0099056	CC	integral component of presynaptic membrane	0.0399852	0.0959645	CADM1;CACNA1E;CNTNAP4;NRXN1;CHRM2
GO:0098794	CC	postsynapse	0.00714775	0.028591	NCKAP1;CAPRIN1;PURA;ACTR2;SPTBN1;DYNLL2;VPS35;SPTAN1;MYO9A;PUM2;PTEN;NEFM;SYNE1;NLGN2;PAK2;STAT3;EIF4G2;DROSHA;DLGAP1;SLITRK1;DNM3;FBXO2;CADM1;CLCN3;CACNA1E;CHRM2
GO:0099572	CC	postsynaptic specialization	0.343901	0.343901	NLGN2;PAK2;STAT3;DYNLL2;EIF4G2;PURA;DROSHA;DLGAP1;SLITRK1
GO:0014069	CC	postsynaptic density	0.322403	0.343901	PAK2;STAT3;DYNLL2;EIF4G2;PURA;DROSHA;DLGAP1;SLITRK1
GO:0045211	CC	postsynaptic membrane	0.0538904	0.0986634	FBXO2;CADM1;CLCN3;CACNA1E;CHRM2
GO:0099055	CC	integral component of postsynaptic membrane	0.0702364	0.105355	CADM1;CLCN3;CACNA1E;CHRM2
SYNGO:synprocess	BP	process in the synapse	0.0019205	0.0108828	CACNA1E;NRXN1;PCLO;AP1G1;PRKCA;CLCN3;CLTC;DNM3;EPS15;DNM1L;AP2B1;KIAA1109;VPS35;DNAJC6;PAK2;SYNE1;IL1RAP;CADM1;STAT3;CNTNAP4;DLGAP1;UBE3A;WNK1;CHRM2;NF1;MYO9A;NCKAP1;SLITRK1;EFNA5;RAPH1;NLGN2;PLXNA4;FBXO2;PURA
GO:0099504	BP	synaptic vesicle cycle	0.000334672	0.00284471	NRXN1;PCLO;AP1G1;PRKCA;CACNA1E;CLCN3;CLTC;DNM3;EPS15;DNM1L;AP2B1;KIAA1109;VPS35;DNAJC6
GO:0048488	BP	synaptic vesicle endocytosis	3.99754e-05	0.000679582	CLTC;DNM3;EPS15;DNM1L;AP1G1;AP2B1;KIAA1109;VPS35;DNAJC6
GO:0099072	BP	regulation of postsynaptic membrane neurotransmitter receptor levels	0.248988	0.248988	PAK2;AP2B1;EPS15;SYNE1
GO:0098884	BP	postsynaptic neurotransmitter receptor endocytosis	0.0615602	0.0872102	AP2B1;EPS15;SYNE1
GO:0099537	BP	trans-synaptic signaling	0.0250407	0.0425691	NRXN1;IL1RAP;CADM1;STAT3;CNTNAP4;DLGAP1;UBE3A;WNK1;CHRM2
GO:0007268	BP	chemical synaptic transmission	0.123518	0.131238	STAT3;CNTNAP4;DLGAP1;UBE3A;WNK1;CHRM2
GO:0050804	BP	modulation of chemical synaptic transmission	0.0775072	0.0941158	STAT3;CNTNAP4;DLGAP1;UBE3A;WNK1
GO:0050808	BP	synapse organization	0.00432292	0.0183724	NF1;MYO9A;NCKAP1;CNTNAP4;SLITRK1;PCLO;DNM3;DLGAP1;CADM1;IL1RAP;EFNA5;NRXN1;RAPH1;NLGN2;VPS35;PAK2;PLXNA4
GO:0050807	BP	regulation of synapse organization	0.0562731	0.0869674	NCKAP1;CNTNAP4;SLITRK1
GO:0098918	BP	structural constituent of synapse	0.0912079	0.103369	PCLO;DNM3;DLGAP1
GO:0099560	BP	synapse adhesion between pre- and post-synapse	0.00659773	0.0198888	CADM1;IL1RAP;EFNA5;SLITRK1;NRXN1
GO:0007416	BP	synapse assembly	0.0109216	0.0232085	CADM1;RAPH1;NRXN1;IL1RAP;SLITRK1;NLGN2;VPS35
GO:0099054	BP	presynapse assembly	0.0194402	0.0367203	CADM1;RAPH1;NRXN1
GO:0051963	BP	regulation of synapse assembly	0.00826541	0.0200731	IL1RAP;SLITRK1;NLGN2;NRXN1;VPS35
GO:1905606	BP	regulation of presynapse assembly	0.00701956	0.0198888	IL1RAP;SLITRK1;NLGN2;NRXN1
GO:0098698	BP	postsynaptic specialization assembly	0.0670695	0.0877063	NLGN2;NRXN1;IL1RAP
