# Supplementary material for: The 22q11.2 region regulates presynaptic gene-products linked to schizophrenia
Source: Nat Commun. 2022 Jun 27;13:3690. doi: 10.1038/s41467-022-31436-8 (PMC9237031; doi:10.1038/s41467-022-31436-8)
Supplement: Supplementary file 22 — Supplementary Data 19 [file 41467_2022_31436_MOESM22_ESM.xlsx]

## Sheet: Day28_H01_ubiquitinGEnes_Nov202
Supplementary Data 19. Expression of genes implicated in the ubiquitination pathway (in the discovery cohort) in isogenic lines (Wald- test implemented in DESeq2)
	logFC	AveExpr	t	P.Value	adj.P.Val	B	external_gene_name	ensembl_gene_id	chromosome_name	start_position	end_position	gene_biotype
ENSG00000141279	0.482334	5.34548	5.42292	2.69926e-05	0.00167994	2.54819	NPEPPS	ENSG00000141279	17	45600308	45700642	protein_coding
ENSG00000056586	0.43566	5.87168	5.27165	3.79687e-05	0.00203585	2.16039	RC3H2	ENSG00000056586	9	125606835	125667620	protein_coding
ENSG00000153827	0.408816	6.6566	4.72307	0.000133116	0.00437249	0.845641	TRIP12	ENSG00000153827	2	230628554	230787955	protein_coding
ENSG00000086758	0.422847	7.04229	4.63858	0.000161805	0.00490602	0.61953	HUWE1	ENSG00000086758	X	53559057	53713673	protein_coding
ENSG00000145495	0.382228	5.94945	4.31953	0.000339189	0.00775805	-0.0055281	2022-03-06	ENSG00000145495	5	10353815	10440500	protein_coding
ENSG00000147133	0.337088	4.48002	3.60962	0.00176825	0.0219257	-1.40162	TAF1	ENSG00000147133	X	70586114	70752224	protein_coding
ENSG00000024048	0.342303	4.73641	3.47179	0.00243138	0.0265722	-1.74717	UBR2	ENSG00000024048	6	42531800	42661242	protein_coding
ENSG00000004897	0.324778	6.05455	3.47954	0.0023883	0.0262469	-1.91909	CDC27	ENSG00000004897	17	45195069	45266788	protein_coding
ENSG00000092148	0.251483	7.02479	3.47631	0.00240617	0.0263942	-2.02871	HECTD1	ENSG00000092148	14	31569318	31677010	protein_coding
ENSG00000143106	-0.29877	6.12851	-3.24785	0.00406412	0.0362977	-2.43221	PSMA5	ENSG00000143106	1	109941653	109969062	protein_coding
ENSG00000197329	-0.37233	4.35905	-3.08619	0.00586654	0.0453707	-2.49615	PELI1	ENSG00000197329	2	64319786	64371588	protein_coding
ENSG00000156804	0.450514	4.14777	2.7486	0.0124491	0.0724106	-3.17616	FBXO32	ENSG00000156804	8	124510129	124553446	protein_coding
ENSG00000138081	0.329266	4.09859	2.74234	0.0126213	0.0729812	-3.17692	FBXO11	ENSG00000138081	2	48016455	48132932	protein_coding
ENSG00000157450	0.336972	4.02804	2.68494	0.0143086	0.0792133	-3.27913	RNF111	ENSG00000157450	15	59157374	59389618	protein_coding
ENSG00000118496	0.33763	4.15909	2.56442	0.0185732	0.0929491	-3.54214	FBXO30	ENSG00000118496	6	146114638	146135889	protein_coding
ENSG00000100804	-0.203402	6.43127	-2.68799	0.0142139	0.0788364	-3.65709	PSMB5	ENSG00000100804	14	23485752	23504439	protein_coding
ENSG00000116661	0.289177	5.74696	2.41045	0.0257692	0.113335	-4.12412	FBXO2	ENSG00000116661	1	11708424	11715842	protein_coding
ENSG00000114062	0.164151	6.18936	2.434	0.0245211	0.110378	-4.13732	UBE3A	ENSG00000114062	15	25582381	25684128	protein_coding
ENSG00000130939	0.226726	5.14252	2.32207	0.0309977	0.127895	-4.19396	UBE4B	ENSG00000130939	1	10092890	10241297	protein_coding
ENSG00000173273	0.21176	6.15852	2.33683	0.0300613	0.125565	-4.31989	TNKS	ENSG00000173273	8	9413424	9639856	protein_coding
ENSG00000013561	-0.209527	5.15493	-2.15242	0.0438677	0.159024	-4.49749	RNF14	ENSG00000013561	5	141337893	141369856	protein_coding
ENSG00000072803	0.156085	5.72159	2.17922	0.0415541	0.153336	-4.55139	FBXW11	ENSG00000072803	5	171288553	171433877	protein_coding
ENSG00000197579	0.199978	4.50534	2.01906	0.0572093	0.186724	-4.61771	TOPORS	ENSG00000197579	9	32540542	32552551	protein_coding
ENSG00000101182	-0.14184	6.86046	-2.00724	0.0585523	0.189538	-4.99907	PSMA7	ENSG00000101182	20	60711791	60718496	protein_coding
ENSG00000163636	-0.169835	5.64908	-1.89247	0.0731225	0.217036	-5.03254	PSMD6	ENSG00000163636	3	63996225	64009658	protein_coding
ENSG00000102858	0.245561	4.11168	1.68447	0.10777	0.278007	-5.07023	MGRN1	ENSG00000102858	16	4666494	4740975	protein_coding
ENSG00000100519	-0.156415	6.09644	-1.89535	0.072722	0.216228	-5.09532	PSMC6	ENSG00000100519	14	53173890	53195305	protein_coding
ENSG00000067955	0.173416	5.70109	1.8542	0.0786489	0.227685	-5.11057	CBFB	ENSG00000067955	16	67063019	67134961	protein_coding
ENSG00000036257	0.134949	5.65242	1.84398	0.0801839	0.230643	-5.11859	CUL3	ENSG00000036257	2	225334867	225450110	protein_coding
ENSG00000130177	0.164421	4.8143	1.70424	0.10396	0.272157	-5.1905	CDC16	ENSG00000130177	13	115000362	115038198	protein_coding
ENSG00000109670	0.17688	5.30917	1.7538	0.0949116	0.257238	-5.2068	FBXW7	ENSG00000109670	4	153242410	153457253	protein_coding
ENSG00000119402	0.174226	5.32366	1.74993	0.0955927	0.258255	-5.21382	FBXW2	ENSG00000119402	9	123514256	123555690	protein_coding
ENSG00000013275	-0.151297	5.49214	-1.71299	0.10231	0.269748	-5.2933	PSMC4	ENSG00000013275	19	40476912	40487348	protein_coding
ENSG00000106588	-0.226883	2.36889	-1.11924	0.276415	0.493972	-5.32887	PSMA2	ENSG00000106588	7	42956460	42971822	protein_coding
ENSG00000104517	0.137444	6.00898	1.69713	0.105316	0.274364	-5.40409	UBR5	ENSG00000104517	8	103265240	103425069	protein_coding
ENSG00000108523	-0.181461	4.99945	-1.57398	0.131315	0.313336	-5.41004	RNF167	ENSG00000108523	17	4843303	4848517	protein_coding
ENSG00000126067	-0.163957	5.73921	-1.64339	0.116069	0.289927	-5.44063	PSMB2	ENSG00000126067	1	36067185	36107445	protein_coding
ENSG00000068878	0.156962	4.59257	1.39248	0.179199	0.379551	-5.58586	PSME4	ENSG00000068878	2	54091204	54197977	protein_coding
ENSG00000005812	0.135254	5.36023	1.45826	0.160429	0.355691	-5.64737	FBXL3	ENSG00000005812	13	77566740	77601330	protein_coding
ENSG00000087191	-0.156841	4.69828	-1.32431	0.200466	0.407584	-5.68425	PSMC5	ENSG00000087191	17	61904512	61909379	protein_coding
ENSG00000146021	0.134718	2.75857	0.805811	0.429912	0.638336	-5.73905	KLHL3	ENSG00000146021	5	136953189	137071779	protein_coding
ENSG00000119048	0.133507	4.52497	1.24516	0.22759	0.439387	-5.75366	UBE2B	ENSG00000119048	5	133706870	133727683	protein_coding
ENSG00000118518	-0.125944	4.41113	-1.20186	0.243578	0.458225	-5.7704	RNF146	ENSG00000118518	6	127587755	127609712	protein_coding
ENSG00000204264	0.0195291	1.81039	0.0542258	0.957298	0.978962	-5.7762	PSMB8	ENSG00000204264	6	32808494	32812480	protein_coding
ENSG00000152242	0.154606	3.99836	1.06861	0.298086	0.51645	-5.82525	C18orf25	ENSG00000152242	18	43753519	43846949	protein_coding
ENSG00000110395	-0.133744	4.22817	-0.851977	0.404401	0.616084	-6.07253	CBL	ENSG00000110395	11	119076752	119178859	protein_coding
ENSG00000164162	-0.0775799	3.3142	-0.488984	0.630219	0.790409	-6.0804	ANAPC10	ENSG00000164162	4	145888264	146019693	protein_coding
ENSG00000104343	0.131264	4.98665	1.02047	0.319795	0.538477	-6.09772	UBE2W	ENSG00000104343	8	74692332	74791145	protein_coding
ENSG00000009335	0.081755	5.55528	1.10354	0.283008	0.500235	-6.1137	UBE3C	ENSG00000009335	7	156931607	157062066	protein_coding
ENSG00000110344	0.106286	5.36083	1.05156	0.305648	0.524114	-6.13354	UBE4A	ENSG00000110344	11	118230300	118269926	protein_coding
ENSG00000078140	0.10439	5.31372	1.03028	0.315285	0.534181	-6.14794	UBE2K	ENSG00000078140	4	39699664	39784412	protein_coding
ENSG00000103264	0.0868705	4.11347	0.676543	0.506513	0.699465	-6.19102	FBXO31	ENSG00000103264	16	87360593	87425748	protein_coding
ENSG00000108306	-0.0247745	3.36963	-0.188922	0.852074	0.925759	-6.19905	FBXL20	ENSG00000108306	17	37415384	37558776	protein_coding
ENSG00000053900	-0.0438331	3.60193	-0.326663	0.747347	0.8637	-6.22642	ANAPC4	ENSG00000053900	4	25378835	25420120	protein_coding
ENSG00000198060	0.0755072	4.7301	0.811939	0.426468	0.635539	-6.23097	2022-03-05	ENSG00000198060	10	94050920	94113721	protein_coding
ENSG00000198373	0.0455183	3.62194	0.316096	0.755233	0.868147	-6.24269	WWP2	ENSG00000198373	16	69796209	69975644	protein_coding
ENSG00000131508	-0.0751245	6.27036	-1.07358	0.295904	0.514761	-6.25042	UBE2D2	ENSG00000131508	5	138906016	139008018	protein_coding
ENSG00000132388	-0.0952761	5.40925	-0.923816	0.36669	0.582341	-6.26447	UBE2G1	ENSG00000132388	17	4172554	4269923	protein_coding
ENSG00000069869	0.0724326	4.29268	0.592783	0.560028	0.740449	-6.28525	NEDD4	ENSG00000069869	15	56119120	56285944	protein_coding
ENSG00000001629	0.0730276	5.53205	0.880972	0.388888	0.602227	-6.3265	ANKIB1	ENSG00000001629	7	91875548	92030698	protein_coding
ENSG00000077721	0.0625461	4.71128	0.61744	0.543972	0.728664	-6.3661	UBE2A	ENSG00000077721	X	118708501	118718381	protein_coding
ENSG00000140367	-0.0699599	5.61512	-0.847083	0.407058	0.6183	-6.36743	UBE2Q2	ENSG00000140367	15	76135622	76193419	protein_coding
ENSG00000181852	-0.0669008	5.28452	-0.747576	0.463492	0.666357	-6.38714	RNF41	ENSG00000181852	12	56598285	56615717	protein_coding
ENSG00000175931	0.00858846	4.19435	0.0789452	0.937868	0.971043	-6.4368	UBE2O	ENSG00000175931	17	74385532	74449288	protein_coding
ENSG00000166233	0.062473	5.60006	0.721515	0.479016	0.678124	-6.46561	ARIH1	ENSG00000166233	15	72766667	72879692	protein_coding
ENSG00000113558	-0.0734586	7.26161	-0.95414	0.351502	0.567442	-6.48384	SKP1	ENSG00000113558	5	133484633	133512729	protein_coding
ENSG00000173692	-0.0617849	6.34496	-0.803438	0.43125	0.6396	-6.51233	PSMD1	ENSG00000173692	2	231921578	232037541	protein_coding
ENSG00000100567	-0.05915	5.87683	-0.708459	0.486907	0.684135	-6.51797	PSMA3	ENSG00000100567	14	58711549	58738730	protein_coding
ENSG00000182247	0.0191342	4.63647	0.168513	0.867887	0.935199	-6.52721	UBE2E2	ENSG00000182247	3	23244511	23633284	protein_coding
ENSG00000197170	0.00266699	4.61958	0.0238748	0.981191	0.991017	-6.53702	PSMD12	ENSG00000197170	17	65334032	65362743	protein_coding
ENSG00000137055	0.0426369	5.10577	0.416429	0.68157	0.825831	-6.55244	PLAA	ENSG00000137055	9	26904081	26947461	protein_coding
ENSG00000177889	0.0522516	5.82867	0.505623	0.618697	0.782135	-6.63811	UBE2N	ENSG00000177889	12	93799449	93836038	protein_coding
ENSG00000170881	0.0273536	5.479	0.32574	0.748034	0.864171	-6.65568	RNF139	ENSG00000170881	8	125486979	125500155	protein_coding
ENSG00000100764	-0.0188909	5.71017	-0.235168	0.81649	0.90616	-6.72016	PSMC1	ENSG00000100764	14	90722839	90738968	protein_coding
ENSG00000159461	-0.0311894	6.2737	-0.383417	0.705491	0.842075	-6.75719	AMFR	ENSG00000159461	16	56395364	56459450	protein_coding
ENSG00000109332	0.017552	7.9019	0.276559	0.784981	0.888098	-6.96552	UBE2D3	ENSG00000109332	4	103715540	103790053	protein_coding
