# Supplementary material for: The 22q11.2 region regulates presynaptic gene-products linked to schizophrenia
Source: Nat Commun. 2022 Jun 27;13:3690. doi: 10.1038/s41467-022-31436-8 (PMC9237031; doi:10.1038/s41467-022-31436-8)
Supplement: Supplementary file 23 — Supplementary Data 20 [file 41467_2022_31436_MOESM23_ESM.xlsx]

## Sheet: Table S20. DelProt_Res
Supplementary Data 20 Differentially expressed peptides at day 28 (22q11.2 deletion vs controls, t-test implemented in limma)
	logFC	AveExpr	t	P.Value	adj.P.Val	B	external_gene_name	ensembl_gene_id	chromosome_name	start_position	end_position	gene_biotype	description
DPYD	-2.19331	10.0611	-7.97963	2.23e-07	0.000943153	7.12589	DPYD	ENSG00000188641	1	97543299	98386605	protein_coding	dihydropyrimidine dehydrogenase [Source:HGNC Symbol;Acc:3012]
PALD1	1.0422	9.70034	7.54706	4.95e-07	0.000943153	6.40655	PALD1	ENSG00000107719	10	72238577	72328205	protein_coding	phosphatase domain containing, paladin 1 [Source:HGNC Symbol;Acc:23530]
ANK2	-1.3701	12.758	-7.51436	5.26e-07	0.000943153	6.35097	ANK2	ENSG00000145362	4	113739265	114304896	protein_coding	ankyrin 2, neuronal [Source:HGNC Symbol;Acc:493]
2020-09-05	-1.9229	8.72947	-7.50147	5.39e-07	0.000943153	6.32902	2020-09-05	ENSG00000184702	22	19701987	19712295	protein_coding	septin 5 [Source:HGNC Symbol;Acc:9164]
ARVCF	-1.45684	9.09422	-7.49203	5.48e-07	0.000943153	6.31292	ARVCF	ENSG00000099889	22	19957419	20004331	protein_coding	armadillo repeat gene deleted in velocardiofacial syndrome [Source:HGNC Symbol;Acc:728]
TP53	1.97622	8.76945	7.40982	6.4e-07	0.000943153	6.17217	TP53	ENSG00000141510	17	7565097	7590856	protein_coding	tumor protein p53 [Source:HGNC Symbol;Acc:11998]
HMMR	1.30508	10.5525	7.22177	9.14e-07	0.000961479	5.84619	HMMR	ENSG00000072571	5	162887209	162918947	protein_coding	hyaluronan-mediated motility receptor (RHAMM) [Source:HGNC Symbol;Acc:5012]
LAMA1	0.972271	10.2275	7.15041	1.05e-06	0.000961479	5.72102	LAMA1	ENSG00000101680	18	6941743	7117813	protein_coding	laminin, alpha 1 [Source:HGNC Symbol;Acc:6481]
SYN1	-2.01543	10.1797	-7.13589	1.08e-06	0.000961479	5.69546	SYN1	ENSG00000008056	X	47431303	47479252	protein_coding	synapsin I [Source:HGNC Symbol;Acc:11494]
SCG2	-1.93347	9.34121	-7.13135	1.09e-06	0.000961479	5.68746	SCG2	ENSG00000171951	2	224461658	224467221	protein_coding	secretogranin II [Source:HGNC Symbol;Acc:10575]
TRPV2	-2.28029	5.93054	-6.88685	1.75e-06	0.0014042	5.25177	TRPV2	ENSG00000187688	17	16318856	16340317	protein_coding	transient receptor potential cation channel, subfamily V, member 2 [Source:HGNC Symbol;Acc:18082]
DGCR2	-1.39682	7.72504	-6.75096	2.28e-06	0.0015831	5.00555	DGCR2	ENSG00000070413	22	19023795	19109967	protein_coding	DiGeorge syndrome critical region gene 2 [Source:HGNC Symbol;Acc:2845]
CNTN1	-1.79537	10.3081	-6.74084	2.33e-06	0.0015831	4.9871	CNTN1	ENSG00000018236	12	41086244	41466220	protein_coding	contactin 1 [Source:HGNC Symbol;Acc:2171]
EPB41L3	-1.13571	12.1545	-6.65659	2.75e-06	0.00170379	4.83286	EPB41L3	ENSG00000082397	18	5392383	5630699	protein_coding	erythrocyte membrane protein band 4.1-like 3 [Source:HGNC Symbol;Acc:3380]
KIF20A	1.11116	10.1109	6.62305	2.94e-06	0.00170379	4.77114	KIF20A	ENSG00000112984	5	137514408	137523404	protein_coding	kinesin family member 20A [Source:HGNC Symbol;Acc:9787]
LSAMP	-1.70246	9.93325	-6.59921	3.08e-06	0.00170379	4.72718	LSAMP	ENSG00000185565	3	115521235	117716095	protein_coding	limbic system-associated membrane protein [Source:HGNC Symbol;Acc:6705]
SLC16A3	-1.14181	10.1791	-6.40676	4.53e-06	0.0023597	4.36902	SLC16A3	ENSG00000141526	17	80186273	80219005	protein_coding	solute carrier family 16 (monocarboxylate transporter), member 3 [Source:HGNC Symbol;Acc:10924]
ARFGEF3	-0.742275	9.57241	-6.29689	5.67e-06	0.0027847	4.16199	NA	NA	NA	NA	NA	NA	NA
GLS	-1.37049	10.6044	-6.11472	8.23e-06	0.003802	3.81474	GLS	ENSG00000115419	2	191745553	191830278	protein_coding	glutaminase [Source:HGNC Symbol;Acc:4331]
L1CAM	-1.46017	11.6461	-6.05734	9.26e-06	0.003802	3.70435	L1CAM	ENSG00000198910	X	153126969	153174677	protein_coding	L1 cell adhesion molecule [Source:HGNC Symbol;Acc:6470]
KIF20B	1.23701	10.3077	6.03841	9.63e-06	0.003802	3.66782	KIF20B	ENSG00000138182	10	91461367	91534700	protein_coding	kinesin family member 20B [Source:HGNC Symbol;Acc:7212]
CCNB1	1.22136	9.9009	6.02575	9.89e-06	0.003802	3.64337	CCNB1	ENSG00000134057	5	68462837	68474072	protein_coding	cyclin B1 [Source:HGNC Symbol;Acc:1579]
MSX1	2.6613	6.41341	7.99445	9.68e-06	0.003802	3.56594	MSX1	ENSG00000163132	4	4861393	4865663	protein_coding	msh homeobox 1 [Source:HGNC Symbol;Acc:7391]
PCLO	-1.4923	10.556	-5.97852	1.09e-05	0.0040184	3.55192	PCLO	ENSG00000186472	7	82383329	82792246	protein_coding	piccolo presynaptic cytomatrix protein [Source:HGNC Symbol;Acc:13406]
PLCL1	-1.5198	8.72411	-5.91208	1.25e-05	0.00438921	3.42273	PLCL1	ENSG00000115896	2	198669426	199437305	protein_coding	phospholipase C-like 1 [Source:HGNC Symbol;Acc:9063]
PTGIS	1.18163	9.4858	5.89766	1.29e-05	0.00438921	3.3946	PTGIS	ENSG00000124212	20	48120411	48184683	protein_coding	prostaglandin I2 (prostacyclin) synthase [Source:HGNC Symbol;Acc:9603]
SYT1	-1.77259	11.1565	-5.86957	1.37e-05	0.00441058	3.33974	SYT1	ENSG00000067715	12	79257773	79845788	protein_coding	synaptotagmin I [Source:HGNC Symbol;Acc:11509]
STX1B	-1.59525	10.1057	-5.85593	1.41e-05	0.00441058	3.31306	STX1B	ENSG00000099365	16	31000577	31021949	protein_coding	syntaxin 1B [Source:HGNC Symbol;Acc:18539]
ATP8A2	-1.38034	8.39013	-5.84308	1.45e-05	0.00441058	3.2879	ATP8A2	ENSG00000132932	13	25946209	26599989	protein_coding	ATPase, aminophospholipid transporter, class I, type 8A, member 2 [Source:HGNC Symbol;Acc:13533]
GNAO1	-1.81259	9.37148	-5.82015	1.52e-05	0.00447335	3.24295	GNAO1	ENSG00000087258	16	56225302	56391356	protein_coding	guanine nucleotide binding protein (G protein), alpha activating activity polypeptide O [Source:HGNC Symbol;Acc:4389]
ALCAM	-1.723	10.3396	-5.76776	1.69e-05	0.00483234	3.13996	ALCAM	ENSG00000170017	3	105085753	105295744	protein_coding	activated leukocyte cell adhesion molecule [Source:HGNC Symbol;Acc:400]
PI4KA	-0.961619	10.4008	-5.62082	2.31e-05	0.0063844	2.84911	PI4KA	ENSG00000241973	22	21061979	21213705	protein_coding	phosphatidylinositol 4-kinase, catalytic, alpha [Source:HGNC Symbol;Acc:8983]
ATP8A1	-1.44115	10.1485	-5.57753	2.53e-05	0.00670044	2.76288	ATP8A1	ENSG00000124406	4	42410390	42659122	protein_coding	ATPase, aminophospholipid transporter (APLT), class I, type 8A, member 1 [Source:HGNC Symbol;Acc:13531]
RTN1	-1.49494	10.955	-5.56952	2.58e-05	0.00670044	2.74689	RTN1	ENSG00000139970	14	60062694	60337684	protein_coding	reticulon 1 [Source:HGNC Symbol;Acc:10467]
TMOD2	-1.56981	9.68747	-5.53509	2.77e-05	0.00700393	2.67809	TMOD2	ENSG00000128872	15	52043758	52108565	protein_coding	tropomodulin 2 (neuronal) [Source:HGNC Symbol;Acc:11872]
TACC3	0.994699	10.061	5.48392	3.09e-05	0.00759474	2.57557	TACC3	ENSG00000013810	4	1723227	1746898	protein_coding	transforming, acidic coiled-coil containing protein 3 [Source:HGNC Symbol;Acc:11524]
RNASEL	-1.63545	7.63438	-6.92755	3.43e-05	0.00820124	2.53846	RNASEL	ENSG00000135828	1	182542769	182558391	protein_coding	ribonuclease L (2',5'-oligoisoadenylate synthetase-dependent) [Source:HGNC Symbol;Acc:10050]
CHGA	-2.21548	7.13954	-5.42276	3.52e-05	0.00820124	2.45257	CHGA	ENSG00000100604	14	93389425	93401638	protein_coding	chromogranin A (parathyroid secretory protein 1) [Source:HGNC Symbol;Acc:1929]
MAOA	-2.45552	9.0299	-5.39743	3.72e-05	0.00843715	2.4015	MAOA	ENSG00000189221	X	43515467	43606068	protein_coding	monoamine oxidase A [Source:HGNC Symbol;Acc:6833]
TPBG	1.28707	8.72335	5.37827	3.88e-05	0.00857165	2.36283	TPBG	ENSG00000146242	6	83072923	83080545	protein_coding	trophoblast glycoprotein [Source:HGNC Symbol;Acc:12004]
RNMTL1	1.31924	8.10614	5.34928	4.13e-05	0.00890041	2.30421	RNMTL1	ENSG00000171861	17	685513	695749	protein_coding	RNA methyltransferase like 1 [Source:HGNC Symbol;Acc:18485]
LRRC8C	2.51979	6.38386	6.68337	4.67e-05	0.00939355	2.27965	LRRC8C	ENSG00000171488	1	90098631	90235462	protein_coding	leucine rich repeat containing 8 family, member C [Source:HGNC Symbol;Acc:25075]
EPB41L1	-1.04462	11.721	-5.30326	4.56e-05	0.00939355	2.21095	EPB41L1	ENSG00000088367	20	34679426	34820721	protein_coding	erythrocyte membrane protein band 4.1-like 1 [Source:HGNC Symbol;Acc:3378]
SLC9A6	-1.14391	8.4949	-5.29441	4.64e-05	0.00939355	2.19299	SLC9A6	ENSG00000198689	X	135067598	135129423	protein_coding	solute carrier family 9, subfamily A (NHE6, cation proton antiporter 6), member 6 [Source:HGNC Symbol;Acc:11079]
CYFIP2	-0.966111	10.5763	-5.26516	4.95e-05	0.00972214	2.13355	CYFIP2	ENSG00000055163	5	156693089	156822606	protein_coding	cytoplasmic FMR1 interacting protein 2 [Source:HGNC Symbol;Acc:13760]
PRPH	-1.57936	12.3928	-5.22614	5.38e-05	0.0103483	2.05412	PRPH	ENSG00000135406	12	49687035	49692465	protein_coding	peripherin [Source:HGNC Symbol;Acc:9461]
C7orf10	1.58784	8.33123	6.40006	6.75e-05	0.0115366	1.96758	NA	NA	NA	NA	NA	NA	NA
SNAP91	-1.98761	9.36731	-5.18079	5.94e-05	0.011174	1.96158	SNAP91	ENSG00000065609	6	84262599	84419410	protein_coding	synaptosomal-associated protein, 91kDa [Source:HGNC Symbol;Acc:14986]
ANLN	1.08513	10.7482	5.15689	6.25e-05	0.011524	1.91271	ANLN	ENSG00000011426	7	36429415	36493400	protein_coding	anillin, actin binding protein [Source:HGNC Symbol;Acc:14082]
DCLK1	-1.44894	11.1038	-5.13204	6.6e-05	0.0115366	1.86185	DCLK1	ENSG00000133083	13	36345478	36705443	protein_coding	doublecortin-like kinase 1 [Source:HGNC Symbol;Acc:2700]
STXBP1	-1.17863	11.4271	-5.13117	6.61e-05	0.0115366	1.86006	STXBP1	ENSG00000136854	9	130374544	130457460	protein_coding	syntaxin binding protein 1 [Source:HGNC Symbol;Acc:11444]
CPE	-1.63905	10.4412	-5.11957	6.78e-05	0.0115366	1.83629	CPE	ENSG00000109472	4	166282346	166419472	protein_coding	carboxypeptidase E [Source:HGNC Symbol;Acc:2303]
CYB5R1	-1.10215	10.0675	-5.09269	7.19e-05	0.0120011	1.78115	CYB5R1	ENSG00000159348	1	202930997	202936408	protein_coding	cytochrome b5 reductase 1 [Source:HGNC Symbol;Acc:13397]
PDK1	-1.2625	9.19644	-5.08354	7.34e-05	0.0120161	1.76237	PDK1	ENSG00000152256	2	173420101	173489823	protein_coding	pyruvate dehydrogenase kinase, isozyme 1 [Source:HGNC Symbol;Acc:8809]
NEGR1	-1.99314	7.91027	-6.18342	9e-05	0.0132668	1.72017	NEGR1	ENSG00000172260	1	71861623	72748417	protein_coding	neuronal growth regulator 1 [Source:HGNC Symbol;Acc:17302]
PRMT2	-1.22931	9.3075	-5.05999	7.72e-05	0.0124194	1.71397	PRMT2	ENSG00000160310	21	48055079	48085036	protein_coding	protein arginine methyltransferase 2 [Source:HGNC Symbol;Acc:5186]
CAMKV	-1.49777	10.1202	-5.0448	7.98e-05	0.0124837	1.68273	CAMKV	ENSG00000164076	3	49895421	49907655	protein_coding	CaM kinase-like vesicle-associated [Source:HGNC Symbol;Acc:28788]
VGF	-1.7925	10.1688	-5.04126	8.04e-05	0.0124837	1.67544	VGF	ENSG00000128564	7	100805790	100808874	protein_coding	VGF nerve growth factor inducible [Source:HGNC Symbol;Acc:12684]
SEL1L3	1.37785	7.88489	6.11678	9.84e-05	0.0133082	1.6425	SEL1L3	ENSG00000091490	4	25749055	25865382	protein_coding	sel-1 suppressor of lin-12-like 3 (C. elegans) [Source:HGNC Symbol;Acc:29108]
SCAMP5	-0.937701	8.91962	-5.02479	8.34e-05	0.0127179	1.64153	SCAMP5	ENSG00000198794	15	75249560	75313837	protein_coding	secretory carrier membrane protein 5 [Source:HGNC Symbol;Acc:30386]
MAPT	-2.0041	10.467	-5.00849	8.64e-05	0.012956	1.60794	MAPT	ENSG00000186868	17	43971748	44105700	protein_coding	microtubule-associated protein tau [Source:HGNC Symbol;Acc:6893]
SNAP29	-1.07669	10.417	-4.97697	9.26e-05	0.0133082	1.54293	SNAP29	ENSG00000099940	22	21213271	21245506	protein_coding	synaptosomal-associated protein, 29kDa [Source:HGNC Symbol;Acc:11133]
BUB1B	0.963817	10.253	4.96565	9.49e-05	0.0133082	1.51955	BUB1B	ENSG00000156970	15	40453224	40513337	protein_coding	BUB1 mitotic checkpoint serine/threonine kinase B [Source:HGNC Symbol;Acc:1149]
FGF13	-1.30848	7.9532	-4.95995	9.61e-05	0.0133082	1.50777	FGF13	ENSG00000129682	X	137713735	138304939	protein_coding	fibroblast growth factor 13 [Source:HGNC Symbol;Acc:3670]
PGK1	-0.78589	13.086	-4.94912	9.84e-05	0.0133082	1.48538	PGK1	ENSG00000102144	X	77320685	77384793	protein_coding	phosphoglycerate kinase 1 [Source:HGNC Symbol;Acc:8896]
CHEK1	0.845898	9.91206	4.94019	0.000100353	0.0133082	1.46692	CHEK1	ENSG00000149554	11	125495036	125546150	protein_coding	checkpoint kinase 1 [Source:HGNC Symbol;Acc:1925]
CALB1	-1.7892	10.0319	-4.93818	0.000100797	0.0133082	1.46277	CALB1	ENSG00000104327	8	91070836	91107703	protein_coding	calbindin 1, 28kDa [Source:HGNC Symbol;Acc:1434]
SLC25A1	-1.18444	9.65738	-4.92142	0.000104572	0.0136036	1.4281	SLC25A1	ENSG00000100075	22	19163095	19166343	protein_coding	solute carrier family 25 (mitochondrial carrier; citrate transporter), member 1 [Source:HGNC Symbol;Acc:10979]
MDC1	0.999331	11.1664	4.8911	0.000111773	0.0143296	1.36529	MDC1	ENSG00000234012	HSCHR6_MHC_APD	30675831	30693912	protein_coding	mediator of DNA-damage checkpoint 1 [Source:HGNC Symbol;Acc:21163]
NUSAP1	1.71612	7.95937	4.87489	0.000115828	0.0146374	1.33168	NUSAP1	ENSG00000137804	15	41624892	41673248	protein_coding	nucleolar and spindle associated protein 1 [Source:HGNC Symbol;Acc:18538]
hCG_1988162	-1.29934	7.26946	-5.83824	0.000144247	0.015578	1.30984	NA	NA	NA	NA	NA	NA	NA
MASTL	1.15082	9.49883	4.85989	0.000119715	0.0147611	1.30055	MASTL	ENSG00000120539	10	27443753	27475853	protein_coding	microtubule associated serine/threonine kinase-like [Source:HGNC Symbol;Acc:19042]
ATP1A3	-1.01577	12.483	-4.85826	0.000120145	0.0147611	1.29717	ATP1A3	ENSG00000105409	19	42470734	42501649	protein_coding	ATPase, Na+/K+ transporting, alpha 3 polypeptide [Source:HGNC Symbol;Acc:801]
CENPH	0.964815	10.2893	4.85001	0.000122347	0.0148257	1.28004	CENPH	ENSG00000153044	5	68485375	68506184	protein_coding	centromere protein H [Source:HGNC Symbol;Acc:17268]
GREB1L	1.2509	8.4801	4.82623	0.000128924	0.0154116	1.23065	GREB1L	ENSG00000141449	18	18822203	19105378	protein_coding	growth regulation by estrogen in breast cancer-like [Source:HGNC Symbol;Acc:31042]
USP28	1.19142	9.61624	4.81202	0.000133025	0.015578	1.2011	USP28	ENSG00000048028	11	113668596	113746292	protein_coding	ubiquitin specific peptidase 28 [Source:HGNC Symbol;Acc:12625]
SGIP1	-1.51438	7.74406	-4.80604	0.000134791	0.015578	1.18867	SGIP1	ENSG00000118473	1	66999066	67213982	protein_coding	SH3-domain GRB2-like (endophilin) interacting protein 1 [Source:HGNC Symbol;Acc:25412]
DYNC1I1	-1.63398	8.48927	-4.7982	0.000137141	0.015578	1.17235	DYNC1I1	ENSG00000158560	7	95401866	95739634	protein_coding	dynein, cytoplasmic 1, intermediate chain 1 [Source:HGNC Symbol;Acc:2963]
HLTF	0.672248	10.7906	4.79537	0.000138	0.015578	1.16647	HLTF	ENSG00000071794	3	148747914	148804341	protein_coding	helicase-like transcription factor [Source:HGNC Symbol;Acc:11099]
PDE2A	-1.47643	7.36726	-4.78934	0.000139848	0.015578	1.15391	PDE2A	ENSG00000186642	11	72287185	72385635	protein_coding	phosphodiesterase 2A, cGMP-stimulated [Source:HGNC Symbol;Acc:8777]
NCAM2	-1.77548	10.6537	-4.78455	0.000141335	0.015578	1.14394	NCAM2	ENSG00000154654	21	22370633	22915650	protein_coding	neural cell adhesion molecule 2 [Source:HGNC Symbol;Acc:7657]
CDCA8	1.35155	8.49272	4.77463	0.000144461	0.015578	1.1233	CDCA8	ENSG00000134690	1	38158090	38175391	protein_coding	cell division cycle associated 8 [Source:HGNC Symbol;Acc:14629]
PLCB1	-1.22961	9.74189	-4.76932	0.000146165	0.015578	1.11223	PLCB1	ENSG00000182621	20	8112824	8949003	protein_coding	phospholipase C, beta 1 (phosphoinositide-specific) [Source:HGNC Symbol;Acc:15917]
HJURP	1.21346	6.7793	4.73774	0.000156727	0.0165048	1.04641	HJURP	ENSG00000123485	2	234742062	234763212	protein_coding	Holliday junction recognition protein [Source:HGNC Symbol;Acc:25444]
MADD	-0.800787	10.1953	-4.71985	0.000163051	0.0169688	1.00908	MADD	ENSG00000110514	11	47290712	47351582	protein_coding	MAP-kinase activating death domain [Source:HGNC Symbol;Acc:6766]
RUNDC3A	-1.72267	6.88534	-4.70818	0.000167318	0.0171793	0.984706	RUNDC3A	ENSG00000108309	17	42385781	42396039	protein_coding	RUN domain containing 3A [Source:HGNC Symbol;Acc:16984]
RGAG4	-1.68581	7.60777	-5.56883	0.000210865	0.0189448	0.975535	RGAG4	ENSG00000242732	X	71346958	71351758	protein_coding	retrotransposon gag domain containing 4 [Source:HGNC Symbol;Acc:29430]
NRCAM	-0.830151	10.9613	-4.70377	0.000168958	0.0171793	0.975502	NRCAM	ENSG00000091129	7	107788068	108097161	protein_coding	neuronal cell adhesion molecule [Source:HGNC Symbol;Acc:7994]
SCG3	-1.5893	9.27092	-4.69271	0.000173146	0.0172842	0.952399	SCG3	ENSG00000104112	15	51973550	52013223	protein_coding	secretogranin III [Source:HGNC Symbol;Acc:13707]
CARKD	-0.609217	9.39464	-4.69026	0.000174088	0.0172842	0.947279	CARKD	ENSG00000213995	13	111267881	111292340	protein_coding	carbohydrate kinase domain containing [Source:HGNC Symbol;Acc:25576]
DNM1	-0.948068	8.97459	-4.68571	0.000175851	0.0172842	0.937768	DNM1	ENSG00000106976	9	130965658	131017527	protein_coding	dynamin 1 [Source:HGNC Symbol;Acc:2972]
WDHD1	1.20432	10.9667	4.65921	0.000186482	0.0180292	0.882376	WDHD1	ENSG00000198554	14	55405668	55493823	protein_coding	WD repeat and HMG-box DNA binding protein 1 [Source:HGNC Symbol;Acc:23170]
HELLS	1.04591	10.0775	4.65674	0.000187507	0.0180292	0.877206	HELLS	ENSG00000119969	10	96305547	96373662	protein_coding	helicase, lymphoid-specific [Source:HGNC Symbol;Acc:4861]
TANC2	-0.742139	8.37644	-4.64512	0.000192401	0.0183008	0.852894	TANC2	ENSG00000170921	17	61086917	61505060	protein_coding	tetratricopeptide repeat, ankyrin repeat and coiled-coil containing 2 [Source:HGNC Symbol;Acc:30212]
INA	-1.87878	11.8877	-4.63708	0.000195862	0.0184319	0.836067	INA	ENSG00000148798	10	105036920	105050108	protein_coding	internexin neuronal intermediate filament protein, alpha [Source:HGNC Symbol;Acc:6057]
CASK	-1.13325	12.0867	-4.63072	0.000198644	0.0184969	0.822757	CASK	ENSG00000147044	X	41374187	41782716	protein_coding	calcium/calmodulin-dependent serine protein kinase (MAGUK family) [Source:HGNC Symbol;Acc:1497]
PPFIA2	-0.782459	9.24357	-4.61622	0.000205142	0.0188032	0.792383	PPFIA2	ENSG00000139220	12	81652045	82153332	protein_coding	protein tyrosine phosphatase, receptor type, f polypeptide (PTPRF), interacting protein (liprin), alpha 2 [Source:HGNC Symbol;Acc:9246]
NOLC1	0.809847	11.2344	4.61393	0.000206184	0.0188032	0.787598	NOLC1	ENSG00000166197	10	103911933	103923627	protein_coding	nucleolar and coiled-body phosphoprotein 1 [Source:HGNC Symbol;Acc:15608]
PCDHGA10	-1.18486	7.94925	-4.59827	0.000213481	0.0189448	0.754776	PCDHGA10	ENSG00000253846	5	140792743	140892546	protein_coding	protocadherin gamma subfamily A, 10 [Source:HGNC Symbol;Acc:8697]
PFKFB4	-0.932733	9.44789	-4.59683	0.000214162	0.0189448	0.75177	PFKFB4	ENSG00000114268	3	48555117	48599448	protein_coding	6-phosphofructo-2-kinase/fructose-2,6-biphosphatase 4 [Source:HGNC Symbol;Acc:8875]
CRKL	-0.826647	10.2218	-4.57973	0.000222456	0.019367	0.715915	CRKL	ENSG00000099942	22	21271714	21308037	protein_coding	v-crk avian sarcoma virus CT10 oncogene homolog-like [Source:HGNC Symbol;Acc:2363]
PTPN13	0.643734	10.9157	4.57697	0.000223825	0.019367	0.710126	PTPN13	ENSG00000163629	4	87515468	87736324	protein_coding	protein tyrosine phosphatase, non-receptor type 13 (APO-1/CD95 (Fas)-associated phosphatase) [Source:HGNC Symbol;Acc:9646]
VPS26B	-0.763142	9.46884	-4.57361	0.000225503	0.019367	0.703077	VPS26B	ENSG00000151502	11	134094539	134117686	protein_coding	vacuolar protein sorting 26 homolog B (S. pombe) [Source:HGNC Symbol;Acc:28119]
SLC8A1	-1.3345	7.03461	-4.56808	0.000228291	0.0194179	0.691481	SLC8A1	ENSG00000183023	2	40324410	40838193	protein_coding	solute carrier family 8 (sodium/calcium exchanger), member 1 [Source:HGNC Symbol;Acc:11068]
CLVS2	-1.25885	8.35058	-4.55966	0.000232606	0.0195965	0.673807	CLVS2	ENSG00000146352	6	123317116	123394072	protein_coding	clavesin 2 [Source:HGNC Symbol;Acc:23046]
RAB33A	-1.1506	9.04949	-4.552	0.0002366	0.0196762	0.657743	RAB33A	ENSG00000134594	X	129305623	129318844	protein_coding	RAB33A, member RAS oncogene family [Source:HGNC Symbol;Acc:9773]
AACS	0.756695	10.1384	4.54935	0.000238001	0.0196762	0.652172	AACS	ENSG00000081760	12	125549925	125627873	protein_coding	acetoacetyl-CoA synthetase [Source:HGNC Symbol;Acc:21298]
RALYL	-1.42346	8.58619	-5.27844	0.000321149	0.0237371	0.601232	RALYL	ENSG00000184672	8	85095022	85834079	protein_coding	RALY RNA binding protein-like [Source:HGNC Symbol;Acc:27036]
AEBP1	1.18051	5.28877	5.26528	0.000327425	0.0237371	0.58392	AEBP1	ENSG00000106624	7	44143960	44154161	protein_coding	AE binding protein 1 [Source:HGNC Symbol;Acc:303]
NFASC	-1.14425	9.24069	-4.51025	0.000259637	0.0212662	0.570059	NFASC	ENSG00000163531	1	204797779	204991950	protein_coding	neurofascin [Source:HGNC Symbol;Acc:29866]
HK1	-0.868721	11.4842	-4.49983	0.000265733	0.0212864	0.548156	HK1	ENSG00000156515	10	71029740	71161638	protein_coding	hexokinase 1 [Source:HGNC Symbol;Acc:4922]
ACSL1	-0.875164	9.45358	-4.49809	0.000266763	0.0212864	0.544507	ACSL1	ENSG00000151726	4	185676749	185747972	protein_coding	acyl-CoA synthetase long-chain family member 1 [Source:HGNC Symbol;Acc:3569]
MBLAC2	-0.724657	8.40227	-4.49752	0.000267102	0.0212864	0.543307	MBLAC2	ENSG00000176055	5	89754020	89770585	protein_coding	metallo-beta-lactamase domain containing 2 [Source:HGNC Symbol;Acc:33711]
DPP6	-0.999603	9.72391	-4.48585	0.000274142	0.0216524	0.518756	DPP6	ENSG00000130226	7	153584182	154685995	protein_coding	dipeptidyl-peptidase 6 [Source:HGNC Symbol;Acc:3010]
GNAI1	-1.08516	8.26457	-4.47125	0.000283209	0.0221239	0.488051	GNAI1	ENSG00000127955	7	79763271	79848718	protein_coding	guanine nucleotide binding protein (G protein), alpha inhibiting activity polypeptide 1 [Source:HGNC Symbol;Acc:4384]
OCRL	-0.923464	10.2156	-4.46824	0.000285115	0.0221239	0.481723	OCRL	ENSG00000122126	X	128673826	128726538	protein_coding	oculocerebrorenal syndrome of Lowe [Source:HGNC Symbol;Acc:8108]
RAB9B	-2.05542	8.48111	-5.17643	0.000373361	0.0248327	0.466278	RAB9B	ENSG00000123570	X	103077252	103087158	protein_coding	RAB9B, member RAS oncogene family [Source:HGNC Symbol;Acc:14090]
KIF21B	-1.36191	10.2905	-4.45698	0.00029236	0.0224888	0.458042	KIF21B	ENSG00000116852	1	200938520	200992828	protein_coding	kinesin family member 21B [Source:HGNC Symbol;Acc:29442]
ZNF644	0.750487	8.61232	4.44586	0.000299704	0.0227329	0.434629	ZNF644	ENSG00000122482	1	91380859	91487829	protein_coding	zinc finger protein 644 [Source:HGNC Symbol;Acc:29222]
CACNA2D1	-0.967859	10.836	-4.44441	0.000300673	0.0227329	0.431584	CACNA2D1	ENSG00000153956	7	81575760	82073114	protein_coding	calcium channel, voltage-dependent, alpha 2/delta subunit 1 [Source:HGNC Symbol;Acc:1399]
HSPA12A	-1.45412	9.99024	-4.42967	0.000310726	0.0232939	0.40055	HSPA12A	ENSG00000263052	HG311_PATCH	118430705	118502086	protein_coding	heat shock 70kDa protein 12A [Source:HGNC Symbol;Acc:19022]
ARL8A	-1.01121	9.77934	-4.40975	0.000324853	0.0237371	0.358598	ARL8A	ENSG00000143862	1	202102532	202113869	protein_coding	ADP-ribosylation factor-like 8A [Source:HGNC Symbol;Acc:25192]
PRKAR2B	-0.87823	9.4198	-4.40217	0.000330394	0.0237371	0.342638	PRKAR2B	ENSG00000005249	7	106685094	106802256	protein_coding	protein kinase, cAMP-dependent, regulatory, type II, beta [Source:HGNC Symbol;Acc:9392]
KIF2C	0.997421	9.98082	4.39978	0.000332163	0.0237371	0.337598	KIF2C	ENSG00000142945	1	45205490	45233439	protein_coding	kinesin family member 2C [Source:HGNC Symbol;Acc:6393]
GPRIN1	-1.21007	11.792	-4.39901	0.000332738	0.0237371	0.335968	GPRIN1	ENSG00000169258	5	176022803	176037134	protein_coding	G protein regulated inducer of neurite outgrowth 1 [Source:HGNC Symbol;Acc:24835]
CADM3	-1.63216	9.65926	-4.38439	0.00034378	0.0242641	0.305164	CADM3	ENSG00000162706	1	159141399	159173103	protein_coding	cell adhesion molecule 3 [Source:HGNC Symbol;Acc:17601]
CIT	0.900437	11.3711	4.37454	0.000351429	0.0242641	0.284402	CIT	ENSG00000122966	12	120123595	120315095	protein_coding	citron (rho-interacting, serine/threonine kinase 21) [Source:HGNC Symbol;Acc:1985]
ARSA	-0.993385	8.53887	-4.37387	0.000351959	0.0242641	0.282979	ARSA	ENSG00000100299	22	51061182	51066607	protein_coding	arylsulfatase A [Source:HGNC Symbol;Acc:713]
SLC17A6	-2.01422	8.39333	-4.37309	0.00035257	0.0242641	0.281342	SLC17A6	ENSG00000091664	11	22359643	22401049	protein_coding	solute carrier family 17 (vesicular glutamate transporter), member 6 [Source:HGNC Symbol;Acc:16703]
TMA16	1.08069	9.29305	4.36941	0.000355483	0.0242641	0.273581	TMA16	ENSG00000198498	4	164415594	164441691	protein_coding	translation machinery associated 16 homolog (S. cerevisiae) [Source:HGNC Symbol;Acc:25638]
GNAS	-0.673366	10.8988	-4.36552	0.000358583	0.0242641	0.265388	GNAS	ENSG00000087460	20	57414773	57486247	protein_coding	GNAS complex locus [Source:HGNC Symbol;Acc:4392]
ATP2B4	-1.00445	10.944	-4.36244	0.000361066	0.0242641	0.258878	ATP2B4	ENSG00000058668	1	203595689	203713209	protein_coding	ATPase, Ca++ transporting, plasma membrane 4 [Source:HGNC Symbol;Acc:817]
HK2	-0.885736	10.4129	-4.3612	0.000362068	0.0242641	0.256263	HK2	ENSG00000159399	2	75061108	75120486	protein_coding	hexokinase 2 [Source:HGNC Symbol;Acc:4923]
MAP6	-1.34345	11.3605	-4.32899	0.000389097	0.0255542	0.188341	MAP6	ENSG00000171533	11	75297963	75380165	protein_coding	microtubule-associated protein 6 [Source:HGNC Symbol;Acc:6868]
PNPLA8	-0.894206	9.43033	-4.32766	0.000390256	0.0255542	0.185533	PNPLA8	ENSG00000135241	7	108110866	108210110	protein_coding	patatin-like phospholipase domain containing 8 [Source:HGNC Symbol;Acc:28900]
PGAP1	-0.765343	9.83817	-4.32467	0.000392876	0.0255542	0.179223	PGAP1	ENSG00000197121	2	197697728	197792520	protein_coding	post-GPI attachment to proteins 1 [Source:HGNC Symbol;Acc:25712]
SPDL1	0.746681	9.32425	4.31539	0.000401124	0.0258033	0.159622	SPDL1	ENSG00000040275	5	169010638	169031782	protein_coding	spindle apparatus coiled-coil protein 1 [Source:HGNC Symbol;Acc:26010]
INCENP	1.35148	8.31701	4.31156	0.000404575	0.0258033	0.151542	INCENP	ENSG00000149503	11	61891445	61920635	protein_coding	inner centromere protein antigens 135/155kDa [Source:HGNC Symbol;Acc:6058]
RTN3	-0.870909	11.0678	-4.31058	0.000405456	0.0258033	0.14949	RTN3	ENSG00000133318	11	63448918	63527363	protein_coding	reticulon 3 [Source:HGNC Symbol;Acc:10469]
CKAP2	1.06724	9.23043	4.28507	0.000429279	0.0271243	0.095633	CKAP2	ENSG00000136108	13	53029564	53050763	protein_coding	cytoskeleton associated protein 2 [Source:HGNC Symbol;Acc:1990]
NSD1	0.930943	9.18886	4.26513	0.000448883	0.0279955	0.0535151	NSD1	ENSG00000165671	5	176560026	176727216	protein_coding	nuclear receptor binding SET domain protein 1 [Source:HGNC Symbol;Acc:14234]
ABCA3	-0.736028	8.5993	-4.26462	0.000449396	0.0279955	0.0524379	ABCA3	ENSG00000167972	16	2325882	2390747	protein_coding	ATP-binding cassette, sub-family A (ABC1), member 3 [Source:HGNC Symbol;Acc:33]
TRIM71	1.26385	9.85775	4.24767	0.000466787	0.0288755	0.0166296	TRIM71	ENSG00000206557	3	32859510	32939318	protein_coding	tripartite motif containing 71, E3 ubiquitin protein ligase [Source:HGNC Symbol;Acc:32669]
GBA	-0.756195	10.6503	-4.23106	0.00048448	0.0297619	-0.0184552	GBA	ENSG00000262446	HSCHR1_2_CTG31	155219647	155229865	protein_coding	glucosidase, beta, acid [Source:HGNC Symbol;Acc:4177]
GDAP1L1	-1.08852	10.1796	-4.22227	0.000494119	0.0301447	-0.0370325	GDAP1L1	ENSG00000124194	20	42875887	42909013	protein_coding	ganglioside induced differentiation associated protein 1-like 1 [Source:HGNC Symbol;Acc:4213]
ATP9A	-0.94926	7.91637	-4.2017	0.000517435	0.0313509	-0.0805084	ATP9A	ENSG00000054793	20	50213053	50385173	protein_coding	ATPase, class II, type 9A [Source:HGNC Symbol;Acc:13540]
HLA-A	2.03411	6.0762	4.19145	0.000529468	0.0314623	-0.102183	HLA-A	ENSG00000206505	HSCHR6_MHC_QBL	29898417	29903057	protein_coding	major histocompatibility complex, class I, A [Source:HGNC Symbol;Acc:4931]
IMPA2	1.19921	7.92796	4.18247	0.000540235	0.0314623	-0.121163	IMPA2	ENSG00000141401	18	11981024	12030876	protein_coding	inositol(myo)-1(or 4)-monophosphatase 2 [Source:HGNC Symbol;Acc:6051]
EGLN1	-1.06505	10.1487	-4.18203	0.000540762	0.0314623	-0.122083	EGLN1	ENSG00000135766	1	231499497	231560790	protein_coding	egl-9 family hypoxia-inducible factor 1 [Source:HGNC Symbol;Acc:1232]
DCX	-1.61034	9.76963	-4.18124	0.000541724	0.0314623	-0.123757	DCX	ENSG00000077279	X	110537007	110655603	protein_coding	doublecortin [Source:HGNC Symbol;Acc:2714]
CASC5	0.69804	10.3926	4.18041	0.000542738	0.0314623	-0.125521	CASC5	ENSG00000137812	15	40886218	40956540	protein_coding	cancer susceptibility candidate 5 [Source:HGNC Symbol;Acc:24054]
BAIAP2L1	1.65186	8.38429	4.17676	0.000547201	0.0314623	-0.133241	BAIAP2L1	ENSG00000006453	7	97920963	98030380	protein_coding	BAI1-associated protein 2-like 1 [Source:HGNC Symbol;Acc:21649]
PITPNM2	-1.10797	6.52065	-4.1757	0.000548495	0.0314623	-0.135469	PITPNM2	ENSG00000090975	12	123468027	123634562	protein_coding	phosphatidylinositol transfer protein, membrane-associated 2 [Source:HGNC Symbol;Acc:21044]
SCN9A	-1.74453	7.11592	-4.17363	0.000551048	0.0314623	-0.139846	SCN9A	ENSG00000169432	2	167051695	167232503	protein_coding	sodium channel, voltage-gated, type IX, alpha subunit [Source:HGNC Symbol;Acc:10597]
RIF1	0.91875	11.7273	4.17344	0.000551284	0.0314623	-0.140249	RIF1	ENSG00000080345	2	152266397	152364527	protein_coding	RAP1 interacting factor homolog (yeast) [Source:HGNC Symbol;Acc:23207]
CHGB	-1.77537	7.05073	-4.16238	0.000565138	0.0317807	-0.163648	CHGB	ENSG00000089199	20	5892076	5906007	protein_coding	chromogranin B (secretogranin 1) [Source:HGNC Symbol;Acc:1930]
CLN5	-0.863372	8.96141	-4.16187	0.000565782	0.0317807	-0.164721	CLN5	ENSG00000102805	13	77564795	77576652	protein_coding	ceroid-lipofuscinosis, neuronal 5 [Source:HGNC Symbol;Acc:2076]
TK1	1.30732	7.5487	4.15988	0.000568311	0.0317807	-0.168925	TK1	ENSG00000167900	17	76170160	76183314	protein_coding	thymidine kinase 1, soluble [Source:HGNC Symbol;Acc:11830]
PAM	-1.1474	10.0768	-4.15718	0.000571764	0.0317807	-0.174635	PAM	ENSG00000145730	5	102089685	102366809	protein_coding	peptidylglycine alpha-amidating monooxygenase [Source:HGNC Symbol;Acc:8596]
SYN3	-1.08564	9.88729	-4.15146	0.000579152	0.0317807	-0.186736	SYN3	ENSG00000185666	22	32908539	33454358	protein_coding	synapsin III [Source:HGNC Symbol;Acc:11496]
AP3B2	-0.978032	10.3523	-4.1494	0.000581836	0.0317807	-0.191095	AP3B2	ENSG00000103723	15	83328033	83378666	protein_coding	adaptor-related protein complex 3, beta 2 subunit [Source:HGNC Symbol;Acc:567]
2020-09-03	-1.042	10.7827	-4.14844	0.000583081	0.0317807	-0.19311	2020-09-03	ENSG00000100167	22	42372276	42394225	protein_coding	septin 3 [Source:HGNC Symbol;Acc:10750]
ELAC2	0.755542	10.3058	4.14461	0.00058812	0.0317807	-0.20122	ELAC2	ENSG00000006744	17	12895708	12921504	protein_coding	elaC ribonuclease Z 2 [Source:HGNC Symbol;Acc:14198]
AMOT	-1.0908	9.05213	-4.14126	0.000592549	0.0317807	-0.208293	AMOT	ENSG00000126016	X	112017731	112084043	protein_coding	angiomotin [Source:HGNC Symbol;Acc:17810]
TTC9	-0.74108	8.17501	-4.14108	0.00059279	0.0317807	-0.208676	TTC9	ENSG00000133985	14	71108504	71142077	protein_coding	tetratricopeptide repeat domain 9 [Source:HGNC Symbol;Acc:20267]
DIRAS2	-1.59479	5.80603	-4.13475	0.000601268	0.0318837	-0.22206	DIRAS2	ENSG00000165023	9	93372114	93405386	protein_coding	DIRAS family, GTP-binding RAS-like 2 [Source:HGNC Symbol;Acc:19323]
SALL4	1.72961	9.88537	4.13427	0.000601919	0.0318837	-0.223081	SALL4	ENSG00000101115	20	50400581	50419059	protein_coding	spalt-like transcription factor 4 [Source:HGNC Symbol;Acc:15924]
LYST	-0.947304	7.36782	-4.12961	0.000608249	0.0320272	-0.23294	LYST	ENSG00000143669	1	235824341	236046940	protein_coding	lysosomal trafficking regulator [Source:HGNC Symbol;Acc:1968]
ZMYM2	0.481609	11.509	4.12652	0.000612477	0.032059	-0.239468	ZMYM2	ENSG00000121741	13	20532810	20665968	protein_coding	zinc finger, MYM-type 2 [Source:HGNC Symbol;Acc:12989]
SNCG	-1.91892	9.79401	-4.12172	0.000619113	0.0322157	-0.249625	SNCG	ENSG00000173267	10	88718375	88723017	protein_coding	synuclein, gamma (breast cancer-specific protein 1) [Source:HGNC Symbol;Acc:11141]
GAP43	-1.6963	12.01	-4.11339	0.000630805	0.0326322	-0.267256	GAP43	ENSG00000172020	3	115342171	115440337	protein_coding	growth associated protein 43 [Source:HGNC Symbol;Acc:4140]
TPX2	0.994127	10.7516	4.10928	0.000636647	0.0327429	-0.275944	TPX2	ENSG00000088325	20	30327074	30389608	protein_coding	TPX2, microtubule-associated [Source:HGNC Symbol;Acc:1249]
CAMK4	-1.0011	8.65061	-4.10381	0.000644516	0.032823	-0.287519	CAMK4	ENSG00000152495	5	110559351	110830584	protein_coding	calcium/calmodulin-dependent protein kinase IV [Source:HGNC Symbol;Acc:1464]
CRMP1	-0.745651	13.0841	-4.10304	0.000645625	0.032823	-0.289139	CRMP1	ENSG00000072832	4	5749811	5894785	protein_coding	collapsin response mediator protein 1 [Source:HGNC Symbol;Acc:2365]
FRMPD1	-1.56302	6.68707	-4.62512	0.000864684	0.038245	-0.293847	FRMPD1	ENSG00000070601	9	37650997	37746901	protein_coding	FERM and PDZ domain containing 1 [Source:HGNC Symbol;Acc:29159]
RACGAP1	0.98367	9.15287	4.09562	0.000656463	0.0330823	-0.304827	RACGAP1	ENSG00000161800	12	50370706	50426919	protein_coding	Rac GTPase activating protein 1 [Source:HGNC Symbol;Acc:9804]
PODXL	1.27597	9.97621	4.09236	0.000661295	0.0330823	-0.311736	PODXL	ENSG00000128567	7	131185021	131242976	protein_coding	podocalyxin-like [Source:HGNC Symbol;Acc:9171]
CHAF1B	0.943247	9.58516	4.09142	0.000662693	0.0330823	-0.313726	CHAF1B	ENSG00000159259	21	37757676	37791313	protein_coding	chromatin assembly factor 1, subunit B (p60) [Source:HGNC Symbol;Acc:1911]
ALPL	1.16742	8.95877	4.08941	0.000665684	0.0330823	-0.31797	ALPL	ENSG00000162551	1	21835858	21904905	protein_coding	alkaline phosphatase, liver/bone/kidney [Source:HGNC Symbol;Acc:438]
SYNJ1	-0.854769	11.0456	-4.08304	0.000675269	0.0333711	-0.331439	SYNJ1	ENSG00000159082	21	34001069	34100359	protein_coding	synaptojanin 1 [Source:HGNC Symbol;Acc:11503]
REEP1	-1.44168	8.39083	-4.06336	0.000705793	0.0346858	-0.37309	REEP1	ENSG00000068615	2	86441116	86565206	protein_coding	receptor accessory protein 1 [Source:HGNC Symbol;Acc:25786]
SBF2	-0.518203	10.2461	-4.05932	0.000712215	0.034808	-0.381623	SBF2	ENSG00000133812	11	9800214	10315754	protein_coding	SET binding factor 2 [Source:HGNC Symbol;Acc:2135]
MIS18A	1.02684	7.52835	4.05129	0.000725177	0.0349734	-0.398613	MIS18A	ENSG00000159055	21	33640530	33651380	protein_coding	MIS18 kinetochore protein A [Source:HGNC Symbol;Acc:1286]
KPNA2	1.04565	10.6594	4.05077	0.000726027	0.0349734	-0.399717	KPNA2	ENSG00000262472	HG747_PATCH	66031635	66042958	protein_coding	karyopherin alpha 2 (RAG cohort 1, importin alpha 1) [Source:HGNC Symbol;Acc:6395]
MAPRE2	-0.820085	10.4025	-4.04989	0.00072746	0.0349734	-0.401574	MAPRE2	ENSG00000166974	18	32556892	32723434	protein_coding	microtubule-associated protein, RP/EB family, member 2 [Source:HGNC Symbol;Acc:6891]
PRC1	0.760778	9.13864	4.04505	0.000735408	0.035144	-0.411809	PRC1	ENSG00000198901	15	91509270	91538859	protein_coding	protein regulator of cytokinesis 1 [Source:HGNC Symbol;Acc:9341]
MAGI2	-0.793165	8.26221	-4.04291	0.000738954	0.035144	-0.41634	MAGI2	ENSG00000187391	7	77646393	79082890	protein_coding	membrane associated guanylate kinase, WW and PDZ domain containing 2 [Source:HGNC Symbol;Acc:18957]
DDX27	0.610071	11.105	4.03109	0.000758837	0.035791	-0.441348	DDX27	ENSG00000124228	20	47835884	47860614	protein_coding	DEAD (Asp-Glu-Ala-Asp) box polypeptide 27 [Source:HGNC Symbol;Acc:15837]
NCAM1	-1.30461	12.2301	-4.02796	0.000764185	0.035791	-0.447962	NCAM1	ENSG00000262279	HG306_PATCH	112831997	113149158	protein_coding	neural cell adhesion molecule 1 [Source:HGNC Symbol;Acc:7656]
COL2A1	0.939985	9.49225	4.02453	0.000770097	0.035791	-0.455219	COL2A1	ENSG00000139219	12	48366748	48398269	protein_coding	collagen, type II, alpha 1 [Source:HGNC Symbol;Acc:2200]
DNTTIP2	0.715942	10.5732	4.02322	0.000772377	0.035791	-0.458004	DNTTIP2	ENSG00000067334	1	94333373	94345474	protein_coding	deoxynucleotidyltransferase, terminal, interacting protein 2 [Source:HGNC Symbol;Acc:24013]
GNA11	-0.742146	10.1995	-4.02123	0.000775827	0.035791	-0.462201	GNA11	ENSG00000088256	19	3094408	3124002	protein_coding	guanine nucleotide binding protein (G protein), alpha 11 (Gq class) [Source:HGNC Symbol;Acc:4379]
RTN4	-0.735031	12.5631	-4.02066	0.000776834	0.035791	-0.463422	RTN4	ENSG00000115310	2	55199325	55339757	protein_coding	reticulon 4 [Source:HGNC Symbol;Acc:14085]
GRID1	-1.39787	7.02575	-4.01212	0.000791873	0.0361571	-0.481479	GRID1	ENSG00000182771	10	87359312	88126250	protein_coding	glutamate receptor, ionotropic, delta 1 [Source:HGNC Symbol;Acc:4575]
SULT4A1	-1.75884	8.5485	-4.01151	0.000792954	0.0361571	-0.482763	SULT4A1	ENSG00000130540	22	44220389	44258398	protein_coding	sulfotransferase family 4A, member 1 [Source:HGNC Symbol;Acc:14903]
KIAA1324L	-1.00217	8.28459	-4.00311	0.000808066	0.0366572	-0.500541	KIAA1324L	ENSG00000164659	7	86506222	86689015	protein_coding	KIAA1324-like [Source:HGNC Symbol;Acc:21945]
WDR44	-0.720501	11.0293	-3.99641	0.000820332	0.0370237	-0.514725	WDR44	ENSG00000131725	X	117480036	117583924	protein_coding	WD repeat domain 44 [Source:HGNC Symbol;Acc:30512]
PPFIA3	-0.840738	9.54945	-3.99192	0.00082864	0.0372089	-0.524212	PPFIA3	ENSG00000177380	19	49622646	49654283	protein_coding	protein tyrosine phosphatase, receptor type, f polypeptide (PTPRF), interacting protein (liprin), alpha 3 [Source:HGNC Symbol;Acc:9247]
MDN1	0.967161	12.0603	3.98913	0.000833852	0.0372538	-0.530116	MDN1	ENSG00000112159	6	90352218	90529442	protein_coding	MDN1, midasin homolog (yeast) [Source:HGNC Symbol;Acc:18302]
KNOP1	1.13439	9.96947	3.97943	0.000852229	0.0378835	-0.550639	KNOP1	ENSG00000103550	16	19714902	19729557	protein_coding	lysine-rich nucleolar protein 1 [Source:HGNC Symbol;Acc:34404]
HSPA1L	-1.11715	7.57033	-4.4422	0.00115345	0.0463792	-0.557254	HSPA1L	ENSG00000236251	HSCHR6_MHC_COX	31764773	31770218	protein_coding	heat shock 70kDa protein 1-like [Source:HGNC Symbol;Acc:5234]
TMEM47	-1.69202	8.60479	-4.43446	0.00116771	0.0465174	-0.568515	TMEM47	ENSG00000147027	X	34645181	34675405	protein_coding	transmembrane protein 47 [Source:HGNC Symbol;Acc:18515]
KIF4A	0.663798	10.9192	3.96704	0.000876275	0.0385648	-0.576831	KIF4A	ENSG00000090889	X	69509879	69640682	protein_coding	kinesin family member 4A [Source:HGNC Symbol;Acc:13339]
SFRP2	2.07702	9.63023	4.42638	0.00118281	0.0465174	-0.580283	SFRP2	ENSG00000145423	4	154701744	154710272	protein_coding	secreted frizzled-related protein 2 [Source:HGNC Symbol;Acc:10777]
MPP7	1.37477	7.82167	4.42047	0.00119399	0.0465174	-0.588904	MPP7	ENSG00000150054	10	28339922	28623415	protein_coding	membrane protein, palmitoylated 7 (MAGUK p55 subfamily member 7) [Source:HGNC Symbol;Acc:26542]
PLXNA2	-0.67568	9.27919	-3.96122	0.000887829	0.0388799	-0.589161	PLXNA2	ENSG00000076356	1	208195587	208417665	protein_coding	plexin A2 [Source:HGNC Symbol;Acc:9100]
KIF11	0.920918	11.6258	3.95066	0.000909131	0.0394995	-0.611476	KIF11	ENSG00000138160	10	94353043	94415150	protein_coding	kinesin family member 11 [Source:HGNC Symbol;Acc:6388]
UTP18	1.02166	8.30588	3.94915	0.000912222	0.0394995	-0.614671	UTP18	ENSG00000011260	17	49337889	49375297	protein_coding	UTP18 small subunit (SSU) processome component homolog (yeast) [Source:HGNC Symbol;Acc:24274]
KIF19	-1.88552	5.92382	-4.40125	0.00123109	0.0469404	-0.616955	KIF19	ENSG00000196169	17	72322349	72351959	protein_coding	kinesin family member 19 [Source:HGNC Symbol;Acc:26735]
BIRC5	1.61911	6.67841	3.94762	0.000915375	0.0394995	-0.617918	BIRC5	ENSG00000089685	17	76210267	76221717	protein_coding	baculoviral IAP repeat containing 5 [Source:HGNC Symbol;Acc:593]
MYO5A	-0.901381	11.9604	-3.94104	0.00092901	0.0398933	-0.631833	MYO5A	ENSG00000197535	15	52599480	52821247	protein_coding	myosin VA (heavy chain 12, myoxin) [Source:HGNC Symbol;Acc:7602]
NEFL	-1.56153	11.0669	-3.93837	0.000934604	0.0399396	-0.637482	NEFL	ENSG00000104725	8	24808468	24814624	processed_transcript	neurofilament, light polypeptide [Source:HGNC Symbol;Acc:7739]
ZC3HAV1	0.744026	9.54358	3.93129	0.000949589	0.0402502	-0.65245	ZC3HAV1	ENSG00000105939	7	138728266	138794465	protein_coding	zinc finger CCCH-type, antiviral 1 [Source:HGNC Symbol;Acc:23721]
LRRC16B	-1.44262	7.54627	-3.93064	0.000950972	0.0402502	-0.653819	LRRC16B	ENSG00000186648	14	24521206	24538937	protein_coding	leucine rich repeat containing 16B [Source:HGNC Symbol;Acc:20272]
APBA1	-1.01942	9.01501	-3.92384	0.000965627	0.0406759	-0.668209	APBA1	ENSG00000107282	9	72042446	72287222	protein_coding	amyloid beta (A4) precursor protein-binding, family A, member 1 [Source:HGNC Symbol;Acc:578]
ASTN1	-1.34249	7.71459	-3.91817	0.000977999	0.0408703	-0.680187	ASTN1	ENSG00000152092	1	176826438	177134109	protein_coding	astrotactin 1 [Source:HGNC Symbol;Acc:773]
IRF2BP1	0.772757	9.98633	3.9175	0.000979483	0.0408703	-0.681614	IRF2BP1	ENSG00000170604	19	46386866	46389376	protein_coding	interferon regulatory factor 2 binding protein 1 [Source:HGNC Symbol;Acc:21728]
GALNT2	-0.600732	11.6801	-3.91273	0.00099004	0.0411169	-0.6917	GALNT2	ENSG00000143641	1	230193536	230417870	protein_coding	UDP-N-acetyl-alpha-D-galactosamine:polypeptide N-acetylgalactosaminyltransferase 2 (GalNAc-T2) [Source:HGNC Symbol;Acc:4124]
FAM169A	-0.732103	10.5272	-3.9005	0.00101763	0.0420652	-0.717557	FAM169A	ENSG00000198780	5	74073399	74162776	protein_coding	family with sequence similarity 169, member A [Source:HGNC Symbol;Acc:29138]
COL14A1	1.81133	8.23591	4.3188	0.00140459	0.0509218	-0.737955	COL14A1	ENSG00000187955	8	121072019	121384275	protein_coding	collagen, type XIV, alpha 1 [Source:HGNC Symbol;Acc:2191]
AURKA	1.16039	9.09016	3.88369	0.0010568	0.0434812	-0.753081	AURKA	ENSG00000087586	20	54944445	54967393	protein_coding	aurora kinase A [Source:HGNC Symbol;Acc:11393]
TSPAN7	-2.42761	5.62959	-4.30578	0.00143426	0.051575	-0.75716	TSPAN7	ENSG00000156298	X	38420623	38548169	protein_coding	tetraspanin 7 [Source:HGNC Symbol;Acc:11854]
CWF19L2	0.533688	10.5437	3.88081	0.00106367	0.0435612	-0.759176	CWF19L2	ENSG00000152404	11	107197071	107328572	protein_coding	CWF19-like 2, cell cycle control (S. pombe) [Source:HGNC Symbol;Acc:26508]
TMEM206	-0.845098	6.56933	-3.87355	0.00108116	0.0440733	-0.774509	TMEM206	ENSG00000065600	1	212537273	212588243	protein_coding	transmembrane protein 206 [Source:HGNC Symbol;Acc:25593]
CADPS	-1.19675	10.5984	-3.86919	0.00109181	0.0443035	-0.783733	CADPS	ENSG00000163618	3	62384022	62861054	protein_coding	Ca++-dependent secretion activator [Source:HGNC Symbol;Acc:1426]
PSEN2	-1.01941	5.28169	-4.28353	0.00148651	0.0524124	-0.790043	PSEN2	ENSG00000143801	1	227057885	227083806	protein_coding	presenilin 2 (Alzheimer disease 4) [Source:HGNC Symbol;Acc:9509]
PDE1B	1.31027	7.30194	4.27769	0.00150056	0.0525964	-0.798692	PDE1B	ENSG00000123360	12	54943134	54973023	protein_coding	phosphodiesterase 1B, calmodulin-dependent [Source:HGNC Symbol;Acc:8775]
BARD1	0.859958	7.60431	3.86051	0.00111332	0.0449702	-0.80208	BARD1	ENSG00000138376	2	215590370	215674428	protein_coding	BRCA1 associated RING domain 1 [Source:HGNC Symbol;Acc:952]
WWP1	0.861707	7.78144	4.26268	0.0015373	0.0533292	-0.82093	WWP1	ENSG00000123124	8	87354967	87490649	protein_coding	WW domain containing E3 ubiquitin protein ligase 1 [Source:HGNC Symbol;Acc:17004]
TBL3	0.781235	10.9238	3.83673	0.00117443	0.0465174	-0.852316	TBL3	ENSG00000183751	16	2022038	2032934	protein_coding	transducin (beta)-like 3 [Source:HGNC Symbol;Acc:11587]
RUNDC3B	-1.38231	7.50459	-3.8338	0.00118219	0.0465174	-0.8585	RUNDC3B	ENSG00000105784	7	87256864	87461611	protein_coding	RUN domain containing 3B [Source:HGNC Symbol;Acc:30286]
CRIP1	-1.06032	7.15824	-4.23672	0.00160306	0.0545503	-0.859457	CRIP1	ENSG00000213145	14	105952654	105955284	protein_coding	cysteine-rich protein 1 (intestinal) [Source:HGNC Symbol;Acc:2360]
SLC25A14	-1.32323	6.72537	-3.83054	0.0011909	0.0465174	-0.865403	SLC25A14	ENSG00000102078	X	129473874	129507335	protein_coding	solute carrier family 25 (mitochondrial carrier, brain), member 14 [Source:HGNC Symbol;Acc:10984]
SYN2	-1.57976	6.35742	-3.82834	0.00119678	0.0465174	-0.870032	SYN2	ENSG00000157152	3	12045876	12232900	processed_transcript	synapsin II [Source:HGNC Symbol;Acc:11495]
TRIM3	-0.732896	9.28048	-3.82754	0.00119896	0.0465174	-0.871741	TRIM3	ENSG00000110171	11	6469843	6495689	protein_coding	tripartite motif containing 3 [Source:HGNC Symbol;Acc:10064]
GUK1	-0.865785	10.2658	-3.82449	0.00120718	0.0466319	-0.878164	GUK1	ENSG00000143774	1	228327663	228336685	protein_coding	guanylate kinase 1 [Source:HGNC Symbol;Acc:4693]
DDAH1	-0.596024	11.7958	-3.82237	0.00121295	0.046651	-0.882644	DDAH1	ENSG00000153904	1	85784164	86043933	protein_coding	dimethylarginine dimethylaminohydrolase 1 [Source:HGNC Symbol;Acc:2715]
SIAE	-0.771368	10.6782	-3.81809	0.00122467	0.0468978	-0.891682	SIAE	ENSG00000110013	11	124503009	124565603	protein_coding	sialic acid acetylesterase [Source:HGNC Symbol;Acc:18187]
ASF1B	1.1009	6.54806	3.81202	0.0012415	0.0470457	-0.904509	ASF1B	ENSG00000105011	19	14230321	14247768	protein_coding	anti-silencing function 1B histone chaperone [Source:HGNC Symbol;Acc:20996]
APOE	1.68259	8.20978	3.81095	0.00124448	0.0470457	-0.906765	APOE	ENSG00000130203	19	45409011	45412650	protein_coding	apolipoprotein E [Source:HGNC Symbol;Acc:613]
HSD17B10	-0.664137	9.52164	-3.80649	0.00125702	0.0473173	-0.916182	HSD17B10	ENSG00000072506	X	53458206	53461320	protein_coding	hydroxysteroid (17-beta) dehydrogenase 10 [Source:HGNC Symbol;Acc:4800]
HACL1	0.639162	9.37417	3.79546	0.00128857	0.0482997	-0.939481	HACL1	ENSG00000131373	3	15602211	15643338	protein_coding	2-hydroxyacyl-CoA lyase 1 [Source:HGNC Symbol;Acc:17856]
RIMBP2	-0.811923	7.51596	-3.78597	0.00131632	0.0491317	-0.959497	RIMBP2	ENSG00000060709	12	130880682	131200826	protein_coding	RIMS binding protein 2 [Source:HGNC Symbol;Acc:30339]
EPM2AIP1	-0.727178	10.0851	-3.7809	0.0013314	0.0494854	-0.970192	EPM2AIP1	ENSG00000178567	3	37027357	37034795	protein_coding	EPM2A (laforin) interacting protein 1 [Source:HGNC Symbol;Acc:19735]
BRCA1	0.882493	9.18071	3.76572	0.0013776	0.0509218	-1.00224	BRCA1	ENSG00000012048	17	41196312	41277500	protein_coding	breast cancer 1, early onset [Source:HGNC Symbol;Acc:1100]
ARAP3	0.813377	8.40642	3.76301	0.00138601	0.0509218	-1.00795	ARAP3	ENSG00000120318	5	141032968	141061788	protein_coding	ArfGAP with RhoGAP domain, ankyrin repeat and PH domain 3 [Source:HGNC Symbol;Acc:24097]
CEP170	-0.653687	12.1465	-3.76038	0.00139422	0.0509218	-1.01349	CEP170	ENSG00000143702	1	243287730	243418650	protein_coding	centrosomal protein 170kDa [Source:HGNC Symbol;Acc:28920]
AMPD2	-0.624763	9.9216	-3.75894	0.00139873	0.0509218	-1.01653	AMPD2	ENSG00000116337	1	110158726	110174673	protein_coding	adenosine monophosphate deaminase 2 [Source:HGNC Symbol;Acc:469]
ATL1	-0.9153	10.4167	-3.7563	0.00140707	0.0509218	-1.02211	ATL1	ENSG00000198513	14	50999227	51099786	protein_coding	atlastin GTPase 1 [Source:HGNC Symbol;Acc:11231]
RAB14	-0.605499	11.2746	-3.75526	0.00141034	0.0509218	-1.02429	RAB14	ENSG00000119396	9	123940415	123985292	protein_coding	RAB14, member RAS oncogene family [Source:HGNC Symbol;Acc:16524]
UTP15	0.598342	10.877	3.7426	0.00145104	0.0519674	-1.05101	UTP15	ENSG00000164338	5	72861268	72877794	protein_coding	UTP15, U3 small nucleolar ribonucleoprotein, homolog (S. cerevisiae) [Source:HGNC Symbol;Acc:25758]
NAPB	-1.26983	10.4547	-3.74046	0.00145802	0.0520067	-1.05551	NAPB	ENSG00000125814	20	23355159	23402125	protein_coding	N-ethylmaleimide-sensitive factor attachment protein, beta [Source:HGNC Symbol;Acc:15751]
FSD1L	-0.982154	10.4104	-3.73165	0.00148717	0.0524124	-1.07409	FSD1L	ENSG00000106701	9	108210077	108314714	protein_coding	fibronectin type III and SPRY domain containing 1-like [Source:HGNC Symbol;Acc:13753]
CYLD	-0.619352	9.28013	-3.73165	0.00148717	0.0524124	-1.07409	CYLD	ENSG00000083799	16	50775961	50835846	protein_coding	cylindromatosis (turban tumor syndrome) [Source:HGNC Symbol;Acc:2584]
PAG1	-1.20061	6.66312	-3.72655	0.00150428	0.0525964	-1.08483	PAG1	ENSG00000076641	8	81880045	82024303	protein_coding	phosphoprotein associated with glycosphingolipid microdomains 1 [Source:HGNC Symbol;Acc:30043]
BBOX1	-2.43672	6.25861	-4.08563	0.00204939	0.0640599	-1.08574	BBOX1	ENSG00000129151	11	27062272	27149356	protein_coding	butyrobetaine (gamma), 2-oxoglutarate dioxygenase (gamma-butyrobetaine hydroxylase) 1 [Source:HGNC Symbol;Acc:964]
KIAA0513	-0.604548	8.69823	-3.72113	0.00152271	0.0530312	-1.09626	KIAA0513	ENSG00000135709	16	85061375	85127836	protein_coding	KIAA0513 [Source:HGNC Symbol;Acc:29058]
SPAG5	0.982723	8.60493	3.70679	0.00157256	0.0543392	-1.12649	SPAG5	ENSG00000076382	17	26904588	26926297	protein_coding	sperm associated antigen 5 [Source:HGNC Symbol;Acc:13452]
ACY1	0.693288	9.22478	3.70463	0.00158019	0.0543471	-1.13103	ACY1	ENSG00000243989	3	52009066	52023213	protein_coding	aminoacylase 1 [Source:HGNC Symbol;Acc:177]
GBE1	-0.663848	9.84504	-3.70325	0.00158507	0.0543471	-1.13393	GBE1	ENSG00000114480	3	81538850	81811312	protein_coding	glucan (1,4-alpha-), branching enzyme 1 [Source:HGNC Symbol;Acc:4180]
NRXN1	-1.07442	8.68862	-3.69815	0.00160333	0.0545503	-1.14468	NRXN1	ENSG00000179915	2	50145643	51259674	protein_coding	neurexin 1 [Source:HGNC Symbol;Acc:8008]
SCRN3	-0.908614	9.12586	-3.68724	0.00164311	0.0556896	-1.16767	SCRN3	ENSG00000144306	2	175260458	175294303	protein_coding	secernin 3 [Source:HGNC Symbol;Acc:30382]
MCM3	0.771097	12.278	3.68493	0.00165164	0.0557649	-1.17252	MCM3	ENSG00000112118	6	52128807	52149679	protein_coding	minichromosome maintenance complex component 3 [Source:HGNC Symbol;Acc:6945]
MAP1A	-0.650502	12.3819	-3.6802	0.00166927	0.0561459	-1.18249	MAP1A	ENSG00000166963	15	43803156	43823818	protein_coding	microtubule-associated protein 1A [Source:HGNC Symbol;Acc:6835]
MRPL30	1.48801	8.76136	3.67543	0.00168723	0.0565056	-1.19252	MRPL30	ENSG00000273155	2	99771461	99811761	protein_coding	39S ribosomal protein L30, mitochondrial [Source:UniProtKB/Swiss-Prot;Acc:Q8TCC3]
SYT11	-1.44818	9.20568	-3.67398	0.00169274	0.0565056	-1.19558	SYT11	ENSG00000132718	1	155829300	155854990	protein_coding	synaptotagmin XI [Source:HGNC Symbol;Acc:19239]
RCOR1	0.536775	9.6635	3.65867	0.00175192	0.0582612	-1.22781	RCOR1	ENSG00000089902	14	103058998	103196913	protein_coding	REST corepressor 1 [Source:HGNC Symbol;Acc:17441]
GNL3L	0.523853	8.96931	3.65559	0.00176405	0.0584449	-1.23428	GNL3L	ENSG00000130119	X	54556644	54587504	protein_coding	guanine nucleotide binding protein-like 3 (nucleolar)-like [Source:HGNC Symbol;Acc:25553]
CD36	-2.41643	5.46681	-3.98572	0.00241469	0.0696309	-1.23715	CD36	ENSG00000135218	7	79998891	80308593	protein_coding	CD36 molecule (thrombospondin receptor) [Source:HGNC Symbol;Acc:1663]
RAD51AP1	1.33213	8.48969	3.64137	0.00182124	0.0601145	-1.26419	RAD51AP1	ENSG00000111247	12	4647950	4669214	protein_coding	RAD51 associated protein 1 [Source:HGNC Symbol;Acc:16956]
RBBP8	1.19653	6.20971	3.95437	0.0025429	0.0707374	-1.28494	RBBP8	ENSG00000101773	18	20378224	20606451	protein_coding	retinoblastoma binding protein 8 [Source:HGNC Symbol;Acc:9891]
LIN28A	1.51554	9.61583	3.63047	0.00186633	0.0613739	-1.28712	LIN28A	ENSG00000131914	1	26737269	26756213	protein_coding	lin-28 homolog A (C. elegans) [Source:HGNC Symbol;Acc:15986]
RAB39A	-0.608612	9.86449	-3.62674	0.001882	0.0615842	-1.29495	RAB39A	ENSG00000179331	11	107799229	107834208	protein_coding	RAB39A, member RAS oncogene family [Source:HGNC Symbol;Acc:16521]
DMXL2	-0.686457	11.1676	-3.62563	0.00188668	0.0615842	-1.29728	DMXL2	ENSG00000104093	15	51739908	51915030	protein_coding	Dmx-like 2 [Source:HGNC Symbol;Acc:2938]
CLCN4	-0.988309	7.08644	-3.62232	0.00190074	0.0615842	-1.30424	CLCN4	ENSG00000073464	X	10125024	10205700	protein_coding	chloride channel, voltage-sensitive 4 [Source:HGNC Symbol;Acc:2022]
SSRP1	0.662192	12.0617	3.62144	0.00190451	0.0615842	-1.3061	SSRP1	ENSG00000149136	11	57093459	57103351	protein_coding	structure specific recognition protein 1 [Source:HGNC Symbol;Acc:11327]
WDR47	-0.908964	10.5546	-3.62073	0.00190754	0.0615842	-1.30758	WDR47	ENSG00000085433	1	109512836	109584850	protein_coding	WD repeat domain 47 [Source:HGNC Symbol;Acc:29141]
ACO2	-0.56776	12.1057	-3.60797	0.00196291	0.0631413	-1.33439	ACO2	ENSG00000100412	22	41865129	41924993	protein_coding	aconitase 2, mitochondrial [Source:HGNC Symbol;Acc:118]
ALDOA	-0.472038	13.0744	-3.6056	0.00197338	0.0632482	-1.33938	ALDOA	ENSG00000149925	16	30064411	30081778	protein_coding	aldolase A, fructose-bisphosphate [Source:HGNC Symbol;Acc:414]
DDX50	0.57913	10.3017	3.60267	0.0019864	0.0632889	-1.34554	DDX50	ENSG00000107625	10	70661034	70706603	protein_coding	DEAD (Asp-Glu-Ala-Asp) box polypeptide 50 [Source:HGNC Symbol;Acc:17906]
WRN	0.614748	9.28957	3.60166	0.00199087	0.0632889	-1.34765	WRN	ENSG00000165392	8	30891317	31031285	protein_coding	Werner syndrome, RecQ helicase-like [Source:HGNC Symbol;Acc:12791]
ZIC2	1.36181	8.69556	3.9132	0.00272213	0.0735188	-1.3479	ZIC2	ENSG00000043355	13	100634026	100639018	protein_coding	Zic family member 2 [Source:HGNC Symbol;Acc:12873]
MORC4	-1.15452	6.83302	-3.91234	0.002726	0.0735188	-1.34921	MORC4	ENSG00000133131	X	106057101	106243474	protein_coding	MORC family CW-type zinc finger 4 [Source:HGNC Symbol;Acc:23485]
PI15	-1.51187	7.69512	-3.59893	0.00200311	0.0632889	-1.35339	PI15	ENSG00000137558	8	75736772	75767264	protein_coding	peptidase inhibitor 15 [Source:HGNC Symbol;Acc:8946]
ASAP1	-0.596976	10.3217	-3.5965	0.00201403	0.0632889	-1.35848	ASAP1	ENSG00000153317	8	131064353	131455906	protein_coding	ArfGAP with SH3 domain, ankyrin repeat and PH domain 1 [Source:HGNC Symbol;Acc:2720]
KIF23	0.897769	9.42674	3.59625	0.00201517	0.0632889	-1.35901	KIF23	ENSG00000137807	15	69706585	69740764	protein_coding	kinesin family member 23 [Source:HGNC Symbol;Acc:6392]
DPP7	-0.809492	8.62408	-3.59572	0.00201757	0.0632889	-1.36013	DPP7	ENSG00000176978	9	140004994	140009629	protein_coding	dipeptidyl-peptidase 7 [Source:HGNC Symbol;Acc:14892]
STX7	-0.591101	9.24282	-3.58331	0.00207447	0.0646155	-1.38618	STX7	ENSG00000079950	6	132767006	132834337	protein_coding	syntaxin 7 [Source:HGNC Symbol;Acc:11442]
LRRN2	-1.2775	5.98824	-3.88771	0.00283968	0.0752091	-1.387	LRRN2	ENSG00000170382	1	204586298	204654861	protein_coding	leucine rich repeat neuronal 2 [Source:HGNC Symbol;Acc:16914]
POLE2	1.05583	7.35005	3.58143	0.00208323	0.0646606	-1.39012	POLE2	ENSG00000100479	14	50110273	50155140	protein_coding	polymerase (DNA directed), epsilon 2, accessory subunit [Source:HGNC Symbol;Acc:9178]
CHCHD2P9	1.22183	7.07559	3.56814	0.00214621	0.0661005	-1.41801	CHCHD2P9	ENSG00000186940	9	82006219	82006674	pseudogene	coiled-coil-helix-coiled-coil-helix domain containing 2 pseudogene 9 [Source:HGNC Symbol;Acc:23676]
GSTT1	-0.807596	9.38545	-3.86739	0.00293713	0.0764121	-1.4182	GSTT1	ENSG00000184674	22	24376133	24384680	protein_coding	glutathione S-transferase theta 1 [Source:HGNC Symbol;Acc:4641]
LPPR3	-1.19094	8.80307	-3.56695	0.00215192	0.0661005	-1.4205	LPPR3	ENSG00000129951	19	812518	821967	protein_coding	hsa-mir-3187 [Source:miRBase;Acc:MI0014231]
MCM2	0.679507	11.9573	3.56693	0.00215204	0.0661005	-1.42055	MCM2	ENSG00000073111	3	127317066	127341276	protein_coding	minichromosome maintenance complex component 2 [Source:HGNC Symbol;Acc:6944]
LRCH2	-0.86268	10.5385	-3.56525	0.00216017	0.0661207	-1.42408	LRCH2	ENSG00000130224	X	114345185	114468635	protein_coding	leucine-rich repeats and calponin homology (CH) domain containing 2 [Source:HGNC Symbol;Acc:29292]
PRPS1	-0.860646	10.1541	-3.85813	0.00298273	0.0769248	-1.43245	PRPS1	ENSG00000147224	X	106871737	106894256	protein_coding	phosphoribosyl pyrophosphate synthetase 1 [Source:HGNC Symbol;Acc:9462]
SNAP25	-1.60841	8.45411	-3.55893	0.00219093	0.0667295	-1.43732	SNAP25	ENSG00000132639	20	10199478	10288066	protein_coding	synaptosomal-associated protein, 25kDa [Source:HGNC Symbol;Acc:11132]
NRP1	-1.69359	6.98747	-3.55766	0.00219718	0.0667295	-1.43998	NRP1	ENSG00000099250	10	33466420	33625190	protein_coding	neuropilin 1 [Source:HGNC Symbol;Acc:8004]
PLCD1	-0.850868	9.65586	-3.55547	0.002208	0.0667295	-1.44458	PLCD1	ENSG00000187091	3	38048987	38071253	protein_coding	phospholipase C, delta 1 [Source:HGNC Symbol;Acc:9060]
SOGA3	-0.852239	11.1421	-3.55502	0.00221024	0.0667295	-1.44553	SOGA3	ENSG00000214338	6	127759551	127840500	protein_coding	SOGA family member 3 [Source:HGNC Symbol;Acc:21494]
DDX21	1.23045	11.3924	3.55141	0.00222815	0.0670415	-1.45308	DDX21	ENSG00000165732	10	70715884	70744829	protein_coding	DEAD (Asp-Glu-Ala-Asp) box helicase 21 [Source:HGNC Symbol;Acc:2744]
MRI1	-1.44494	8.28261	-3.54514	0.00225967	0.0676464	-1.46623	MRI1	ENSG00000037757	19	13875346	13885096	protein_coding	methylthioribose-1-phosphate isomerase 1 [Source:HGNC Symbol;Acc:28469]
DSCC1	0.972586	8.36184	3.54415	0.00226469	0.0676464	-1.46831	DSCC1	ENSG00000136982	8	120846216	120868250	protein_coding	DNA replication and sister chromatid cohesion 1 [Source:HGNC Symbol;Acc:24453]
ATP6V1B1	-0.552925	8.91736	-3.54287	0.00227119	0.0676464	-1.47099	ATP6V1B1	ENSG00000116039	2	71163012	71192536	protein_coding	ATPase, H+ transporting, lysosomal 56/58kDa, V1 subunit B1 [Source:HGNC Symbol;Acc:853]
CES1	2.16718	6.07221	3.8327	0.00311171	0.0789873	-1.47163	CES1	ENSG00000262243	HSCHR16_1_CTG3_1	55849157	55879488	protein_coding	carboxylesterase 1 [Source:HGNC Symbol;Acc:1863]
LIMCH1	0.584316	11.0339	3.53849	0.00229356	0.0680832	-1.48016	LIMCH1	ENSG00000064042	4	41361624	41702061	protein_coding	LIM and calponin homology domains 1 [Source:HGNC Symbol;Acc:29191]
KIAA0391	0.663802	8.52384	3.53447	0.00231431	0.0684697	-1.48859	KIAA0391	ENSG00000100890	14	35591052	35743271	protein_coding	KIAA0391 [Source:HGNC Symbol;Acc:19958]
ESF1	0.623579	10.1549	3.52884	0.00234367	0.0691072	-1.50039	ESF1	ENSG00000089048	20	13694969	13765532	protein_coding	ESF1, nucleolar pre-rRNA processing protein, homolog (S. cerevisiae) [Source:HGNC Symbol;Acc:15898]
NEFH	-0.744307	11.3268	-3.52431	0.00236756	0.0693045	-1.50987	NEFH	ENSG00000100285	22	29876219	29887379	protein_coding	neurofilament, heavy polypeptide [Source:HGNC Symbol;Acc:7737]
FAM171B	-1.0171	6.37457	-3.52258	0.00237674	0.0693045	-1.51349	FAM171B	ENSG00000144369	2	187558698	187630685	protein_coding	family with sequence similarity 171, member B [Source:HGNC Symbol;Acc:29412]
SYP	-1.81521	8.65122	-3.52192	0.00238027	0.0693045	-1.51488	SYP	ENSG00000102003	X	49044269	49056718	protein_coding	synaptophysin [Source:HGNC Symbol;Acc:11506]
GNL3	0.537638	10.766	3.52119	0.00238416	0.0693045	-1.51641	GNL3	ENSG00000163938	3	52715172	52728508	protein_coding	guanine nucleotide binding protein-like 3 (nucleolar) [Source:HGNC Symbol;Acc:29931]
LRP6	1.10859	8.23274	3.52018	0.00238954	0.0693045	-1.51852	LRP6	ENSG00000070018	12	12268959	12419946	protein_coding	low density lipoprotein receptor-related protein 6 [Source:HGNC Symbol;Acc:6698]
SMARCC1	0.79066	11.7109	3.51372	0.00242433	0.0696309	-1.53204	SMARCC1	ENSG00000173473	3	47626762	47823596	protein_coding	SWI/SNF related, matrix associated, actin dependent regulator of chromatin, subfamily c, member 1 [Source:HGNC Symbol;Acc:11104]
ZNF516	0.580004	10.2592	3.51371	0.00242441	0.0696309	-1.53207	ZNF516	ENSG00000101493	18	74069644	74207146	protein_coding	zinc finger protein 516 [Source:HGNC Symbol;Acc:28990]
FANCD2	0.796294	10.3333	3.51074	0.00244057	0.0698683	-1.53828	FANCD2	ENSG00000144554	3	10068098	10143614	protein_coding	Fanconi anemia, complementation group D2 [Source:HGNC Symbol;Acc:3585]
FKBP4	0.612711	12.6658	3.50665	0.00246302	0.0700017	-1.54684	FKBP4	ENSG00000004478	12	2904119	2914576	protein_coding	FK506 binding protein 4, 59kDa [Source:HGNC Symbol;Acc:3720]
PUS7	0.575922	11.0427	3.50621	0.00246542	0.0700017	-1.54776	PUS7	ENSG00000091127	7	105080108	105162714	protein_coding	pseudouridylate synthase 7 homolog (S. cerevisiae) [Source:HGNC Symbol;Acc:26033]
BRSK1	-0.895713	10.0682	-3.50557	0.00246897	0.0700017	-1.5491	BRSK1	ENSG00000160469	19	55793440	55823901	protein_coding	BR serine/threonine kinase 1 [Source:HGNC Symbol;Acc:18994]
CADM2	-0.976831	8.04291	-3.50318	0.00248219	0.0700519	-1.55409	CADM2	ENSG00000175161	3	85008132	86123579	protein_coding	cell adhesion molecule 2 [Source:HGNC Symbol;Acc:29849]
FAM83D	1.03153	6.10848	3.50239	0.00248658	0.0700519	-1.55575	FAM83D	ENSG00000101447	20	37554955	37581703	protein_coding	family with sequence similarity 83, member D [Source:HGNC Symbol;Acc:16122]
PEX5L	-1.61832	5.55421	-3.77754	0.0034119	0.0826895	-1.55687	PEX5L	ENSG00000114757	3	179512746	179754841	protein_coding	peroxisomal biogenesis factor 5-like [Source:HGNC Symbol;Acc:30024]
RAB3A	-1.22722	9.19847	-3.49961	0.00250213	0.0702116	-1.56158	RAB3A	ENSG00000105649	19	18307594	18314884	protein_coding	RAB3A, member RAS oncogene family [Source:HGNC Symbol;Acc:9777]
PLK1	1.17035	7.95999	3.49854	0.00250813	0.0702116	-1.56381	PLK1	ENSG00000166851	16	23688977	23701688	protein_coding	polo-like kinase 1 [Source:HGNC Symbol;Acc:9077]
GSTA4	-0.750378	9.8288	-3.4959	0.00252297	0.0704044	-1.56933	GSTA4	ENSG00000170899	6	52842751	52860176	protein_coding	glutathione S-transferase alpha 4 [Source:HGNC Symbol;Acc:4629]
TRIO	-0.691254	11.2526	-3.48848	0.00256521	0.0710633	-1.58485	TRIO	ENSG00000038382	5	14143811	14532235	protein_coding	trio Rho guanine nucleotide exchange factor [Source:HGNC Symbol;Acc:12303]
NOL10	0.642051	9.81058	3.48752	0.00257068	0.0710633	-1.58685	NOL10	ENSG00000115761	2	10710892	10830101	protein_coding	nucleolar protein 10 [Source:HGNC Symbol;Acc:25862]
HEATR1	0.589576	11.317	3.48113	0.00260771	0.0718623	-1.60021	HEATR1	ENSG00000119285	1	236712305	236767804	protein_coding	HEAT repeat containing 1 [Source:HGNC Symbol;Acc:25517]
MCM4	0.735282	11.9837	3.4762	0.00263662	0.0722766	-1.61052	MCM4	ENSG00000104738	8	48872745	48890720	protein_coding	minichromosome maintenance complex component 4 [Source:HGNC Symbol;Acc:6947]
CAMSAP2	-0.579661	10.9471	-3.47578	0.00263908	0.0722766	-1.61139	CAMSAP2	ENSG00000118200	1	200708686	200829832	protein_coding	calmodulin regulated spectrin-associated protein family, member 2 [Source:HGNC Symbol;Acc:29188]
MYBL2	0.719588	8.817	3.47372	0.00265124	0.0723853	-1.61569	MYBL2	ENSG00000101057	20	42295754	42345136	protein_coding	v-myb avian myeloblastosis viral oncogene homolog-like 2 [Source:HGNC Symbol;Acc:7548]
SLC25A25	-0.703065	8.18013	-3.46786	0.0026862	0.0731143	-1.62793	SLC25A25	ENSG00000148339	9	130830480	130871524	protein_coding	solute carrier family 25 (mitochondrial carrier; phosphate carrier), member 25 [Source:HGNC Symbol;Acc:20663]
UTP14A	0.63645	10.3771	3.46176	0.00272307	0.0735188	-1.64067	UTP14A	ENSG00000156697	X	129040097	129063737	protein_coding	UTP14, U3 small nucleolar ribonucleoprotein, homolog A (yeast) [Source:HGNC Symbol;Acc:10665]
PTPRN2	-0.808407	6.61219	-3.4562	0.00275716	0.0741333	-1.65229	PTPRN2	ENSG00000155093	7	157331750	158380480	protein_coding	protein tyrosine phosphatase, receptor type, N polypeptide 2 [Source:HGNC Symbol;Acc:9677]
TOMM40L	-0.74985	9.03527	-3.4538	0.00277195	0.0741982	-1.65729	TOMM40L	ENSG00000158882	1	161195793	161200408	protein_coding	translocase of outer mitochondrial membrane 40 homolog (yeast)-like [Source:HGNC Symbol;Acc:25756]
PLXNA1	-0.937396	11.4518	-3.45289	0.00277762	0.0741982	-1.6592	PLXNA1	ENSG00000114554	3	126707437	126756235	protein_coding	plexin A1 [Source:HGNC Symbol;Acc:9099]
SOS1	-0.530283	10.7531	-3.45174	0.00278474	0.0741982	-1.66159	SOS1	ENSG00000115904	2	39208537	39351486	protein_coding	son of sevenless homolog 1 (Drosophila) [Source:HGNC Symbol;Acc:11187]
GLCCI1	-1.00992	8.9107	-3.70745	0.00383734	0.0879406	-1.6657	GLCCI1	ENSG00000106415	7	8008425	8133902	protein_coding	glucocorticoid induced transcript 1 [Source:HGNC Symbol;Acc:18713]
CISD1	-0.657525	10.4326	-3.4497	0.00279749	0.074314	-1.66585	CISD1	ENSG00000122873	10	60028818	60049346	protein_coding	CDGSH iron sulfur domain 1 [Source:HGNC Symbol;Acc:30880]
GPD2	0.451507	10.7499	3.44065	0.00285462	0.0753791	-1.68474	GPD2	ENSG00000115159	2	157291802	157470247	protein_coding	glycerol-3-phosphate dehydrogenase 2 (mitochondrial) [Source:HGNC Symbol;Acc:4456]
ECM1	1.02674	6.85277	3.69168	0.00394044	0.0896071	-1.69026	ECM1	ENSG00000143369	1	150480538	150486265	protein_coding	extracellular matrix protein 1 [Source:HGNC Symbol;Acc:3153]
FARP1	-0.487169	11.1306	-3.43576	0.00288599	0.0759072	-1.69494	FARP1	ENSG00000152767	13	98794816	99102027	protein_coding	FERM, RhoGEF (ARHGEF) and pleckstrin domain protein 1 (chondrocyte-derived) [Source:HGNC Symbol;Acc:3591]
PDE1A	-1.118	8.67942	-3.43486	0.00289178	0.0759072	-1.69682	PDE1A	ENSG00000115252	2	183004763	183387919	protein_coding	phosphodiesterase 1A, calmodulin-dependent [Source:HGNC Symbol;Acc:8774]
HSPA4L	-1.13231	12.4257	-3.43212	0.00290952	0.0761467	-1.70253	HSPA4L	ENSG00000164070	4	128702976	128761888	protein_coding	heat shock 70kDa protein 4-like [Source:HGNC Symbol;Acc:17041]
STXBP5	-1.02914	5.44978	-3.43019	0.00292208	0.07625	-1.70655	STXBP5	ENSG00000164506	6	147525561	147706866	protein_coding	syntaxin binding protein 5 (tomosyn) [Source:HGNC Symbol;Acc:19665]
RAPGEF4	-1.50073	7.80042	-3.67673	0.00404086	0.0906229	-1.71358	RAPGEF4	ENSG00000091428	2	173600002	173917621	protein_coding	Rap guanine nucleotide exchange factor (GEF) 4 [Source:HGNC Symbol;Acc:16626]
CENPU	0.669797	8.77942	3.4266	0.00294557	0.0764121	-1.71402	CENPU	ENSG00000151725	4	185615772	185655287	protein_coding	centromere protein U [Source:HGNC Symbol;Acc:21348]
GK	-1.10962	9.72548	-3.42283	0.00297046	0.0768325	-1.72188	GK	ENSG00000198814	X	30671476	30748725	protein_coding	glycerol kinase [Source:HGNC Symbol;Acc:4289]
GNAL	-1.19116	8.0599	-3.67111	0.0040793	0.0908955	-1.72235	GNAL	ENSG00000141404	18	11688955	11885684	protein_coding	guanine nucleotide binding protein (G protein), alpha activating activity polypeptide, olfactory type [Source:HGNC Symbol;Acc:4388]
H1F0	1.05612	8.78236	3.66646	0.00411134	0.0911502	-1.7296	H1F0	ENSG00000189060	22	38201114	38203442	protein_coding	H1 histone family, member 0 [Source:HGNC Symbol;Acc:4714]
ECT2	0.746548	9.12515	3.41782	0.00300387	0.0772187	-1.73232	ECT2	ENSG00000114346	3	172468472	172539264	protein_coding	epithelial cell transforming sequence 2 oncogene [Source:HGNC Symbol;Acc:3155]
SOS2	-0.680496	8.77157	-3.41668	0.00301158	0.0772187	-1.73471	SOS2	ENSG00000100485	14	50583847	50698276	protein_coding	son of sevenless homolog 2 (Drosophila) [Source:HGNC Symbol;Acc:11188]
DCTN1	-0.479613	12.1929	-3.40934	0.00306132	0.0782671	-1.75	DCTN1	ENSG00000204843	2	74588281	74619214	protein_coding	dynactin 1 [Source:HGNC Symbol;Acc:2711]
JMJD1C	0.650194	10.2849	3.40797	0.00307068	0.0782801	-1.75285	JMJD1C	ENSG00000171988	10	64926981	65225722	protein_coding	jumonji domain containing 1C [Source:HGNC Symbol;Acc:12313]
DYNLT3	-1.4395	6.7771	-3.6471	0.0042478	0.0926536	-1.75986	DYNLT3	ENSG00000165169	X	37696010	37706890	protein_coding	dynein, light chain, Tctex-type 3 [Source:HGNC Symbol;Acc:11694]
RAP1GDS1	-0.541967	10.2416	-3.40136	0.00311628	0.0789873	-1.76661	RAP1GDS1	ENSG00000138698	4	99182535	99365012	protein_coding	RAP1, GTP-GDP dissociation stimulator 1 [Source:HGNC Symbol;Acc:9859]
RGS7	-0.906783	8.52161	-3.64037	0.00429628	0.0926536	-1.77037	RGS7	ENSG00000182901	1	240931554	241520530	protein_coding	regulator of G-protein signaling 7 [Source:HGNC Symbol;Acc:10003]
ARID3B	1.03047	9.31038	3.39733	0.00314446	0.0794739	-1.77501	ARID3B	ENSG00000179361	15	74833518	74890472	protein_coding	AT rich interactive domain 3B (BRIGHT-like) [Source:HGNC Symbol;Acc:14350]
DNM3	-0.732309	11.015	-3.39321	0.00317348	0.0797691	-1.78358	DNM3	ENSG00000197959	1	171810621	172387606	protein_coding	dynamin 3 [Source:HGNC Symbol;Acc:29125]
RP9	1.53092	7.05669	3.39311	0.00317417	0.0797691	-1.78378	RP9	ENSG00000164610	7	33134409	33149013	protein_coding	retinitis pigmentosa 9 (autosomal dominant) [Source:HGNC Symbol;Acc:10288]
ATP1B1	-0.953522	10.012	-3.38915	0.00320229	0.0801513	-1.79201	ATP1B1	ENSG00000143153	1	169074935	169101960	protein_coding	ATPase, Na+/K+ transporting, beta 1 polypeptide [Source:HGNC Symbol;Acc:804]
SYNE1	-0.568482	11.6983	-3.38843	0.0032075	0.0801513	-1.79353	SYNE1	ENSG00000131018	6	152442819	152958936	protein_coding	spectrin repeat containing, nuclear envelope 1 [Source:HGNC Symbol;Acc:17089]
YBX2	1.65752	8.76319	3.38469	0.00323435	0.0805945	-1.8013	YBX2	ENSG00000006047	17	7191571	7197934	protein_coding	Y box binding protein 2 [Source:HGNC Symbol;Acc:17948]
CDC42BPA	-0.517407	11.2038	-3.3799	0.00326904	0.0812301	-1.81125	CDC42BPA	ENSG00000143776	1	227177566	227506175	protein_coding	CDC42 binding protein kinase alpha (DMPK-like) [Source:HGNC Symbol;Acc:1737]
WDR3	0.67082	10.8499	3.37853	0.00327909	0.0812389	-1.81411	WDR3	ENSG00000065183	1	118472343	118509165	protein_coding	WD repeat domain 3 [Source:HGNC Symbol;Acc:12755]
NTM	-1.30269	8.5159	-3.37734	0.00328776	0.0812389	-1.81658	NTM	ENSG00000182667	11	131240373	132206716	protein_coding	neurotrimin [Source:HGNC Symbol;Acc:17941]
OGFOD1	0.746131	9.12746	3.37331	0.00331745	0.0814979	-1.82496	OGFOD1	ENSG00000087263	16	56485402	56513012	protein_coding	2-oxoglutarate and iron-dependent oxygenase domain containing 1 [Source:HGNC Symbol;Acc:25585]
USP36	0.678587	9.40597	3.37213	0.00332616	0.0814979	-1.8274	USP36	ENSG00000055483	17	76783463	76837523	protein_coding	ubiquitin specific peptidase 36 [Source:HGNC Symbol;Acc:20062]
GAD1	-0.988185	6.25929	-3.37144	0.00333128	0.0814979	-1.82884	GAD1	ENSG00000128683	2	171669723	171717661	protein_coding	glutamate decarboxylase 1 (brain, 67kDa) [Source:HGNC Symbol;Acc:4092]
KDM5D	-0.924325	8.88363	-3.60218	0.00458268	0.0962762	-1.83018	KDM5D	ENSG00000012817	Y	21865751	21906825	protein_coding	lysine (K)-specific demethylase 5D [Source:HGNC Symbol;Acc:11115]
SHC3	-1.23151	7.54915	-3.37025	0.00334015	0.0814979	-1.83132	SHC3	ENSG00000148082	9	91628060	91793682	protein_coding	SHC (Src homology 2 domain containing) transforming protein 3 [Source:HGNC Symbol;Acc:18181]
DLGAP5	1.06179	10.7353	3.36907	0.00334895	0.0814979	-1.83377	DLGAP5	ENSG00000126787	14	55614830	55658396	protein_coding	discs, large (Drosophila) homolog-associated protein 5 [Source:HGNC Symbol;Acc:16864]
ATCAY	-0.830494	9.80763	-3.36846	0.00335352	0.0814979	-1.83504	ATCAY	ENSG00000167654	19	3879862	3928077	protein_coding	ataxia, cerebellar, Cayman type [Source:HGNC Symbol;Acc:779]
ID1	1.55517	6.9687	3.59174	0.00466436	0.0964708	-1.84656	ID1	ENSG00000125968	20	30193086	30194318	protein_coding	inhibitor of DNA binding 1, dominant negative helix-loop-helix protein [Source:HGNC Symbol;Acc:5360]
NKX2-1	-5.13239	5.87311	-3.59133	0.00466759	0.0964708	-1.8472	NKX2-1	ENSG00000136352	14	36985602	36990354	protein_coding	NK2 homeobox 1 [Source:HGNC Symbol;Acc:11825]
KIFC1	0.803877	10.6734	3.35768	0.00343503	0.0830225	-1.85743	KIFC1	ENSG00000056678	HSCHR6_MHC_MCF	33529672	33530001	processed_transcript	kinesin family member C1 [Source:HGNC Symbol;Acc:6389]
GNB1L	-0.673465	7.27519	-3.57927	0.00476387	0.0968834	-1.86613	GNB1L	ENSG00000185838	22	19770747	19842462	protein_coding	guanine nucleotide binding protein (G protein), beta polypeptide 1-like [Source:HGNC Symbol;Acc:4397]
CT75	1.8965	3.76115	3.57923	0.00476422	0.0968834	-1.8662	NA	NA	NA	NA	NA	NA	NA
WDR43	0.551698	10.3679	3.35289	0.00347183	0.0834873	-1.86737	WDR43	ENSG00000163811	2	29117509	29171088	protein_coding	WD repeat domain 43 [Source:HGNC Symbol;Acc:28945]
NOSIP	0.644721	9.54976	3.35273	0.00347313	0.0834873	-1.86771	NOSIP	ENSG00000142546	19	50058968	50093519	protein_coding	nitric oxide synthase interacting protein [Source:HGNC Symbol;Acc:17946]
WDR36	0.598747	10.0762	3.34917	0.00350075	0.0838807	-1.8751	WDR36	ENSG00000134987	5	110427414	110466200	protein_coding	WD repeat domain 36 [Source:HGNC Symbol;Acc:30696]
PWP2	0.825196	10.217	3.34818	0.00350846	0.0838807	-1.87715	PWP2	ENSG00000241945	21	45527171	45551063	protein_coding	PWP2 periodic tryptophan protein homolog (yeast) [Source:HGNC Symbol;Acc:9711]
KALRN	-0.798552	8.8223	-3.34687	0.00351875	0.0838999	-1.87988	KALRN	ENSG00000160145	3	123798870	124445172	protein_coding	kalirin, RhoGEF kinase [Source:HGNC Symbol;Acc:4814]
BRD1	0.586723	9.47851	3.34419	0.00353979	0.0841747	-1.88543	BRD1	ENSG00000100425	22	50166931	50221160	protein_coding	bromodomain containing 1 [Source:HGNC Symbol;Acc:1102]
PROM1	1.5943	6.69715	3.34067	0.0035676	0.0846086	-1.89272	PROM1	ENSG00000007062	4	15964699	16086001	protein_coding	prominin 1 [Source:HGNC Symbol;Acc:9454]
ANK3	-0.471856	12.4229	-3.33847	0.00358515	0.0847975	-1.8973	ANK3	ENSG00000151150	10	61786056	62493248	protein_coding	ankyrin 3, node of Ranvier (ankyrin G) [Source:HGNC Symbol;Acc:494]
FAM64A	1.37213	9.12506	3.33271	0.00363143	0.085663	-1.90925	FAM64A	ENSG00000129195	17	6347735	6354789	protein_coding	family with sequence similarity 64, member A [Source:HGNC Symbol;Acc:25483]
ERO1L	-0.683336	10.1848	-3.33119	0.00364372	0.0857243	-1.91239	ERO1L	ENSG00000197930	14	53106634	53162618	protein_coding	ERO1-like (S. cerevisiae) [Source:HGNC Symbol;Acc:13280]
BTD	0.812326	7.64808	3.54842	0.00501967	0.0995605	-1.91461	BTD	ENSG00000169814	3	15642848	15687329	protein_coding	biotinidase [Source:HGNC Symbol;Acc:1122]
FAM115A	-0.567143	9.73076	-3.32969	0.00365587	0.0857822	-1.91549	FAM115A	ENSG00000198420	7	143548468	143599291	protein_coding	family with sequence similarity 115, member A [Source:HGNC Symbol;Acc:22201]
CDC6	1.78188	6.69501	3.54481	0.0050505	0.0999478	-1.92029	CDC6	ENSG00000094804	17	38443885	38459171	protein_coding	cell division cycle 6 [Source:HGNC Symbol;Acc:1744]
CECR2	0.897752	10.7764	3.32699	0.00367796	0.086072	-1.9211	CECR2	ENSG00000099954	22	17840837	18037850	protein_coding	cat eye syndrome chromosome region, candidate 2 [Source:HGNC Symbol;Acc:1840]
PARN	0.738539	11.0722	3.32207	0.00371843	0.0867895	-1.9313	PARN	ENSG00000140694	16	14529558	14726585	protein_coding	poly(A)-specific ribonuclease [Source:HGNC Symbol;Acc:8609]
TM7SF3	-0.849272	8.97068	-3.3195	0.00373977	0.0870578	-1.93663	TM7SF3	ENSG00000064115	12	27126128	27167367	protein_coding	transmembrane 7 superfamily member 3 [Source:HGNC Symbol;Acc:23049]
DIRAS1	-0.923472	7.88275	-3.31563	0.00377208	0.0875186	-1.94464	DIRAS1	ENSG00000176490	19	2714565	2721416	protein_coding	DIRAS family, GTP-binding RAS-like 1 [Source:HGNC Symbol;Acc:19127]
LRWD1	0.669867	9.0823	3.31441	0.00378229	0.0875186	-1.94715	LRWD1	ENSG00000161036	7	102105376	102113615	protein_coding	leucine-rich repeats and WD repeat domain containing 1 [Source:HGNC Symbol;Acc:21769]
FMN2	-0.516218	9.72439	-3.31359	0.00378924	0.0875186	-1.94886	FMN2	ENSG00000155816	1	240177648	240638489	protein_coding	formin 2 [Source:HGNC Symbol;Acc:14074]
CAD	0.46792	12.4028	3.31156	0.00380637	0.0875696	-1.95306	CAD	ENSG00000084774	2	27440258	27466811	protein_coding	carbamoyl-phosphate synthetase 2, aspartate transcarbamylase, and dihydroorotase [Source:HGNC Symbol;Acc:1424]
CAPN2	-0.667594	10.1501	-3.31098	0.00381125	0.0875696	-1.95426	CAPN2	ENSG00000162909	1	223889295	223963720	protein_coding	calpain 2, (m/II) large subunit [Source:HGNC Symbol;Acc:1479]
XPR1	-0.918199	10.3915	-3.30174	0.00389039	0.0889261	-1.97339	XPR1	ENSG00000143324	1	180601140	180859387	protein_coding	xenotropic and polytropic retrovirus receptor 1 [Source:HGNC Symbol;Acc:12827]
RUFY3	-0.814884	11.2088	-3.29755	0.0039268	0.0895269	-1.98206	RUFY3	ENSG00000018189	4	71569921	71673032	protein_coding	RUN and FYVE domain containing 3 [Source:HGNC Symbol;Acc:30285]
MTR	-0.477118	11.2193	-3.29153	0.00397967	0.0902671	-1.99451	MTR	ENSG00000116984	1	236958610	237067281	protein_coding	5-methyltetrahydrofolate-homocysteine methyltransferase [Source:HGNC Symbol;Acc:7468]
CUL7	-0.422925	9.75855	-3.28855	0.00400612	0.0906229	-2.00067	CUL7	ENSG00000044090	6	43005355	43021683	protein_coding	cullin 7 [Source:HGNC Symbol;Acc:21024]
RAB35	-0.711806	8.3153	-3.28517	0.00403633	0.0906229	-2.00766	RAB35	ENSG00000111737	12	120532899	120555306	protein_coding	RAB35, member RAS oncogene family [Source:HGNC Symbol;Acc:9774]
PDE4B	-0.759786	9.30538	-3.28504	0.00403746	0.0906229	-2.00792	PDE4B	ENSG00000184588	1	66258197	66840259	protein_coding	phosphodiesterase 4B, cAMP-specific [Source:HGNC Symbol;Acc:8781]
RCC2	0.709496	11.962	3.2833	0.00405312	0.0906229	-2.01153	RCC2	ENSG00000179051	1	17733256	17766220	protein_coding	regulator of chromosome condensation 2 [Source:HGNC Symbol;Acc:30297]
POLDIP3	0.708466	11.1974	3.28289	0.00405682	0.0906229	-2.01238	POLDIP3	ENSG00000100227	22	42979727	43010968	protein_coding	polymerase (DNA-directed), delta interacting protein 3 [Source:HGNC Symbol;Acc:23782]
DHCR24	0.703224	10.1451	3.27747	0.00410592	0.0911502	-2.02357	DHCR24	ENSG00000116133	1	55315306	55352891	protein_coding	24-dehydrocholesterol reductase [Source:HGNC Symbol;Acc:2859]
PRTG	1.07854	8.09085	3.27439	0.00413414	0.0914264	-2.02994	PRTG	ENSG00000166450	15	55903744	56035288	protein_coding	protogenin [Source:HGNC Symbol;Acc:26373]
IQCD	1.7068	6.89407	3.47461	0.00569091	0.105098	-2.03096	IQCD	ENSG00000166578	12	113633246	113658899	protein_coding	IQ motif containing D [Source:HGNC Symbol;Acc:25168]
PACS2	-0.607771	8.22384	-3.27037	0.00417123	0.0919455	-2.03825	PACS2	ENSG00000179364	14	105766900	105864484	protein_coding	phosphofurin acidic cluster sorting protein 2 [Source:HGNC Symbol;Acc:23794]
RAB39B	-0.757247	10.298	-3.26959	0.00417839	0.0919455	-2.03984	RAB39B	ENSG00000155961	X	154487526	154493874	protein_coding	RAB39B, member RAS oncogene family [Source:HGNC Symbol;Acc:16499]
CDK16	-0.676684	9.50272	-3.26579	0.00421384	0.0924954	-2.0477	CDK16	ENSG00000102225	X	47077259	47089396	protein_coding	cyclin-dependent kinase 16 [Source:HGNC Symbol;Acc:8749]
MFAP2	2.1526	6.64432	3.4604	0.00583044	0.105257	-2.05342	MFAP2	ENSG00000117122	1	17300997	17307330	protein_coding	microfibrillar-associated protein 2 [Source:HGNC Symbol;Acc:7033]
ARID3A	0.834574	9.99117	3.26046	0.00426399	0.0926536	-2.0587	ARID3A	ENSG00000116017	19	925781	975939	protein_coding	AT rich interactive domain 3A (BRIGHT-like) [Source:HGNC Symbol;Acc:3031]
PAQR7	0.890153	6.47642	3.45583	0.0058761	0.105697	-2.06065	PAQR7	ENSG00000182749	1	26187701	26197744	protein_coding	progestin and adipoQ receptor family member VII [Source:HGNC Symbol;Acc:23146]
SBF1	-0.605848	10.9273	-3.25856	0.00428196	0.0926536	-2.06261	SBF1	ENSG00000100241	22	50883429	50913454	protein_coding	SET binding factor 1 [Source:HGNC Symbol;Acc:10542]
CDCP1	1.59568	7.49545	3.45384	0.00589602	0.105697	-2.06379	CDCP1	ENSG00000163814	3	45123770	45187914	protein_coding	CUB domain containing protein 1 [Source:HGNC Symbol;Acc:24357]
AP1G2	1.31946	7.25765	3.45236	0.00591095	0.105697	-2.06614	AP1G2	ENSG00000213983	14	24028774	24037279	protein_coding	adaptor-related protein complex 1, gamma 2 subunit [Source:HGNC Symbol;Acc:556]
STX12	-0.768065	7.96719	-3.25672	0.0042995	0.0926536	-2.06641	STX12	ENSG00000117758	1	28099694	28150963	protein_coding	syntaxin 12 [Source:HGNC Symbol;Acc:11430]
XYLB	0.688916	8.25834	3.2561	0.00430548	0.0926536	-2.0677	XYLB	ENSG00000093217	3	38388251	38462839	protein_coding	xylulokinase homolog (H. influenzae) [Source:HGNC Symbol;Acc:12839]
FBXO2	1.32599	8.30945	3.25579	0.00430836	0.0926536	-2.06833	FBXO2	ENSG00000116661	1	11708424	11715842	protein_coding	F-box protein 2 [Source:HGNC Symbol;Acc:13581]
PHGDH	0.541945	12.551	3.25526	0.00431343	0.0926536	-2.06942	PHGDH	ENSG00000092621	1	120202421	120286838	protein_coding	phosphoglycerate dehydrogenase [Source:HGNC Symbol;Acc:8923]
PRRT2	-1.58225	8.02314	-3.25507	0.00431532	0.0926536	-2.06983	PRRT2	ENSG00000167371	16	29823177	29827201	protein_coding	proline-rich transmembrane protein 2 [Source:HGNC Symbol;Acc:30500]
NACAD	-0.821164	10.0175	-3.25181	0.00434661	0.0930995	-2.07654	NACAD	ENSG00000136274	7	45120037	45128513	protein_coding	NAC alpha domain containing [Source:HGNC Symbol;Acc:22196]
ROBO2	-0.812949	9.01033	-3.2485	0.00437861	0.0934875	-2.08336	ROBO2	ENSG00000185008	3	75955846	77699115	protein_coding	roundabout, axon guidance receptor, homolog 2 (Drosophila) [Source:HGNC Symbol;Acc:10250]
IFI16	-0.79259	10.2949	-3.24714	0.00439187	0.0934875	-2.08617	IFI16	ENSG00000163565	1	158969758	159024945	protein_coding	interferon, gamma-inducible protein 16 [Source:HGNC Symbol;Acc:5395]
TOM1L2	-0.56477	9.59903	-3.24667	0.00439643	0.0934875	-2.08714	TOM1L2	ENSG00000175662	17	17746828	17875736	protein_coding	target of myb1-like 2 (chicken) [Source:HGNC Symbol;Acc:11984]
EEF2K	0.997158	6.28907	3.43875	0.00604981	0.10658	-2.08766	EEF2K	ENSG00000103319	16	22217603	22298554	protein_coding	eukaryotic elongation factor-2 kinase [Source:HGNC Symbol;Acc:24615]
TRIOBP	0.468001	10.7436	3.24171	0.00444511	0.094296	-2.09737	TRIOBP	ENSG00000100106	22	38093011	38172563	protein_coding	TRIO and F-actin binding protein [Source:HGNC Symbol;Acc:17009]
XPNPEP1	-0.487068	11.153	-3.23565	0.00450517	0.0953414	-2.10984	XPNPEP1	ENSG00000108039	10	111624524	111683311	protein_coding	X-prolyl aminopeptidase (aminopeptidase P) 1, soluble [Source:HGNC Symbol;Acc:12822]
BEND3	0.818729	9.59938	3.23263	0.00453551	0.0957544	-2.11608	BEND3	ENSG00000178409	6	107386386	107436473	protein_coding	BEN domain containing 3 [Source:HGNC Symbol;Acc:23040]
XKR7	-1.23452	5.93763	-3.22702	0.00459217	0.0962762	-2.12762	XKR7	ENSG00000260903	20	30555805	30591190	protein_coding	XK, Kell blood group complex subunit-related family, member 7 [Source:HGNC Symbol;Acc:23062]
UTP6	0.496675	10.6141	3.22696	0.00459287	0.0962762	-2.12776	UTP6	ENSG00000108651	17	30187923	30228784	protein_coding	UTP6, small subunit (SSU) processome component, homolog (yeast) [Source:HGNC Symbol;Acc:18279]
TIMELESS	0.689936	10.5454	3.22576	0.00460503	0.0963028	-2.13021	TIMELESS	ENSG00000111602	12	56810903	56843187	protein_coding	timeless circadian clock [Source:HGNC Symbol;Acc:11813]
SPPL2A	-0.887153	4.8435	-3.41103	0.00634326	0.109595	-2.13157	SPPL2A	ENSG00000138600	15	50999506	51058005	protein_coding	signal peptide peptidase like 2A [Source:HGNC Symbol;Acc:30227]
TTF2	1.05773	8.5913	3.22433	0.00461966	0.0963809	-2.13316	TTF2	ENSG00000116830	1	117602925	117650075	protein_coding	transcription termination factor, RNA polymerase II [Source:HGNC Symbol;Acc:12398]
MCM6	0.679005	11.7137	3.22231	0.0046404	0.0964708	-2.13732	MCM6	ENSG00000076003	2	136597196	136633996	protein_coding	minichromosome maintenance complex component 6 [Source:HGNC Symbol;Acc:6949]
TARSL2	-0.658325	10.4226	-3.2208	0.00465595	0.0964708	-2.14043	TARSL2	ENSG00000185418	15	102193801	102264807	protein_coding	threonyl-tRNA synthetase-like 2 [Source:HGNC Symbol;Acc:24728]
SIRT1	0.832341	9.77115	3.21741	0.00469106	0.0966162	-2.1474	SIRT1	ENSG00000096717	10	69644427	69678147	protein_coding	sirtuin 1 [Source:HGNC Symbol;Acc:14929]
LACTB	-0.727171	9.3978	-3.21689	0.00469647	0.0966162	-2.14847	LACTB	ENSG00000103642	15	63413999	63434260	protein_coding	lactamase, beta [Source:HGNC Symbol;Acc:16468]
LSR	2.23718	7.80606	3.39721	0.00649498	0.109847	-2.15349	LSR	ENSG00000105699	19	35739233	35758867	protein_coding	lipolysis stimulated lipoprotein receptor [Source:HGNC Symbol;Acc:29572]
EXOSC1	0.573538	8.74455	3.2121	0.00474654	0.0968834	-2.15832	EXOSC1	ENSG00000171311	10	99195899	99205774	protein_coding	exosome component 1 [Source:HGNC Symbol;Acc:17286]
DNAJC6	-1.15866	9.45445	-3.21194	0.00474824	0.0968834	-2.15866	DNAJC6	ENSG00000116675	1	65713902	65881552	protein_coding	DnaJ (Hsp40) homolog, subfamily C, member 6 [Source:HGNC Symbol;Acc:15469]
BAG2	0.919349	8.23915	3.21105	0.00475763	0.0968834	-2.16049	BAG2	ENSG00000112208	6	57037124	57054631	protein_coding	BCL2-associated athanogene 2 [Source:HGNC Symbol;Acc:938]
CWC22	0.449198	11.024	3.20793	0.00479052	0.0971948	-2.16689	CWC22	ENSG00000163510	2	180809603	180871840	protein_coding	CWC22 spliceosome-associated protein homolog (S. cerevisiae) [Source:HGNC Symbol;Acc:29322]
RAB7L1	-1.05026	7.61224	-3.20395	0.00483296	0.0978314	-2.17508	RAB7L1	ENSG00000117280	1	205737114	205744588	protein_coding	RAB7, member RAS oncogene family-like 1 [Source:HGNC Symbol;Acc:9789]
CDCA5	1.25883	6.27061	3.20057	0.00486925	0.0983411	-2.18202	CDCA5	ENSG00000146670	11	64833772	64851636	protein_coding	cell division cycle associated 5 [Source:HGNC Symbol;Acc:14626]
PINX1	1.20956	7.18348	3.19793	0.00489778	0.0986919	-2.18744	PINX1	ENSG00000254093	8	10622473	10697394	protein_coding	PIN2/TERF1 interacting, telomerase inhibitor 1 [Source:HGNC Symbol;Acc:30046]
CCDC9	0.897739	9.27139	3.19516	0.00492795	0.0990397	-2.19314	CCDC9	ENSG00000105321	19	47759237	47775210	protein_coding	coiled-coil domain containing 9 [Source:HGNC Symbol;Acc:24560]
TRIM28	0.440652	13.1526	3.19375	0.00494325	0.0990397	-2.19602	TRIM28	ENSG00000130726	19	59055458	59062089	protein_coding	tripartite motif containing 28 [Source:HGNC Symbol;Acc:16384]
TUB	-0.762656	7.11137	-3.19191	0.00496347	0.0990397	-2.19981	TUB	ENSG00000166402	11	8040791	8127659	protein_coding	tubby bipartite transcription factor [Source:HGNC Symbol;Acc:12406]
JAKMIP2	-0.659275	8.75505	-3.19172	0.00496553	0.0990397	-2.2002	JAKMIP2	ENSG00000176049	5	146967990	147162338	protein_coding	janus kinase and microtubule interacting protein 2 [Source:HGNC Symbol;Acc:29067]
BTBD17	-1.19446	8.19643	-3.19122	0.00497102	0.0990397	-2.20122	BTBD17	ENSG00000204347	17	72352555	72358085	protein_coding	BTB (POZ) domain containing 17 [Source:HGNC Symbol;Acc:33758]
FBN3	1.62658	6.74801	3.36592	0.00685238	0.111838	-2.20314	FBN3	ENSG00000142449	19	8130286	8214730	protein_coding	fibrillin 3 [Source:HGNC Symbol;Acc:18794]
NIPSNAP3A	-0.759072	8.59652	-3.19001	0.00498433	0.0990817	-2.2037	NIPSNAP3A	ENSG00000136783	9	107509969	107522403	protein_coding	nipsnap homolog 3A (C. elegans) [Source:HGNC Symbol;Acc:23619]
TRIM4	-1.44792	7.46065	-3.18285	0.00506388	0.099989	-2.21839	TRIM4	ENSG00000146833	7	99474581	99517223	protein_coding	tripartite motif containing 4 [Source:HGNC Symbol;Acc:16275]
NFKB2	0.65774	8.76422	3.18179	0.00507584	0.100002	-2.22058	NFKB2	ENSG00000077150	10	104153867	104162281	protein_coding	nuclear factor of kappa light polypeptide gene enhancer in B-cells 2 (p49/p100) [Source:HGNC Symbol;Acc:7795]
FAM207A	1.32185	6.85282	3.17752	0.00512393	0.100558	-2.22933	FAM207A	ENSG00000160256	21	46359925	46396904	protein_coding	family with sequence similarity 207, member A [Source:HGNC Symbol;Acc:15811]
MRE11A	0.496355	10.2496	3.17727	0.00512681	0.100558	-2.22985	MRE11A	ENSG00000020922	11	94152895	94227074	protein_coding	MRE11 meiotic recombination 11 homolog A (S. cerevisiae) [Source:HGNC Symbol;Acc:7230]
ACTR1B	-0.809801	8.25093	-3.17473	0.00515562	0.100631	-2.23505	ACTR1B	ENSG00000115073	2	98272431	98280570	protein_coding	ARP1 actin-related protein 1 homolog B, centractin beta (yeast) [Source:HGNC Symbol;Acc:168]
IPO11	0.490733	10.6476	3.17465	0.00515652	0.100631	-2.23521	IPO11	ENSG00000086200	5	61699799	61924409	protein_coding	importin 11 [Source:HGNC Symbol;Acc:20628]
TRMT2A	-0.703002	9.50662	-3.17394	0.00516467	0.100631	-2.23668	TRMT2A	ENSG00000099899	22	20099389	20104915	protein_coding	tRNA methyltransferase 2 homolog A (S. cerevisiae) [Source:HGNC Symbol;Acc:24974]
PSIP1	0.524436	12.195	3.17249	0.00518125	0.100649	-2.23965	PSIP1	ENSG00000164985	9	15464064	15511017	protein_coding	PC4 and SFRS1 interacting protein 1 [Source:HGNC Symbol;Acc:9527]
FRG1	0.505492	9.92635	3.17187	0.00518834	0.100649	-2.24092	FRG1	ENSG00000260380	HG1032_PATCH	190861943	190884359	protein_coding	FSHD region gene 1 [Source:HGNC Symbol;Acc:3954]
LMBRD1	-1.07387	9.80191	-3.34114	0.00714968	0.114369	-2.2425	LMBRD1	ENSG00000168216	6	70385694	70507003	protein_coding	LMBR1 domain containing 1 [Source:HGNC Symbol;Acc:23038]
KCTD12	-0.569956	8.78379	-3.16663	0.00524881	0.101507	-2.25167	KCTD12	ENSG00000178695	13	77454312	77460540	protein_coding	potassium channel tetramerization domain containing 12 [Source:HGNC Symbol;Acc:14678]
GNAZ	-1.08476	6.75165	-3.16605	0.00525549	0.101507	-2.25284	GNAZ	ENSG00000128266	22	23412540	23467224	protein_coding	guanine nucleotide binding protein (G protein), alpha z polypeptide [Source:HGNC Symbol;Acc:4395]
MAST1	-0.756663	6.62916	-3.16467	0.00527153	0.101595	-2.25567	MAST1	ENSG00000105613	19	12944765	12985765	protein_coding	microtubule associated serine/threonine kinase 1 [Source:HGNC Symbol;Acc:19034]
PFKL	-0.515706	10.8117	-3.16291	0.00529208	0.101769	-2.25928	PFKL	ENSG00000141959	21	45719934	45747259	protein_coding	phosphofructokinase, liver [Source:HGNC Symbol;Acc:8876]
MAN2A1	0.832386	10.4024	3.15962	0.00533067	0.101825	-2.26601	MAN2A1	ENSG00000112893	5	109025067	109205326	protein_coding	mannosidase, alpha, class 2A, member 1 [Source:HGNC Symbol;Acc:6824]
SPON1	-2.47828	7.9318	-3.15891	0.0053391	0.101825	-2.26748	SPON1	ENSG00000152268	11	13983914	14289646	processed_transcript	spondin 1, extracellular matrix protein [Source:HGNC Symbol;Acc:11252]
TMEM163	-0.92164	5.48545	-3.15885	0.00533983	0.101825	-2.2676	TMEM163	ENSG00000152128	2	135213330	135476570	protein_coding	transmembrane protein 163 [Source:HGNC Symbol;Acc:25380]
MCM7	0.787601	10.4757	3.15823	0.00534714	0.101825	-2.26887	MCM7	ENSG00000166508	7	99690351	99699563	protein_coding	minichromosome maintenance complex component 7 [Source:HGNC Symbol;Acc:6950]
ATP2B1	-0.659211	11.5401	-3.15777	0.00535252	0.101825	-2.26981	ATP2B1	ENSG00000070961	12	89981828	90103077	protein_coding	ATPase, Ca++ transporting, plasma membrane 1 [Source:HGNC Symbol;Acc:814]
NECAB2	-1.13498	9.43327	-3.15615	0.00537171	0.10197	-2.27312	NECAB2	ENSG00000103154	16	84002237	84036381	protein_coding	N-terminal EF-hand calcium binding protein 2 [Source:HGNC Symbol;Acc:23746]
GULP1	0.886618	9.08533	3.31963	0.0074186	0.117607	-2.27672	GULP1	ENSG00000144366	2	189156396	189460653	protein_coding	GULP, engulfment adaptor PTB domain containing 1 [Source:HGNC Symbol;Acc:18649]
TRIM33	0.45458	10.5105	3.15242	0.00541608	0.10225	-2.28075	TRIM33	ENSG00000197323	1	114935399	115053781	protein_coding	tripartite motif containing 33 [Source:HGNC Symbol;Acc:16290]
KBTBD11	-0.738341	9.13707	-3.15112	0.00543175	0.10225	-2.28343	KBTBD11	ENSG00000176595	8	1922044	1955102	protein_coding	kelch repeat and BTB (POZ) domain containing 11 [Source:HGNC Symbol;Acc:29104]
SP100	3.11849	4.64403	3.31525	0.00747465	0.118073	-2.2837	SP100	ENSG00000067066	2	231280657	231408805	protein_coding	SP100 nuclear antigen [Source:HGNC Symbol;Acc:11206]
NGDN	0.717316	9.0007	3.15063	0.00543764	0.10225	-2.28443	NGDN	ENSG00000129460	14	23938897	23979071	protein_coding	neuroguidin, EIF4E binding protein [Source:HGNC Symbol;Acc:20271]
SLIT1	-0.794166	9.75204	-3.15047	0.00543945	0.10225	-2.28474	SLIT1	ENSG00000187122	10	98757795	98945677	protein_coding	slit homolog 1 (Drosophila) [Source:HGNC Symbol;Acc:11085]
LRRTM4	-1.08851	7.27068	-3.14973	0.00544836	0.10225	-2.28626	LRRTM4	ENSG00000176204	2	76974845	77820445	protein_coding	leucine rich repeat transmembrane neuronal 4 [Source:HGNC Symbol;Acc:19411]
TOP2A	1.44059	12.137	3.14911	0.00545581	0.10225	-2.28752	TOP2A	ENSG00000131747	17	38544768	38574202	protein_coding	topoisomerase (DNA) II alpha 170kDa [Source:HGNC Symbol;Acc:11989]
KIAA1598	-0.496201	11.675	-3.14756	0.00547455	0.102384	-2.2907	KIAA1598	ENSG00000187164	10	118643742	118886097	protein_coding	KIAA1598 [Source:HGNC Symbol;Acc:29319]
GDAP1	-0.80363	10.0854	-3.14425	0.0055147	0.102918	-2.29747	GDAP1	ENSG00000104381	8	75233365	75401107	protein_coding	ganglioside induced differentiation associated protein 1 [Source:HGNC Symbol;Acc:15968]
DDX18	0.624058	11.104	3.14216	0.00554016	0.103175	-2.30174	DDX18	ENSG00000088205	2	118572226	118589955	protein_coding	DEAD (Asp-Glu-Ala-Asp) box polypeptide 18 [Source:HGNC Symbol;Acc:2741]
LRIF1	0.78877	8.66322	3.13888	0.00558042	0.103707	-2.30845	LRIF1	ENSG00000121931	1	111489807	111506701	protein_coding	ligand dependent nuclear receptor interacting factor 1 [Source:HGNC Symbol;Acc:30299]
ECEL1	-1.07641	8.54371	-3.13722	0.00560091	0.103869	-2.31185	ECEL1	ENSG00000171551	2	233344537	233352538	protein_coding	endothelin converting enzyme-like 1 [Source:HGNC Symbol;Acc:3147]
DGKA	1.15615	9.29343	3.29625	0.00772262	0.120484	-2.31394	DGKA	ENSG00000065357	12	56321103	56347811	protein_coding	diacylglycerol kinase, alpha 80kDa [Source:HGNC Symbol;Acc:2849]
NCAPD2	0.580229	11.2261	3.13138	0.00567358	0.104997	-2.32379	NCAPD2	ENSG00000010292	12	6602522	6641121	protein_coding	non-SMC condensin I complex, subunit D2 [Source:HGNC Symbol;Acc:24305]
DSE	1.11008	4.89521	3.29	0.00780608	0.120609	-2.3239	DSE	ENSG00000111817	6	116575336	116762424	protein_coding	dermatan sulfate epimerase [Source:HGNC Symbol;Acc:21144]
CDCA2	1.08054	8.10977	3.28882	0.00782188	0.120609	-2.32578	CDCA2	ENSG00000184661	8	25316513	25365436	protein_coding	cell division cycle associated 2 [Source:HGNC Symbol;Acc:14623]
DPYSL2	-0.554855	13.4573	-3.12514	0.00575214	0.105257	-2.33653	DPYSL2	ENSG00000092964	8	26371791	26515694	protein_coding	dihydropyrimidinase-like 2 [Source:HGNC Symbol;Acc:3014]
NOL4	-0.576029	8.69513	-3.12511	0.00575249	0.105257	-2.33658	NOL4	ENSG00000101746	18	31431064	31804916	protein_coding	nucleolar protein 4 [Source:HGNC Symbol;Acc:7870]
CACUL1	0.596047	8.02823	3.1239	0.00576793	0.105257	-2.33907	CACUL1	ENSG00000151893	10	120433679	120514761	protein_coding	CDK2-associated, cullin domain 1 [Source:HGNC Symbol;Acc:23727]
KIAA1009	0.635422	7.46463	3.12369	0.00577058	0.105257	-2.33949	KIAA1009	ENSG00000135315	6	84833960	84937353	protein_coding	KIAA1009 [Source:HGNC Symbol;Acc:21107]
WEE1	0.817799	7.41473	3.12182	0.00579434	0.105257	-2.3433	WEE1	ENSG00000166483	11	9595228	9615004	protein_coding	WEE1 G2 checkpoint kinase [Source:HGNC Symbol;Acc:12761]
NDUFAF5	-0.824786	7.58152	-3.12141	0.00579959	0.105257	-2.34414	NDUFAF5	ENSG00000101247	20	13765596	13799067	protein_coding	NADH dehydrogenase (ubiquinone) complex I, assembly factor 5 [Source:HGNC Symbol;Acc:15899]
NBEA	-0.486987	11.4368	-3.12029	0.00581399	0.105257	-2.34643	NBEA	ENSG00000172915	13	35516424	36247159	protein_coding	neurobeachin [Source:HGNC Symbol;Acc:7648]
PLS1	0.975271	7.78535	3.12014	0.00581585	0.105257	-2.34673	PLS1	ENSG00000120756	3	142315229	142432506	protein_coding	plastin 1 [Source:HGNC Symbol;Acc:9090]
MGST3	-0.841964	8.11486	-3.11934	0.00582611	0.105257	-2.34836	MGST3	ENSG00000143198	1	165600098	165631033	protein_coding	microsomal glutathione S-transferase 3 [Source:HGNC Symbol;Acc:7064]
ASAP2	-0.444774	9.96353	-3.11914	0.00582869	0.105257	-2.34877	ASAP2	ENSG00000151693	2	9346894	9545812	protein_coding	ArfGAP with SH3 domain, ankyrin repeat and PH domain 2 [Source:HGNC Symbol;Acc:2721]
HSPA1A	-0.518658	12.8248	-3.11456	0.0058879	0.105697	-2.35813	HSPA1A	ENSG00000237724	HSCHR6_MHC_COX	31770617	31773099	protein_coding	heat shock 70kDa protein 1A [Source:HGNC Symbol;Acc:5232]
ELAVL2	-0.77993	8.3061	-3.11251	0.00591455	0.105697	-2.36231	ELAVL2	ENSG00000107105	9	23690102	23826335	protein_coding	ELAV like neuron-specific RNA binding protein 2 [Source:HGNC Symbol;Acc:3313]
LNP	-0.871903	9.8895	-3.10989	0.00594873	0.106094	-2.36764	NA	NA	NA	NA	NA	NA	NA
NRG1	2.03248	4.70448	3.2612	0.00820251	0.12392	-2.3698	NRG1	ENSG00000157168	8	31496902	32622548	protein_coding	neuregulin 1 [Source:HGNC Symbol;Acc:7997]
EVI5L	-0.733195	9.25169	-3.10869	0.00596454	0.106162	-2.3701	EVI5L	ENSG00000142459	19	7895119	7929862	protein_coding	ecotropic viral integration site 5-like [Source:HGNC Symbol;Acc:30464]
HIST1H1C	1.52897	9.64335	3.10533	0.00600876	0.10658	-2.37694	HIST1H1C	ENSG00000187837	6	26055968	26056699	protein_coding	histone cluster 1, H1c [Source:HGNC Symbol;Acc:4716]
CLSTN3	-0.686679	8.52119	-3.10338	0.00603462	0.10658	-2.38091	CLSTN3	ENSG00000139182	12	7282294	7311541	protein_coding	calsyntenin 3 [Source:HGNC Symbol;Acc:18371]
CAMK2G	-0.617005	10.7018	-3.1023	0.006049	0.10658	-2.38312	CAMK2G	ENSG00000148660	10	75572259	75634343	protein_coding	calcium/calmodulin-dependent protein kinase II gamma [Source:HGNC Symbol;Acc:1463]
DCAF13	0.672368	8.25625	3.10225	0.00604972	0.10658	-2.38323	DCAF13	ENSG00000164934	8	104426942	104455681	protein_coding	DDB1 and CUL4 associated factor 13 [Source:HGNC Symbol;Acc:24535]
NEDD4L	-0.467732	10.6594	-3.10074	0.00606986	0.10658	-2.3863	NEDD4L	ENSG00000049759	18	55711599	56068772	protein_coding	neural precursor cell expressed, developmentally down-regulated 4-like, E3 ubiquitin protein ligase [Source:HGNC Symbol;Acc:7728]
PMS1	0.534498	9.92369	3.10055	0.0060724	0.10658	-2.38669	PMS1	ENSG00000064933	2	190649107	190742355	protein_coding	PMS1 postmeiotic segregation increased 1 (S. cerevisiae) [Source:HGNC Symbol;Acc:9121]
ANXA3	1.67905	9.27351	3.09694	0.00612085	0.107218	-2.39404	ANXA3	ENSG00000138772	4	79472673	79531597	protein_coding	annexin A3 [Source:HGNC Symbol;Acc:541]
RSL24D1	0.69137	7.51306	3.0952	0.00614432	0.107416	-2.39758	RSL24D1	ENSG00000137876	15	55473004	55489265	protein_coding	ribosomal L24 domain containing 1 [Source:HGNC Symbol;Acc:18479]
NOP16	0.643947	9.2665	3.09247	0.00618138	0.107851	-2.40315	NOP16	ENSG00000048162	5	175810949	175815976	protein_coding	NOP16 nucleolar protein [Source:HGNC Symbol;Acc:26934]
CACNA1E	-1.56911	6.6395	-3.23994	0.00850844	0.125652	-2.40372	CACNA1E	ENSG00000198216	1	181382238	181777219	protein_coding	calcium channel, voltage-dependent, R type, alpha 1E subunit [Source:HGNC Symbol;Acc:1392]
SETD8	0.65411	7.7199	3.23664	0.008557	0.125932	-2.40899	SETD8	ENSG00000183955	12	123868320	123893905	protein_coding	SET domain containing (lysine methyltransferase) 8 [Source:HGNC Symbol;Acc:29489]
AMPH	-0.605437	10.6924	-3.08802	0.00624216	0.108697	-2.4122	AMPH	ENSG00000078053	7	38423305	38671167	protein_coding	amphiphysin [Source:HGNC Symbol;Acc:471]
TFPT	0.704646	7.7421	3.08529	0.00627982	0.109138	-2.41776	TFPT	ENSG00000105619	19	54610320	54619055	protein_coding	TCF3 (E2A) fusion partner (in childhood Leukemia) [Source:HGNC Symbol;Acc:13630]
DCLK2	-0.556934	10.0698	-3.08177	0.00632853	0.109595	-2.42491	DCLK2	ENSG00000170390	4	150999426	151178609	protein_coding	doublecortin-like kinase 2 [Source:HGNC Symbol;Acc:19002]
HIST1H1D	1.5336	10.2514	3.08105	0.00633862	0.109595	-2.42638	HIST1H1D	ENSG00000124575	6	26234440	26235216	protein_coding	histone cluster 1, H1d [Source:HGNC Symbol;Acc:4717]
NNT	-0.61802	12.3899	-3.07757	0.00638729	0.10977	-2.43346	NNT	ENSG00000112992	5	43602794	43707507	protein_coding	nicotinamide nucleotide transhydrogenase [Source:HGNC Symbol;Acc:7863]
PPP3CC	-0.936935	7.67184	-3.0768	0.00639809	0.10977	-2.43502	PPP3CC	ENSG00000120910	8	22298332	22398652	protein_coding	protein phosphatase 3, catalytic subunit, gamma isozyme [Source:HGNC Symbol;Acc:9316]
PRKACB	-0.757987	10.8359	-3.07653	0.00640188	0.10977	-2.43557	PRKACB	ENSG00000142875	1	84543745	84704181	protein_coding	protein kinase, cAMP-dependent, catalytic, beta [Source:HGNC Symbol;Acc:9381]
FAM111B	0.714184	8.64817	3.0758	0.00641223	0.10977	-2.43706	FAM111B	ENSG00000189057	11	58874658	58894883	protein_coding	family with sequence similarity 111, member B [Source:HGNC Symbol;Acc:24200]
DOPEY2	-0.554917	10.7371	-3.0754	0.0064178	0.10977	-2.43786	DOPEY2	ENSG00000142197	21	37529080	37666572	protein_coding	dopey family member 2 [Source:HGNC Symbol;Acc:1291]
CELF3	-1.02096	7.42998	-3.07415	0.00643548	0.10977	-2.44041	CELF3	ENSG00000159409	1	151674880	151689290	protein_coding	CUGBP, Elav-like family member 3 [Source:HGNC Symbol;Acc:11967]
BLM	0.899184	9.85374	3.07381	0.00644027	0.10977	-2.44109	BLM	ENSG00000197299	15	91260558	91358859	protein_coding	Bloom syndrome, RecQ helicase-like [Source:HGNC Symbol;Acc:1058]
POLE	0.731041	10.1944	3.07176	0.00646937	0.109847	-2.44526	POLE	ENSG00000177084	12	133200348	133263951	protein_coding	polymerase (DNA directed), epsilon, catalytic subunit [Source:HGNC Symbol;Acc:9177]
FGFR2	0.769597	8.44446	3.07133	0.00647555	0.109847	-2.44614	FGFR2	ENSG00000066468	10	123237848	123357972	protein_coding	fibroblast growth factor receptor 2 [Source:HGNC Symbol;Acc:3689]
DLG4	-0.922716	7.41349	-3.06937	0.00650353	0.109847	-2.45013	DLG4	ENSG00000132535	17	7093209	7123021	protein_coding	discs, large homolog 4 (Drosophila) [Source:HGNC Symbol;Acc:2903]
KLHL7	0.659423	8.06015	3.06913	0.00650686	0.109847	-2.4506	KLHL7	ENSG00000122550	7	23145353	23217533	protein_coding	kelch-like family member 7 [Source:HGNC Symbol;Acc:15646]
KIT	0.84541	9.29606	3.20907	0.00897351	0.126627	-2.453	KIT	ENSG00000157404	4	55524085	55606881	protein_coding	v-kit Hardy-Zuckerman 4 feline sarcoma viral oncogene homolog [Source:HGNC Symbol;Acc:6342]
NEDD4	-0.464437	8.91669	-3.06708	0.00653624	0.110065	-2.45477	NEDD4	ENSG00000069869	15	56119120	56285944	protein_coding	neural precursor cell expressed, developmentally down-regulated 4, E3 ubiquitin protein ligase [Source:HGNC Symbol;Acc:7727]
SP1	1.64437	6.83498	3.0665	0.00654468	0.110065	-2.45596	SP1	ENSG00000185591	12	53773960	53810230	protein_coding	Sp1 transcription factor [Source:HGNC Symbol;Acc:11205]
SYNPO	2.08769	6.27061	3.20699	0.0090058	0.126627	-2.45633	SYNPO	ENSG00000171992	5	149980642	150038782	protein_coding	synaptopodin [Source:HGNC Symbol;Acc:30672]
ACSL4	-0.695841	10.6502	-3.06563	0.00655714	0.110065	-2.45772	ACSL4	ENSG00000068366	X	108867473	108976632	protein_coding	acyl-CoA synthetase long-chain family member 4 [Source:HGNC Symbol;Acc:3571]
PDLIM4	1.37037	8.95916	3.06465	0.00657135	0.110095	-2.45972	PDLIM4	ENSG00000131435	5	131593364	131609147	protein_coding	PDZ and LIM domain 4 [Source:HGNC Symbol;Acc:16501]
NEFM	-1.36804	12.9635	-3.06369	0.00658521	0.110119	-2.46167	NEFM	ENSG00000104722	8	24770525	24776607	protein_coding	neurofilament, medium polypeptide [Source:HGNC Symbol;Acc:7734]
ACSS2	-0.555955	9.85879	-3.06149	0.00661705	0.110235	-2.46613	ACSS2	ENSG00000131069	20	33459949	33515769	protein_coding	acyl-CoA synthetase short-chain family member 2 [Source:HGNC Symbol;Acc:15814]
NSF	-0.583245	12.3358	-3.06149	0.00661708	0.110235	-2.46613	NSF	ENSG00000073969	17	44668035	44834830	protein_coding	N-ethylmaleimide-sensitive factor [Source:HGNC Symbol;Acc:8016]
CD74	1.20079	6.52214	3.19591	0.00917956	0.126872	-2.47402	CD74	ENSG00000019582	5	149781200	149792492	protein_coding	CD74 molecule, major histocompatibility complex, class II invariant chain [Source:HGNC Symbol;Acc:1697]
MSH6	0.542631	12.4542	3.05743	0.00667636	0.11086	-2.47437	MSH6	ENSG00000116062	2	47922669	48037240	protein_coding	mutS homolog 6 [Source:HGNC Symbol;Acc:7329]
APLP1	-1.05025	8.77141	-3.0572	0.00667968	0.11086	-2.47483	APLP1	ENSG00000105290	19	36358801	36370693	protein_coding	amyloid beta (A4) precursor-like protein 1 [Source:HGNC Symbol;Acc:597]
IGSF3	-0.6811	10.1398	-3.05579	0.00670046	0.110997	-2.4777	IGSF3	ENSG00000143061	1	117117031	117210375	protein_coding	immunoglobulin superfamily, member 3 [Source:HGNC Symbol;Acc:5950]
FUCA1	-0.960331	8.97507	-3.05345	0.00673491	0.111061	-2.48244	FUCA1	ENSG00000179163	1	24171567	24194784	protein_coding	fucosidase, alpha-L- 1, tissue [Source:HGNC Symbol;Acc:4006]
SGOL2	0.957672	7.18355	3.05343	0.00673525	0.111061	-2.48249	SGOL2	ENSG00000163535	2	201374731	201448505	protein_coding	shugoshin-like 2 (S. pombe) [Source:HGNC Symbol;Acc:30812]
U2AF1	0.912874	9.86377	3.05144	0.0067647	0.111061	-2.48652	U2AF1	ENSG00000160201	21	44513066	44527697	protein_coding	U2 small nuclear RNA auxiliary factor 1 [Source:HGNC Symbol;Acc:12453]
TRMT1	0.500018	10.0105	3.05125	0.00676761	0.111061	-2.48692	TRMT1	ENSG00000104907	19	13215716	13228381	protein_coding	tRNA methyltransferase 1 homolog (S. cerevisiae) [Source:HGNC Symbol;Acc:25980]
DIAPH3	0.854579	6.48645	3.05092	0.00677246	0.111061	-2.48758	DIAPH3	ENSG00000139734	13	60239717	60738121	protein_coding	diaphanous-related formin 3 [Source:HGNC Symbol;Acc:15480]
CHTF18	0.699577	9.1454	3.05043	0.00677969	0.111061	-2.48856	CHTF18	ENSG00000127586	16	838046	850737	protein_coding	CTF18, chromosome transmission fidelity factor 18 homolog (S. cerevisiae) [Source:HGNC Symbol;Acc:18435]
TTK	0.930882	9.11038	3.04906	0.00680012	0.11119	-2.49134	TTK	ENSG00000112742	6	80713604	80752244	protein_coding	TTK protein kinase [Source:HGNC Symbol;Acc:12401]
HSD17B14	-0.864736	6.37374	-3.18048	0.00942732	0.128072	-2.49868	HSD17B14	ENSG00000087076	19	49316274	49339935	protein_coding	hydroxysteroid (17-beta) dehydrogenase 14 [Source:HGNC Symbol;Acc:23238]
BRWD1	0.699276	7.3026	3.04269	0.00689583	0.112161	-2.50425	BRWD1	ENSG00000185658	21	40556102	40693485	protein_coding	bromodomain and WD repeat domain containing 1 [Source:HGNC Symbol;Acc:12760]
DOCK11	-0.62894	11.2172	-3.04258	0.00689752	0.112161	-2.50448	DOCK11	ENSG00000147251	X	117629861	117820126	protein_coding	dedicator of cytokinesis 11 [Source:HGNC Symbol;Acc:23483]
NOL7	0.803492	8.64456	3.0394	0.00694581	0.112533	-2.51092	NOL7	ENSG00000225921	6	13615559	13632971	protein_coding	nucleolar protein 7, 27kDa [Source:HGNC Symbol;Acc:21040]
ZMYND8	0.456007	11.5323	3.03869	0.0069567	0.112533	-2.51237	ZMYND8	ENSG00000101040	20	45837859	45985567	protein_coding	zinc finger, MYND-type containing 8 [Source:HGNC Symbol;Acc:9397]
CGNL1	1.68339	9.35872	3.03857	0.00695857	0.112533	-2.51262	CGNL1	ENSG00000128849	15	57668165	57842925	protein_coding	cingulin-like 1 [Source:HGNC Symbol;Acc:25931]
CDCA7L	1.39584	9.04707	3.16459	0.00968975	0.130267	-2.5241	CDCA7L	ENSG00000164649	7	21940518	21985702	protein_coding	cell division cycle associated 7-like [Source:HGNC Symbol;Acc:30777]
DDX42	0.374944	11.621	3.03102	0.00707466	0.11415	-2.52789	DDX42	ENSG00000198231	17	61850963	61896677	protein_coding	DEAD (Asp-Glu-Ala-Asp) box helicase 42 [Source:HGNC Symbol;Acc:18676]
HIC2	0.659544	8.11387	3.0304	0.00708434	0.11415	-2.52916	HIC2	ENSG00000169635	22	21771693	21805752	protein_coding	hypermethylated in cancer 2 [Source:HGNC Symbol;Acc:18595]
DENND1B	-1.03931	4.92966	-3.16075	0.00975414	0.130433	-2.53022	DENND1B	ENSG00000213047	1	197473878	197744826	protein_coding	DENN/MADD domain containing 1B [Source:HGNC Symbol;Acc:28404]
TGM2	1.09044	7.06163	3.02954	0.00709775	0.114158	-2.5309	TGM2	ENSG00000198959	20	36756863	36794980	protein_coding	transglutaminase 2 [Source:HGNC Symbol;Acc:11778]
ZNF593	0.541069	8.31958	3.02828	0.00711725	0.114264	-2.53344	ZNF593	ENSG00000142684	1	26496362	26498551	protein_coding	zinc finger protein 593 [Source:HGNC Symbol;Acc:30943]
FBXO41	-0.958214	6.60615	-3.15792	0.00980198	0.130433	-2.53475	FBXO41	ENSG00000163013	2	73481810	73511559	protein_coding	F-box protein 41 [Source:HGNC Symbol;Acc:29409]
DNMT1	0.610793	10.9789	3.0264	0.00714672	0.114369	-2.53725	DNMT1	ENSG00000130816	19	10244021	10341962	protein_coding	DNA (cytosine-5-)-methyltransferase 1 [Source:HGNC Symbol;Acc:2976]
AKT3	-0.791507	10.6323	-3.01562	0.00731752	0.116693	-2.55905	AKT3	ENSG00000117020	1	243651535	244014381	protein_coding	v-akt murine thymoma viral oncogene homolog 3 [Source:HGNC Symbol;Acc:393]
ICA1L	-0.686235	8.14081	-3.01515	0.00732511	0.116693	-2.56	ICA1L	ENSG00000163596	2	203640690	203736708	protein_coding	islet cell autoantigen 1,69kDa-like [Source:HGNC Symbol;Acc:14442]
CAB39L	0.613626	8.6867	3.01418	0.00734071	0.116693	-2.56197	CAB39L	ENSG00000102547	13	49882786	50018262	protein_coding	calcium binding protein 39-like [Source:HGNC Symbol;Acc:20290]
NBN	0.507935	10.6487	3.01374	0.00734771	0.116693	-2.56285	NBN	ENSG00000104320	8	90945564	91015456	protein_coding	nibrin [Source:HGNC Symbol;Acc:7652]
OCLN	2.46206	9.01322	3.13233	0.0102455	0.133872	-2.5757	OCLN	ENSG00000197822	5	68788119	68853931	protein_coding	occludin [Source:HGNC Symbol;Acc:8104]
RBP1	-0.865074	10.2318	-3.00664	0.00746278	0.118073	-2.57718	RBP1	ENSG00000114115	3	139236276	139258671	protein_coding	retinol binding protein 1, cellular [Source:HGNC Symbol;Acc:9919]
PTCH1	1.16672	6.69283	3.12793	0.0103236	0.134694	-2.58273	PTCH1	ENSG00000185920	9	98205262	98279339	protein_coding	patched 1 [Source:HGNC Symbol;Acc:9585]
DENND4B	-2.70684	4.08235	-3.04714	0.00798609	0.121949	-2.58402	DENND4B	ENSG00000198837	1	153901977	153919172	protein_coding	DENN/MADD domain containing 4B [Source:HGNC Symbol;Acc:29044]
RGPD5	0.749169	9.31493	3.00312	0.00752065	0.118588	-2.58431	RGPD5	ENSG00000015568	2	110550335	110615272	protein_coding	RANBP2-like and GRIP domain containing 5 [Source:HGNC Symbol;Acc:32418]
UBA1	-0.645979	13.3104	-3.00182	0.00754193	0.118712	-2.58691	UBA1	ENSG00000130985	X	47050260	47074527	protein_coding	ubiquitin-like modifier activating enzyme 1 [Source:HGNC Symbol;Acc:12469]
NCAPH	0.837549	10.9238	2.99766	0.00761094	0.119585	-2.59531	NCAPH	ENSG00000121152	2	97001525	97039583	protein_coding	non-SMC condensin I complex, subunit H [Source:HGNC Symbol;Acc:1112]
ABLIM2	-0.931546	6.06588	-3.11777	0.0105069	0.135173	-2.59901	ABLIM2	ENSG00000163995	4	7967039	8160559	protein_coding	actin binding LIM protein family, member 2 [Source:HGNC Symbol;Acc:19195]
WDR55	0.873388	8.71962	2.99456	0.00766276	0.12012	-2.60157	WDR55	ENSG00000120314	5	140044261	140053709	protein_coding	WD repeat domain 55 [Source:HGNC Symbol;Acc:25971]
PPP2R1B	0.584841	8.93761	2.99357	0.00767931	0.12012	-2.60356	PPP2R1B	ENSG00000137713	11	111597632	111637151	protein_coding	protein phosphatase 2, regulatory subunit A, beta [Source:HGNC Symbol;Acc:9303]
SUPT16H	0.391063	12.3527	2.99319	0.00768574	0.12012	-2.60433	SUPT16H	ENSG00000092201	14	21819631	21852425	protein_coding	suppressor of Ty 16 homolog (S. cerevisiae) [Source:HGNC Symbol;Acc:11465]
GRK5	-1.11982	7.64401	-3.11336	0.0105874	0.13593	-2.60607	GRK5	ENSG00000198873	10	120967101	121215131	protein_coding	G protein-coupled receptor kinase 5 [Source:HGNC Symbol;Acc:4544]
FBLL1	-0.749965	10.0843	-2.98902	0.00775611	0.120609	-2.61273	FBLL1	ENSG00000188573	5	167956121	167957639	protein_coding	fibrillarin-like 1 [Source:HGNC Symbol;Acc:35458]
CLPB	-0.492572	10.1471	-2.98729	0.00778562	0.120609	-2.61623	CLPB	ENSG00000162129	11	72003469	72145692	protein_coding	ClpB caseinolytic peptidase B homolog (E. coli) [Source:HGNC Symbol;Acc:30664]
DIP2B	-0.37684	11.4739	-2.98615	0.007805	0.120609	-2.61852	DIP2B	ENSG00000066084	12	50898768	51142450	protein_coding	DIP2 disco-interacting protein 2 homolog B (Drosophila) [Source:HGNC Symbol;Acc:29284]
KLHL42	-0.670724	7.79395	-2.98576	0.00781172	0.120609	-2.61932	KLHL42	ENSG00000087448	12	27932953	27955973	protein_coding	kelch-like family member 42 [Source:HGNC Symbol;Acc:29252]
ARL4C	0.727889	7.38821	3.10465	0.0107481	0.137197	-2.62	ARL4C	ENSG00000188042	2	235401685	235405697	protein_coding	ADP-ribosylation factor-like 4C [Source:HGNC Symbol;Acc:698]
MTHFD2L	-0.711202	7.08341	-2.98491	0.00782609	0.120609	-2.62101	MTHFD2L	ENSG00000163738	4	74979891	75168816	protein_coding	methylenetetrahydrofolate dehydrogenase (NADP+ dependent) 2-like [Source:HGNC Symbol;Acc:31865]
NMU	1.15612	5.08382	3.10288	0.0107811	0.137223	-2.62284	NMU	ENSG00000109255	4	56461396	56502865	protein_coding	neuromedin U [Source:HGNC Symbol;Acc:7859]
MGA	0.506712	11.226	2.98245	0.00786836	0.121042	-2.62597	MGA	ENSG00000174197	15	41913422	42062141	protein_coding	MGA, MAX dimerization protein [Source:HGNC Symbol;Acc:14010]
KNSTRN	0.837069	7.94511	2.98168	0.00788154	0.121042	-2.62752	KNSTRN	ENSG00000128944	15	40674922	40686447	protein_coding	kinetochore-localized astrin/SPAG5 binding protein [Source:HGNC Symbol;Acc:30767]
ARHGAP27	0.630901	8.26605	3.09766	0.010879	0.137327	-2.6312	ARHGAP27	ENSG00000159314	17	43471275	43511787	protein_coding	Rho GTPase activating protein 27 [Source:HGNC Symbol;Acc:31813]
NOL11	0.496382	10.7729	2.97945	0.00792006	0.121423	-2.63201	NOL11	ENSG00000130935	17	65713949	65740647	protein_coding	nucleolar protein 11 [Source:HGNC Symbol;Acc:24557]
WDR70	0.427244	10.3823	2.97765	0.00795141	0.121692	-2.63565	WDR70	ENSG00000082068	5	37379314	37753537	protein_coding	WD repeat domain 70 [Source:HGNC Symbol;Acc:25495]
CYP51A1	-0.87716	10.3026	-2.9751	0.00799572	0.121949	-2.64077	CYP51A1	ENSG00000001630	7	91741465	91772266	protein_coding	cytochrome P450, family 51, subfamily A, polypeptide 1 [Source:HGNC Symbol;Acc:2649]
GFPT2	1.85408	8.81316	3.089	0.0110434	0.137907	-2.64507	GFPT2	ENSG00000131459	5	179727690	179780387	protein_coding	glutamine-fructose-6-phosphate transaminase 2 [Source:HGNC Symbol;Acc:4242]
ZBTB16	1.10578	9.68605	3.08724	0.0110771	0.138012	-2.64789	ZBTB16	ENSG00000109906	11	113930315	114121398	protein_coding	zinc finger and BTB domain containing 16 [Source:HGNC Symbol;Acc:12930]
ELAVL3	-0.827187	9.69376	-2.97114	0.00806523	0.122797	-2.64874	ELAVL3	ENSG00000196361	19	11562141	11591861	protein_coding	ELAV like neuron-specific RNA binding protein 3 [Source:HGNC Symbol;Acc:3314]
NLGN3	-0.556916	9.45529	-2.96993	0.00808651	0.122909	-2.65117	NLGN3	ENSG00000196338	X	70364681	70391051	protein_coding	neuroligin 3 [Source:HGNC Symbol;Acc:14289]
DNAJB9	0.602928	8.33773	3.08302	0.0111584	0.138204	-2.65465	DNAJB9	ENSG00000128590	7	108210012	108215294	protein_coding	DnaJ (Hsp40) homolog, subfamily B, member 9 [Source:HGNC Symbol;Acc:6968]
SPINT2	1.50597	6.50372	3.0808	0.0112013	0.138204	-2.65819	SPINT2	ENSG00000167642	19	38734675	38783254	protein_coding	serine peptidase inhibitor, Kunitz type, 2 [Source:HGNC Symbol;Acc:11247]
GLTSCR2	0.648403	8.57966	2.96596	0.00815703	0.123769	-2.65917	GLTSCR2	ENSG00000105373	19	48248779	48260315	protein_coding	glioma tumor suppressor candidate region gene 2 [Source:HGNC Symbol;Acc:4333]
RRS1	0.659174	9.61771	2.96396	0.00819264	0.12392	-2.66318	RRS1	ENSG00000179041	8	67341263	67342966	protein_coding	RRS1 ribosome biogenesis regulator homolog (S. cerevisiae) [Source:HGNC Symbol;Acc:17083]
AASS	0.873183	10.8131	2.96242	0.00822025	0.12392	-2.66628	AASS	ENSG00000008311	7	121715701	121784334	protein_coding	aminoadipate-semialdehyde synthase [Source:HGNC Symbol;Acc:17366]
KCNK10	-1.03818	7.47466	-2.96226	0.00822306	0.12392	-2.66659	KCNK10	ENSG00000100433	14	88649113	88793251	protein_coding	potassium channel, subfamily K, member 10 [Source:HGNC Symbol;Acc:6273]
CTNND2	-0.863101	10.079	-2.96057	0.00825347	0.123948	-2.66999	CTNND2	ENSG00000169862	5	10971952	11904155	protein_coding	catenin (cadherin-associated protein), delta 2 [Source:HGNC Symbol;Acc:2516]
KIF22	0.737401	10.5303	2.95937	0.00827512	0.123948	-2.6724	KIF22	ENSG00000079616	16	29802040	29816706	protein_coding	kinesin family member 22 [Source:HGNC Symbol;Acc:6391]
SLC25A12	-0.546133	11.2119	-2.95875	0.00828627	0.123948	-2.67365	SLC25A12	ENSG00000115840	2	172640880	172864766	protein_coding	solute carrier family 25 (aspartate/glutamate carrier), member 12 [Source:HGNC Symbol;Acc:10982]
INPP4A	-0.678958	8.30505	-2.95848	0.00829115	0.123948	-2.67419	INPP4A	ENSG00000040933	2	99061317	99210853	protein_coding	inositol polyphosphate-4-phosphatase, type I, 107kDa [Source:HGNC Symbol;Acc:6074]
PGBD5	-1.00326	6.79192	-2.95827	0.00829498	0.123948	-2.67461	PGBD5	ENSG00000177614	1	230457392	230561475	protein_coding	piggyBac transposable element derived 5 [Source:HGNC Symbol;Acc:19405]
ADCY2	-1.18548	6.15092	-2.9545	0.00836351	0.124761	-2.68219	ADCY2	ENSG00000078295	5	7396321	7830194	protein_coding	adenylate cyclase 2 (brain) [Source:HGNC Symbol;Acc:233]
ALDH5A1	-0.762913	11.209	-2.95356	0.00838073	0.124767	-2.68408	ALDH5A1	ENSG00000112294	6	24495080	24537435	protein_coding	aldehyde dehydrogenase 5 family, member A1 [Source:HGNC Symbol;Acc:408]
PPP1R21	-0.525685	11.1429	-2.95294	0.00839209	0.124767	-2.68533	PPP1R21	ENSG00000162869	2	48667737	48742525	protein_coding	protein phosphatase 1, regulatory subunit 21 [Source:HGNC Symbol;Acc:30595]
SDR39U1	-0.680352	7.08037	-2.9498	0.0084497	0.125267	-2.69163	SDR39U1	ENSG00000100445	14	24908972	24912111	protein_coding	short chain dehydrogenase/reductase family 39U, member 1 [Source:HGNC Symbol;Acc:20275]
TMPO	0.580293	11.8383	2.94956	0.00845405	0.125267	-2.6921	TMPO	ENSG00000120802	12	98909290	98944157	protein_coding	thymopoietin [Source:HGNC Symbol;Acc:11875]
NR6A1	1.49328	5.79211	2.94722	0.00849736	0.125652	-2.6968	NR6A1	ENSG00000148200	9	127279554	127533589	protein_coding	nuclear receptor subfamily 6, group A, member 1 [Source:HGNC Symbol;Acc:7985]
PLCG2	1.54628	7.00562	3.05614	0.0116904	0.142342	-2.6977	PLCG2	ENSG00000197943	16	81772702	81991899	protein_coding	phospholipase C, gamma 2 (phosphatidylinositol-specific) [Source:HGNC Symbol;Acc:9066]
MVB12B	-0.709049	9.08422	-2.94477	0.00854294	0.125932	-2.70172	MVB12B	ENSG00000196814	9	129089128	129269320	protein_coding	multivesicular body subunit 12B [Source:HGNC Symbol;Acc:23368]
DHRS2	1.86004	6.13083	3.05198	0.0117751	0.143081	-2.70438	DHRS2	ENSG00000100867	14	24099324	24114848	protein_coding	dehydrogenase/reductase (SDR family) member 2 [Source:HGNC Symbol;Acc:18349]
WIBG	0.680773	9.57611	2.94331	0.0085701	0.125932	-2.70465	WIBG	ENSG00000170473	12	56295197	56326402	protein_coding	within bgcn homolog (Drosophila) [Source:HGNC Symbol;Acc:30258]
UBASH3B	-0.800851	8.16205	-2.94179	0.0085985	0.12614	-2.70769	UBASH3B	ENSG00000154127	11	122526383	122685181	protein_coding	ubiquitin associated and SH3 domain containing B [Source:HGNC Symbol;Acc:29884]
FAM127C	-1.56357	8.28779	-3.04889	0.0118382	0.143257	-2.70931	FAM127C	ENSG00000212747	X	134154543	134156559	protein_coding	family with sequence similarity 127, member C [Source:HGNC Symbol;Acc:33156]
KIF5C	-0.774827	12.3784	-2.93963	0.00863919	0.126527	-2.71203	KIF5C	ENSG00000168280	2	149632819	149883273	protein_coding	kinesin family member 5C [Source:HGNC Symbol;Acc:6325]
SNX30	-0.516219	10.674	-2.93854	0.00865963	0.12659	-2.71421	SNX30	ENSG00000148158	9	115513118	115643951	protein_coding	sorting nexin family member 30 [Source:HGNC Symbol;Acc:23685]
ZNF483	1.08563	7.50153	3.04529	0.0119125	0.143959	-2.71509	ZNF483	ENSG00000173258	9	114287439	114340124	protein_coding	zinc finger protein 483 [Source:HGNC Symbol;Acc:23384]
TUBB4A	-1.43703	8.36912	-2.93715	0.00868597	0.12659	-2.717	TUBB4A	ENSG00000104833	19	6494330	6502859	protein_coding	tubulin, beta 4A class IVa [Source:HGNC Symbol;Acc:20774]
SDC3	-1.14284	8.49708	-2.93712	0.00868646	0.12659	-2.71705	SDC3	ENSG00000162512	1	31342314	31381608	protein_coding	syndecan 3 [Source:HGNC Symbol;Acc:10660]
SRRM2	0.517204	12.5369	2.93548	0.0087175	0.126591	-2.72034	SRRM2	ENSG00000167978	16	2802330	2822539	protein_coding	serine/arginine repetitive matrix 2 [Source:HGNC Symbol;Acc:16639]
ITFG1	-0.684259	7.62357	-2.93531	0.00872084	0.126591	-2.72069	ITFG1	ENSG00000129636	16	47188298	47498060	protein_coding	integrin alpha FG-GAP repeat containing 1 [Source:HGNC Symbol;Acc:30697]
FHIT	-1.28391	8.29282	-3.04158	0.0119892	0.144295	-2.72103	FHIT	ENSG00000262683	HG1091_PATCH	59735036	61237194	protein_coding	fragile histidine triad [Source:HGNC Symbol;Acc:3701]
EFR3B	-0.599572	8.83579	-2.93483	0.00872993	0.126591	-2.72165	EFR3B	ENSG00000084710	2	25264999	25378243	protein_coding	EFR3 homolog B (S. cerevisiae) [Source:HGNC Symbol;Acc:29155]
GPATCH4	1.11826	6.20221	2.93357	0.00875396	0.126591	-2.72417	GPATCH4	ENSG00000160818	1	156564279	156571288	protein_coding	G patch domain containing 4 [Source:HGNC Symbol;Acc:25982]
RENBP	-1.01563	8.93499	-2.93336	0.00875802	0.126591	-2.7246	RENBP	ENSG00000102032	X	153200716	153210232	protein_coding	renin binding protein [Source:HGNC Symbol;Acc:9959]
RALGAPA1	-0.49448	10.7139	-2.93181	0.00878748	0.126627	-2.72769	RALGAPA1	ENSG00000174373	14	36007558	36278510	protein_coding	Ral GTPase activating protein, alpha subunit 1 (catalytic) [Source:HGNC Symbol;Acc:17770]
SVIL	-0.469925	11.995	-2.93104	0.00880223	0.126627	-2.72923	SVIL	ENSG00000197321	10	29746267	30025710	protein_coding	supervillin [Source:HGNC Symbol;Acc:11480]
HID1	-0.787506	8.66973	-2.9291	0.00883948	0.126627	-2.73312	HID1	ENSG00000167861	17	72946838	72969261	protein_coding	HID1 domain containing [Source:HGNC Symbol;Acc:15736]
GPR137B	-0.736585	7.46056	-3.03391	0.0121498	0.145388	-2.73332	GPR137B	ENSG00000077585	1	236305832	236385165	protein_coding	G protein-coupled receptor 137B [Source:HGNC Symbol;Acc:11862]
UBN1	-1.32638	5.93659	-2.92876	0.00884612	0.126627	-2.73381	UBN1	ENSG00000118900	16	4896666	4932361	protein_coding	ubinuclein 1 [Source:HGNC Symbol;Acc:12506]
DMTN	-1.68707	4.16163	-3.03154	0.0122	0.145447	-2.73713	DMTN	ENSG00000158856	8	21906506	21940038	protein_coding	dematin actin binding protein [Source:HGNC Symbol;Acc:3382]
SMPD3	-0.930598	7.27719	-2.92695	0.0088811	0.126627	-2.73744	SMPD3	ENSG00000103056	16	68392231	68482591	protein_coding	sphingomyelin phosphodiesterase 3, neutral membrane (neutral sphingomyelinase II) [Source:HGNC Symbol;Acc:14240]
CPZ	1.53577	6.48935	3.0288	0.012258	0.145745	-2.74151	CPZ	ENSG00000109625	4	8594387	8621488	protein_coding	carboxypeptidase Z [Source:HGNC Symbol;Acc:2333]
EHMT2	0.367927	10.4784	2.92409	0.00893649	0.126627	-2.74315	EHMT2	ENSG00000224143	HSCHR6_MHC_SSTO	31839421	31849264	protein_coding	euchromatic histone-lysine N-methyltransferase 2 [Source:HGNC Symbol;Acc:14129]
ETFDH	-0.806379	7.04265	-2.9239	0.0089402	0.126627	-2.74353	ETFDH	ENSG00000171503	4	159593277	159630775	protein_coding	electron-transferring-flavoprotein dehydrogenase [Source:HGNC Symbol;Acc:3483]
GTPBP10	0.675253	10.429	2.92385	0.00894111	0.126627	-2.74363	GTPBP10	ENSG00000105793	7	89964537	90020769	protein_coding	GTP-binding protein 10 (putative) [Source:HGNC Symbol;Acc:25106]
MCM5	0.597213	10.9912	2.92299	0.00895784	0.126627	-2.74535	MCM5	ENSG00000100297	22	35796056	35821423	protein_coding	minichromosome maintenance complex component 5 [Source:HGNC Symbol;Acc:6948]
RAVER1	0.868116	8.52507	2.92236	0.00897019	0.126627	-2.74661	RAVER1	ENSG00000161847	19	10426888	10444316	protein_coding	ribonucleoprotein, PTB-binding 1 [Source:HGNC Symbol;Acc:30296]
ALAD	-0.634593	9.17951	-2.9215	0.00898693	0.126627	-2.74833	ALAD	ENSG00000148218	9	116148597	116163613	protein_coding	aminolevulinate dehydratase [Source:HGNC Symbol;Acc:395]
FAM63A	-0.559029	7.32911	-2.92042	0.00900824	0.126627	-2.75051	FAM63A	ENSG00000143409	1	150969025	150980851	protein_coding	family with sequence similarity 63, member A [Source:HGNC Symbol;Acc:25648]
SNX4	-0.469337	10.2186	-2.9201	0.00901442	0.126627	-2.75114	SNX4	ENSG00000114520	3	125165495	125239041	protein_coding	sorting nexin 4 [Source:HGNC Symbol;Acc:11175]
HIRA	-0.5595	7.97861	-2.91943	0.00902753	0.126627	-2.75247	HIRA	ENSG00000100084	22	19318221	19435224	protein_coding	histone cell cycle regulator [Source:HGNC Symbol;Acc:4916]
RIMS2	-0.723063	8.2507	-2.91918	0.00903259	0.126627	-2.75299	RIMS2	ENSG00000176406	8	104512976	105268322	protein_coding	regulating synaptic membrane exocytosis 2 [Source:HGNC Symbol;Acc:17283]
GALNT7	0.71739	9.54993	2.91898	0.00903633	0.126627	-2.75337	GALNT7	ENSG00000109586	4	174089904	174245118	protein_coding	UDP-N-acetyl-alpha-D-galactosamine:polypeptide N-acetylgalactosaminyltransferase 7 (GalNAc-T7) [Source:HGNC Symbol;Acc:4129]
MAPK3	-0.50783	10.2555	-2.91859	0.00904401	0.126627	-2.75415	MAPK3	ENSG00000102882	16	30125426	30134827	protein_coding	mitogen-activated protein kinase 3 [Source:HGNC Symbol;Acc:6877]
HEATR2	0.42852	9.97056	2.91845	0.00904682	0.126627	-2.75443	HEATR2	ENSG00000164818	7	766338	829190	protein_coding	HEAT repeat containing 2 [Source:HGNC Symbol;Acc:26013]
COL3A1	0.619279	9.086	2.9155	0.00910508	0.126872	-2.76034	COL3A1	ENSG00000168542	2	189839046	189877472	protein_coding	collagen, type III, alpha 1 [Source:HGNC Symbol;Acc:2201]
IRX2	1.14011	6.37499	3.01568	0.0125403	0.146127	-2.76255	IRX2	ENSG00000170561	5	2745959	2752969	protein_coding	iroquois homeobox 2 [Source:HGNC Symbol;Acc:14359]
CLIC4	0.467463	10.4521	2.91433	0.00912834	0.126872	-2.76268	CLIC4	ENSG00000169504	1	25071848	25170815	protein_coding	chloride intracellular channel 4 [Source:HGNC Symbol;Acc:13518]
UBAP2	0.559431	9.28326	2.91311	0.00915258	0.126872	-2.76512	UBAP2	ENSG00000137073	9	33921691	34048947	protein_coding	ubiquitin associated protein 2 [Source:HGNC Symbol;Acc:14185]
PSD2	-0.902719	8.96864	-2.91257	0.0091633	0.126872	-2.76619	PSD2	ENSG00000146005	5	139175406	139224051	protein_coding	pleckstrin and Sec7 domain containing 2 [Source:HGNC Symbol;Acc:19092]
KCTD16	-0.858578	8.38415	-2.91231	0.00916855	0.126872	-2.76672	KCTD16	ENSG00000183775	5	143550396	143865249	protein_coding	potassium channel tetramerization domain containing 16 [Source:HGNC Symbol;Acc:29244]
LY6H	-2.0184	6.8484	-3.01304	0.0125978	0.146247	-2.76677	LY6H	ENSG00000176956	8	144239331	144242128	protein_coding	lymphocyte antigen 6 complex, locus H [Source:HGNC Symbol;Acc:6728]
SIRT2	-0.613134	8.1276	-2.91158	0.00918308	0.126872	-2.76818	SIRT2	ENSG00000068903	19	39369197	39390502	protein_coding	sirtuin 2 [Source:HGNC Symbol;Acc:10886]
GRIP1	-0.467381	10.2707	-2.91077	0.00919926	0.126872	-2.76979	GRIP1	ENSG00000155974	12	66741211	67197966	protein_coding	glutamate receptor interacting protein 1 [Source:HGNC Symbol;Acc:18708]
FAS	-0.902712	7.89118	-2.91028	0.00920897	0.126872	-2.77076	FAS	ENSG00000026103	10	90750414	90775542	protein_coding	Fas cell surface death receptor [Source:HGNC Symbol;Acc:11920]
TRIM11	-0.606166	8.67134	-2.90974	0.0092199	0.126872	-2.77185	TRIM11	ENSG00000154370	1	228581374	228594541	protein_coding	tripartite motif containing 11 [Source:HGNC Symbol;Acc:16281]
IGDCC4	-0.653124	8.93431	-2.90957	0.00922319	0.126872	-2.77218	IGDCC4	ENSG00000103742	15	65673802	65715410	protein_coding	immunoglobulin superfamily, DCC subclass, member 4 [Source:HGNC Symbol;Acc:13770]
ACYP2	-0.571787	8.38683	-2.90891	0.00923645	0.126872	-2.7735	ACYP2	ENSG00000170634	2	54197975	54532437	protein_coding	acylphosphatase 2, muscle type [Source:HGNC Symbol;Acc:180]
TMEM30A	-0.54397	9.90903	-2.90397	0.00933629	0.127873	-2.78338	TMEM30A	ENSG00000112697	6	75962640	75994684	protein_coding	transmembrane protein 30A [Source:HGNC Symbol;Acc:16667]
TPPP	-1.5018	6.13344	-2.90387	0.00933819	0.127873	-2.78357	TPPP	ENSG00000171368	5	660883	693510	protein_coding	tubulin polymerization promoting protein [Source:HGNC Symbol;Acc:24164]
HIVEP2	-0.94248	6.75519	-2.90282	0.00935957	0.127967	-2.78567	HIVEP2	ENSG00000010818	6	143072604	143266338	protein_coding	human immunodeficiency virus type I enhancer binding protein 2 [Source:HGNC Symbol;Acc:4921]
ATAD3B	0.413891	10.5747	2.90183	0.00937987	0.128047	-2.78766	ATAD3B	ENSG00000160072	1	1407143	1433228	protein_coding	ATPase family, AAA domain containing 3B [Source:HGNC Symbol;Acc:24007]
RAB4A	-0.750349	10.0056	-2.89971	0.00942307	0.128072	-2.79188	RAB4A	ENSG00000168118	1	229406822	229441641	protein_coding	RAB4A, member RAS oncogene family [Source:HGNC Symbol;Acc:9781]
FMNL2	-0.417548	11.0987	-2.89923	0.00943301	0.128072	-2.79285	FMNL2	ENSG00000157827	2	153191751	153506348	protein_coding	formin-like 2 [Source:HGNC Symbol;Acc:18267]
UTRN	0.42832	13.1543	2.8989	0.00943959	0.128072	-2.79349	UTRN	ENSG00000152818	6	144606837	145174170	protein_coding	utrophin [Source:HGNC Symbol;Acc:12635]
CCDC124	0.66482	9.9787	2.89587	0.00950199	0.128721	-2.79954	CCDC124	ENSG00000007080	19	18043825	18054800	protein_coding	coiled-coil domain containing 124 [Source:HGNC Symbol;Acc:25171]
H6PD	-0.451414	10.2284	-2.89373	0.00954625	0.129123	-2.80381	H6PD	ENSG00000049239	1	9294834	9331396	protein_coding	hexose-6-phosphate dehydrogenase (glucose 1-dehydrogenase) [Source:HGNC Symbol;Acc:4795]
LRRTM2	-0.901823	7.34531	-2.9868	0.013185	0.149915	-2.80883	LRRTM2	ENSG00000146006	5	138204612	138211057	protein_coding	leucine rich repeat transmembrane neuronal 2 [Source:HGNC Symbol;Acc:19409]
DOCK3	-0.697598	9.09016	-2.88923	0.00964	0.130192	-2.81278	DOCK3	ENSG00000260587	HG186_PATCH	50712672	51421329	protein_coding	dedicator of cytokinesis 3 [Source:HGNC Symbol;Acc:2989]
EHMT1	0.467937	11.5308	2.8878	0.00966998	0.130267	-2.81563	EHMT1	ENSG00000181090	9	140513444	140764468	protein_coding	euchromatic histone-lysine N-methyltransferase 1 [Source:HGNC Symbol;Acc:24650]
SLC16A2	-0.904079	6.63443	-2.88735	0.00967952	0.130267	-2.81654	SLC16A2	ENSG00000147100	X	73641085	73753752	protein_coding	solute carrier family 16, member 2 (thyroid hormone transporter) [Source:HGNC Symbol;Acc:10923]
SLC35A2	-0.592193	8.68836	-2.98038	0.0133328	0.150436	-2.81912	SLC35A2	ENSG00000102100	X	48760459	48769235	protein_coding	solute carrier family 35 (UDP-galactose transporter), member A2 [Source:HGNC Symbol;Acc:11022]
RFC4	0.628609	10.923	2.88457	0.00973798	0.130433	-2.82206	RFC4	ENSG00000163918	3	186507669	186524847	protein_coding	replication factor C (activator 1) 4, 37kDa [Source:HGNC Symbol;Acc:9972]
ANKRD13A	-0.461348	9.586	-2.88403	0.0097494	0.130433	-2.82314	ANKRD13A	ENSG00000076513	12	110436991	110477568	protein_coding	ankyrin repeat domain 13A [Source:HGNC Symbol;Acc:21268]
FER	0.466215	9.54805	2.88238	0.00978435	0.130433	-2.82643	FER	ENSG00000151422	5	108083523	108532542	protein_coding	fer (fps/fes related) tyrosine kinase [Source:HGNC Symbol;Acc:3655]
CLCN6	-0.790015	7.32268	-2.88216	0.00978897	0.130433	-2.82686	CLCN6	ENSG00000011021	1	11866207	11903201	protein_coding	chloride channel, voltage-sensitive 6 [Source:HGNC Symbol;Acc:2024]
KIF3A	-0.437181	10.1975	-2.88139	0.00980532	0.130433	-2.82839	KIF3A	ENSG00000131437	5	132028320	132073330	protein_coding	kinesin family member 3A [Source:HGNC Symbol;Acc:6319]
MYO1C	0.739001	9.33881	2.88049	0.0098246	0.130493	-2.83019	MYO1C	ENSG00000197879	17	1367392	1396106	protein_coding	myosin IC [Source:HGNC Symbol;Acc:7597]
DTL	0.772781	7.64993	2.87822	0.00987315	0.130558	-2.83472	DTL	ENSG00000143476	1	212208919	212280742	protein_coding	denticleless E3 ubiquitin protein ligase homolog (Drosophila) [Source:HGNC Symbol;Acc:30288]
KDM5C	-0.572962	10.7572	-2.87819	0.00987368	0.130558	-2.83477	KDM5C	ENSG00000126012	X	53220503	53254604	protein_coding	lysine (K)-specific demethylase 5C [Source:HGNC Symbol;Acc:11114]
CD200	-1.78167	7.62229	-2.87819	0.00987375	0.130558	-2.83477	CD200	ENSG00000091972	3	112051194	112081659	protein_coding	CD200 molecule [Source:HGNC Symbol;Acc:7203]
CAMK2A	-0.755382	8.31946	-2.96953	0.0135865	0.151757	-2.83652	CAMK2A	ENSG00000070808	5	149599054	149669854	protein_coding	calcium/calmodulin-dependent protein kinase II alpha [Source:HGNC Symbol;Acc:1460]
SLC4A10	-0.626877	8.5185	-2.96805	0.0136214	0.151757	-2.83889	SLC4A10	ENSG00000144290	2	162280843	162841792	protein_coding	solute carrier family 4, sodium bicarbonate transporter, member 10 [Source:HGNC Symbol;Acc:13811]
E2F3	0.846397	7.67109	2.87549	0.00993172	0.131128	-2.84015	E2F3	ENSG00000112242	6	20402398	20493941	protein_coding	E2F transcription factor 3 [Source:HGNC Symbol;Acc:3115]
MCF2L	-0.56139	8.10186	-2.87199	0.0100074	0.131931	-2.84711	MCF2L	ENSG00000126217	13	113548692	113754053	protein_coding	MCF.2 cell line derived transforming sequence-like [Source:HGNC Symbol;Acc:14576]
ZNF217	1.39571	9.38041	2.9611	0.013787	0.153215	-2.85003	ZNF217	ENSG00000171940	20	52183604	52226446	protein_coding	zinc finger protein 217 [Source:HGNC Symbol;Acc:13009]
NCAN	0.990997	6.28349	2.86924	0.0100672	0.132522	-2.85258	NCAN	ENSG00000130287	19	19322782	19363042	protein_coding	neurocan [Source:HGNC Symbol;Acc:2465]
LRBA	0.451406	11.7147	2.86644	0.0101285	0.133095	-2.85815	LRBA	ENSG00000198589	4	151185594	151936879	protein_coding	LPS-responsive vesicle trafficking, beach and anchor containing [Source:HGNC Symbol;Acc:1742]
ADAP1	-1.04619	7.94103	-2.86527	0.0101543	0.133095	-2.86048	ADAP1	ENSG00000105963	7	937540	995043	protein_coding	ArfGAP with dual PH domains 1 [Source:HGNC Symbol;Acc:16486]
DST	-0.50388	13.6229	-2.86519	0.0101559	0.133095	-2.86063	DST	ENSG00000151914	6	56322785	56819426	protein_coding	dystonin [Source:HGNC Symbol;Acc:1090]
CHD1L	0.553773	9.78333	2.86277	0.0102094	0.133598	-2.86544	CHD1L	ENSG00000131778	1	146714291	146767443	protein_coding	chromodomain helicase DNA binding protein 1-like [Source:HGNC Symbol;Acc:1916]
LPIN3	-0.841801	5.7139	-2.9459	0.014156	0.15498	-2.8744	LPIN3	ENSG00000132793	20	39969560	39989222	protein_coding	lipin 3 [Source:HGNC Symbol;Acc:14451]
TRIP10	0.801023	9.73033	2.85532	0.0103754	0.134971	-2.88023	TRIP10	ENSG00000125733	19	6737936	6751537	protein_coding	thyroid hormone receptor interactor 10 [Source:HGNC Symbol;Acc:12304]
UBR5	0.395027	11.4009	2.85509	0.0103806	0.134971	-2.8807	UBR5	ENSG00000104517	8	103265240	103425069	protein_coding	ubiquitin protein ligase E3 component n-recognin 5 [Source:HGNC Symbol;Acc:16806]
NTN1	-1.11936	8.61136	-2.85401	0.0104048	0.134971	-2.88283	NTN1	ENSG00000065320	17	8924859	9147317	protein_coding	netrin 1 [Source:HGNC Symbol;Acc:8029]
WDR62	0.759179	7.48204	2.85382	0.0104092	0.134971	-2.88322	WDR62	ENSG00000075702	19	36545783	36596008	protein_coding	WD repeat domain 62 [Source:HGNC Symbol;Acc:24502]
HBE1	1.24661	8.37834	2.93998	0.0143025	0.155812	-2.88389	HBE1	ENSG00000213931	11	5289582	5526847	protein_coding	hemoglobin, epsilon 1 [Source:HGNC Symbol;Acc:4830]
PLEKHA6	-0.835832	9.73282	-2.85329	0.0104211	0.134971	-2.88427	PLEKHA6	ENSG00000143850	1	204187979	204346793	protein_coding	pleckstrin homology domain containing, family A member 6 [Source:HGNC Symbol;Acc:17053]
PPP1R9A	-0.478817	9.5027	-2.85131	0.0104659	0.135173	-2.88819	PPP1R9A	ENSG00000158528	7	94536514	94925727	protein_coding	protein phosphatase 1, regulatory subunit 9A [Source:HGNC Symbol;Acc:14946]
ZMAT2	0.767979	8.76076	2.85118	0.0104688	0.135173	-2.88845	ZMAT2	ENSG00000146007	5	140078265	140086248	protein_coding	zinc finger, matrin-type 2 [Source:HGNC Symbol;Acc:26433]
SCN2A	-1.15225	8.35438	-2.936	0.0144017	0.155999	-2.89027	SCN2A	ENSG00000136531	2	166095912	166248818	protein_coding	sodium channel, voltage-gated, type II, alpha subunit [Source:HGNC Symbol;Acc:10588]
WDR75	0.547039	9.76751	2.8497	0.0105024	0.135173	-2.89138	WDR75	ENSG00000115368	2	190306159	190340291	protein_coding	WD repeat domain 75 [Source:HGNC Symbol;Acc:25725]
CHD1	0.632998	10.9286	2.84923	0.0105131	0.135173	-2.89232	CHD1	ENSG00000153922	5	98190908	98262240	protein_coding	chromodomain helicase DNA binding protein 1 [Source:HGNC Symbol;Acc:1915]
KRT18	2.74737	7.23996	2.93338	0.0144674	0.156204	-2.89447	KRT18	ENSG00000111057	12	53342655	53346685	protein_coding	keratin 18 [Source:HGNC Symbol;Acc:6430]
HECTD4	-0.591008	10.766	-2.84372	0.0106392	0.136398	-2.90325	HECTD4	ENSG00000173064	12	112597992	112819896	protein_coding	HECT domain containing E3 ubiquitin protein ligase 4 [Source:HGNC Symbol;Acc:26611]
TJP2	1.13297	9.40617	2.8425	0.0106672	0.136559	-2.90566	TJP2	ENSG00000119139	9	71736209	71870124	protein_coding	tight junction protein 2 [Source:HGNC Symbol;Acc:11828]
SMARCA2	-0.640919	10.1798	-2.84117	0.010698	0.136755	-2.9083	SMARCA2	ENSG00000080503	9	2015342	2193624	protein_coding	SWI/SNF related, matrix associated, actin dependent regulator of chromatin, subfamily a, member 2 [Source:HGNC Symbol;Acc:11098]
NOMO2	0.708507	11.3829	2.92235	0.0147476	0.157177	-2.91215	NOMO2	ENSG00000185164	16	18511182	18573533	protein_coding	NODAL modulator 2 [Source:HGNC Symbol;Acc:22652]
FBN2	0.928038	8.99921	2.83774	0.0107777	0.137223	-2.9151	FBN2	ENSG00000138829	5	127593601	127994878	protein_coding	fibrillin 2 [Source:HGNC Symbol;Acc:3604]
REXO4	0.54395	9.3826	2.83655	0.0108054	0.137327	-2.91745	REXO4	ENSG00000261493	HG79_PATCH	136281597	136293579	protein_coding	REX4, RNA exonuclease 4 homolog (S. cerevisiae) [Source:HGNC Symbol;Acc:12820]
SH3BP4	-0.354313	10.5569	-2.83505	0.0108405	0.137327	-2.92042	SH3BP4	ENSG00000130147	2	235860617	235964358	protein_coding	SH3-domain binding protein 4 [Source:HGNC Symbol;Acc:10826]
GPHN	-0.559404	11.2763	-2.83316	0.0108849	0.137327	-2.92417	GPHN	ENSG00000171723	14	66974125	67648520	protein_coding	gephyrin [Source:HGNC Symbol;Acc:15465]
PRKACA	-0.615493	10.156	-2.83273	0.010895	0.137327	-2.92501	PRKACA	ENSG00000072062	19	14202500	14228896	protein_coding	protein kinase, cAMP-dependent, catalytic, alpha [Source:HGNC Symbol;Acc:9380]
SGTB	-0.400148	9.96012	-2.83243	0.0109021	0.137327	-2.92561	SGTB	ENSG00000197860	5	64961755	65018862	protein_coding	small glutamine-rich tetratricopeptide repeat (TPR)-containing, beta [Source:HGNC Symbol;Acc:23567]
ACSF2	0.604897	10.3125	2.8321	0.0109098	0.137327	-2.92626	ACSF2	ENSG00000167107	17	48503519	48552206	protein_coding	acyl-CoA synthetase family member 2 [Source:HGNC Symbol;Acc:26101]
YY1	0.8605	9.56298	2.83096	0.0109368	0.137327	-2.92852	YY1	ENSG00000100811	14	100704635	100749129	protein_coding	YY1 transcription factor [Source:HGNC Symbol;Acc:12856]
CPSF4	0.959291	8.42977	2.83074	0.0109419	0.137327	-2.92895	CPSF4	ENSG00000160917	7	99036545	99054994	protein_coding	cleavage and polyadenylation specific factor 4, 30kDa [Source:HGNC Symbol;Acc:2327]
AGPAT3	-0.526662	8.7427	-2.83063	0.0109446	0.137327	-2.92917	AGPAT3	ENSG00000160216	21	45285067	45406417	protein_coding	1-acylglycerol-3-phosphate O-acyltransferase 3 [Source:HGNC Symbol;Acc:326]
KIAA0947	0.583754	8.76308	2.8293	0.010976	0.137526	-2.93179	KIAA0947	ENSG00000164151	5	5420777	5490347	protein_coding	KIAA0947 [Source:HGNC Symbol;Acc:29154]
NHP2L1	0.622757	9.46609	2.82852	0.0109946	0.137564	-2.93334	NHP2L1	ENSG00000100138	22	42069934	42086508	protein_coding	NHP2 non-histone chromosome protein 2-like 1 (S. cerevisiae) [Source:HGNC Symbol;Acc:7819]
CHDH	0.828396	8.10567	2.82606	0.0110531	0.137907	-2.93821	CHDH	ENSG00000016391	3	53846362	53880417	protein_coding	choline dehydrogenase [Source:HGNC Symbol;Acc:24288]
CD3EAP	1.12415	8.43117	2.8224	0.0111408	0.138204	-2.94544	CD3EAP	ENSG00000117877	19	45909467	45914024	protein_coding	CD3e molecule, epsilon associated protein [Source:HGNC Symbol;Acc:24219]
RAPGEF1	-0.50796	9.15565	-2.82124	0.0111688	0.138204	-2.94774	RAPGEF1	ENSG00000107263	9	134452157	134615461	protein_coding	Rap guanine nucleotide exchange factor (GEF) 1 [Source:HGNC Symbol;Acc:4568]
BRMS1	1.17505	4.9835	2.82106	0.0111731	0.138204	-2.94809	BRMS1	ENSG00000174744	11	66104804	66112596	protein_coding	breast cancer metastasis suppressor 1 [Source:HGNC Symbol;Acc:17262]
EFCC1	-0.913504	8.44527	-2.82007	0.0111971	0.138204	-2.95006	EFCC1	ENSG00000114654	3	128720472	128759585	protein_coding	EF-hand and coiled-coil domain containing 1 [Source:HGNC Symbol;Acc:25692]
STX3	0.991967	8.26827	2.81977	0.0112042	0.138204	-2.95063	STX3	ENSG00000166900	11	59480929	59573354	protein_coding	syntaxin 3 [Source:HGNC Symbol;Acc:11438]
P4HA1	-0.680024	11.9487	-2.81922	0.0112176	0.138204	-2.95173	P4HA1	ENSG00000122884	10	74766975	74856732	protein_coding	prolyl 4-hydroxylase, alpha polypeptide I [Source:HGNC Symbol;Acc:8546]
SCARB2	-0.672681	11.2706	-2.8178	0.0112521	0.1384	-2.95454	SCARB2	ENSG00000138760	4	77079890	77135046	protein_coding	scavenger receptor class B, member 2 [Source:HGNC Symbol;Acc:1665]
AMER2	-0.974223	6.74463	-2.81728	0.0112648	0.1384	-2.95557	AMER2	ENSG00000165566	13	25735822	25746426	protein_coding	APC membrane recruitment protein 2 [Source:HGNC Symbol;Acc:26360]
TMEM237	0.771336	8.26784	2.89458	0.0154773	0.161024	-2.95666	TMEM237	ENSG00000155755	2	202484907	202508293	protein_coding	transmembrane protein 237 [Source:HGNC Symbol;Acc:14432]
STYX	0.816146	7.75759	2.89125	0.0155672	0.16125	-2.962	STYX	ENSG00000198252	14	53196898	53241716	protein_coding	serine/threonine/tyrosine interacting protein [Source:HGNC Symbol;Acc:11447]
NUFIP1	0.910471	7.41279	2.80934	0.0114593	0.140495	-2.97124	NUFIP1	ENSG00000083635	13	45513384	45563618	protein_coding	nuclear fragile X mental retardation protein interacting protein 1 [Source:HGNC Symbol;Acc:8057]
CEBPZ	0.824202	10.4836	2.80903	0.011467	0.140495	-2.97186	CEBPZ	ENSG00000115816	2	37428755	37458856	protein_coding	CCAAT/enhancer binding protein (C/EBP), zeta [Source:HGNC Symbol;Acc:24218]
LONRF2	-0.819292	8.58745	-2.88441	0.0157533	0.161981	-2.97294	LONRF2	ENSG00000170500	2	100889753	100939195	protein_coding	LON peptidase N-terminal domain and ring finger 2 [Source:HGNC Symbol;Acc:24788]
KIDINS220	-0.591744	10.9972	-2.80323	0.0116112	0.142065	-2.98329	KIDINS220	ENSG00000134313	2	8865408	8977760	protein_coding	kinase D-interacting substrate, 220kDa [Source:HGNC Symbol;Acc:29508]
LUZP1	0.905033	10.8006	2.80128	0.0116602	0.142342	-2.98714	LUZP1	ENSG00000169641	1	23410516	23504301	protein_coding	leucine zipper protein 1 [Source:HGNC Symbol;Acc:14985]
ALYREF	0.457562	10.9999	2.79993	0.0116941	0.142342	-2.9898	ALYREF	ENSG00000183684	17	79845713	79849462	protein_coding	Aly/REF export factor [Source:HGNC Symbol;Acc:19071]
TRIM9	-0.55388	8.10872	-2.79977	0.0116982	0.142342	-2.99012	TRIM9	ENSG00000100505	14	51441980	51562779	protein_coding	tripartite motif containing 9 [Source:HGNC Symbol;Acc:16288]
IQSEC1	-0.684802	10.2055	-2.79606	0.0117921	0.143091	-2.99743	IQSEC1	ENSG00000144711	3	12938719	13114617	protein_coding	IQ motif and Sec7 domain 1 [Source:HGNC Symbol;Acc:29112]
AATF	0.597892	9.11418	2.79439	0.0118344	0.143257	-3.0007	AATF	ENSG00000108270	17	35306175	35414171	protein_coding	apoptosis antagonizing transcription factor [Source:HGNC Symbol;Acc:19235]
CADM4	-0.587528	9.51263	-2.79016	0.0119428	0.144128	-3.00903	CADM4	ENSG00000105767	19	44126520	44143991	protein_coding	cell adhesion molecule 4 [Source:HGNC Symbol;Acc:30825]
ACSS1	-1.06824	8.77432	-2.86162	0.0163905	0.165731	-3.00946	ACSS1	ENSG00000154930	20	24986868	25039616	protein_coding	acyl-CoA synthetase short-chain family member 1 [Source:HGNC Symbol;Acc:16091]
TRIP6	1.33055	8.09546	2.78953	0.0119591	0.144128	-3.01028	TRIP6	ENSG00000087077	7	100464760	100471076	protein_coding	thyroid hormone receptor interactor 6 [Source:HGNC Symbol;Acc:12311]
SRC	-0.629359	9.75539	-2.78664	0.0120336	0.144606	-3.01596	SRC	ENSG00000197122	20	35973088	36034453	protein_coding	v-src avian sarcoma (Schmidt-Ruppin A-2) viral oncogene homolog [Source:HGNC Symbol;Acc:11283]
MOXD1	-0.771925	5.8462	-2.85672	0.016531	0.166263	-3.01731	MOXD1	ENSG00000079931	6	132617194	132722684	protein_coding	monooxygenase, DBH-like 1 [Source:HGNC Symbol;Acc:21063]
VPS13C	-0.576614	12.6988	-2.78555	0.0120621	0.144606	-3.01812	VPS13C	ENSG00000129003	15	62144588	62352672	protein_coding	vacuolar protein sorting 13 homolog C (S. cerevisiae) [Source:HGNC Symbol;Acc:23594]
CENPC	0.502222	9.28575	2.78547	0.0120641	0.144606	-3.01828	CENPC	ENSG00000145241	4	68337521	68411324	protein_coding	centromere protein C [Source:HGNC Symbol;Acc:1854]
RAB38	-0.551284	6.88905	-2.8548	0.0165863	0.166352	-3.02039	RAB38	ENSG00000123892	11	87846410	87908635	protein_coding	RAB38, member RAS oncogene family [Source:HGNC Symbol;Acc:9776]
RPS6KA1	0.748964	10.1329	2.7817	0.0121622	0.145388	-3.02568	RPS6KA1	ENSG00000117676	1	26856252	26901521	protein_coding	ribosomal protein S6 kinase, 90kDa, polypeptide 1 [Source:HGNC Symbol;Acc:10430]
PM20D2	0.831426	6.62103	2.85149	0.0166822	0.166936	-3.0257	PM20D2	ENSG00000146281	6	89855769	89875284	protein_coding	peptidase M20 domain containing 2 [Source:HGNC Symbol;Acc:21408]
MIEF1	-0.424615	8.83909	-2.78076	0.0121868	0.145447	-3.02752	MIEF1	ENSG00000100335	22	39895437	39914137	protein_coding	mitochondrial elongation factor 1 [Source:HGNC Symbol;Acc:25979]
DCTN2	-0.43836	11.649	-2.77809	0.0122573	0.145745	-3.03279	DCTN2	ENSG00000175203	12	57923885	57941114	protein_coding	dynactin 2 (p50) [Source:HGNC Symbol;Acc:2712]
PITRM1	-0.412445	11.897	-2.77667	0.0122946	0.145984	-3.03557	PITRM1	ENSG00000107959	10	3179920	3215003	protein_coding	pitrilysin metallopeptidase 1 [Source:HGNC Symbol;Acc:17663]
WDFY3	-0.457137	10.6494	-2.77579	0.012318	0.146066	-3.03731	WDFY3	ENSG00000163625	4	85590704	85887544	protein_coding	WD repeat and FYVE domain containing 3 [Source:HGNC Symbol;Acc:20751]
AIFM1	-0.72237	11.1232	-2.77415	0.0123615	0.146127	-3.04053	AIFM1	ENSG00000156709	X	129263337	129299861	protein_coding	apoptosis-inducing factor, mitochondrion-associated, 1 [Source:HGNC Symbol;Acc:8768]
ARHGEF11	-0.489552	10.1006	-2.77304	0.012391	0.146127	-3.0427	ARHGEF11	ENSG00000132694	1	156904632	157015162	protein_coding	Rho guanine nucleotide exchange factor (GEF) 11 [Source:HGNC Symbol;Acc:14580]
LAMC1	0.571643	11.0768	2.77209	0.0124162	0.146127	-3.04456	LAMC1	ENSG00000135862	1	182992595	183114727	protein_coding	laminin, gamma 1 (formerly LAMB2) [Source:HGNC Symbol;Acc:6492]
NQO2	0.582838	9.26563	2.77188	0.012422	0.146127	-3.04498	NQO2	ENSG00000124588	6	2988221	3019996	protein_coding	NAD(P)H dehydrogenase, quinone 2 [Source:HGNC Symbol;Acc:7856]
MPHOSPH8	0.763902	9.72144	2.77117	0.012441	0.146127	-3.04638	MPHOSPH8	ENSG00000196199	13	20207788	20247599	protein_coding	M-phase phosphoprotein 8 [Source:HGNC Symbol;Acc:29810]
NOC2L	0.626821	9.91458	2.77099	0.0124457	0.146127	-3.04673	NOC2L	ENSG00000188976	1	879584	894689	protein_coding	nucleolar complex associated 2 homolog (S. cerevisiae) [Source:HGNC Symbol;Acc:24517]
ZBTB2	0.571261	7.56003	2.7703	0.0124642	0.146127	-3.04808	ZBTB2	ENSG00000181472	6	151685252	151712683	protein_coding	zinc finger and BTB domain containing 2 [Source:HGNC Symbol;Acc:20868]
SNAP47	-0.463606	9.12531	-2.76901	0.0124987	0.146127	-3.05061	SNAP47	ENSG00000143740	1	227916240	227968927	protein_coding	synaptosomal-associated protein, 47kDa [Source:HGNC Symbol;Acc:30669]
NRP2	-0.57138	9.63348	-2.76881	0.0125042	0.146127	-3.05101	NRP2	ENSG00000118257	2	206546714	206662857	protein_coding	neuropilin 2 [Source:HGNC Symbol;Acc:8005]
ARHGAP35	-0.485824	11.593	-2.76837	0.012516	0.146127	-3.05187	ARHGAP35	ENSG00000160007	19	47421933	47508334	protein_coding	Rho GTPase activating protein 35 [Source:HGNC Symbol;Acc:4591]
C12orf23	-0.584841	8.86693	-2.76803	0.0125252	0.146127	-3.05254	C12orf23	ENSG00000151135	12	107349497	107372556	protein_coding	chromosome 12 open reading frame 23 [Source:HGNC Symbol;Acc:28281]
DDX47	0.567428	9.56707	2.76695	0.0125542	0.146127	-3.05465	DDX47	ENSG00000213782	12	12966250	12982915	protein_coding	DEAD (Asp-Glu-Ala-Asp) box polypeptide 47 [Source:HGNC Symbol;Acc:18682]
PNPLA4	-0.919675	7.92777	-2.76686	0.0125565	0.146127	-3.05482	PNPLA4	ENSG00000006757	X	7866288	7895780	protein_coding	patatin-like phospholipase domain containing 4 [Source:HGNC Symbol;Acc:24887]
SLC9A7	-1.19115	6.3832	-2.83274	0.0172355	0.169595	-3.05572	SLC9A7	ENSG00000065923	X	46464753	46618490	protein_coding	solute carrier family 9, subfamily A (NHE7, cation proton antiporter 7), member 7 [Source:HGNC Symbol;Acc:17123]
NOM1	0.638035	9.8475	2.76633	0.0125709	0.146127	-3.05587	NOM1	ENSG00000146909	7	156742417	156765876	protein_coding	nucleolar protein with MIF4G domain 1 [Source:HGNC Symbol;Acc:13244]
KIF21A	-0.721641	12.2112	-2.76346	0.0126486	0.146645	-3.06149	KIF21A	ENSG00000139116	12	39687030	39837192	protein_coding	kinesin family member 21A [Source:HGNC Symbol;Acc:19349]
CPEB4	-0.767576	7.00522	-2.76154	0.0127011	0.146998	-3.06527	CPEB4	ENSG00000113742	5	173315283	173388979	protein_coding	cytoplasmic polyadenylation element binding protein 4 [Source:HGNC Symbol;Acc:21747]
EIF3CL	0.360645	11.6635	2.76065	0.0127253	0.146998	-3.06701	EIF3CL	ENSG00000205609	16	28390900	28415200	protein_coding	eukaryotic translation initiation factor 3, subunit C-like [Source:HGNC Symbol;Acc:26347]
RAD54B	0.54333	6.33922	2.82553	0.0174531	0.170355	-3.06726	RAD54B	ENSG00000197275	8	95384188	95487337	protein_coding	RAD54 homolog B (S. cerevisiae) [Source:HGNC Symbol;Acc:17228]
ASS1	1.12303	9.11749	2.76052	0.012729	0.146998	-3.06727	ASS1	ENSG00000130707	9	133320316	133376661	protein_coding	argininosuccinate synthase 1 [Source:HGNC Symbol;Acc:758]
CLSPN	0.743268	8.38673	2.75825	0.012791	0.147521	-3.07171	CLSPN	ENSG00000092853	1	36185819	36235568	protein_coding	claspin [Source:HGNC Symbol;Acc:19715]
RAP1GAP	-0.711321	7.42777	-2.75619	0.0128476	0.147982	-3.07574	RAP1GAP	ENSG00000076864	1	21922708	21995801	protein_coding	RAP1 GTPase activating protein [Source:HGNC Symbol;Acc:9858]
SMTN	0.941782	5.62497	2.81985	0.0176266	0.171346	-3.07635	SMTN	ENSG00000183963	22	31460091	31500743	protein_coding	smoothelin [Source:HGNC Symbol;Acc:11126]
SP8	0.909895	6.56805	2.81538	0.0177644	0.171895	-3.08352	SP8	ENSG00000164651	7	20823906	20826505	protein_coding	Sp8 transcription factor [Source:HGNC Symbol;Acc:19196]
ARPC4	-0.439688	9.86759	-2.75218	0.0129587	0.149067	-3.0836	ARPC4	ENSG00000241553	3	9834179	9849410	protein_coding	actin related protein 2/3 complex, subunit 4, 20kDa [Source:HGNC Symbol;Acc:707]
OPCML	-1.10611	10.0027	-2.81094	0.017902	0.172556	-3.09061	OPCML	ENSG00000183715	11	132284871	133402414	protein_coding	opioid binding protein/cell adhesion molecule-like [Source:HGNC Symbol;Acc:8143]
PRKAR2A	-0.511985	10.3592	-2.7482	0.01307	0.149915	-3.0914	PRKAR2A	ENSG00000114302	3	48782030	48885279	protein_coding	protein kinase, cAMP-dependent, regulatory, type II, alpha [Source:HGNC Symbol;Acc:9391]
TXLNG	0.588025	10.2603	2.74796	0.0130767	0.149915	-3.09187	TXLNG	ENSG00000086712	X	16804550	16862642	protein_coding	taxilin gamma [Source:HGNC Symbol;Acc:18578]
GABRB3	-0.813601	7.76435	-2.74643	0.0131197	0.149915	-3.09486	GABRB3	ENSG00000166206	15	26788693	27184686	protein_coding	gamma-aminobutyric acid (GABA) A receptor, beta 3 [Source:HGNC Symbol;Acc:4083]
NSA2	0.673348	7.91494	2.74611	0.0131286	0.149915	-3.09549	NSA2	ENSG00000164346	5	74062817	74072737	protein_coding	NSA2 ribosome biogenesis homolog (S. cerevisiae) [Source:HGNC Symbol;Acc:30728]
VPS8	-0.503182	10.9271	-2.74553	0.0131451	0.149915	-3.09663	VPS8	ENSG00000156931	3	184529931	184770402	protein_coding	vacuolar protein sorting 8 homolog (S. cerevisiae) [Source:HGNC Symbol;Acc:29122]
OPA1	-0.451636	11.9917	-2.74525	0.0131528	0.149915	-3.09716	OPA1	ENSG00000198836	3	193310933	193415612	protein_coding	optic atrophy 1 (autosomal dominant) [Source:HGNC Symbol;Acc:8140]
POLD3	0.941134	10.1782	2.74468	0.0131691	0.149915	-3.09829	POLD3	ENSG00000077514	11	74204896	74380162	protein_coding	polymerase (DNA-directed), delta 3, accessory subunit [Source:HGNC Symbol;Acc:20932]
MAGI1	-0.402355	10.7071	-2.74465	0.0131697	0.149915	-3.09833	MAGI1	ENSG00000151276	3	65339200	66024509	protein_coding	membrane associated guanylate kinase, WW and PDZ domain containing 1 [Source:HGNC Symbol;Acc:946]
MTA3	0.584842	10.3242	2.74298	0.013217	0.149991	-3.1016	MTA3	ENSG00000057935	2	42721709	42984087	protein_coding	metastasis associated 1 family, member 3 [Source:HGNC Symbol;Acc:23784]
HPCAL1	-0.848741	9.53742	-2.74268	0.0132255	0.149991	-3.10219	HPCAL1	ENSG00000115756	2	10443015	10567743	protein_coding	hippocalcin-like 1 [Source:HGNC Symbol;Acc:5145]
RANBP6	-0.648294	10.0775	-2.74115	0.0132689	0.150291	-3.10518	RANBP6	ENSG00000137040	9	6011043	6015618	protein_coding	RAN binding protein 6 [Source:HGNC Symbol;Acc:9851]
SPOCK2	0.765545	6.88583	2.80014	0.0182419	0.173239	-3.1079	SPOCK2	ENSG00000107742	10	73818793	73848790	protein_coding	sparc/osteonectin, cwcv and kazal-like domains proteoglycan (testican) 2 [Source:HGNC Symbol;Acc:13564]
MRPL54	1.25176	8.10475	2.73957	0.013314	0.150436	-3.10827	MRPL54	ENSG00000183617	19	3762662	3768573	protein_coding	mitochondrial ribosomal protein L54 [Source:HGNC Symbol;Acc:16685]
CPEB2	-0.727696	9.38577	-2.79982	0.0182522	0.173239	-3.10841	CPEB2	ENSG00000137449	4	15004298	15071777	protein_coding	cytoplasmic polyadenylation element binding protein 2 [Source:HGNC Symbol;Acc:21745]
SRFBP1	0.986413	9.57081	2.73909	0.0133278	0.150436	-3.10922	SRFBP1	ENSG00000151304	5	121297656	121411265	protein_coding	serum response factor binding protein 1 [Source:HGNC Symbol;Acc:26333]
DHX33	0.56975	8.7049	2.73685	0.0133919	0.15091	-3.11359	DHX33	ENSG00000005100	17	5344232	5372380	protein_coding	DEAH (Asp-Glu-Ala-His) box polypeptide 33 [Source:HGNC Symbol;Acc:16718]
KDM2B	0.58703	10.1225	2.7351	0.0134421	0.151283	-3.117	KDM2B	ENSG00000089094	12	121866900	122018920	protein_coding	lysine (K)-specific demethylase 2B [Source:HGNC Symbol;Acc:13610]
RPP25	1.19678	7.65077	2.7934	0.0184572	0.17481	-3.11868	RPP25	ENSG00000178718	15	75246757	75249805	protein_coding	ribonuclease P/MRP 25kDa subunit [Source:HGNC Symbol;Acc:30361]
HSDL1	-0.677363	10.1391	-2.7341	0.0134709	0.151379	-3.11895	HSDL1	ENSG00000103160	16	84155886	84178797	protein_coding	hydroxysteroid dehydrogenase like 1 [Source:HGNC Symbol;Acc:16475]
TCOF1	0.451158	13.2892	2.73362	0.0134848	0.151379	-3.11989	TCOF1	ENSG00000070814	5	149737202	149779871	protein_coding	Treacher Collins-Franceschetti syndrome 1 [Source:HGNC Symbol;Acc:11654]
ZNF121	1.04603	7.33454	2.79003	0.0185658	0.175051	-3.12407	ZNF121	ENSG00000197961	19	9671029	9695209	protein_coding	zinc finger protein 121 [Source:HGNC Symbol;Acc:12904]
PDP1	-0.53398	10.5304	-2.73096	0.0135619	0.151757	-3.12509	PDP1	ENSG00000164951	8	94870035	94938294	protein_coding	pyruvate dehyrogenase phosphatase catalytic subunit 1 [Source:HGNC Symbol;Acc:9279]
CHAF1A	0.98721	8.98176	2.73017	0.013585	0.151757	-3.12664	CHAF1A	ENSG00000167670	19	4402659	4445015	protein_coding	chromatin assembly factor 1, subunit A (p150) [Source:HGNC Symbol;Acc:1910]
CHML	-0.463807	9.52519	-2.72921	0.0136127	0.151757	-3.1285	CHML	ENSG00000203668	1	241792155	241799232	protein_coding	choroideremia-like (Rab escort protein 2) [Source:HGNC Symbol;Acc:1941]
CABIN1	-0.379953	8.43771	-2.72916	0.0136143	0.151757	-3.12861	CABIN1	ENSG00000099991	22	24407642	24574596	protein_coding	calcineurin binding protein 1 [Source:HGNC Symbol;Acc:24187]
F3	0.735743	7.44334	2.78689	0.0186677	0.175489	-3.1291	F3	ENSG00000117525	1	94994781	95007356	protein_coding	coagulation factor III (thromboplastin, tissue factor) [Source:HGNC Symbol;Acc:3541]
BRPF3	0.386039	9.22292	2.72631	0.0136976	0.152414	-3.13417	BRPF3	ENSG00000096070	6	36164521	36200567	protein_coding	bromodomain and PHD finger containing, 3 [Source:HGNC Symbol;Acc:14256]
C9orf78	0.492221	9.97972	2.72064	0.013865	0.153889	-3.14523	C9orf78	ENSG00000136819	9	132589569	132598142	protein_coding	chromosome 9 open reading frame 78 [Source:HGNC Symbol;Acc:24932]
TSPAN15	0.586361	7.651	2.77652	0.0190077	0.17707	-3.14568	TSPAN15	ENSG00000099282	10	71211229	71267425	protein_coding	tetraspanin 15 [Source:HGNC Symbol;Acc:23298]
EPHX1	-0.630442	10.1119	-2.71985	0.0138884	0.153956	-3.14677	EPHX1	ENSG00000143819	1	225997794	226033260	protein_coding	epoxide hydrolase 1, microsomal (xenobiotic) [Source:HGNC Symbol;Acc:3401]
ARHGAP39	-0.622783	7.44894	-2.71863	0.0139245	0.154159	-3.14913	ARHGAP39	ENSG00000147799	8	145754563	145911194	protein_coding	Rho GTPase activating protein 39 [Source:HGNC Symbol;Acc:29351]
RIMS3	-0.645367	6.46766	-2.71719	0.0139675	0.154159	-3.15195	RIMS3	ENSG00000117016	1	41086351	41131329	protein_coding	regulating synaptic membrane exocytosis 3 [Source:HGNC Symbol;Acc:21292]
TRIM24	0.443065	10.418	2.71691	0.0139759	0.154159	-3.15249	TRIM24	ENSG00000122779	7	138145079	138274738	protein_coding	tripartite motif containing 24 [Source:HGNC Symbol;Acc:11812]
RAB2B	-0.52219	11.1243	-2.71689	0.0139764	0.154159	-3.15252	RAB2B	ENSG00000129472	14	21927179	21945132	protein_coding	RAB2B, member RAS oncogene family [Source:HGNC Symbol;Acc:20246]
MAP7	1.20778	8.28285	2.71586	0.0140073	0.154259	-3.15453	MAP7	ENSG00000135525	6	136663875	136871957	protein_coding	microtubule-associated protein 7 [Source:HGNC Symbol;Acc:6869]
SALL2	0.956988	9.00243	2.71532	0.0140236	0.154259	-3.1556	SALL2	ENSG00000165821	14	21989232	22005350	protein_coding	spalt-like transcription factor 2 [Source:HGNC Symbol;Acc:10526]
PTPRN	-1.17239	5.5057	-2.77015	0.0192199	0.178217	-3.15587	PTPRN	ENSG00000054356	2	220154345	220174370	protein_coding	protein tyrosine phosphatase, receptor type, N [Source:HGNC Symbol;Acc:9676]
CNRIP1	-0.783172	8.64916	-2.71484	0.0140378	0.154259	-3.15652	CNRIP1	ENSG00000119865	2	68511303	68547183	protein_coding	cannabinoid receptor interacting protein 1 [Source:HGNC Symbol;Acc:24546]
ITGA2	-0.667085	10.8172	-2.71426	0.0140552	0.154259	-3.15765	ITGA2	ENSG00000164171	5	52285156	52390609	protein_coding	integrin, alpha 2 (CD49B, alpha 2 subunit of VLA-2 receptor) [Source:HGNC Symbol;Acc:6137]
CLCN3	-0.524755	8.77338	-2.71205	0.0141218	0.154798	-3.16195	CLCN3	ENSG00000109572	4	170533784	170644824	protein_coding	chloride channel, voltage-sensitive 3 [Source:HGNC Symbol;Acc:2021]
VAT1L	-0.854694	10.6715	-2.70923	0.0142074	0.155351	-3.16745	VAT1L	ENSG00000171724	16	77822427	78014004	protein_coding	vesicle amine transport 1-like [Source:HGNC Symbol;Acc:29315]
IL6ST	-0.862535	8.30602	-2.70836	0.0142337	0.155446	-3.16914	IL6ST	ENSG00000134352	5	55230923	55290821	protein_coding	interleukin 6 signal transducer (gp130, oncostatin M receptor) [Source:HGNC Symbol;Acc:6021]
PLXNA4	-1.58582	9.86899	-2.76094	0.0195306	0.179592	-3.1706	PLXNA4	ENSG00000221866	7	131808091	132333447	protein_coding	plexin A4 [Source:HGNC Symbol;Acc:9102]
CIRH1A	0.513594	10.4196	2.70655	0.0142889	0.155812	-3.17266	CIRH1A	ENSG00000262788	HSCHR16_2_CTG3_1	69166418	69202911	protein_coding	cirrhosis, autosomal recessive 1A (cirhin) [Source:HGNC Symbol;Acc:1983]
KNTC1	0.539992	10.9142	2.70363	0.0143783	0.155999	-3.17834	KNTC1	ENSG00000184445	12	123011793	123110943	protein_coding	kinetochore associated 1 [Source:HGNC Symbol;Acc:17255]
CEND1	-1.23644	9.08374	-2.70273	0.0144059	0.155999	-3.18009	CEND1	ENSG00000184524	11	787104	790123	protein_coding	cell cycle exit and neuronal differentiation 1 [Source:HGNC Symbol;Acc:24153]
C7orf55	-0.791823	7.05195	-2.70252	0.0144125	0.155999	-3.1805	C7orf55	ENSG00000164898	7	139024203	139031065	protein_coding	chromosome 7 open reading frame 55 [Source:HGNC Symbol;Acc:26946]
PRKCE	-0.790759	9.39075	-2.70216	0.0144236	0.155999	-3.1812	PRKCE	ENSG00000171132	2	45878484	46415129	protein_coding	protein kinase C, epsilon [Source:HGNC Symbol;Acc:9401]
RAB3C	-0.703363	9.45069	-2.7021	0.0144254	0.155999	-3.18131	RAB3C	ENSG00000152932	5	57878048	58155213	protein_coding	RAB3C, member RAS oncogene family [Source:HGNC Symbol;Acc:30269]
CDYL	0.829397	10.018	2.70034	0.0144797	0.156204	-3.18473	CDYL	ENSG00000153046	6	4706393	4955785	protein_coding	chromodomain protein, Y-like [Source:HGNC Symbol;Acc:1811]
MAPK10	-0.631238	8.36218	-2.69648	0.0145996	0.157128	-3.19224	MAPK10	ENSG00000109339	4	86936276	87515284	protein_coding	mitogen-activated protein kinase 10 [Source:HGNC Symbol;Acc:6872]
THAP9	0.654042	7.87879	2.69623	0.0146074	0.157128	-3.19272	THAP9	ENSG00000168152	4	83821837	83841122	protein_coding	THAP domain containing 9 [Source:HGNC Symbol;Acc:23192]
MAD2L2	0.587201	8.06954	2.69587	0.0146186	0.157128	-3.19342	MAD2L2	ENSG00000116670	1	11734537	11751707	protein_coding	MAD2 mitotic arrest deficient-like 2 (yeast) [Source:HGNC Symbol;Acc:6764]
NMRAL1	-0.520207	8.28469	-2.69489	0.0146493	0.157177	-3.19533	NMRAL1	ENSG00000153406	16	4511681	4545764	protein_coding	NmrA-like family domain containing 1 [Source:HGNC Symbol;Acc:24987]
MYO18A	-0.421092	12.1809	-2.69277	0.0147154	0.157177	-3.19943	MYO18A	ENSG00000196535	17	27400528	27507430	protein_coding	myosin XVIIIA [Source:HGNC Symbol;Acc:31104]
KIFAP3	-0.56792	8.84961	-2.69263	0.0147199	0.157177	-3.1997	KIFAP3	ENSG00000075945	1	169890467	170054349	protein_coding	kinesin-associated protein 3 [Source:HGNC Symbol;Acc:17060]
CLASP2	-0.503534	11.6087	-2.69241	0.014727	0.157177	-3.20014	CLASP2	ENSG00000163539	3	33537737	33759848	protein_coding	cytoplasmic linker associated protein 2 [Source:HGNC Symbol;Acc:17078]
PAK7	-0.967256	6.80238	-2.74237	0.0201723	0.182645	-3.20026	PAK7	ENSG00000101349	20	9518036	9819689	protein_coding	p21 protein (Cdc42/Rac)-activated kinase 7 [Source:HGNC Symbol;Acc:15916]
SCAPER	-0.685079	10.5277	-2.69226	0.0147315	0.157177	-3.20042	SCAPER	ENSG00000140386	15	76640526	77197785	protein_coding	S-phase cyclin A-associated protein in the ER [Source:HGNC Symbol;Acc:13081]
TLDC1	-0.453159	8.69179	-2.69179	0.0147463	0.157177	-3.20133	TLDC1	ENSG00000140950	16	84511681	84587639	protein_coding	TBC/LysM-associated domain containing 1 [Source:HGNC Symbol;Acc:29325]
ZNF22	1.28743	8.81957	2.74102	0.0202197	0.182887	-3.20242	ZNF22	ENSG00000165512	10	45495923	45500774	protein_coding	zinc finger protein 22 [Source:HGNC Symbol;Acc:13012]
VPS35	-0.446079	11.1027	-2.6898	0.014809	0.157642	-3.20519	VPS35	ENSG00000069329	16	46690054	46723430	protein_coding	vacuolar protein sorting 35 homolog (S. cerevisiae) [Source:HGNC Symbol;Acc:13487]
IMP3	0.736422	7.84114	2.73724	0.0203534	0.183721	-3.20846	IMP3	ENSG00000177971	15	75931426	75941047	protein_coding	IMP3, U3 small nucleolar ribonucleoprotein, homolog (yeast) [Source:HGNC Symbol;Acc:14497]
SHROOM2	-0.92166	11.3167	-2.68686	0.0149021	0.158443	-3.2109	SHROOM2	ENSG00000146950	X	9754496	9917483	protein_coding	shroom family member 2 [Source:HGNC Symbol;Acc:630]
STBD1	-0.614413	8.49893	-2.68563	0.0149413	0.158668	-3.21328	NA	NA	NA	NA	NA	NA	NA
RGS6	-1.04818	7.84584	-2.73356	0.0204841	0.184712	-3.21433	RGS6	ENSG00000182732	14	72399156	73030654	protein_coding	regulator of G-protein signaling 6 [Source:HGNC Symbol;Acc:10002]
BST2	2.87038	7.2026	2.7326	0.0205185	0.184814	-3.21587	BST2	ENSG00000130303	19	17513748	17516457	protein_coding	bone marrow stromal cell antigen 2 [Source:HGNC Symbol;Acc:1119]
ZWILCH	0.863327	9.26104	2.68338	0.0150132	0.159052	-3.21765	ZWILCH	ENSG00000174442	15	66797297	66842115	protein_coding	zwilch kinetochore protein [Source:HGNC Symbol;Acc:25468]
GABARAPL2	-0.827477	8.98342	-2.68338	0.0150134	0.159052	-3.21766	GABARAPL2	ENSG00000034713	16	75600249	75611779	protein_coding	GABA(A) receptor-associated protein-like 2 [Source:HGNC Symbol;Acc:13291]
AZI1	0.468408	10.1076	2.68195	0.0150592	0.159346	-3.22043	AZI1	ENSG00000141577	17	79163393	79196799	protein_coding	5-azacytidine induced 1 [Source:HGNC Symbol;Acc:29511]
RNASEH2B	0.944537	8.56727	2.72848	0.0206661	0.18512	-3.22245	RNASEH2B	ENSG00000136104	13	51483814	51544592	protein_coding	ribonuclease H2, subunit B [Source:HGNC Symbol;Acc:25671]
MARK1	-0.768468	9.90334	-2.68033	0.0151113	0.159707	-3.22357	MARK1	ENSG00000116141	1	220701568	220837803	protein_coding	MAP/microtubule affinity-regulating kinase 1 [Source:HGNC Symbol;Acc:6896]
CRAT	-0.733464	10.2923	-2.67976	0.0151295	0.159709	-3.22467	CRAT	ENSG00000095321	9	131857089	131873468	protein_coding	carnitine O-acetyltransferase [Source:HGNC Symbol;Acc:2342]
LINGO1	-0.549395	7.2536	-2.67805	0.0151846	0.160099	-3.22797	LINGO1	ENSG00000169783	15	77905369	78113242	protein_coding	leucine rich repeat and Ig domain containing 1 [Source:HGNC Symbol;Acc:21205]
SYT2	-0.982185	8.17742	-2.67648	0.0152354	0.160273	-3.23101	SYT2	ENSG00000143858	1	202559724	202679545	protein_coding	synaptotagmin II [Source:HGNC Symbol;Acc:11510]
ICAM1	0.8964	7.46406	2.67643	0.0152373	0.160273	-3.23112	ICAM1	ENSG00000090339	19	10381511	10397291	protein_coding	intercellular adhesion molecule 1 [Source:HGNC Symbol;Acc:5344]
ARPC1A	-0.450799	11.0095	-2.6753	0.0152741	0.160321	-3.23331	ARPC1A	ENSG00000241685	7	98923521	98985787	protein_coding	actin related protein 2/3 complex, subunit 1A, 41kDa [Source:HGNC Symbol;Acc:703]
ORC4	0.518057	9.7858	2.67517	0.0152781	0.160321	-3.23355	ORC4	ENSG00000115947	2	148687968	148779147	protein_coding	origin recognition complex, subunit 4 [Source:HGNC Symbol;Acc:8490]
LYPLAL1	-0.571078	9.56279	-2.6744	0.0153032	0.160393	-3.23504	LYPLAL1	ENSG00000143353	1	219347186	219386207	protein_coding	lysophospholipase-like 1 [Source:HGNC Symbol;Acc:20440]
IGLON5	-1.01598	6.80902	-2.67232	0.0153713	0.16083	-3.23908	IGLON5	ENSG00000142549	19	51815102	51833608	protein_coding	IgLON family member 5 [Source:HGNC Symbol;Acc:34550]
ATP1B2	-0.672124	7.23167	-2.67201	0.0153812	0.16083	-3.23966	ATP1B2	ENSG00000129244	17	7549945	7561086	protein_coding	ATPase, Na+/K+ transporting, beta 2 polypeptide [Source:HGNC Symbol;Acc:805]
PLOD2	-0.794974	10.6246	-2.67138	0.0154021	0.160858	-3.2409	PLOD2	ENSG00000152952	3	145787227	145881440	protein_coding	procollagen-lysine, 2-oxoglutarate 5-dioxygenase 2 [Source:HGNC Symbol;Acc:9082]
CADM1	-0.877706	9.4668	-2.66999	0.0154477	0.161024	-3.24358	CADM1	ENSG00000182985	11	115039938	115375675	protein_coding	cell adhesion molecule 1 [Source:HGNC Symbol;Acc:5951]
STK32C	-0.846089	8.33878	-2.66883	0.0154857	0.161024	-3.24582	STK32C	ENSG00000165752	10	134020996	134145351	protein_coding	serine/threonine kinase 32C [Source:HGNC Symbol;Acc:21332]
TUBGCP6	-0.40644	9.26207	-2.66868	0.0154907	0.161024	-3.24611	TUBGCP6	ENSG00000128159	22	50656118	50683421	protein_coding	tubulin, gamma complex associated protein 6 [Source:HGNC Symbol;Acc:18127]
ZNF532	0.394211	11.2122	2.66799	0.0155135	0.161071	-3.24744	ZNF532	ENSG00000074657	18	56529832	56653712	protein_coding	zinc finger protein 532 [Source:HGNC Symbol;Acc:30940]
PLEKHA2	-1.00335	5.90889	-2.71204	0.0212663	0.187559	-3.24869	PLEKHA2	ENSG00000169499	8	38758753	38831428	protein_coding	pleckstrin homology domain containing, family A (phosphoinositide binding specific) member 2 [Source:HGNC Symbol;Acc:14336]
MCC	-0.452775	9.71394	-2.66703	0.0155453	0.161212	-3.2493	MCC	ENSG00000171444	5	112357796	112824527	protein_coding	mutated in colorectal cancers [Source:HGNC Symbol;Acc:6935]
CD47	-0.736718	8.91399	-2.66572	0.0155886	0.161283	-3.25183	CD47	ENSG00000196776	3	107762145	107809872	protein_coding	CD47 molecule [Source:HGNC Symbol;Acc:1682]
TTF1	0.569932	7.08316	2.66346	0.0156639	0.161795	-3.25621	TTF1	ENSG00000125482	9	135251008	135282209	protein_coding	transcription termination factor, RNA polymerase I [Source:HGNC Symbol;Acc:12397]
SV2A	-0.585763	8.93765	-2.66276	0.0156872	0.161795	-3.25756	SV2A	ENSG00000159164	1	149874870	149889434	protein_coding	synaptic vesicle glycoprotein 2A [Source:HGNC Symbol;Acc:20566]
BUB1	0.543971	8.26015	2.66258	0.015693	0.161795	-3.2579	BUB1	ENSG00000169679	2	111395275	111435691	protein_coding	BUB1 mitotic checkpoint serine/threonine kinase [Source:HGNC Symbol;Acc:1148]
PUS7L	0.534488	8.43594	2.66188	0.0157166	0.16185	-3.25926	PUS7L	ENSG00000129317	12	44122410	44152620	protein_coding	pseudouridylate synthase 7 homolog (S. cerevisiae)-like [Source:HGNC Symbol;Acc:25276]
RAD50	0.451661	12.1432	2.66028	0.0157703	0.161981	-3.26236	RAD50	ENSG00000113522	5	131891711	131980313	protein_coding	RAD50 homolog (S. cerevisiae) [Source:HGNC Symbol;Acc:9816]
WDR33	0.453808	10.69	2.65983	0.0157852	0.161981	-3.26321	WDR33	ENSG00000136709	2	128458596	128568761	protein_coding	WD repeat domain 33 [Source:HGNC Symbol;Acc:25651]
DNMT3A	0.915464	11.0595	2.65931	0.0158026	0.161981	-3.26422	DNMT3A	ENSG00000119772	2	25455845	25565459	protein_coding	DNA (cytosine-5-)-methyltransferase 3 alpha [Source:HGNC Symbol;Acc:2978]
KHDRBS3	-0.593491	9.47457	-2.65865	0.015825	0.162023	-3.2655	KHDRBS3	ENSG00000131773	8	136469700	136668965	protein_coding	KH domain containing, RNA binding, signal transduction associated 3 [Source:HGNC Symbol;Acc:18117]
ELFN2	-0.724557	6.87549	-2.69996	0.0217182	0.190029	-3.26796	ELFN2	ENSG00000166897	22	37764000	37823505	protein_coding	extracellular leucine-rich repeat and fibronectin type III domain containing 2 [Source:HGNC Symbol;Acc:29396]
IWS1	0.608525	9.60821	2.65197	0.0160513	0.16415	-3.27839	IWS1	ENSG00000163166	2	128193783	128284462	protein_coding	IWS1 homolog (S. cerevisiae) [Source:HGNC Symbol;Acc:25467]
TTC12	0.617275	7.84686	2.69282	0.0219898	0.19127	-3.27935	TTC12	ENSG00000262377	HG306_PATCH	113185251	113254266	protein_coding	tetratricopeptide repeat domain 12 [Source:HGNC Symbol;Acc:23700]
EIF5B	0.400873	12.5326	2.64975	0.0161272	0.164585	-3.28267	EIF5B	ENSG00000158417	2	99953816	100017789	protein_coding	eukaryotic translation initiation factor 5B [Source:HGNC Symbol;Acc:30793]
ZNF451	0.366721	10.0258	2.64964	0.016131	0.164585	-3.28289	ZNF451	ENSG00000112200	6	56951642	57035105	protein_coding	zinc finger protein 451 [Source:HGNC Symbol;Acc:21091]
TXNDC12	0.503927	10.6512	2.64826	0.0161783	0.164714	-3.28555	TXNDC12	ENSG00000117862	1	52485803	52521843	protein_coding	thioredoxin domain containing 12 (endoplasmic reticulum) [Source:HGNC Symbol;Acc:24626]
CNTLN	0.669279	8.34396	2.64818	0.0161809	0.164714	-3.28569	CNTLN	ENSG00000044459	9	17134980	17503921	protein_coding	centlein, centrosomal protein [Source:HGNC Symbol;Acc:23432]
TMEM35	-0.897522	8.39577	-2.64721	0.0162142	0.164863	-3.28756	TMEM35	ENSG00000126950	X	100333709	100351353	protein_coding	transmembrane protein 35 [Source:HGNC Symbol;Acc:25864]
STMN3	-0.813689	7.95817	-2.64458	0.0163052	0.165598	-3.29263	STMN3	ENSG00000197457	20	62271061	62284780	protein_coding	stathmin-like 3 [Source:HGNC Symbol;Acc:15926]
CMPK1	-0.48205	10.5112	-2.64308	0.0163572	0.165731	-3.29553	CMPK1	ENSG00000162368	1	47799469	47844511	protein_coding	cytidine monophosphate (UMP-CMP) kinase 1, cytosolic [Source:HGNC Symbol;Acc:18170]
TTC39C	-0.582096	7.6616	-2.64212	0.0163904	0.165731	-3.29737	TTC39C	ENSG00000168234	18	21572737	21715574	protein_coding	tetratricopeptide repeat domain 39C [Source:HGNC Symbol;Acc:26595]
MPC2	-0.808322	7.85852	-2.64204	0.0163933	0.165731	-3.29752	MPC2	ENSG00000143158	1	167885967	167906278	protein_coding	mitochondrial pyruvate carrier 2 [Source:HGNC Symbol;Acc:24515]
CSTB	-0.608397	10.6285	-2.64108	0.0164267	0.16588	-3.29937	CSTB	ENSG00000160213	21	45192393	45196326	protein_coding	cystatin B (stefin B) [Source:HGNC Symbol;Acc:2482]
PHIP	0.522279	11.1284	2.63933	0.0164878	0.166204	-3.30274	PHIP	ENSG00000146247	6	79645584	79787953	protein_coding	pleckstrin homology domain interacting protein [Source:HGNC Symbol;Acc:15673]
ZBTB39	0.601279	8.5439	2.63909	0.0164964	0.166204	-3.30322	ZBTB39	ENSG00000166860	12	57392618	57400230	protein_coding	zinc finger and BTB domain containing 39 [Source:HGNC Symbol;Acc:29014]
LARP4	0.496498	8.68724	2.63785	0.0165398	0.166263	-3.3056	LARP4	ENSG00000161813	12	50786166	50873787	protein_coding	La ribonucleoprotein domain family, member 4 [Source:HGNC Symbol;Acc:24320]
NUDT14	-1.10074	7.33178	-2.67565	0.0226573	0.19303	-3.30673	NUDT14	ENSG00000183828	14	105639275	105647660	protein_coding	nudix (nucleoside diphosphate linked moiety X)-type motif 14 [Source:HGNC Symbol;Acc:20141]
UNC13A	-0.572686	9.90409	-2.63712	0.0165654	0.166331	-3.307	UNC13A	ENSG00000130477	19	17712137	17799401	protein_coding	unc-13 homolog A (C. elegans) [Source:HGNC Symbol;Acc:23150]
CYTH3	-0.371631	8.94024	-2.63465	0.0166526	0.166828	-3.31176	CYTH3	ENSG00000008256	7	6201407	6312275	protein_coding	cytohesin 3 [Source:HGNC Symbol;Acc:9504]
XRN2	0.337838	11.3003	2.63242	0.0167312	0.167061	-3.31603	XRN2	ENSG00000088930	20	21283942	21370463	protein_coding	5'-3' exoribonuclease 2 [Source:HGNC Symbol;Acc:12836]
C12orf43	0.567153	9.08893	2.63239	0.0167325	0.167061	-3.3161	C12orf43	ENSG00000157895	12	121440225	121454305	protein_coding	chromosome 12 open reading frame 43 [Source:HGNC Symbol;Acc:25719]
TRIM46	-0.984742	6.77947	-2.66771	0.0229726	0.194651	-3.31938	TRIM46	ENSG00000163462	1	155145873	155157447	protein_coding	tripartite motif containing 46 [Source:HGNC Symbol;Acc:19019]
LOH12CR1	-0.629427	9.08165	-2.63065	0.0167941	0.167375	-3.31943	LOH12CR1	ENSG00000165714	12	12510013	12619840	protein_coding	loss of heterozygosity, 12, chromosomal region 1 [Source:HGNC Symbol;Acc:17950]
AAK1	-0.519682	10.5301	-2.62959	0.0168321	0.167375	-3.32148	AAK1	ENSG00000115977	2	69688532	69901481	protein_coding	AP2 associated kinase 1 [Source:HGNC Symbol;Acc:19679]
NDUFS6	1.47402	7.24492	2.62947	0.0168365	0.167375	-3.32172	NDUFS6	ENSG00000145494	5	1801514	1816719	protein_coding	NADH dehydrogenase (ubiquinone) Fe-S protein 6, 13kDa (NADH-coenzyme Q reductase) [Source:HGNC Symbol;Acc:7713]
ADSL	0.399654	10.5031	2.62938	0.0168397	0.167375	-3.32189	ADSL	ENSG00000239900	22	40742507	40786467	protein_coding	adenylosuccinate lyase [Source:HGNC Symbol;Acc:291]
NCCRP1	2.28644	5.48855	2.6645	0.0231012	0.194966	-3.32448	NCCRP1	ENSG00000188505	19	39687601	39692524	protein_coding	non-specific cytotoxic cell receptor protein 1 homolog (zebrafish) [Source:HGNC Symbol;Acc:33739]
ALK	-1.11179	7.04006	-2.66349	0.023142	0.194966	-3.3261	ALK	ENSG00000171094	2	29415640	30144432	protein_coding	anaplastic lymphoma receptor tyrosine kinase [Source:HGNC Symbol;Acc:427]
C2orf49	0.817941	9.28644	2.62662	0.0169383	0.168166	-3.32719	C2orf49	ENSG00000135974	2	105953816	105965668	protein_coding	chromosome 2 open reading frame 49 [Source:HGNC Symbol;Acc:28772]
CXorf57	-1.36605	9.01566	-2.625	0.0169965	0.168555	-3.3303	CXorf57	ENSG00000147231	X	105855160	105922672	protein_coding	chromosome X open reading frame 57 [Source:HGNC Symbol;Acc:25486]
LEO1	0.806895	9.40565	2.62441	0.0170178	0.168578	-3.33143	LEO1	ENSG00000166477	15	52230222	52264003	protein_coding	Leo1, Paf1/RNA polymerase II complex component, homolog (S. cerevisiae) [Source:HGNC Symbol;Acc:30401]
SCCPDH	-0.631413	9.47094	-2.62214	0.0170997	0.169031	-3.33578	SCCPDH	ENSG00000143653	1	246887349	246931439	protein_coding	saccharopine dehydrogenase (putative) [Source:HGNC Symbol;Acc:24275]
FH	-0.56167	11.3478	-2.62156	0.0171208	0.169031	-3.3369	FH	ENSG00000091483	1	241660903	241683061	protein_coding	fumarate hydratase [Source:HGNC Symbol;Acc:3700]
TBCK	-0.411444	9.33856	-2.62156	0.017121	0.169031	-3.33691	TBCK	ENSG00000145348	4	106962756	107242652	protein_coding	TBC1 domain containing kinase [Source:HGNC Symbol;Acc:28261]
EMG1	0.680119	8.60282	2.62011	0.0171737	0.169363	-3.33969	EMG1	ENSG00000126749	12	7072408	7105520	protein_coding	EMG1 N1-specific pseudouridine methyltransferase [Source:HGNC Symbol;Acc:16912]
SNAP23	1.00981	8.79994	2.61887	0.0172186	0.169595	-3.34206	SNAP23	ENSG00000092531	15	42783431	42837547	protein_coding	synaptosomal-associated protein, 23kDa [Source:HGNC Symbol;Acc:11131]
CDC7	0.692274	7.24829	2.61762	0.0172642	0.169688	-3.34446	CDC7	ENSG00000097046	1	91966408	91991321	protein_coding	cell division cycle 7 [Source:HGNC Symbol;Acc:1745]
DDX5	0.431991	12.0009	2.61669	0.0172984	0.169781	-3.34625	DDX5	ENSG00000263077	HG183_PATCH	62576980	62585072	protein_coding	DEAD (Asp-Glu-Ala-Asp) box helicase 5 [Source:HGNC Symbol;Acc:2746]
FARSB	-0.415377	11.7018	-2.61611	0.0173196	0.169781	-3.34736	FARSB	ENSG00000116120	2	223435255	223521056	protein_coding	phenylalanyl-tRNA synthetase, beta subunit [Source:HGNC Symbol;Acc:17800]
PARG	0.319275	10.0297	2.61579	0.0173312	0.169781	-3.34797	PARG	ENSG00000227345	10	51026325	51130715	protein_coding	poly (ADP-ribose) glycohydrolase [Source:HGNC Symbol;Acc:8605]
KIF3B	-0.477238	10.2632	-2.61426	0.0173877	0.170063	-3.35091	KIF3B	ENSG00000101350	20	30865467	30922814	protein_coding	kinesin family member 3B [Source:HGNC Symbol;Acc:6320]
ARHGEF12	-0.421583	11.1334	-2.61397	0.0173984	0.170063	-3.35147	ARHGEF12	ENSG00000196914	11	120207787	120360645	protein_coding	Rho guanine nucleotide exchange factor (GEF) 12 [Source:HGNC Symbol;Acc:14193]
RRAGB	-0.465726	8.76561	-2.61211	0.0174669	0.170355	-3.35503	RRAGB	ENSG00000083750	X	55744172	55785207	protein_coding	Ras-related GTP binding B [Source:HGNC Symbol;Acc:19901]
DONSON	0.723771	6.82443	2.64319	0.023974	0.199693	-3.35841	DONSON	ENSG00000159147	21	34931848	34961014	protein_coding	downstream neighbor of SON [Source:HGNC Symbol;Acc:2993]
TIGAR	-0.472282	9.37293	-2.61034	0.0175325	0.170806	-3.35842	NA	NA	NA	NA	NA	NA	NA
PEG10	-0.656627	9.7007	-2.6095	0.0175635	0.170921	-3.36003	PEG10	ENSG00000242265	7	94285637	94299007	protein_coding	paternally expressed 10 [Source:HGNC Symbol;Acc:14005]
PDE10A	-0.727691	7.00013	-2.60697	0.0176578	0.171413	-3.36487	PDE10A	ENSG00000112541	6	165740776	166400091	protein_coding	phosphodiesterase 10A [Source:HGNC Symbol;Acc:8772]
TMEM63B	-0.58082	9.2865	-2.60658	0.0176723	0.171413	-3.36562	TMEM63B	ENSG00000137216	6	44094651	44123256	protein_coding	transmembrane protein 63B [Source:HGNC Symbol;Acc:17735]
MICAL3	-0.413488	10.7658	-2.60587	0.0176989	0.171484	-3.36698	MICAL3	ENSG00000243156	22	18270415	18507325	protein_coding	microtubule associated monooxygenase, calponin and LIM domain containing 3 [Source:HGNC Symbol;Acc:24694]
SNX18	-0.523359	9.59697	-2.6037	0.0177803	0.171895	-3.37113	SNX18	ENSG00000178996	5	53813589	53842415	protein_coding	sorting nexin 18 [Source:HGNC Symbol;Acc:19245]
FXR1	0.486353	11.5176	2.60155	0.0178614	0.172491	-3.37525	FXR1	ENSG00000114416	3	180585929	180700541	protein_coding	fragile X mental retardation, autosomal homolog 1 [Source:HGNC Symbol;Acc:4023]
KIF5A	-0.466967	11.7089	-2.60017	0.0179135	0.172556	-3.37789	KIF5A	ENSG00000155980	12	57943781	57980415	protein_coding	kinesin family member 5A [Source:HGNC Symbol;Acc:6323]
PCNA	0.514091	11.8151	2.59976	0.0179289	0.172556	-3.37867	PCNA	ENSG00000132646	20	5095599	5107272	protein_coding	proliferating cell nuclear antigen [Source:HGNC Symbol;Acc:8729]
BRSK2	-0.689017	9.49931	-2.59924	0.0179488	0.172556	-3.37967	BRSK2	ENSG00000174672	11	1411129	1483919	protein_coding	BR serine/threonine kinase 2 [Source:HGNC Symbol;Acc:11405]
NTPCR	-0.80569	8.94791	-2.59865	0.0179712	0.172556	-3.3808	NTPCR	ENSG00000135778	1	233086351	233119628	protein_coding	nucleoside-triphosphatase, cancer-related [Source:HGNC Symbol;Acc:28204]
HSP90AB1	0.479199	13.269	2.59772	0.0180066	0.172556	-3.38258	HSP90AB1	ENSG00000096384	6	44214824	44221620	protein_coding	heat shock protein 90kDa alpha (cytosolic), class B member 1 [Source:HGNC Symbol;Acc:5258]
WDR12	0.635667	11.1294	2.59728	0.0180232	0.172556	-3.38342	WDR12	ENSG00000138442	2	203739505	203879521	protein_coding	WD repeat domain 12 [Source:HGNC Symbol;Acc:14098]
TENM4	-0.493643	9.31	-2.59725	0.0180242	0.172556	-3.38346	TENM4	ENSG00000149256	11	78363876	79151992	protein_coding	teneurin transmembrane protein 4 [Source:HGNC Symbol;Acc:29945]
MXRA5	-0.923995	8.29388	-2.5962	0.0180644	0.172754	-3.38548	MXRA5	ENSG00000101825	X	3226606	3264682	protein_coding	matrix-remodelling associated 5 [Source:HGNC Symbol;Acc:7539]
RECQL5	0.636598	7.79644	2.59568	0.0180842	0.172757	-3.38647	RECQL5	ENSG00000108469	17	73622925	73663269	protein_coding	RecQ protein-like 5 [Source:HGNC Symbol;Acc:9950]
LRRC4B	-0.737122	9.83269	-2.59495	0.0181122	0.172837	-3.38787	LRRC4B	ENSG00000131409	19	51020149	51071302	protein_coding	leucine rich repeat containing 4B [Source:HGNC Symbol;Acc:25042]
NEUROG2	-1.8391	5.82364	-2.62376	0.0247986	0.202931	-3.38931	NEUROG2	ENSG00000178403	4	113434672	113437328	protein_coding	neurogenin 2 [Source:HGNC Symbol;Acc:13805]
DSTYK	-0.50038	6.03116	-2.59333	0.0181742	0.173128	-3.39096	DSTYK	ENSG00000133059	1	205111632	205180727	protein_coding	dual serine/threonine and tyrosine protein kinase [Source:HGNC Symbol;Acc:29043]
UNC45A	0.420353	10.2209	2.59313	0.0181818	0.173128	-3.39134	UNC45A	ENSG00000140553	15	91473410	91497323	protein_coding	unc-45 homolog A (C. elegans) [Source:HGNC Symbol;Acc:30594]
ZZEF1	-0.384797	9.64561	-2.59141	0.018248	0.173239	-3.39463	ZZEF1	ENSG00000074755	17	3907739	4046314	protein_coding	zinc finger, ZZ-type with EF-hand domain 1 [Source:HGNC Symbol;Acc:29027]
ORC3	0.641495	10.0342	2.58951	0.0183213	0.173709	-3.39826	ORC3	ENSG00000135336	6	88299839	88377169	protein_coding	origin recognition complex, subunit 3 [Source:HGNC Symbol;Acc:8489]
JAKMIP1	-1.0832	5.57321	-2.61687	0.0250974	0.204619	-3.40025	JAKMIP1	ENSG00000152969	4	6027926	6202318	protein_coding	janus kinase and microtubule interacting protein 1 [Source:HGNC Symbol;Acc:26460]
DNMT3B	1.70765	8.45752	2.5851	0.0184928	0.174959	-3.40668	DNMT3B	ENSG00000088305	20	31350191	31397162	protein_coding	DNA (cytosine-5-)-methyltransferase 3 beta [Source:HGNC Symbol;Acc:2979]
HMGN4	0.607096	8.33179	2.61078	0.0253648	0.205335	-3.40993	HMGN4	ENSG00000182952	6	26538633	26546482	protein_coding	high mobility group nucleosomal binding domain 4 [Source:HGNC Symbol;Acc:4989]
GPM6B	-0.93376	9.40373	-2.58337	0.0185604	0.175051	-3.40998	GPM6B	ENSG00000046653	X	13789150	13956757	protein_coding	glycoprotein M6B [Source:HGNC Symbol;Acc:4461]
ZC3H14	0.522577	11.5536	2.5833	0.0185631	0.175051	-3.41011	ZC3H14	ENSG00000100722	14	89029253	89079853	protein_coding	zinc finger CCCH-type containing 14 [Source:HGNC Symbol;Acc:20509]
SDCCAG8	-0.588926	8.03987	-2.58283	0.0185816	0.175051	-3.41101	SDCCAG8	ENSG00000054282	1	243419320	243663394	protein_coding	serologically defined colon cancer antigen 8 [Source:HGNC Symbol;Acc:10671]
NASP	0.637704	13.7291	2.5816	0.0186297	0.175317	-3.41335	NASP	ENSG00000132780	1	46049518	46084566	protein_coding	nuclear autoantigenic sperm protein (histone-binding) [Source:HGNC Symbol;Acc:7644]
SNX25	-0.50592	7.80915	-2.60854	0.025464	0.205335	-3.4135	SNX25	ENSG00000109762	4	186125391	186291339	protein_coding	sorting nexin 25 [Source:HGNC Symbol;Acc:21883]
KCTD8	-1.40878	7.72697	-2.60852	0.0254648	0.205335	-3.41352	KCTD8	ENSG00000183783	4	44175926	44450824	protein_coding	potassium channel tetramerization domain containing 8 [Source:HGNC Symbol;Acc:22394]
EPHX2	0.485947	9.15673	2.57947	0.0187138	0.175735	-3.41742	EPHX2	ENSG00000120915	8	27348296	27403081	protein_coding	epoxide hydrolase 2, cytoplasmic [Source:HGNC Symbol;Acc:3402]
NPRL2	-0.525381	7.84895	-2.60537	0.0256049	0.205723	-3.41853	NPRL2	ENSG00000114388	3	50384761	50388522	protein_coding	nitrogen permease regulator-like 2 (S. cerevisiae) [Source:HGNC Symbol;Acc:24969]
TSTD1	1.27399	6.75451	2.57871	0.0187435	0.175827	-3.41886	TSTD1	ENSG00000215845	1	161007421	161008780	protein_coding	thiosulfate sulfurtransferase (rhodanese)-like domain containing 1 [Source:HGNC Symbol;Acc:35410]
HDGFRP2	0.596865	11.8653	2.57745	0.0187934	0.176109	-3.42126	HDGFRP2	ENSG00000167674	19	4472284	4502223	protein_coding	Hepatoma-derived growth factor-related protein 2 [Source:UniProtKB/Swiss-Prot;Acc:Q7Z4V5]
ATP6V1B2	-0.467479	10.7807	-2.57604	0.0188492	0.176444	-3.42394	ATP6V1B2	ENSG00000147416	8	20054878	20084330	protein_coding	ATPase, H+ transporting, lysosomal 56/58kDa, V1 subunit B2 [Source:HGNC Symbol;Acc:854]
CAPG	0.938546	8.70441	2.57554	0.0188694	0.176446	-3.42491	CAPG	ENSG00000042493	2	85621871	85645555	protein_coding	capping protein (actin filament), gelsolin-like [Source:HGNC Symbol;Acc:1474]
CNKSR2	-0.869212	7.80245	-2.57436	0.0189163	0.176699	-3.42715	CNKSR2	ENSG00000149970	X	21392536	21672813	protein_coding	connector enhancer of kinase suppressor of Ras 2 [Source:HGNC Symbol;Acc:19701]
DPPA4	2.01983	7.69867	2.57268	0.0189832	0.17707	-3.43034	DPPA4	ENSG00000121570	3	109044988	109056419	protein_coding	developmental pluripotency associated 4 [Source:HGNC Symbol;Acc:19200]
HIST1H1E	1.41337	8.86986	2.57186	0.0190161	0.17707	-3.43191	HIST1H1E	ENSG00000168298	6	26156559	26157343	protein_coding	histone cluster 1, H1e [Source:HGNC Symbol;Acc:4718]
DCTN3	-0.530782	10.644	-2.57063	0.0190655	0.177343	-3.43425	DCTN3	ENSG00000137100	9	34613548	34620515	protein_coding	dynactin 3 (p22) [Source:HGNC Symbol;Acc:2713]
FGF2	0.683345	7.73486	2.56894	0.0191334	0.177742	-3.43746	FGF2	ENSG00000138685	4	123747863	123819391	protein_coding	fibroblast growth factor 2 (basic) [Source:HGNC Symbol;Acc:3676]
KATNB1	-0.431095	9.08565	-2.56856	0.0191486	0.177742	-3.43818	KATNB1	ENSG00000140854	16	57769642	57791162	protein_coding	katanin p80 (WD repeat containing) subunit B 1 [Source:HGNC Symbol;Acc:6217]
RPS19BP1	0.706707	8.20512	2.59146	0.0262318	0.208786	-3.44061	RPS19BP1	ENSG00000187051	22	39925098	39928860	protein_coding	ribosomal protein S19 binding protein 1 [Source:HGNC Symbol;Acc:28749]
PAK3	-0.556265	11.6016	-2.56594	0.0192545	0.178351	-3.44316	PAK3	ENSG00000077264	X	110187513	110470589	protein_coding	p21 protein (Cdc42/Rac)-activated kinase 3 [Source:HGNC Symbol;Acc:8592]
NPAT	0.671807	7.45148	2.56455	0.019311	0.178687	-3.44581	NPAT	ENSG00000149308	11	108027942	108093369	protein_coding	nuclear protein, ataxia-telangiectasia locus [Source:HGNC Symbol;Acc:7896]
AHNAK	0.899613	14.1479	2.564	0.0193334	0.178708	-3.44686	AHNAK	ENSG00000124942	11	62201016	62323707	protein_coding	AHNAK nucleoprotein [Source:HGNC Symbol;Acc:347]
TPPP3	-0.830187	10.2372	-2.56206	0.0194127	0.179012	-3.45055	TPPP3	ENSG00000159713	16	67423712	67427438	protein_coding	tubulin polymerization-promoting protein family member 3 [Source:HGNC Symbol;Acc:24162]
DDX10	0.468347	10.0155	2.56191	0.0194187	0.179012	-3.45083	DDX10	ENSG00000178105	11	108535752	108811657	protein_coding	DEAD (Asp-Glu-Ala-Asp) box polypeptide 10 [Source:HGNC Symbol;Acc:2735]
TSPAN3	-0.767208	6.93387	-2.5617	0.0194271	0.179012	-3.45122	TSPAN3	ENSG00000140391	15	77336359	77376326	protein_coding	tetraspanin 3 [Source:HGNC Symbol;Acc:17752]
ALG13	-0.704085	8.28368	-2.58291	0.0266246	0.209912	-3.45417	ALG13	ENSG00000101901	X	110909043	111003877	protein_coding	ALG13, UDP-N-acetylglucosaminyltransferase subunit [Source:HGNC Symbol;Acc:30881]
FAM69B	-0.540747	7.46756	-2.55938	0.0195223	0.179592	-3.45564	FAM69B	ENSG00000165716	9	139607022	139618502	protein_coding	family with sequence similarity 69, member B [Source:HGNC Symbol;Acc:28290]
NUP50	0.55794	10.5978	2.5584	0.0195628	0.179701	-3.45751	NUP50	ENSG00000093000	22	45559722	45583896	protein_coding	nucleoporin 50kDa [Source:HGNC Symbol;Acc:8065]
CA14	0.496654	9.31938	2.55766	0.0195931	0.179757	-3.45891	CA14	ENSG00000118298	1	150229554	150237478	protein_coding	carbonic anhydrase XIV [Source:HGNC Symbol;Acc:1372]
ORC6	1.13082	5.96451	2.55651	0.0196407	0.179757	-3.4611	ORC6	ENSG00000091651	16	46723555	46732306	protein_coding	origin recognition complex, subunit 6 [Source:HGNC Symbol;Acc:17151]
GFM2	-0.409145	9.34711	-2.55631	0.0196486	0.179757	-3.46146	GFM2	ENSG00000164347	5	74017029	74063196	protein_coding	G elongation factor, mitochondrial 2 [Source:HGNC Symbol;Acc:29682]
TMEM55A	-0.707103	8.00585	-2.55628	0.0196501	0.179757	-3.46153	TMEM55A	ENSG00000155099	8	92006024	92053292	protein_coding	transmembrane protein 55A [Source:HGNC Symbol;Acc:25452]
DNAJC17	0.382894	9.55596	2.55552	0.0196815	0.179852	-3.46297	DNAJC17	ENSG00000104129	15	41060067	41099675	protein_coding	DnaJ (Hsp40) homolog, subfamily C, member 17 [Source:HGNC Symbol;Acc:25556]
CRYAB	-1.10633	8.24346	-2.5773	0.0268858	0.210844	-3.46307	CRYAB	ENSG00000109846	11	111779289	111794446	protein_coding	crystallin, alpha B [Source:HGNC Symbol;Acc:2389]
CNTN2	-1.16491	9.02738	-2.55504	0.0197012	0.179852	-3.46387	CNTN2	ENSG00000184144	1	205012325	205047627	protein_coding	contactin 2 (axonal) [Source:HGNC Symbol;Acc:2172]
FGFR1OP	0.424987	9.93269	2.55362	0.0197602	0.180205	-3.46657	FGFR1OP	ENSG00000213066	6	167412670	167466201	protein_coding	FGFR1 oncogene partner [Source:HGNC Symbol;Acc:17012]
FRMD4A	-0.481632	10.2021	-2.55232	0.0198142	0.180511	-3.46903	FRMD4A	ENSG00000151474	10	13685706	14504141	protein_coding	FERM domain containing 4A [Source:HGNC Symbol;Acc:25491]
STARD13	-0.684109	6.76303	-2.5718	0.0271439	0.212303	-3.47178	STARD13	ENSG00000133121	13	33677272	33924767	protein_coding	StAR-related lipid transfer (START) domain containing 13 [Source:HGNC Symbol;Acc:19164]
SCN3B	-1.29519	9.56708	-2.57118	0.0271734	0.212324	-3.47277	SCN3B	ENSG00000166257	11	123499895	123525952	protein_coding	sodium channel, voltage-gated, type III, beta subunit [Source:HGNC Symbol;Acc:20665]
NCOA3	0.394978	9.06543	2.54953	0.019931	0.181389	-3.47434	NCOA3	ENSG00000124151	20	46130601	46285621	protein_coding	nuclear receptor coactivator 3 [Source:HGNC Symbol;Acc:7670]
PFAS	0.414087	11.4924	2.54884	0.0199596	0.181462	-3.47563	PFAS	ENSG00000178921	17	8150936	8173809	protein_coding	phosphoribosylformylglycinamidine synthase [Source:HGNC Symbol;Acc:8863]
RPS6KC1	-0.349921	9.30413	-2.54544	0.0201026	0.182502	-3.48207	RPS6KC1	ENSG00000136643	1	213224589	213448116	protein_coding	ribosomal protein S6 kinase, 52kDa, polypeptide 1 [Source:HGNC Symbol;Acc:10439]
CENPE	0.57806	9.746	2.54514	0.0201152	0.182502	-3.48264	CENPE	ENSG00000138778	4	104026963	104119566	protein_coding	centromere protein E, 312kDa [Source:HGNC Symbol;Acc:1856]
DOCK7	-0.436341	12.1177	-2.54418	0.020156	0.182645	-3.48446	DOCK7	ENSG00000116641	1	62920399	63153969	protein_coding	dedicator of cytokinesis 7 [Source:HGNC Symbol;Acc:19190]
ZC3H15	0.37041	10.8902	2.54155	0.0202677	0.183134	-3.48945	ZC3H15	ENSG00000065548	2	187350883	187374090	protein_coding	zinc finger CCCH-type containing 15 [Source:HGNC Symbol;Acc:29528]
PALM	-0.751458	11.1083	-2.53525	0.0205372	0.184814	-3.50136	PALM	ENSG00000099864	19	708953	748329	protein_coding	paralemmin [Source:HGNC Symbol;Acc:8594]
ZFP62	0.952309	8.8401	2.55088	0.0281492	0.216034	-3.50492	ZFP62	ENSG00000196670	5	180274611	180288286	protein_coding	ZFP62 zinc finger protein [Source:HGNC Symbol;Acc:23241]
CLPX	0.391314	10.3719	2.53281	0.0206427	0.18512	-3.50598	CLPX	ENSG00000166855	15	65440557	65477680	protein_coding	caseinolytic mitochondrial matrix peptidase chaperone subunit [Source:HGNC Symbol;Acc:2088]
FABP6	-0.710839	5.03039	-2.55011	0.028187	0.216034	-3.50614	FABP6	ENSG00000170231	5	159614374	159665742	protein_coding	fatty acid binding protein 6, ileal [Source:HGNC Symbol;Acc:3561]
MLH1	0.375075	10.7063	2.53239	0.0206608	0.18512	-3.50677	MLH1	ENSG00000076242	3	37034823	37107380	protein_coding	mutL homolog 1 [Source:HGNC Symbol;Acc:7127]
GNB1	-0.624796	9.94222	-2.53224	0.0206676	0.18512	-3.50707	GNB1	ENSG00000078369	1	1716729	1822495	protein_coding	guanine nucleotide binding protein (G protein), beta polypeptide 1 [Source:HGNC Symbol;Acc:4396]
SARM1	-0.5808	9.95186	-2.53204	0.0206759	0.18512	-3.50743	SARM1	ENSG00000004139	17	26691378	26728065	protein_coding	sterile alpha and TIR motif containing 1 [Source:HGNC Symbol;Acc:17074]
MORF4L1	0.48818	9.19573	2.53132	0.0207072	0.185213	-3.5088	MORF4L1	ENSG00000185787	15	79102829	79190475	protein_coding	mortality factor 4 like 1 [Source:HGNC Symbol;Acc:16989]
EML3	0.521982	7.61118	2.53026	0.0207535	0.18544	-3.51081	EML3	ENSG00000149499	11	62369690	62380237	protein_coding	echinoderm microtubule associated protein like 3 [Source:HGNC Symbol;Acc:26666]
WDR37	-0.5051	11.0058	-2.52892	0.0208116	0.185771	-3.51333	WDR37	ENSG00000047056	10	1095478	1178237	protein_coding	WD repeat domain 37 [Source:HGNC Symbol;Acc:31406]
PRR14L	0.406557	9.8129	2.52469	0.0209971	0.186481	-3.52132	PRR14L	ENSG00000183530	22	32072242	32146126	protein_coding	proline rich 14-like [Source:HGNC Symbol;Acc:28738]
RPUSD3	0.447826	7.86256	2.52462	0.0210002	0.186481	-3.52146	RPUSD3	ENSG00000156990	3	9879533	9886286	protein_coding	RNA pseudouridylate synthase domain containing 3 [Source:HGNC Symbol;Acc:28437]
PHLPP1	0.452779	8.38672	2.52442	0.0210088	0.186481	-3.52183	PHLPP1	ENSG00000081913	18	60382672	60647666	protein_coding	PH domain and leucine rich repeat protein phosphatase 1 [Source:HGNC Symbol;Acc:20610]
ERAL1	0.515218	8.50673	2.52363	0.0210439	0.186481	-3.52333	ERAL1	ENSG00000132591	17	27181956	27188085	protein_coding	Era-like 12S mitochondrial rRNA chaperone 1 [Source:HGNC Symbol;Acc:3424]
SMARCD3	-0.61094	8.97108	-2.52337	0.0210553	0.186481	-3.52382	SMARCD3	ENSG00000082014	7	150935850	150974982	protein_coding	SWI/SNF related, matrix associated, actin dependent regulator of chromatin, subfamily d, member 3 [Source:HGNC Symbol;Acc:11108]
HMGN2	1.1004	9.47047	2.52319	0.0210632	0.186481	-3.52415	HMGN2	ENSG00000198830	1	26798941	26802463	protein_coding	high mobility group nucleosomal binding domain 2 [Source:HGNC Symbol;Acc:4986]
APOOL	-0.580241	9.2884	-2.52304	0.0210699	0.186481	-3.52444	APOOL	ENSG00000155008	X	84258832	84343069	protein_coding	apolipoprotein O-like [Source:HGNC Symbol;Acc:24009]
DIP2C	-0.66825	9.20596	-2.5228	0.0210802	0.186481	-3.52488	DIP2C	ENSG00000151240	10	320130	735683	protein_coding	DIP2 disco-interacting protein 2 homolog C (Drosophila) [Source:HGNC Symbol;Acc:29150]
SERPINI1	-0.617207	9.7385	-2.52279	0.0210809	0.186481	-3.52491	SERPINI1	ENSG00000163536	3	167453031	167543356	protein_coding	serpin peptidase inhibitor, clade I (neuroserpin), member 1 [Source:HGNC Symbol;Acc:8943]
LIG1	0.768597	10.7789	2.52209	0.0211118	0.186568	-3.52623	LIG1	ENSG00000105486	19	48618702	48673860	protein_coding	ligase I, DNA, ATP-dependent [Source:HGNC Symbol;Acc:6598]
HS3ST3A1	0.894427	8.35173	2.5195	0.0212265	0.187395	-3.53111	HS3ST3A1	ENSG00000153976	17	13399006	13505244	protein_coding	heparan sulfate (glucosamine) 3-O-sulfotransferase 3A1 [Source:HGNC Symbol;Acc:5196]
CAMK1D	-0.521826	9.10644	-2.51739	0.0213206	0.187851	-3.53509	CAMK1D	ENSG00000183049	10	12391481	12877545	protein_coding	calcium/calmodulin-dependent protein kinase ID [Source:HGNC Symbol;Acc:19341]
PRNP	-0.975482	6.91916	-2.53151	0.0291127	0.219736	-3.53556	PRNP	ENSG00000171867	20	4666882	4682236	protein_coding	prion protein [Source:HGNC Symbol;Acc:9449]
UNC13B	-0.404409	10.8884	-2.51655	0.0213582	0.187995	-3.53668	UNC13B	ENSG00000198722	9	35161999	35405335	protein_coding	unc-13 homolog B (C. elegans) [Source:HGNC Symbol;Acc:12566]
ORC1	0.808164	5.80983	2.51579	0.021392	0.188008	-3.5381	ORC1	ENSG00000085840	1	52838501	52870131	protein_coding	origin recognition complex, subunit 1 [Source:HGNC Symbol;Acc:8487]
PABPC5	-0.671853	6.2835	-2.51556	0.0214023	0.188008	-3.53854	PABPC5	ENSG00000174740	X	90689594	90693583	protein_coding	poly(A) binding protein, cytoplasmic 5 [Source:HGNC Symbol;Acc:13629]
SVIP	-0.823291	8.0663	-2.5289	0.0292449	0.220201	-3.53968	SVIP	ENSG00000198168	11	22835345	22851845	protein_coding	small VCP/p97-interacting protein [Source:HGNC Symbol;Acc:25238]
CLVS1	-0.728178	6.23103	-2.51369	0.0214861	0.188558	-3.54206	CLVS1	ENSG00000177182	8	61969717	62414204	protein_coding	clavesin 1 [Source:HGNC Symbol;Acc:23139]
PDLIM3	-0.495117	10.1534	-2.51188	0.0215677	0.189086	-3.54547	PDLIM3	ENSG00000154553	4	186422851	186456766	protein_coding	PDZ and LIM domain 3 [Source:HGNC Symbol;Acc:20767]
SH3BGRL	-0.548486	10.1867	-2.51135	0.0215915	0.189108	-3.54647	SH3BGRL	ENSG00000131171	X	80457442	80554046	protein_coding	SH3 domain binding glutamic acid-rich protein like [Source:HGNC Symbol;Acc:10823]
POU2F2	-0.923512	6.63885	-2.52124	0.0296364	0.222361	-3.55178	POU2F2	ENSG00000028277	19	42590263	42700737	protein_coding	POU class 2 homeobox 2 [Source:HGNC Symbol;Acc:9213]
TMEM57	-0.47513	8.41979	-2.508	0.0217435	0.190062	-3.55278	TMEM57	ENSG00000204178	1	25757388	25826700	protein_coding	transmembrane protein 57 [Source:HGNC Symbol;Acc:25572]
CD44	1.18184	8.98459	2.50612	0.0218293	0.190624	-3.55632	CD44	ENSG00000026508	11	35160417	35253949	protein_coding	CD44 molecule (Indian blood group) [Source:HGNC Symbol;Acc:1681]
PVRL1	-0.421441	7.86396	-2.50454	0.0219013	0.191064	-3.55928	PVRL1	ENSG00000110400	11	119494120	119599794	protein_coding	poliovirus receptor-related 1 (herpesvirus entry mediator C) [Source:HGNC Symbol;Acc:9706]
CYTH1	-0.492309	7.816	-2.50336	0.0219556	0.19127	-3.56151	CYTH1	ENSG00000108669	17	76670130	76778379	protein_coding	cytohesin 1 [Source:HGNC Symbol;Acc:9501]
NEK7	-0.640579	8.38206	-2.50282	0.0219801	0.19127	-3.56251	NEK7	ENSG00000151414	1	198126093	198291550	protein_coding	NIMA-related kinase 7 [Source:HGNC Symbol;Acc:13386]
KRI1	0.430955	9.79974	2.50126	0.0220518	0.191587	-3.56545	KRI1	ENSG00000129347	19	10663761	10676713	protein_coding	KRI1 homolog (S. cerevisiae) [Source:HGNC Symbol;Acc:25769]
CD99L2	-0.637477	9.43077	-2.50088	0.0220695	0.191587	-3.56617	CD99L2	ENSG00000102181	X	149934810	150067289	protein_coding	CD99 molecule-like 2 [Source:HGNC Symbol;Acc:18237]
RIOK2	0.377883	8.32634	2.50008	0.0221065	0.19172	-3.56768	RIOK2	ENSG00000058729	5	96496571	96518964	protein_coding	RIO kinase 2 [Source:HGNC Symbol;Acc:18999]
EXOC3	-0.425792	10.3062	-2.49878	0.0221664	0.192051	-3.57011	EXOC3	ENSG00000180104	5	443273	472052	protein_coding	exocyst complex component 3 [Source:HGNC Symbol;Acc:30378]
UBQLN2	-0.501281	11.1489	-2.4982	0.0221934	0.192097	-3.57121	UBQLN2	ENSG00000188021	X	56590026	56593443	protein_coding	ubiquilin 2 [Source:HGNC Symbol;Acc:12509]
RBM47	1.77713	5.41759	2.50781	0.0303359	0.225316	-3.57299	RBM47	ENSG00000163694	4	40425272	40632892	protein_coding	RNA binding motif protein 47 [Source:HGNC Symbol;Acc:30358]
FASTKD2	0.392794	9.1073	2.49579	0.0223053	0.192712	-3.57573	FASTKD2	ENSG00000118246	2	207630081	207657233	protein_coding	FAST kinase domains 2 [Source:HGNC Symbol;Acc:29160]
ENDOD1	-0.597431	9.0215	-2.49529	0.0223285	0.192712	-3.57666	ENDOD1	ENSG00000149218	11	94822974	94865809	protein_coding	endonuclease domain containing 1 [Source:HGNC Symbol;Acc:29129]
ORC5	0.365249	10.8637	2.49465	0.0223584	0.192712	-3.57786	ORC5	ENSG00000164815	7	103766788	103848495	protein_coding	origin recognition complex, subunit 5 [Source:HGNC Symbol;Acc:8491]
PTPRO	-0.912481	6.28234	-2.49419	0.0223799	0.192712	-3.57873	PTPRO	ENSG00000151490	12	15475331	15750333	protein_coding	protein tyrosine phosphatase, receptor type, O [Source:HGNC Symbol;Acc:9678]
RCOR2	0.671207	10.0715	2.49394	0.0223918	0.192712	-3.57921	RCOR2	ENSG00000167771	11	63678693	63684316	protein_coding	REST corepressor 2 [Source:HGNC Symbol;Acc:27455]
AQR	0.345725	11.2098	2.49357	0.0224091	0.192712	-3.5799	AQR	ENSG00000021776	15	35147732	35262040	protein_coding	aquarius intron-binding spliceosomal factor [Source:HGNC Symbol;Acc:29513]
USP46	-0.420298	8.33714	-2.4934	0.022417	0.192712	-3.58022	USP46	ENSG00000109189	4	53457138	53525502	protein_coding	ubiquitin specific peptidase 46 [Source:HGNC Symbol;Acc:20075]
NUDT2	-0.470987	7.81792	-2.49092	0.0225334	0.19303	-3.58487	NUDT2	ENSG00000164978	9	34329504	34343709	protein_coding	nudix (nucleoside diphosphate linked moiety X)-type motif 2 [Source:HGNC Symbol;Acc:8049]
RABIF	-0.529387	7.76684	-2.49054	0.0225509	0.19303	-3.58557	RABIF	ENSG00000183155	1	202848085	202858263	protein_coding	RAB interacting factor [Source:HGNC Symbol;Acc:9797]
FARSA	-0.3451	10.171	-2.49006	0.0225737	0.19303	-3.58648	FARSA	ENSG00000179115	19	13033293	13044851	protein_coding	phenylalanyl-tRNA synthetase, alpha subunit [Source:HGNC Symbol;Acc:3592]
MIER1	0.370164	10.0117	2.48997	0.0225779	0.19303	-3.58665	MIER1	ENSG00000198160	1	67390578	67454302	protein_coding	mesoderm induction early response 1, transcriptional regulator [Source:HGNC Symbol;Acc:29657]
STXBP2	1.18089	7.77105	2.48881	0.0226327	0.19303	-3.58883	STXBP2	ENSG00000076944	19	7701767	7712759	protein_coding	syntaxin binding protein 2 [Source:HGNC Symbol;Acc:11445]
RGS3	-0.655771	7.06155	-2.48854	0.0226452	0.19303	-3.58932	RGS3	ENSG00000138835	9	116207011	116360018	protein_coding	regulator of G-protein signaling 3 [Source:HGNC Symbol;Acc:9999]
SHPRH	0.464939	9.1182	2.48842	0.0226509	0.19303	-3.58955	SHPRH	ENSG00000146414	6	146185381	146285559	protein_coding	SNF2 histone linker PHD RING helicase, E3 ubiquitin protein ligase [Source:HGNC Symbol;Acc:19336]
NCALD	-0.731811	10.4104	-2.48841	0.0226513	0.19303	-3.58957	NCALD	ENSG00000104490	8	102698771	103137135	protein_coding	neurocalcin delta [Source:HGNC Symbol;Acc:7655]
IK	0.644056	10.6005	2.48797	0.0226722	0.19303	-3.5904	IK	ENSG00000113141	5	140026643	140042064	protein_coding	IK cytokine, down-regulator of HLA II [Source:HGNC Symbol;Acc:5958]
APC	-0.437671	10.7257	-2.48629	0.0227519	0.193522	-3.59355	APC	ENSG00000134982	5	112043195	112181936	protein_coding	adenomatous polyposis coli [Source:HGNC Symbol;Acc:583]
NACC1	0.702693	8.87327	2.48545	0.0227917	0.193674	-3.59512	NACC1	ENSG00000160877	19	13228917	13251955	protein_coding	nucleus accumbens associated 1, BEN and BTB (POZ) domain containing [Source:HGNC Symbol;Acc:20967]
TGS1	0.415137	9.76154	2.48297	0.0229099	0.194492	-3.59977	TGS1	ENSG00000137574	8	56685701	56738007	protein_coding	trimethylguanosine synthase 1 [Source:HGNC Symbol;Acc:17843]
FABP7	0.591987	11.5292	2.48216	0.0229484	0.194632	-3.60128	FABP7	ENSG00000164434	6	123100620	123105219	protein_coding	fatty acid binding protein 7, brain [Source:HGNC Symbol;Acc:3562]
C8orf59	0.802993	9.51335	2.48019	0.0230429	0.194966	-3.60497	C8orf59	ENSG00000176731	8	86126311	86132650	protein_coding	chromosome 8 open reading frame 59 [Source:HGNC Symbol;Acc:32235]
EEF1D	0.342586	11.4531	2.47964	0.0230693	0.194966	-3.606	EEF1D	ENSG00000104529	8	144661867	144681711	protein_coding	eukaryotic translation elongation factor 1 delta (guanine nucleotide exchange protein) [Source:HGNC Symbol;Acc:3211]
VAMP8	2.13787	5.03935	2.479	0.0231003	0.194966	-3.60721	VAMP8	ENSG00000118640	2	85788685	85809154	protein_coding	vesicle-associated membrane protein 8 [Source:HGNC Symbol;Acc:12647]
REEP2	-0.751522	8.91635	-2.47856	0.0231214	0.194966	-3.60802	REEP2	ENSG00000132563	5	137774706	137782658	protein_coding	receptor accessory protein 2 [Source:HGNC Symbol;Acc:17975]
TMEM143	-0.703309	7.51339	-2.48558	0.0315293	0.230695	-3.60805	TMEM143	ENSG00000161558	19	48835613	48867494	protein_coding	transmembrane protein 143 [Source:HGNC Symbol;Acc:25603]
SRGAP3	-0.657901	11.8529	-2.47718	0.0231878	0.195166	-3.6106	SRGAP3	ENSG00000196220	3	9022275	9404737	protein_coding	SLIT-ROBO Rho GTPase activating protein 3 [Source:HGNC Symbol;Acc:19744]
PACSIN3	0.766896	8.70678	2.47652	0.0232196	0.195248	-3.61183	PACSIN3	ENSG00000165912	11	47199076	47207994	protein_coding	protein kinase C and casein kinase substrate in neurons 3 [Source:HGNC Symbol;Acc:8572]
ESCO2	0.677854	7.12986	2.4745	0.0233179	0.195749	-3.61562	ESCO2	ENSG00000171320	8	27629466	27670157	protein_coding	establishment of sister chromatid cohesion N-acetyltransferase 2 [Source:HGNC Symbol;Acc:27230]
UBE2K	0.458793	10.0068	2.47419	0.0233326	0.195749	-3.61619	UBE2K	ENSG00000078140	4	39699664	39784412	protein_coding	ubiquitin-conjugating enzyme E2K [Source:HGNC Symbol;Acc:4914]
HDHD3	-0.637781	8.21293	-2.47393	0.0233456	0.195749	-3.61669	HDHD3	ENSG00000119431	9	116135699	116139279	protein_coding	haloacid dehalogenase-like hydrolase domain containing 3 [Source:HGNC Symbol;Acc:28171]
RAET1L	-0.686568	8.98321	-2.47986	0.0318434	0.232032	-3.61705	RAET1L	ENSG00000155918	6	150339470	150346668	protein_coding	retinoic acid early transcript 1L [Source:HGNC Symbol;Acc:16798]
RALGAPB	-0.528124	10.1347	-2.473	0.0233909	0.195943	-3.61843	RALGAPB	ENSG00000170471	20	37101459	37207504	protein_coding	Ral GTPase activating protein, beta subunit (non-catalytic) [Source:HGNC Symbol;Acc:29221]
MTPAP	0.348349	10.2069	2.47177	0.0234507	0.196258	-3.62073	MTPAP	ENSG00000107951	10	30598730	30663377	protein_coding	mitochondrial poly(A) polymerase [Source:HGNC Symbol;Acc:25532]
SUPT6H	0.314388	11.973	2.46984	0.0235448	0.19686	-3.62432	SUPT6H	ENSG00000109111	17	26989109	27029697	protein_coding	suppressor of Ty 6 homolog (S. cerevisiae) [Source:HGNC Symbol;Acc:11470]
GRIPAP1	-0.401648	11.2308	-2.46835	0.0236179	0.197284	-3.6271	GRIPAP1	ENSG00000068400	X	48830134	48858675	protein_coding	GRIP1 associated protein 1 [Source:HGNC Symbol;Acc:18706]
CCDC160	-0.658794	4.99956	-2.47314	0.0322168	0.232875	-3.62763	CCDC160	ENSG00000203952	X	133371077	133380237	protein_coding	coiled-coil domain containing 160 [Source:HGNC Symbol;Acc:37286]
RTL1	-0.756845	6.85693	-2.47295	0.0322272	0.232875	-3.62792	RTL1	ENSG00000254656	14	101346992	101351184	protein_coding	retrotransposon-like 1 [Source:HGNC Symbol;Acc:14665]
SRR	-0.365806	9.47875	-2.46767	0.0236516	0.197379	-3.62838	SRR	ENSG00000167720	17	2206677	2228554	protein_coding	serine racemase [Source:HGNC Symbol;Acc:14398]
RRP36	0.884326	6.85939	2.47104	0.0323341	0.233111	-3.63093	RRP36	ENSG00000124541	6	42989383	43001894	protein_coding	ribosomal RNA processing 36 homolog (S. cerevisiae) [Source:HGNC Symbol;Acc:21374]
CACNB3	-0.664198	5.43444	-2.46948	0.0324221	0.233222	-3.63339	CACNB3	ENSG00000167535	12	49207577	49222724	protein_coding	calcium channel, voltage-dependent, beta 3 subunit [Source:HGNC Symbol;Acc:1403]
IL17RA	-0.639307	5.27289	-2.46889	0.0324549	0.233222	-3.63431	IL17RA	ENSG00000177663	22	17565844	17596583	protein_coding	interleukin 17 receptor A [Source:HGNC Symbol;Acc:5985]
TBC1D24	-0.556864	9.42953	-2.4641	0.0238277	0.198662	-3.63504	TBC1D24	ENSG00000162065	16	2525147	2555735	protein_coding	TBC1 domain family, member 24 [Source:HGNC Symbol;Acc:29203]
FAM50A	0.312592	11.1932	2.45894	0.024085	0.200428	-3.64468	FAM50A	ENSG00000071859	X	153672473	153679002	protein_coding	family with sequence similarity 50, member A [Source:HGNC Symbol;Acc:18786]
OGDHL	-0.501417	8.1253	-2.45725	0.0241697	0.200675	-3.64783	OGDHL	ENSG00000197444	10	50942689	50970425	protein_coding	oxoglutarate dehydrogenase-like [Source:HGNC Symbol;Acc:25590]
USP13	0.375392	9.71532	2.45628	0.0242185	0.200675	-3.64964	USP13	ENSG00000058056	3	179370543	179507189	protein_coding	ubiquitin specific peptidase 13 (isopeptidase T-3) [Source:HGNC Symbol;Acc:12611]
TTC38	-0.598362	8.89107	-2.45614	0.0242255	0.200675	-3.6499	TTC38	ENSG00000075234	22	46663858	46689905	protein_coding	tetratricopeptide repeat domain 38 [Source:HGNC Symbol;Acc:26082]
NHP2	0.648047	8.53201	2.45587	0.024239	0.200675	-3.6504	NHP2	ENSG00000145912	5	177576461	177580968	protein_coding	NHP2 ribonucleoprotein [Source:HGNC Symbol;Acc:14377]
FAM213B	-0.503331	8.30577	-2.45573	0.0242457	0.200675	-3.65064	FAM213B	ENSG00000157870	1	2517930	2522908	protein_coding	family with sequence similarity 213, member B [Source:HGNC Symbol;Acc:28390]
PRPF40A	0.370604	11.717	2.45563	0.0242507	0.200675	-3.65083	PRPF40A	ENSG00000196504	2	153508107	153574511	protein_coding	PRP40 pre-mRNA processing factor 40 homolog A (S. cerevisiae) [Source:HGNC Symbol;Acc:16463]
DENR	1.24252	8.1864	2.45406	0.02433	0.200736	-3.65376	DENR	ENSG00000139726	12	123237321	123255611	protein_coding	density-regulated protein [Source:HGNC Symbol;Acc:2769]
PDE4A	-0.710803	7.27511	-2.45639	0.033166	0.235462	-3.65397	PDE4A	ENSG00000065989	19	10527449	10580305	protein_coding	phosphodiesterase 4A, cAMP-specific [Source:HGNC Symbol;Acc:8780]
NENF	-0.700381	9.57631	-2.45362	0.0243522	0.200736	-3.65458	NENF	ENSG00000117691	1	212606229	212619714	protein_coding	neudesin neurotrophic factor [Source:HGNC Symbol;Acc:30384]
BMS1	0.612941	9.76954	2.45341	0.024363	0.200736	-3.65497	BMS1	ENSG00000165733	10	43278249	43330385	protein_coding	BMS1 ribosome biogenesis factor [Source:HGNC Symbol;Acc:23505]
CTDP1	0.388967	9.98618	2.45306	0.0243807	0.200736	-3.65562	CTDP1	ENSG00000060069	18	77439801	77514510	protein_coding	CTD (carboxy-terminal domain, RNA polymerase II, polypeptide A) phosphatase, subunit 1 [Source:HGNC Symbol;Acc:2498]
RPL38	0.867695	7.71434	2.45285	0.0243913	0.200736	-3.65601	RPL38	ENSG00000172809	17	72199721	72206794	protein_coding	ribosomal protein L38 [Source:HGNC Symbol;Acc:10349]
PHAX	0.444597	10.3265	2.45279	0.0243942	0.200736	-3.65612	PHAX	ENSG00000164902	5	125935960	125962944	protein_coding	phosphorylated adaptor for RNA export [Source:HGNC Symbol;Acc:10241]
PEBP1	-0.357155	12.0297	-2.4514	0.0244651	0.201045	-3.65872	PEBP1	ENSG00000089220	12	118573663	118583389	protein_coding	phosphatidylethanolamine binding protein 1 [Source:HGNC Symbol;Acc:8630]
C17orf59	-0.461344	8.14673	-2.45116	0.0244772	0.201045	-3.65916	C17orf59	ENSG00000196544	17	8091652	8093564	protein_coding	chromosome 17 open reading frame 59 [Source:HGNC Symbol;Acc:25939]
NUDC	0.36363	12.6475	2.44851	0.0246123	0.201843	-3.6641	NUDC	ENSG00000090273	1	27226729	27273353	protein_coding	nudC nuclear distribution protein [Source:HGNC Symbol;Acc:8045]
PAK1IP1	0.625759	9.72908	2.44836	0.02462	0.201843	-3.66438	PAK1IP1	ENSG00000111845	6	10694928	10710015	protein_coding	PAK1 interacting protein 1 [Source:HGNC Symbol;Acc:20882]
ATP6V1C1	-0.287675	10.4508	-2.44666	0.0247067	0.202366	-3.66753	ATP6V1C1	ENSG00000155097	8	104033291	104085279	protein_coding	ATPase, H+ transporting, lysosomal 42kDa, V1 subunit C1 [Source:HGNC Symbol;Acc:856]
SERBP1	0.645084	7.00385	2.44265	0.0249132	0.20368	-3.67499	SERBP1	ENSG00000142864	1	67873493	67896098	protein_coding	SERPINE1 mRNA binding protein 1 [Source:HGNC Symbol;Acc:17860]
SF1	0.770819	10.8557	2.44139	0.0249782	0.204023	-3.67733	SF1	ENSG00000168066	11	64532078	64546258	protein_coding	splicing factor 1 [Source:HGNC Symbol;Acc:12950]
PRRT3	0.976144	5.54735	2.44048	0.0340933	0.238608	-3.67896	PRRT3	ENSG00000163704	3	9987226	9994078	protein_coding	proline-rich transmembrane protein 3 [Source:HGNC Symbol;Acc:26591]
TMTC4	-0.702453	8.15186	-2.44027	0.0250364	0.20431	-3.67941	TMTC4	ENSG00000125247	13	101256181	101327347	protein_coding	transmembrane and tetratricopeptide repeat containing 4 [Source:HGNC Symbol;Acc:25904]
PTAR1	0.73624	6.89089	2.43737	0.0251874	0.205164	-3.6848	PTAR1	ENSG00000188647	9	72324438	72374875	protein_coding	protein prenyltransferase alpha subunit repeat containing 1 [Source:HGNC Symbol;Acc:30449]
PHYH	0.425715	10.1651	2.43601	0.0252584	0.205335	-3.68732	PHYH	ENSG00000107537	10	13319796	13344412	protein_coding	phytanoyl-CoA 2-hydroxylase [Source:HGNC Symbol;Acc:8940]
POGLUT1	-0.561244	10.4093	-2.43515	0.0253033	0.205335	-3.68891	POGLUT1	ENSG00000163389	3	119187785	119213555	protein_coding	protein O-glucosyltransferase 1 [Source:HGNC Symbol;Acc:22954]
MAD1L1	0.391022	10.8681	2.43489	0.0253169	0.205335	-3.68939	MAD1L1	ENSG00000002822	7	1855429	2272878	protein_coding	MAD1 mitotic arrest deficient-like 1 (yeast) [Source:HGNC Symbol;Acc:6762]
ZNF219	0.770757	8.51072	2.43404	0.0253615	0.205335	-3.69097	ZNF219	ENSG00000165804	14	21558205	21572881	protein_coding	zinc finger protein 219 [Source:HGNC Symbol;Acc:13011]
FMR1	-0.493242	10.3476	-2.43386	0.0253712	0.205335	-3.69131	FMR1	ENSG00000102081	X	146993469	147032645	protein_coding	fragile X mental retardation 1 [Source:HGNC Symbol;Acc:3775]
GPI	-0.35296	12.0273	-2.43267	0.0254336	0.205335	-3.69351	GPI	ENSG00000105220	19	34850385	34893061	protein_coding	glucose-6-phosphate isomerase [Source:HGNC Symbol;Acc:4458]
KIAA1107	-0.648441	5.37157	-2.43094	0.0346614	0.241049	-3.69393	KIAA1107	ENSG00000069712	1	92632542	92650280	protein_coding	KIAA1107 [Source:HGNC Symbol;Acc:29192]
PEX11B	-0.653023	10.0799	-2.43189	0.0254749	0.205335	-3.69496	PEX11B	ENSG00000131779	1	145516252	145523730	protein_coding	peroxisomal biogenesis factor 11 beta [Source:HGNC Symbol;Acc:8853]
HDAC8	-0.589837	8.99951	-2.43156	0.0254924	0.205335	-3.69558	HDAC8	ENSG00000147099	X	71549366	71792953	protein_coding	histone deacetylase 8 [Source:HGNC Symbol;Acc:13315]
PTPN2	0.416895	9.3299	2.43136	0.0255027	0.205335	-3.69594	PTPN2	ENSG00000175354	18	12785477	12929642	protein_coding	protein tyrosine phosphatase, non-receptor type 2 [Source:HGNC Symbol;Acc:9650]
SPATA20	-0.573646	9.15754	-2.43122	0.0255102	0.205335	-3.6962	SPATA20	ENSG00000006282	17	48620419	48633213	protein_coding	spermatogenesis associated 20 [Source:HGNC Symbol;Acc:26125]
FZD7	0.795382	6.26469	2.42881	0.0347894	0.24154	-3.69726	FZD7	ENSG00000155760	2	202899310	202903160	protein_coding	frizzled family receptor 7 [Source:HGNC Symbol;Acc:4045]
PMVK	-0.686925	9.65232	-2.43014	0.0255674	0.205608	-3.69821	PMVK	ENSG00000163344	1	154897210	154909467	protein_coding	phosphomevalonate kinase [Source:HGNC Symbol;Acc:9141]
AKAP1	-0.596897	10.3863	-2.4273	0.0257183	0.206446	-3.70348	AKAP1	ENSG00000121057	17	55162453	55198710	protein_coding	A kinase (PRKA) anchor protein 1 [Source:HGNC Symbol;Acc:367]
TAPT1	-0.659143	7.66371	-2.42629	0.025772	0.206614	-3.70534	TAPT1	ENSG00000169762	4	16162128	16229033	protein_coding	transmembrane anterior posterior transformation 1 [Source:HGNC Symbol;Acc:26887]
CSRP1	1.01597	8.51143	2.42573	0.0258019	0.206614	-3.70638	CSRP1	ENSG00000159176	1	201452658	201478584	protein_coding	cysteine and glycine-rich protein 1 [Source:HGNC Symbol;Acc:2469]
LAMB1	1.01236	10.5903	2.42559	0.0258092	0.206614	-3.70663	LAMB1	ENSG00000091136	7	107564244	107643700	protein_coding	laminin, beta 1 [Source:HGNC Symbol;Acc:6486]
RPS19	1.06451	9.84032	2.42398	0.0258955	0.207118	-3.70962	RPS19	ENSG00000105372	19	42363988	42376994	protein_coding	ribosomal protein S19 [Source:HGNC Symbol;Acc:10402]
SLTM	0.36124	11.4674	2.4229	0.0259531	0.20726	-3.71161	SLTM	ENSG00000137776	15	59171244	59225852	protein_coding	SAFB-like, transcription modulator [Source:HGNC Symbol;Acc:20709]
JADE1	0.687341	7.8223	2.42277	0.0259602	0.20726	-3.71185	JADE1	ENSG00000077684	4	129730779	129796379	protein_coding	jade family PHD finger 1 [Source:HGNC Symbol;Acc:30027]
OPA3	-0.580919	7.32631	-2.41921	0.0353727	0.243318	-3.71231	OPA3	ENSG00000125741	19	46030685	46105470	protein_coding	optic atrophy 3 (autosomal recessive, with chorea and spastic paraplegia) [Source:HGNC Symbol;Acc:8142]
SBNO1	0.364611	10.1618	2.42043	0.0260859	0.208076	-3.71618	SBNO1	ENSG00000139697	12	123773656	123849390	protein_coding	strawberry notch homolog 1 (Drosophila) [Source:HGNC Symbol;Acc:22973]
POLR1D	1.02923	7.93938	2.41773	0.0262321	0.208786	-3.72117	POLR1D	ENSG00000186184	13	28194903	28241548	protein_coding	polymerase (RNA) I polypeptide D, 16kDa [Source:HGNC Symbol;Acc:20422]
PRKCD	-0.374456	10.0946	-2.4172	0.0262609	0.208786	-3.72216	PRKCD	ENSG00000163932	3	53190025	53226733	protein_coding	protein kinase C, delta [Source:HGNC Symbol;Acc:9399]
RBBP4	0.382619	11.8197	2.41705	0.0262693	0.208786	-3.72245	RBBP4	ENSG00000162521	1	33116743	33151812	protein_coding	retinoblastoma binding protein 4 [Source:HGNC Symbol;Acc:9887]
HMOX1	0.562661	8.65511	2.41149	0.0358483	0.245101	-3.7244	HMOX1	ENSG00000100292	22	35776354	35790207	protein_coding	heme oxygenase (decycling) 1 [Source:HGNC Symbol;Acc:5013]
NIP7	0.798728	9.08497	2.4156	0.026348	0.209223	-3.72512	NIP7	ENSG00000132603	16	69373333	69377014	protein_coding	NIP7, nucleolar pre-rRNA processing protein [Source:HGNC Symbol;Acc:24328]
WDR76	1.0764	6.34878	2.41503	0.026379	0.209282	-3.72617	WDR76	ENSG00000092470	15	44119161	44160617	protein_coding	WD repeat domain 76 [Source:HGNC Symbol;Acc:25773]
CCDC137	1.1515	9.00632	2.41017	0.0359303	0.245101	-3.72647	CCDC137	ENSG00000185298	17	79633394	79640934	protein_coding	coiled-coil domain containing 137 [Source:HGNC Symbol;Acc:33451]
KLC3	1.54661	7.32458	2.41014	0.0359322	0.245101	-3.72651	KLC3	ENSG00000104892	19	45836692	45854778	protein_coding	kinesin light chain 3 [Source:HGNC Symbol;Acc:20717]
RP2	-0.829186	9.68338	-2.41448	0.0264088	0.20933	-3.72718	RP2	ENSG00000102218	X	46696375	46741793	protein_coding	retinitis pigmentosa 2 (X-linked recessive) [Source:HGNC Symbol;Acc:10274]
CBX2	0.69033	9.41216	2.41347	0.0264639	0.209437	-3.72904	CBX2	ENSG00000262762	HG748_PATCH	77774214	77784065	protein_coding	chromobox homolog 2 [Source:HGNC Symbol;Acc:1552]
CYCS	-0.527177	10.3121	-2.41337	0.0264697	0.209437	-3.72924	CYCS	ENSG00000172115	7	25159710	25164980	protein_coding	cytochrome c, somatic [Source:HGNC Symbol;Acc:19986]
TUBA1C	0.977726	7.71408	2.40822	0.0360518	0.24513	-3.72952	TUBA1C	ENSG00000167553	12	49582519	49667114	protein_coding	tubulin, alpha 1c [Source:HGNC Symbol;Acc:20768]
PRKG1	-0.746372	9.47915	-2.41251	0.0265169	0.209623	-3.73083	PRKG1	ENSG00000185532	10	52750945	54058110	protein_coding	protein kinase, cGMP-dependent, type I [Source:HGNC Symbol;Acc:9414]
ZNF93	1.01689	6.00213	2.40728	0.0361105	0.245341	-3.73099	ZNF93	ENSG00000184635	19	20011722	20046384	protein_coding	zinc finger protein 93 [Source:HGNC Symbol;Acc:13169]
VDAC3	-0.553742	11.0312	-2.41159	0.0265668	0.20983	-3.73252	VDAC3	ENSG00000078668	8	42249142	42263415	protein_coding	voltage-dependent anion channel 3 [Source:HGNC Symbol;Acc:12674]
EPHB2	-0.709078	9.4236	-2.4111	0.026594	0.209858	-3.73343	EPHB2	ENSG00000133216	1	23037332	23241818	protein_coding	EPH receptor B2 [Source:HGNC Symbol;Acc:3393]
OTUD4	0.421821	9.68337	2.40998	0.0266555	0.209969	-3.7355	OTUD4	ENSG00000164164	4	146031990	146101313	protein_coding	OTU domain containing 4 [Source:HGNC Symbol;Acc:24949]
FAM127B	-1.23612	9.2513	-2.40312	0.0363716	0.245981	-3.7375	FAM127B	ENSG00000203950	X	134184962	134186226	protein_coding	family with sequence similarity 127, member B [Source:HGNC Symbol;Acc:24514]
RRP7A	0.613303	7.90992	2.40819	0.0267544	0.21056	-3.73881	RRP7A	ENSG00000189306	22	42905974	42915808	protein_coding	ribosomal RNA processing 7 homolog A (S. cerevisiae) [Source:HGNC Symbol;Acc:24286]
HPRT1	-0.633196	8.64407	-2.40757	0.0267885	0.210641	-3.73995	HPRT1	ENSG00000165704	X	133594183	133654543	protein_coding	hypoxanthine phosphoribosyltransferase 1 [Source:HGNC Symbol;Acc:5157]
KCTD1	0.472732	9.38398	2.40669	0.0268373	0.210809	-3.74157	KCTD1	ENSG00000134504	18	24034874	24237365	protein_coding	potassium channel tetramerization domain containing 1 [Source:HGNC Symbol;Acc:18249]
FHOD1	0.905463	7.57944	2.40632	0.0268575	0.210809	-3.74224	FHOD1	ENSG00000135723	16	67263290	67281561	protein_coding	formin homology 2 domain containing 1 [Source:HGNC Symbol;Acc:17905]
CORO2B	-0.468165	8.56375	-2.4053	0.0269144	0.210881	-3.74413	CORO2B	ENSG00000103647	15	68871308	69020145	protein_coding	coronin, actin binding protein, 2B [Source:HGNC Symbol;Acc:2256]
RNF10	0.686945	8.41396	2.39805	0.0366917	0.247224	-3.74542	RNF10	ENSG00000022840	12	120971283	121015397	protein_coding	ring finger protein 10 [Source:HGNC Symbol;Acc:10055]
TEAD2	0.893925	6.80156	2.39676	0.036774	0.247378	-3.74745	TEAD2	ENSG00000074219	19	49843852	49865714	protein_coding	TEA domain family member 2 [Source:HGNC Symbol;Acc:11715]
TAB3	-0.889086	6.24173	-2.40292	0.0270468	0.211731	-3.74852	TAB3	ENSG00000157625	X	30845559	30993201	protein_coding	TGF-beta activated kinase 1/MAP3K7 binding protein 3 [Source:HGNC Symbol;Acc:30681]
ABHD17A	-0.445562	9.04769	-2.39376	0.0369653	0.247911	-3.75214	ABHD17A	ENSG00000129968	19	1876809	1885546	protein_coding	abhydrolase domain containing 17A [Source:HGNC Symbol;Acc:28756]
SKA1	0.858841	9.42959	2.3997	0.027227	0.212324	-3.75445	SKA1	ENSG00000154839	18	47901365	47920543	protein_coding	spindle and kinetochore associated complex subunit 1 [Source:HGNC Symbol;Acc:28109]
XRCC1	0.432551	10.0711	2.39942	0.0272425	0.212324	-3.75496	XRCC1	ENSG00000073050	19	44047192	44084625	protein_coding	X-ray repair complementing defective repair in Chinese hamster cells 1 [Source:HGNC Symbol;Acc:12828]
DAAM1	-0.423847	10.6689	-2.39942	0.0272426	0.212324	-3.75497	DAAM1	ENSG00000100592	14	59655364	59838123	protein_coding	dishevelled associated activator of morphogenesis 1 [Source:HGNC Symbol;Acc:18142]
VAT1	-0.362645	11.8466	-2.39874	0.0272811	0.212437	-3.75623	VAT1	ENSG00000108828	17	41166622	41177140	protein_coding	vesicle amine transport 1 [Source:HGNC Symbol;Acc:16919]
NRXN2	-0.674212	7.73984	-2.39831	0.0273051	0.212437	-3.75701	NRXN2	ENSG00000110076	11	64373646	64490660	protein_coding	neurexin 2 [Source:HGNC Symbol;Acc:8009]
KDM4B	-0.378975	10.0048	-2.39732	0.0273609	0.212528	-3.75883	KDM4B	ENSG00000127663	19	4969125	5153606	protein_coding	lysine (K)-specific demethylase 4B [Source:HGNC Symbol;Acc:29136]
SORCS2	-0.791012	7.97869	-2.39713	0.0273714	0.212528	-3.75918	SORCS2	ENSG00000184985	4	7194265	7744554	protein_coding	sortilin-related VPS10 domain containing receptor 2 [Source:HGNC Symbol;Acc:16698]
PPP2R5B	-0.620536	8.19242	-2.39683	0.0273888	0.212528	-3.75975	PPP2R5B	ENSG00000068971	11	64685025	64701945	protein_coding	protein phosphatase 2, regulatory subunit B', beta [Source:HGNC Symbol;Acc:9310]
PIGA	-0.650063	8.0145	-2.38875	0.0372868	0.248249	-3.75996	PIGA	ENSG00000165195	X	15337573	15353676	protein_coding	phosphatidylinositol glycan anchor biosynthesis, class A [Source:HGNC Symbol;Acc:8957]
CARD8	-0.665172	7.96553	-2.38862	0.0372954	0.248249	-3.76017	CARD8	ENSG00000105483	19	48684027	48759203	protein_coding	caspase recruitment domain family, member 8 [Source:HGNC Symbol;Acc:17057]
RCHY1	1.49308	8.14927	2.38738	0.0373754	0.248332	-3.7621	RCHY1	ENSG00000163743	4	76404247	76439974	protein_coding	ring finger and CHY zinc finger domain containing 1, E3 ubiquitin protein ligase [Source:HGNC Symbol;Acc:17479]
SNCAIP	-0.79897	6.98037	-2.38715	0.0373902	0.248332	-3.76246	SNCAIP	ENSG00000064692	5	121647049	121799914	protein_coding	synuclein, alpha interacting protein [Source:HGNC Symbol;Acc:11139]
TAF5	0.360922	9.70644	2.39513	0.0274847	0.212971	-3.76287	TAF5	ENSG00000148835	10	105127724	105148822	protein_coding	TAF5 RNA polymerase II, TATA box binding protein (TBP)-associated factor, 100kDa [Source:HGNC Symbol;Acc:11539]
ATP6V0A1	-0.593041	10.2883	-2.39454	0.027518	0.212971	-3.76395	ATP6V0A1	ENSG00000033627	17	40610862	40674629	protein_coding	ATPase, H+ transporting, lysosomal V0 subunit a1 [Source:HGNC Symbol;Acc:865]
MYCBP2	-0.444871	11.4412	-2.39454	0.0275182	0.212971	-3.76395	MYCBP2	ENSG00000005810	13	77618792	77901185	protein_coding	MYC binding protein 2, E3 ubiquitin protein ligase [Source:HGNC Symbol;Acc:23386]
CTGF	1.04357	7.46653	2.39276	0.0276192	0.213566	-3.76723	CTGF	ENSG00000118523	6	132269316	132272513	protein_coding	connective tissue growth factor [Source:HGNC Symbol;Acc:2500]
GJA1	0.857712	9.47539	2.39124	0.0277057	0.214047	-3.77002	GJA1	ENSG00000152661	6	121756838	121770873	protein_coding	gap junction protein, alpha 1, 43kDa [Source:HGNC Symbol;Acc:4274]
MYSM1	0.772483	7.25714	2.38183	0.0377353	0.249418	-3.77076	MYSM1	ENSG00000162601	1	59120411	59165764	protein_coding	Myb-like, SWIRM and MPN domains 1 [Source:HGNC Symbol;Acc:29401]
PPP4R4	-0.68018	7.23499	-2.38026	0.0378384	0.249418	-3.77322	PPP4R4	ENSG00000119698	14	94612465	94746072	protein_coding	protein phosphatase 4, regulatory subunit 4 [Source:HGNC Symbol;Acc:23788]
KLHL22	-0.65357	7.31802	-2.38944	0.0278086	0.214655	-3.77333	KLHL22	ENSG00000099910	22	20783528	20850170	protein_coding	kelch-like family member 22 [Source:HGNC Symbol;Acc:25888]
FAM114A2	-0.407326	10.4291	-2.38859	0.0278576	0.214846	-3.7749	FAM114A2	ENSG00000055147	5	153369688	153418496	protein_coding	family with sequence similarity 114, member A2 [Source:HGNC Symbol;Acc:1333]
SEC23B	0.617032	9.43039	2.38806	0.027888	0.214893	-3.77588	SEC23B	ENSG00000101310	20	18488137	18542059	protein_coding	Sec23 homolog B (S. cerevisiae) [Source:HGNC Symbol;Acc:10702]
SMC2	0.45589	12.538	2.38403	0.0281203	0.216034	-3.78328	SMC2	ENSG00000136824	9	106856541	106903698	protein_coding	structural maintenance of chromosomes 2 [Source:HGNC Symbol;Acc:14011]
NAGK	-0.435446	10.6518	-2.38298	0.0281807	0.216034	-3.78519	NAGK	ENSG00000124357	2	71291474	71306935	protein_coding	N-acetylglucosamine kinase [Source:HGNC Symbol;Acc:17174]
GNA13	-0.405667	10.3556	-2.38255	0.0282056	0.216034	-3.78598	GNA13	ENSG00000120063	17	63006833	63052957	protein_coding	guanine nucleotide binding protein (G protein), alpha 13 [Source:HGNC Symbol;Acc:4381]
ATP6V1H	-0.406046	11.3349	-2.38254	0.0282064	0.216034	-3.78601	ATP6V1H	ENSG00000047249	8	54628117	54756118	protein_coding	ATPase, H+ transporting, lysosomal 50/57kDa, V1 subunit H [Source:HGNC Symbol;Acc:18303]
ITPRIP	-1.12548	6.17476	-2.38226	0.0282228	0.216034	-3.78652	ITPRIP	ENSG00000148841	10	106071894	106098162	protein_coding	inositol 1,4,5-trisphosphate receptor interacting protein [Source:HGNC Symbol;Acc:29370]
RPS25	0.49146	9.24682	2.38211	0.0282315	0.216034	-3.7868	RPS25	ENSG00000262088	HG299_PATCH	118886422	118889401	protein_coding	ribosomal protein S25 [Source:HGNC Symbol;Acc:10413]
GDI1	-0.463499	12.3237	-2.38154	0.0282644	0.216099	-3.78784	GDI1	ENSG00000203879	X	153665266	153671814	protein_coding	GDP dissociation inhibitor 1 [Source:HGNC Symbol;Acc:4226]
BCL2L12	0.778951	4.39587	2.3661	0.038775	0.253139	-3.79529	BCL2L12	ENSG00000126453	19	50168823	50177173	protein_coding	BCL2-like 12 (proline rich) [Source:HGNC Symbol;Acc:13787]
RBM15	0.293681	10.7722	2.37664	0.0285508	0.2181	-3.79683	RBM15	ENSG00000162775	1	110881128	110889299	protein_coding	RNA binding motif protein 15 [Source:HGNC Symbol;Acc:14959]
SIPA1L2	-0.364812	9.6901	-2.37563	0.0286102	0.218366	-3.79869	SIPA1L2	ENSG00000116991	1	232533711	232697304	protein_coding	signal-induced proliferation-associated 1 like 2 [Source:HGNC Symbol;Acc:23800]
HMBS	0.59532	10.9178	2.37477	0.0286609	0.218411	-3.80026	HMBS	ENSG00000256269	11	118955576	118964259	protein_coding	hydroxymethylbilane synthase [Source:HGNC Symbol;Acc:4982]
PPM1L	-0.665742	9.54605	-2.37454	0.0286742	0.218411	-3.80068	PPM1L	ENSG00000163590	3	160473390	160796695	protein_coding	protein phosphatase, Mg2+/Mn2+ dependent, 1L [Source:HGNC Symbol;Acc:16381]
RBPMS2	1.40652	7.67289	2.37415	0.0286968	0.218411	-3.80138	RBPMS2	ENSG00000166831	15	65032091	65067786	protein_coding	RNA binding protein with multiple splicing 2 [Source:HGNC Symbol;Acc:19098]
VPS13D	-0.434311	9.87493	-2.37361	0.028729	0.218411	-3.80238	VPS13D	ENSG00000048707	1	12290124	12572099	protein_coding	vacuolar protein sorting 13 homolog D (S. cerevisiae) [Source:HGNC Symbol;Acc:23595]
PI4KB	-0.391266	9.6217	-2.37343	0.0287396	0.218411	-3.80271	PI4KB	ENSG00000143393	1	151264273	151300191	protein_coding	phosphatidylinositol 4-kinase, catalytic, beta [Source:HGNC Symbol;Acc:8984]
FAM175A	0.426713	8.54672	2.37209	0.0288189	0.218781	-3.80517	FAM175A	ENSG00000163322	4	84382092	84444501	protein_coding	family with sequence similarity 175, member A [Source:HGNC Symbol;Acc:25829]
CAPRIN1	0.665178	10.2847	2.37177	0.0288378	0.218781	-3.80575	CAPRIN1	ENSG00000135387	11	34073230	34122703	protein_coding	cell cycle associated protein 1 [Source:HGNC Symbol;Acc:6743]
CHEK2	0.546117	9.53115	2.37009	0.0289375	0.21935	-3.80883	CHEK2	ENSG00000183765	22	29083731	29138410	protein_coding	checkpoint kinase 2 [Source:HGNC Symbol;Acc:16627]
EIF3G	0.655067	10.492	2.36877	0.0290162	0.219429	-3.81125	EIF3G	ENSG00000130811	19	10225693	10230596	protein_coding	eukaryotic translation initiation factor 3, subunit G [Source:HGNC Symbol;Acc:3274]
TBRG4	0.502112	9.7727	2.36874	0.0290177	0.219429	-3.81129	TBRG4	ENSG00000136270	7	45139699	45151646	protein_coding	transforming growth factor beta regulator 4 [Source:HGNC Symbol;Acc:17443]
RPL31	0.508471	10.178	2.36866	0.0290224	0.219429	-3.81144	RPL31	ENSG00000071082	2	101618177	101640494	protein_coding	ribosomal protein L31 [Source:HGNC Symbol;Acc:10334]
RIMS1	-0.877936	7.76949	-2.36754	0.0290892	0.219736	-3.81349	RIMS1	ENSG00000079841	6	72596406	73112845	protein_coding	regulating synaptic membrane exocytosis 1 [Source:HGNC Symbol;Acc:17282]
LRP1	-0.342295	13.0229	-2.3664	0.0291573	0.219885	-3.81557	LRP1	ENSG00000123384	12	57522276	57607134	protein_coding	low density lipoprotein receptor-related protein 1 [Source:HGNC Symbol;Acc:6692]
S1PR1	0.934249	5.24057	2.35281	0.0396754	0.256556	-3.81599	S1PR1	ENSG00000170989	1	101702444	101707074	protein_coding	sphingosine-1-phosphate receptor 1 [Source:HGNC Symbol;Acc:3165]
SCAF11	0.483818	10.9904	2.36487	0.029249	0.220201	-3.81837	SCAF11	ENSG00000139218	12	46312914	46385903	protein_coding	SR-related CTD-associated factor 11 [Source:HGNC Symbol;Acc:10784]
TAF1	0.457493	8.64189	2.36372	0.0293183	0.220535	-3.82048	TAF1	ENSG00000147133	X	70586114	70752224	protein_coding	TAF1 RNA polymerase II, TATA box binding protein (TBP)-associated factor, 250kDa [Source:HGNC Symbol;Acc:11535]
CGN	1.87134	9.55726	2.34811	0.0399985	0.257341	-3.8233	CGN	ENSG00000143375	1	151482986	151511168	protein_coding	cingulin [Source:HGNC Symbol;Acc:17429]
NPTXR	-0.433516	7.07382	-2.36121	0.0294697	0.221316	-3.82507	NPTXR	ENSG00000221890	22	39214457	39239987	protein_coding	neuronal pentraxin receptor [Source:HGNC Symbol;Acc:7954]
PICK1	-0.723658	6.95112	-2.36117	0.0294722	0.221316	-3.82514	PICK1	ENSG00000100151	22	38452318	38471708	protein_coding	protein interacting with PRKCA 1 [Source:HGNC Symbol;Acc:9394]
AFAP1L2	0.477984	6.07987	2.3457	0.0401656	0.258029	-3.82706	AFAP1L2	ENSG00000169129	10	116054583	116164515	protein_coding	actin filament associated protein 1-like 2 [Source:HGNC Symbol;Acc:25901]
GIT1	-0.378103	10.361	-2.35753	0.0296926	0.222594	-3.83178	GIT1	ENSG00000108262	17	27900487	27921072	protein_coding	G protein-coupled receptor kinase interacting ArfGAP 1 [Source:HGNC Symbol;Acc:4272]
RPLP2	0.576292	11.2945	2.35687	0.029733	0.222708	-3.83299	RPLP2	ENSG00000177600	11	809647	812880	protein_coding	ribosomal protein, large, P2 [Source:HGNC Symbol;Acc:10377]
SDCCAG3	0.550635	7.94188	2.34179	0.0404377	0.258463	-3.83314	SDCCAG3	ENSG00000165689	9	139296377	139305061	protein_coding	serologically defined colon cancer antigen 3 [Source:HGNC Symbol;Acc:10667]
IMPDH2	0.320106	11.4051	2.35514	0.0298387	0.223285	-3.83615	IMPDH2	ENSG00000178035	3	49061758	49066841	protein_coding	IMP (inosine 5'-monophosphate) dehydrogenase 2 [Source:HGNC Symbol;Acc:6053]
PWWP2A	0.764449	8.60105	2.35465	0.0298688	0.223285	-3.83705	PWWP2A	ENSG00000170234	5	159488808	159546430	protein_coding	PWWP domain containing 2A [Source:HGNC Symbol;Acc:29406]
RHOT1	-0.409486	10.3631	-2.3541	0.0299023	0.223285	-3.83804	RHOT1	ENSG00000126858	17	30469473	30580393	protein_coding	ras homolog family member T1 [Source:HGNC Symbol;Acc:21168]
SMS	-0.866353	10.5643	-2.35396	0.0299111	0.223285	-3.8383	SMS	ENSG00000102172	X	21958691	22025798	protein_coding	spermine synthase [Source:HGNC Symbol;Acc:11123]
ADNP2	0.550258	9.79059	2.35301	0.0299693	0.223531	-3.84004	ADNP2	ENSG00000101544	18	77866915	77905406	protein_coding	ADNP homeobox 2 [Source:HGNC Symbol;Acc:23803]
SSH2	-0.544184	8.0702	-2.35177	0.0300452	0.223831	-3.84229	SSH2	ENSG00000141298	17	27952956	28257294	protein_coding	slingshot protein phosphatase 2 [Source:HGNC Symbol;Acc:30580]
DCP2	0.588909	8.57234	2.35148	0.0300634	0.223831	-3.84283	DCP2	ENSG00000172795	5	112312399	112356667	protein_coding	decapping mRNA 2 [Source:HGNC Symbol;Acc:24452]
MKI67	0.970945	11.2621	2.35112	0.0300854	0.223831	-3.84348	MKI67	ENSG00000148773	10	129894923	129924649	protein_coding	marker of proliferation Ki-67 [Source:HGNC Symbol;Acc:7107]
AGAP3	-0.421709	9.58362	-2.35028	0.030137	0.224027	-3.845	AGAP3	ENSG00000133612	7	150782918	150841523	protein_coding	ArfGAP with GTPase domain, ankyrin repeat and PH domain 3 [Source:HGNC Symbol;Acc:16923]
C12orf66	-0.679542	6.76362	-2.3313	0.0411756	0.260543	-3.84943	C12orf66	ENSG00000174206	12	64580096	64616076	protein_coding	chromosome 12 open reading frame 66 [Source:HGNC Symbol;Acc:26517]
MAP2K4	-0.368232	9.74015	-2.34604	0.0303998	0.225601	-3.85273	MAP2K4	ENSG00000065559	17	11924141	12047147	protein_coding	mitogen-activated protein kinase kinase 4 [Source:HGNC Symbol;Acc:6844]
ARHGEF40	0.31255	9.8755	2.34492	0.0304697	0.225917	-3.85477	ARHGEF40	ENSG00000165801	14	21538429	21558399	protein_coding	Rho guanine nucleotide exchange factor (GEF) 40 [Source:HGNC Symbol;Acc:25516]
SLC4A8	-0.753323	10.4153	-2.34454	0.0304935	0.225917	-3.85547	SLC4A8	ENSG00000050438	12	51785101	51902980	protein_coding	solute carrier family 4, sodium bicarbonate cotransporter, member 8 [Source:HGNC Symbol;Acc:11034]
ATRIP	0.502777	7.93761	2.34371	0.0305449	0.226109	-3.85697	ATRIP	ENSG00000164053	3	48488114	48507115	protein_coding	ATR interacting protein [Source:HGNC Symbol;Acc:33499]
SHMT1	0.512438	9.41609	2.34234	0.0306307	0.226554	-3.85946	SHMT1	ENSG00000176974	17	18231187	18266856	protein_coding	serine hydroxymethyltransferase 1 (soluble) [Source:HGNC Symbol;Acc:10850]
DNASE2	1.2912	6.38499	2.34188	0.0306599	0.226581	-3.86031	DNASE2	ENSG00000105612	19	12986025	12992282	protein_coding	deoxyribonuclease II, lysosomal [Source:HGNC Symbol;Acc:2960]
HAPLN1	2.87306	6.01645	2.3241	0.0416902	0.261745	-3.86061	HAPLN1	ENSG00000145681	5	82933624	83017432	protein_coding	hyaluronan and proteoglycan link protein 1 [Source:HGNC Symbol;Acc:2380]
MTMR7	-0.6426	6.9717	-2.34043	0.0307506	0.226934	-3.86294	MTMR7	ENSG00000003987	8	17155539	17271037	protein_coding	myotubularin related protein 7 [Source:HGNC Symbol;Acc:7454]
GPR56	-0.572658	7.93013	-2.3403	0.0307589	0.226934	-3.86318	GPR56	ENSG00000205336	16	57644564	57698944	protein_coding	G protein-coupled receptor 56 [Source:HGNC Symbol;Acc:4512]
C16orf62	-0.354112	10.3959	-2.33938	0.0308168	0.227171	-3.86485	C16orf62	ENSG00000103544	16	19566562	19718115	protein_coding	chromosome 16 open reading frame 62 [Source:HGNC Symbol;Acc:24641]
TRUB2	0.457519	8.13096	2.32066	0.0419379	0.26255	-3.86593	TRUB2	ENSG00000167112	9	131071382	131085021	protein_coding	TruB pseudouridine (psi) synthase family member 2 [Source:HGNC Symbol;Acc:17170]
RFESD	-0.676533	5.99951	-2.31914	0.0420482	0.263054	-3.8683	RFESD	ENSG00000175449	5	94982458	95020477	protein_coding	Rieske (Fe-S) domain containing [Source:HGNC Symbol;Acc:29587]
G3BP1	0.496944	11.3022	2.3371	0.0309605	0.228041	-3.86899	G3BP1	ENSG00000145907	5	151150606	151192346	protein_coding	GTPase activating protein (SH3 domain) binding protein 1 [Source:HGNC Symbol;Acc:30292]
QSER1	0.467545	9.34698	2.3342	0.0311449	0.229208	-3.87427	QSER1	ENSG00000060749	11	32914724	33014862	protein_coding	glutamine and serine rich 1 [Source:HGNC Symbol;Acc:26154]
KRR1	0.857529	8.9071	2.33281	0.0312336	0.229669	-3.87679	KRR1	ENSG00000111615	12	75890684	75905416	protein_coding	KRR1, small subunit (SSU) processome component, homolog (yeast) [Source:HGNC Symbol;Acc:5176]
WNT7B	-0.992551	6.23289	-2.33101	0.0313481	0.23032	-3.88004	WNT7B	ENSG00000188064	22	46316242	46373009	protein_coding	wingless-type MMTV integration site family, member 7B [Source:HGNC Symbol;Acc:12787]
PCDHGB4	-2.48285	4.7823	-2.31064	0.0426684	0.264921	-3.88147	PCDHGB4	ENSG00000253953	5	140767452	140892546	protein_coding	protocadherin gamma subfamily B, 4 [Source:HGNC Symbol;Acc:8711]
ICA1	-0.571364	6.90364	-2.32928	0.0314595	0.230695	-3.8832	ICA1	ENSG00000003147	7	8152814	8302317	protein_coding	islet cell autoantigen 1, 69kDa [Source:HGNC Symbol;Acc:5343]
KIAA1671	0.621223	9.57306	2.32928	0.0314596	0.230695	-3.8832	KIAA1671	ENSG00000197077	22	25348697	25593415	protein_coding	KIAA1671 [Source:HGNC Symbol;Acc:29345]
ZNF568	1.014	8.03566	2.32874	0.0314943	0.230695	-3.88418	ZNF568	ENSG00000198453	19	37407231	37489602	protein_coding	zinc finger protein 568 [Source:HGNC Symbol;Acc:25392]
EXOC2	-0.403992	10.9258	-2.32819	0.0315295	0.230695	-3.88517	EXOC2	ENSG00000112685	6	485133	693117	protein_coding	exocyst complex component 2 [Source:HGNC Symbol;Acc:24968]
TRIM25	0.511022	9.89793	2.32602	0.0316692	0.231437	-3.8891	TRIM25	ENSG00000121060	17	54965270	54991399	protein_coding	tripartite motif containing 25 [Source:HGNC Symbol;Acc:12932]
PHC1	0.592152	7.65452	2.3258	0.0316832	0.231437	-3.88949	PHC1	ENSG00000111752	12	9066492	9094063	protein_coding	polyhomeotic homolog 1 (Drosophila) [Source:HGNC Symbol;Acc:3182]
UBXN1	0.444858	10.3351	2.32495	0.0317387	0.23165	-3.89105	UBXN1	ENSG00000162191	11	62443970	62446567	protein_coding	UBX domain protein 1 [Source:HGNC Symbol;Acc:18402]
FAM49A	-0.550012	8.75222	-2.3235	0.0318325	0.232032	-3.89367	FAM49A	ENSG00000197872	2	16730727	16847599	protein_coding	family with sequence similarity 49, member A [Source:HGNC Symbol;Acc:25373]
TH	-0.864913	5.7782	-2.30257	0.0432657	0.266214	-3.89396	TH	ENSG00000180176	11	2185159	2193107	protein_coding	tyrosine hydroxylase [Source:HGNC Symbol;Acc:11782]
RPS7	0.476474	9.10352	2.32253	0.0318953	0.232219	-3.89542	RPS7	ENSG00000171863	2	3622795	3628509	protein_coding	ribosomal protein S7 [Source:HGNC Symbol;Acc:10440]
FAM222B	0.633707	7.62834	2.30157	0.0433403	0.266214	-3.89551	FAM222B	ENSG00000173065	17	27082996	27182250	protein_coding	family with sequence similarity 222, member B [Source:HGNC Symbol;Acc:25563]
SLC25A22	-0.427455	10.6963	-2.32038	0.0320358	0.232875	-3.89932	SLC25A22	ENSG00000177542	11	790475	798316	protein_coding	solute carrier family 25 (mitochondrial carrier: glutamate), member 22 [Source:HGNC Symbol;Acc:19954]
ADCK1	-0.491791	7.14182	-2.32026	0.0320436	0.232875	-3.89954	ADCK1	ENSG00000063761	14	78266426	78401355	protein_coding	aarF domain containing kinase 1 [Source:HGNC Symbol;Acc:19038]
RPA2	0.400772	10.9489	2.3199	0.0320673	0.232875	-3.9002	RPA2	ENSG00000117748	1	28218035	28241257	protein_coding	replication protein A2, 32kDa [Source:HGNC Symbol;Acc:10290]
ACTR10	-0.36668	9.82793	-2.31925	0.0321096	0.232875	-3.90137	ACTR10	ENSG00000131966	14	58666798	58701750	protein_coding	actin-related protein 10 homolog (S. cerevisiae) [Source:HGNC Symbol;Acc:17372]
GTF2E2	0.509924	8.98293	2.31872	0.0321443	0.232875	-3.90233	GTF2E2	ENSG00000197265	8	30435835	30515768	protein_coding	general transcription factor IIE, polypeptide 2, beta 34kDa [Source:HGNC Symbol;Acc:4651]
PDXDC1	0.36471	10.2192	2.31778	0.0322057	0.232875	-3.90402	PDXDC1	ENSG00000179889	16	15068448	15233196	protein_coding	pyridoxal-dependent decarboxylase domain containing 1 [Source:HGNC Symbol;Acc:28995]
LIFR	-0.508804	9.36687	-2.31705	0.0322538	0.232875	-3.90534	LIFR	ENSG00000113594	5	38475065	38608456	protein_coding	leukemia inhibitory factor receptor alpha [Source:HGNC Symbol;Acc:6597]
MAPRE3	-0.532634	10.8671	-2.31682	0.032269	0.232875	-3.90576	MAPRE3	ENSG00000084764	2	27193480	27250064	protein_coding	microtubule-associated protein, RP/EB family, member 3 [Source:HGNC Symbol;Acc:6892]
LRPPRC	0.461527	13.0742	2.31673	0.032275	0.232875	-3.90593	LRPPRC	ENSG00000138095	2	44113647	44223144	protein_coding	leucine-rich pentatricopeptide repeat containing [Source:HGNC Symbol;Acc:15714]
PIP5K1A	0.487715	9.58538	2.31435	0.0324316	0.233222	-3.91023	PIP5K1A	ENSG00000143398	1	151170425	151222012	protein_coding	phosphatidylinositol-4-phosphate 5-kinase, type I, alpha [Source:HGNC Symbol;Acc:8994]
TROVE2	-0.423165	11.4161	-2.31409	0.0324492	0.233222	-3.91071	TROVE2	ENSG00000116747	1	193028552	193060907	protein_coding	TROVE domain family, member 2 [Source:HGNC Symbol;Acc:11313]
RFC3	0.522428	9.221	2.31068	0.0326751	0.234115	-3.91686	RFC3	ENSG00000133119	13	34392186	34540695	protein_coding	replication factor C (activator 1) 3, 38kDa [Source:HGNC Symbol;Acc:9971]
NDUFS7	-0.423581	9.58859	-2.31028	0.0327016	0.234115	-3.91758	NDUFS7	ENSG00000115286	19	1383526	1395583	protein_coding	NADH dehydrogenase (ubiquinone) Fe-S protein 7, 20kDa (NADH-coenzyme Q reductase) [Source:HGNC Symbol;Acc:7714]
NDNF	0.942525	6.90479	2.31006	0.0327163	0.234115	-3.91798	NDNF	ENSG00000173376	4	121956768	121994176	protein_coding	neuron-derived neurotrophic factor [Source:HGNC Symbol;Acc:26256]
WNT8B	0.717304	7.65056	2.30958	0.0327483	0.234115	-3.91885	WNT8B	ENSG00000075290	10	102222798	102243501	protein_coding	wingless-type MMTV integration site family, member 8B [Source:HGNC Symbol;Acc:12789]
GTF3C3	0.328647	9.90018	2.30944	0.0327577	0.234115	-3.9191	GTF3C3	ENSG00000119041	2	197627756	197664449	protein_coding	general transcription factor IIIC, polypeptide 3, 102kDa [Source:HGNC Symbol;Acc:4666]
ACOX1	-1.10914	10.4728	-2.30943	0.0327582	0.234115	-3.91912	ACOX1	ENSG00000161533	17	73937588	73975515	protein_coding	acyl-CoA oxidase 1, palmitoyl [Source:HGNC Symbol;Acc:119]
GTF2F2	0.541783	10.5224	2.30934	0.0327645	0.234115	-3.91929	GTF2F2	ENSG00000188342	13	45694650	45858237	protein_coding	general transcription factor IIF, polypeptide 2, 30kDa [Source:HGNC Symbol;Acc:4653]
PI4K2A	-0.313025	10.4047	-2.30884	0.0327974	0.234161	-3.92018	PI4K2A	ENSG00000155252	10	99344131	99436191	protein_coding	phosphatidylinositol 4-kinase type 2 alpha [Source:HGNC Symbol;Acc:30031]
RAB1A	-0.304075	10.0993	-2.30694	0.0329246	0.234867	-3.92361	RAB1A	ENSG00000138069	2	65297835	65357240	protein_coding	RAB1A, member RAS oncogene family [Source:HGNC Symbol;Acc:9758]
CABLES2	-0.755904	7.3618	-2.28317	0.0447351	0.272164	-3.92395	CABLES2	ENSG00000149679	20	60963688	60982341	protein_coding	Cdk5 and Abl enzyme substrate 2 [Source:HGNC Symbol;Acc:16143]
RRP15	0.602545	9.13087	2.30653	0.0329521	0.234867	-3.92435	RRP15	ENSG00000067533	1	218458629	218511325	protein_coding	ribosomal RNA processing 15 homolog (S. cerevisiae) [Source:HGNC Symbol;Acc:24255]
OXR1	-0.432266	10.2549	-2.30618	0.0329759	0.234867	-3.92499	OXR1	ENSG00000164830	8	107282473	107764922	protein_coding	oxidation resistance 1 [Source:HGNC Symbol;Acc:15822]
SLC16A1	0.789633	9.25805	2.30528	0.0330361	0.235055	-3.92661	SLC16A1	ENSG00000155380	1	113454469	113499635	protein_coding	solute carrier family 16 (monocarboxylate transporter), member 1 [Source:HGNC Symbol;Acc:10922]
ABHD10	-0.664152	10.0415	-2.30499	0.0330554	0.235055	-3.92713	ABHD10	ENSG00000144827	3	111697857	111712210	protein_coding	abhydrolase domain containing 10 [Source:HGNC Symbol;Acc:25656]
MELK	0.52786	8.47798	2.30447	0.0330907	0.235116	-3.92807	MELK	ENSG00000165304	9	36572859	36677678	protein_coding	maternal embryonic leucine zipper kinase [Source:HGNC Symbol;Acc:16870]
CACNB1	-0.605026	7.2292	-2.28037	0.0449511	0.272728	-3.92827	CACNB1	ENSG00000067191	17	37329709	37353956	protein_coding	calcium channel, voltage-dependent, beta 1 subunit [Source:HGNC Symbol;Acc:1401]
GNL2	0.649221	9.6662	2.30169	0.0332783	0.23597	-3.93309	GNL2	ENSG00000134697	1	38032417	38061536	protein_coding	guanine nucleotide binding protein-like 2 (nucleolar) [Source:HGNC Symbol;Acc:29925]
AURKB	0.736169	7.69222	2.30123	0.0333097	0.23597	-3.93392	AURKB	ENSG00000178999	17	8108056	8113918	protein_coding	aurora kinase B [Source:HGNC Symbol;Acc:11390]
NSRP1	0.556752	8.62125	2.30111	0.0333175	0.23597	-3.93413	NSRP1	ENSG00000126653	17	28442539	28513493	protein_coding	nuclear speckle splicing regulatory protein 1 [Source:HGNC Symbol;Acc:25305]
SLC25A13	-0.35919	10.795	-2.30065	0.0333487	0.236002	-3.93496	SLC25A13	ENSG00000004864	7	95749532	95951459	protein_coding	solute carrier family 25 (aspartate/glutamate carrier), member 13 [Source:HGNC Symbol;Acc:10983]
SH3BGRL2	-0.523697	7.66869	-2.29877	0.0334762	0.236715	-3.93834	SH3BGRL2	ENSG00000198478	6	80341000	80413372	protein_coding	SH3 domain binding glutamic acid-rich protein like 2 [Source:HGNC Symbol;Acc:15567]
WDR54	-0.744682	7.53462	-2.27174	0.0456232	0.275672	-3.94159	WDR54	ENSG00000005448	2	74648805	74652882	protein_coding	WD repeat domain 54 [Source:HGNC Symbol;Acc:25770]
IMPA1	-0.373841	10.4638	-2.29615	0.0336554	0.237643	-3.94308	IMPA1	ENSG00000133731	8	82570196	82598928	protein_coding	inositol(myo)-1(or 4)-monophosphatase 1 [Source:HGNC Symbol;Acc:6050]
DKK3	-0.728203	5.46191	-2.29535	0.0337097	0.237643	-3.9445	DKK3	ENSG00000050165	11	11984653	12031316	protein_coding	dickkopf WNT signaling pathway inhibitor 3 [Source:HGNC Symbol;Acc:2893]
RAB2A	-0.487815	10.5778	-2.29526	0.0337162	0.237643	-3.94468	RAB2A	ENSG00000104388	8	61429416	61536186	protein_coding	RAB2A, member RAS oncogene family [Source:HGNC Symbol;Acc:9763]
PDLIM1	0.908022	10.5653	2.29447	0.0337701	0.237643	-3.94609	PDLIM1	ENSG00000107438	10	96997329	97050781	protein_coding	PDZ and LIM domain 1 [Source:HGNC Symbol;Acc:2067]
CYP4X1	-0.789893	5.63341	-2.29425	0.0337854	0.237643	-3.94649	CYP4X1	ENSG00000186377	1	47427036	47516423	protein_coding	cytochrome P450, family 4, subfamily X, polypeptide 1 [Source:HGNC Symbol;Acc:20244]
C12orf4	-0.425955	8.37091	-2.29416	0.0337916	0.237643	-3.94665	C12orf4	ENSG00000047621	12	4596894	4647674	protein_coding	chromosome 12 open reading frame 4 [Source:HGNC Symbol;Acc:1184]
IDH2	-0.38423	11.5267	-2.2941	0.0337955	0.237643	-3.94676	IDH2	ENSG00000182054	15	90626277	90645736	protein_coding	isocitrate dehydrogenase 2 (NADP+), mitochondrial [Source:HGNC Symbol;Acc:5383]
LYRM1	-0.941974	6.78041	-2.29326	0.0338533	0.23786	-3.94827	LYRM1	ENSG00000102897	16	20911190	20936328	protein_coding	LYR motif containing 1 [Source:HGNC Symbol;Acc:25074]
LMTK3	-1.09785	6.24596	-2.26737	0.0459673	0.276994	-3.94832	LMTK3	ENSG00000142235	19	48988528	49016446	protein_coding	lemur tyrosine kinase 3 [Source:HGNC Symbol;Acc:19295]
ASAH1	-0.734316	10.7621	-2.29201	0.0339391	0.238274	-3.95051	ASAH1	ENSG00000104763	8	17913934	17942494	protein_coding	N-acylsphingosine amidohydrolase (acid ceramidase) 1 [Source:HGNC Symbol;Acc:735]
DIAPH2	-0.681203	9.2543	-2.29156	0.0339705	0.238306	-3.95133	DIAPH2	ENSG00000147202	X	95939662	96859996	protein_coding	diaphanous-related formin 2 [Source:HGNC Symbol;Acc:2877]
DHRSX	-0.693566	6.58521	-2.29045	0.034047	0.238608	-3.95333	DHRSX	ENSG00000169084	X	2137557	2420846	protein_coding	dehydrogenase/reductase (SDR family) X-linked [Source:HGNC Symbol;Acc:18399]
ACO1	-0.488129	11.1828	-2.28976	0.0340945	0.238608	-3.95456	ACO1	ENSG00000122729	9	32384618	32454767	protein_coding	aconitase 1, soluble [Source:HGNC Symbol;Acc:117]
NT5DC3	-0.355047	9.55539	-2.28813	0.0342078	0.239211	-3.9575	NT5DC3	ENSG00000111696	12	104164231	104234975	protein_coding	5'-nucleotidase domain containing 3 [Source:HGNC Symbol;Acc:30826]
LYRM2	-0.776558	6.28002	-2.26119	0.0464581	0.278318	-3.95784	LYRM2	ENSG00000083099	6	90277863	90348472	protein_coding	LYR motif containing 2 [Source:HGNC Symbol;Acc:25229]
DDC	-0.988067	6.26993	-2.26104	0.0464702	0.278318	-3.95807	DDC	ENSG00000132437	7	50526134	50633154	protein_coding	dopa decarboxylase (aromatic L-amino acid decarboxylase) [Source:HGNC Symbol;Acc:2719]
PES1	0.550922	10.7624	2.28769	0.034238	0.239233	-3.95828	PES1	ENSG00000100029	22	30972612	31003070	protein_coding	pescadillo ribosomal biogenesis factor 1 [Source:HGNC Symbol;Acc:8848]
ESCO1	0.984642	6.63059	2.28678	0.0343016	0.239366	-3.95992	ESCO1	ENSG00000141446	18	19109242	19180845	protein_coding	establishment of sister chromatid cohesion N-acetyltransferase 1 [Source:HGNC Symbol;Acc:24645]
RAD51	0.769331	7.81171	2.28664	0.0343112	0.239366	-3.96017	RAD51	ENSG00000051180	15	40986972	41024354	protein_coding	RAD51 recombinase [Source:HGNC Symbol;Acc:9817]
WDR46	0.753715	7.84344	2.28341	0.0345365	0.240648	-3.96597	WDR46	ENSG00000206284	HSCHR6_MHC_QBL	33175727	33186150	protein_coding	WD repeat domain 46 [Source:HGNC Symbol;Acc:13923]
JAK1	-0.716316	8.22346	-2.28323	0.0345493	0.240648	-3.9663	JAK1	ENSG00000162434	1	65298912	65432187	protein_coding	Janus kinase 1 [Source:HGNC Symbol;Acc:6190]
HMG20B	0.346628	8.91237	2.2826	0.0345934	0.240766	-3.96742	HMG20B	ENSG00000064961	19	3572775	3579086	protein_coding	high mobility group 20B [Source:HGNC Symbol;Acc:5002]
PBX1	0.478901	7.91554	2.25356	0.0470707	0.280547	-3.96958	PBX1	ENSG00000185630	1	164524821	164868533	protein_coding	pre-B-cell leukemia homeobox 1 [Source:HGNC Symbol;Acc:8632]
GSK3B	-0.55037	9.63968	-2.28021	0.0347614	0.24154	-3.97171	GSK3B	ENSG00000082701	3	119540170	119813264	protein_coding	glycogen synthase kinase 3 beta [Source:HGNC Symbol;Acc:4617]
RTF1	0.388615	11.8751	2.27946	0.0348139	0.24154	-3.97305	RTF1	ENSG00000137815	15	41700606	41775761	protein_coding	Rtf1, Paf1/RNA polymerase II complex component, homolog (S. cerevisiae) [Source:HGNC Symbol;Acc:28996]
PSD	-0.724656	6.62708	-2.2503	0.0473353	0.281025	-3.9746	PSD	ENSG00000059915	10	104162376	104181296	protein_coding	pleckstrin and Sec7 domain containing [Source:HGNC Symbol;Acc:9507]
PMM2	0.423805	10.2569	2.27801	0.0349167	0.241904	-3.97566	PMM2	ENSG00000140650	16	8882680	8943188	protein_coding	phosphomannomutase 2 [Source:HGNC Symbol;Acc:9115]
TMED4	-0.42686	8.61387	-2.27795	0.0349211	0.241904	-3.97577	TMED4	ENSG00000158604	7	44617493	44621886	protein_coding	transmembrane emp24 protein transport domain containing 4 [Source:HGNC Symbol;Acc:22301]
ARL14EP	0.544831	8.17776	2.24899	0.0474418	0.281137	-3.97661	ARL14EP	ENSG00000152219	11	30344598	30359774	protein_coding	ADP-ribosylation factor-like 14 effector protein [Source:HGNC Symbol;Acc:26798]
CHRAC1	0.526576	7.83265	2.2489	0.0474493	0.281137	-3.97675	CHRAC1	ENSG00000104472	8	141521397	141527236	protein_coding	chromatin accessibility complex 1 [Source:HGNC Symbol;Acc:13544]
LGI1	0.437241	7.53492	2.27721	0.0349731	0.242075	-3.97709	LGI1	ENSG00000108231	10	95517566	95557916	protein_coding	leucine-rich, glioma inactivated 1 [Source:HGNC Symbol;Acc:6572]
PCDHA8	-0.668614	6.6166	-2.24844	0.0474867	0.28117	-3.97746	PCDHA8	ENSG00000204962	5	140220907	140391929	protein_coding	protocadherin alpha 8 [Source:HGNC Symbol;Acc:8674]
TJAP1	0.574207	8.68271	2.27596	0.0350619	0.2425	-3.97933	TJAP1	ENSG00000137221	6	43445261	43474294	protein_coding	tight junction associated protein 1 (peripheral) [Source:HGNC Symbol;Acc:17949]
ZBTB48	0.523704	7.17446	2.27474	0.0351485	0.242909	-3.98151	ZBTB48	ENSG00000204859	1	6640061	6649340	protein_coding	zinc finger and BTB domain containing 48 [Source:HGNC Symbol;Acc:4930]
C7orf50	1.06256	7.45031	2.27411	0.0351935	0.242962	-3.98265	C7orf50	ENSG00000146540	7	1036622	1177896	protein_coding	chromosome 7 open reading frame 50 [Source:HGNC Symbol;Acc:22421]
C2CD2L	-0.790565	6.01841	-2.27378	0.0352174	0.242962	-3.98324	C2CD2L	ENSG00000172375	11	118972908	118989252	protein_coding	C2CD2-like [Source:HGNC Symbol;Acc:29000]
ACAD11	-0.441911	10.6572	-2.27348	0.0352385	0.242962	-3.98377	ACAD11	ENSG00000240303	3	132276982	132379567	protein_coding	acyl-CoA dehydrogenase family, member 11 [Source:HGNC Symbol;Acc:30211]
LLGL2	2.39392	6.26485	2.24331	0.0479063	0.282331	-3.98533	LLGL2	ENSG00000073350	17	73521161	73571289	protein_coding	lethal giant larvae homolog 2 (Drosophila) [Source:HGNC Symbol;Acc:6629]
HAX1	-0.606149	6.50348	-2.27227	0.0353252	0.243318	-3.98595	HAX1	ENSG00000143575	1	154244987	154248351	protein_coding	HCLS1 associated protein X-1 [Source:HGNC Symbol;Acc:16915]
TMEM189	0.502035	8.49791	2.24255	0.0479692	0.282513	-3.9865	TMEM189	ENSG00000240849	20	48697663	48770335	protein_coding	transmembrane protein 189 [Source:HGNC Symbol;Acc:16735]
PAFAH1B3	-0.563479	9.72571	-2.2718	0.0353584	0.243318	-3.98678	PAFAH1B3	ENSG00000079462	19	42801185	42807698	protein_coding	platelet-activating factor acetylhydrolase 1b, catalytic subunit 3 (29kDa) [Source:HGNC Symbol;Acc:8576]
FRY	-0.814193	9.23489	-2.2704	0.0354589	0.243721	-3.98929	FRY	ENSG00000073910	13	32605437	32870794	protein_coding	furry homolog (Drosophila) [Source:HGNC Symbol;Acc:20367]
C19orf47	0.784721	8.27411	2.26986	0.0354978	0.243799	-3.99026	C19orf47	ENSG00000160392	19	40825443	40854434	protein_coding	chromosome 19 open reading frame 47 [Source:HGNC Symbol;Acc:26723]
CLIP2	-0.494571	11.9499	-2.26888	0.0355677	0.24409	-3.992	CLIP2	ENSG00000106665	7	73703805	73820273	protein_coding	CAP-GLY domain containing linker protein 2 [Source:HGNC Symbol;Acc:2586]
INSR	0.420892	9.26411	2.2683	0.0356095	0.244187	-3.99304	INSR	ENSG00000171105	19	7112266	7294045	protein_coding	insulin receptor [Source:HGNC Symbol;Acc:6091]
NOC4L	0.481981	7.94421	2.26749	0.0356681	0.2444	-3.99449	NOC4L	ENSG00000184967	12	132628993	132637013	protein_coding	nucleolar complex associated 4 homolog (S. cerevisiae) [Source:HGNC Symbol;Acc:28461]
CPVL	0.481693	10.146	2.26455	0.0358807	0.245101	-3.99974	CPVL	ENSG00000106066	7	29034847	29235067	protein_coding	carboxypeptidase, vitellogenic-like [Source:HGNC Symbol;Acc:14399]
SAV1	0.487557	6.80775	2.2638	0.0359356	0.245101	-4.0011	SAV1	ENSG00000151748	14	51098776	51135049	protein_coding	salvador homolog 1 (Drosophila) [Source:HGNC Symbol;Acc:17795]
RBM27	0.633697	9.97721	2.26378	0.0359367	0.245101	-4.00112	RBM27	ENSG00000091009	5	145583113	145718814	protein_coding	RNA binding motif protein 27 [Source:HGNC Symbol;Acc:29243]
MTMR1	-0.297487	9.25373	-2.26283	0.0360062	0.24513	-4.00283	MTMR1	ENSG00000063601	X	149861435	149933576	protein_coding	myotubularin related protein 1 [Source:HGNC Symbol;Acc:7449]
DENND4A	-0.403302	7.29965	-2.26242	0.0360356	0.24513	-4.00355	DENND4A	ENSG00000174485	15	65950384	66084631	protein_coding	DENN/MADD domain containing 4A [Source:HGNC Symbol;Acc:24321]
DUS3L	0.533619	8.2482	2.26224	0.0360489	0.24513	-4.00388	DUS3L	ENSG00000141994	19	5784843	5791249	protein_coding	dihydrouridine synthase 3-like (S. cerevisiae) [Source:HGNC Symbol;Acc:26920]
ZP4	-0.477717	6.16006	-2.23	0.0490128	0.284867	-4.00576	ZP4	ENSG00000116996	1	238045705	238054094	protein_coding	zona pellucida glycoprotein 4 [Source:HGNC Symbol;Acc:15770]
CAMSAP3	-0.376526	9.69876	-2.2609	0.0361462	0.245394	-4.00626	CAMSAP3	ENSG00000076826	19	7660788	7683190	protein_coding	calmodulin regulated spectrin-associated protein family, member 3 [Source:HGNC Symbol;Acc:29307]
FDPS	-0.440287	10.5045	-2.25938	0.0362579	0.245827	-4.00899	FDPS	ENSG00000160752	1	155278539	155290457	protein_coding	farnesyl diphosphate synthase [Source:HGNC Symbol;Acc:3631]
EXOSC3	0.376046	8.86467	2.25927	0.0362655	0.245827	-4.00917	EXOSC3	ENSG00000107371	9	37766975	37801434	protein_coding	exosome component 3 [Source:HGNC Symbol;Acc:17944]
ST7	-0.580913	9.00744	-2.25836	0.0363323	0.245981	-4.0108	ST7	ENSG00000004866	7	116593292	116870157	protein_coding	suppression of tumorigenicity 7 [Source:HGNC Symbol;Acc:11351]
CEP85	0.505814	8.50737	2.2581	0.0363516	0.245981	-4.01127	CEP85	ENSG00000130695	1	26560691	26605299	protein_coding	centrosomal protein 85kDa [Source:HGNC Symbol;Acc:25309]
BRD7	0.381093	10.8339	2.25653	0.0364672	0.246439	-4.01407	BRD7	ENSG00000166164	16	50347398	50402845	protein_coding	bromodomain containing 7 [Source:HGNC Symbol;Acc:14310]
GNB5	-0.770437	8.53057	-2.22268	0.0496316	0.286976	-4.01697	GNB5	ENSG00000069966	15	52413117	52483566	protein_coding	guanine nucleotide binding protein (G protein), beta 5 [Source:HGNC Symbol;Acc:4401]
PPP1R13L	1.44507	6.84318	2.25487	0.0365894	0.247076	-4.01703	PPP1R13L	ENSG00000104881	19	45882892	45909607	protein_coding	protein phosphatase 1, regulatory subunit 13 like [Source:HGNC Symbol;Acc:18838]
SDC4	1.44638	8.1414	2.22264	0.0496355	0.286976	-4.01704	SDC4	ENSG00000124145	20	43953928	43977064	protein_coding	syndecan 4 [Source:HGNC Symbol;Acc:10661]
SHANK2	-0.535984	9.79884	-2.25393	0.0366588	0.247224	-4.0187	SHANK2	ENSG00000162105	11	70313961	70963623	protein_coding	SH3 and multiple ankyrin repeat domains 2 [Source:HGNC Symbol;Acc:14295]
ROR1	1.63662	6.20297	2.22139	0.0497415	0.287028	-4.01895	ROR1	ENSG00000185483	1	64239693	64647181	protein_coding	receptor tyrosine kinase-like orphan receptor 1 [Source:HGNC Symbol;Acc:10256]
DYNC1LI2	-0.401504	12.1751	-2.25344	0.0366951	0.247224	-4.01957	DYNC1LI2	ENSG00000135720	16	66754796	66785701	protein_coding	dynein, cytoplasmic 1, light intermediate chain 2 [Source:HGNC Symbol;Acc:2966]
HINT3	-0.866676	8.66894	-2.25302	0.036726	0.247244	-4.02032	HINT3	ENSG00000111911	6	126277927	126301387	protein_coding	histidine triad nucleotide binding protein 3 [Source:HGNC Symbol;Acc:18468]
CPSF3	0.343105	11.1346	2.2511	0.0368688	0.247828	-4.02374	CPSF3	ENSG00000119203	2	9563697	9613230	protein_coding	cleavage and polyadenylation specific factor 3, 73kDa [Source:HGNC Symbol;Acc:2326]
CDC40	0.361172	10.0327	2.25033	0.0369258	0.247911	-4.02511	CDC40	ENSG00000168438	6	110501344	110575478	protein_coding	cell division cycle 40 [Source:HGNC Symbol;Acc:17350]
CSNK2B	1.32865	9.297	2.2501	0.0369432	0.247911	-4.02552	CSNK2B	ENSG00000224774	HSCHR6_MHC_SSTO	31622960	31631270	protein_coding	casein kinase 2, beta polypeptide [Source:HGNC Symbol;Acc:2460]
UBR3	-0.37289	9.01107	-2.24873	0.0370454	0.248249	-4.02796	UBR3	ENSG00000144357	2	170683968	170940641	protein_coding	ubiquitin protein ligase E3 component n-recognin 3 (putative) [Source:HGNC Symbol;Acc:30467]
STMN4	-1.29486	6.87669	-2.21473	0.0503125	0.28957	-4.02914	STMN4	ENSG00000015592	8	27092840	27115937	protein_coding	stathmin-like 4 [Source:HGNC Symbol;Acc:16078]
GSTM4	0.762954	9.57086	2.21428	0.0503512	0.28957	-4.02983	GSTM4	ENSG00000168765	1	110198703	110208118	protein_coding	glutathione S-transferase mu 4 [Source:HGNC Symbol;Acc:4636]
HADHA	-0.475559	12.1294	-2.24749	0.0371383	0.248249	-4.03017	HADHA	ENSG00000084754	2	26413504	26467594	protein_coding	hydroxyacyl-CoA dehydrogenase/3-ketoacyl-CoA thiolase/enoyl-CoA hydratase (trifunctional protein), alpha subunit [Source:HGNC Symbol;Acc:4801]
APLF	0.5403	7.38845	2.24735	0.037149	0.248249	-4.03043	APLF	ENSG00000169621	2	68694693	68858004	protein_coding	aprataxin and PNKP like factor [Source:HGNC Symbol;Acc:28724]
HEXB	-0.380552	11.4508	-2.24684	0.037187	0.248249	-4.03133	HEXB	ENSG00000049860	5	73935848	74018472	protein_coding	hexosaminidase B (beta polypeptide) [Source:HGNC Symbol;Acc:4879]
ACAD8	-0.332361	8.58556	-2.24683	0.0371875	0.248249	-4.03134	ACAD8	ENSG00000151498	11	134123389	134135749	protein_coding	acyl-CoA dehydrogenase family, member 8 [Source:HGNC Symbol;Acc:87]
CWC15	0.718107	9.37941	2.24564	0.037277	0.248249	-4.03346	CWC15	ENSG00000150316	11	94695787	94706776	protein_coding	CWC15 spliceosome-associated protein homolog (S. cerevisiae) [Source:HGNC Symbol;Acc:26939]
EEF1A1	0.331844	13.5995	2.24559	0.0372811	0.248249	-4.03356	EEF1A1	ENSG00000156508	6	74225473	74233520	protein_coding	eukaryotic translation elongation factor 1 alpha 1 [Source:HGNC Symbol;Acc:3189]
UTP11L	0.949503	7.59711	2.24538	0.0372963	0.248249	-4.03392	UTP11L	ENSG00000183520	1	38474930	38490496	protein_coding	UTP11-like, U3 small nucleolar ribonucleoprotein, (yeast) [Source:HGNC Symbol;Acc:24329]
TPCN1	0.753423	7.42029	2.21106	0.0506296	0.290636	-4.03475	TPCN1	ENSG00000186815	12	113658855	113736390	protein_coding	two pore segment channel 1 [Source:HGNC Symbol;Acc:18182]
SIPA1L1	0.56474	9.5249	2.2441	0.037393	0.248332	-4.0362	SIPA1L1	ENSG00000197555	14	71787166	72207946	protein_coding	signal-induced proliferation-associated 1 like 1 [Source:HGNC Symbol;Acc:20284]
ENOSF1	0.587034	6.73356	2.24345	0.0374418	0.24847	-4.03736	ENOSF1	ENSG00000132199	18	670324	712676	protein_coding	enolase superfamily member 1 [Source:HGNC Symbol;Acc:30365]
EXOSC5	0.453134	8.60699	2.24303	0.0374739	0.248497	-4.03811	EXOSC5	ENSG00000077348	19	41892279	41903384	protein_coding	exosome component 5 [Source:HGNC Symbol;Acc:24662]
LOX	1.78857	4.30057	2.20767	0.0509245	0.291564	-4.03994	LOX	ENSG00000113083	5	121398890	121413980	protein_coding	lysyl oxidase [Source:HGNC Symbol;Acc:6664]
FTSJ3	0.622819	10.6852	2.24147	0.0375913	0.249088	-4.04087	FTSJ3	ENSG00000108592	17	61896793	61907372	protein_coding	FtsJ homolog 3 (E. coli) [Source:HGNC Symbol;Acc:17136]
CNTNAP4	0.484469	11.1419	2.20602	0.0510689	0.291564	-4.04247	CNTNAP4	ENSG00000152910	16	76311176	76593135	protein_coding	contactin associated protein-like 4 [Source:HGNC Symbol;Acc:18747]
ZC3H18	0.458504	11.3013	2.23963	0.0377311	0.249418	-4.04415	ZC3H18	ENSG00000158545	16	88636789	88698374	protein_coding	zinc finger CCCH-type containing 18 [Source:HGNC Symbol;Acc:25091]
MCEE	-0.535387	8.69602	-2.23953	0.0377388	0.249418	-4.04433	MCEE	ENSG00000124370	2	71336814	71357369	protein_coding	methylmalonyl CoA epimerase [Source:HGNC Symbol;Acc:16732]
LRRCC1	0.967185	5.59726	2.23908	0.0377729	0.249418	-4.04512	LRRCC1	ENSG00000133739	8	86019382	86058311	protein_coding	leucine rich repeat and coiled-coil centrosomal protein 1 [Source:HGNC Symbol;Acc:29373]
ARAP1	0.694254	8.39413	2.23865	0.0378058	0.249418	-4.04589	ARAP1	ENSG00000186635	11	72396114	72504644	protein_coding	ArfGAP with RhoGAP domain, ankyrin repeat and PH domain 1 [Source:HGNC Symbol;Acc:16925]
CRIP2	-0.734484	9.74179	-2.23828	0.0378342	0.249418	-4.04655	CRIP2	ENSG00000182809	14	105939299	105946499	protein_coding	cysteine-rich protein 2 [Source:HGNC Symbol;Acc:2361]
TRIM36	-0.55117	9.93856	-2.23397	0.0381636	0.251374	-4.0542	TRIM36	ENSG00000152503	5	114460459	114516243	protein_coding	tripartite motif containing 36 [Source:HGNC Symbol;Acc:16280]
TLE3	0.501639	9.16486	2.2329	0.0382455	0.251726	-4.05608	TLE3	ENSG00000140332	15	70340129	70390515	protein_coding	transducin-like enhancer of split 3 (E(sp1) homolog, Drosophila) [Source:HGNC Symbol;Acc:11839]
ZFAND6	0.702967	9.33723	2.19689	0.0518732	0.293702	-4.05641	ZFAND6	ENSG00000086666	15	80351910	80430735	protein_coding	zinc finger, AN1-type domain 6 [Source:HGNC Symbol;Acc:30164]
SMNDC1	0.666935	8.8715	2.23244	0.0382811	0.251773	-4.05691	SMNDC1	ENSG00000119953	10	112050488	112064709	protein_coding	survival motor neuron domain containing 1 [Source:HGNC Symbol;Acc:16900]
ANKRD45	-1.29652	7.12183	-2.19591	0.0519606	0.293702	-4.05791	ANKRD45	ENSG00000183831	1	173578700	173639001	protein_coding	ankyrin repeat domain 45 [Source:HGNC Symbol;Acc:24786]
TXLNB	-0.9777	7.67572	-2.23147	0.0383557	0.251924	-4.05862	TXLNB	ENSG00000164440	6	139561198	139613276	protein_coding	taxilin beta [Source:HGNC Symbol;Acc:21617]
LRP11	-0.635872	6.88872	-2.2314	0.038361	0.251924	-4.05874	LRP11	ENSG00000120256	6	150139934	150186199	protein_coding	low density lipoprotein receptor-related protein 11 [Source:HGNC Symbol;Acc:16936]
NSUN5	0.395054	9.0082	2.23087	0.0384021	0.252007	-4.05969	NSUN5	ENSG00000130305	7	72716514	72722864	protein_coding	NOP2/Sun domain family, member 5 [Source:HGNC Symbol;Acc:16385]
SMAP2	-0.510649	8.85679	-2.23026	0.0384492	0.252076	-4.06077	SMAP2	ENSG00000084070	1	40810522	40888998	protein_coding	small ArfGAP2 [Source:HGNC Symbol;Acc:25082]
ATAT1	-0.686399	10.1638	-2.23	0.0384697	0.252076	-4.06124	ATAT1	ENSG00000229061	HSCHR6_MHC_DBB	30584860	30604840	protein_coding	alpha tubulin acetyltransferase 1 [Source:HGNC Symbol;Acc:21186]
DDB2	0.553133	7.7795	2.22863	0.0385752	0.25258	-4.06365	DDB2	ENSG00000134574	11	47236493	47260767	protein_coding	damage-specific DNA binding protein 2, 48kDa [Source:HGNC Symbol;Acc:2718]
CCDC71L	0.452991	7.4747	2.2278	0.0386403	0.252819	-4.06514	CCDC71L	ENSG00000253276	7	106297211	106301442	protein_coding	coiled-coil domain containing 71-like [Source:HGNC Symbol;Acc:26685]
AGPAT2	0.609216	5.92499	2.19093	0.0524051	0.294732	-4.06551	AGPAT2	ENSG00000169692	9	139567595	139581875	protein_coding	1-acylglycerol-3-phosphate O-acyltransferase 2 [Source:HGNC Symbol;Acc:325]
RPS11	0.549147	10.4391	2.22647	0.038743	0.253139	-4.06748	RPS11	ENSG00000142534	19	49999622	50002946	protein_coding	ribosomal protein S11 [Source:HGNC Symbol;Acc:10384]
H1FX	0.436175	10.3282	2.22619	0.0387648	0.253139	-4.06797	H1FX	ENSG00000184897	3	129033615	129035120	protein_coding	H1 histone family, member X [Source:HGNC Symbol;Acc:4722]
KAL1	0.609972	7.3216	2.18831	0.0526398	0.294732	-4.06949	KAL1	ENSG00000011201	X	8496915	8700227	protein_coding	Kallmann syndrome 1 sequence [Source:HGNC Symbol;Acc:6211]
PPP3CB	-0.469033	9.34464	-2.22524	0.0388389	0.253187	-4.06965	PPP3CB	ENSG00000107758	10	75196186	75255782	protein_coding	protein phosphatase 3, catalytic subunit, beta isozyme [Source:HGNC Symbol;Acc:9315]
YWHAZ	-0.416264	12.9923	-2.22505	0.0388543	0.253187	-4.07	YWHAZ	ENSG00000164924	8	101928753	101965616	protein_coding	tyrosine 3-monooxygenase/tryptophan 5-monooxygenase activation protein, zeta [Source:HGNC Symbol;Acc:12855]
LIG3	0.354311	11.042	2.22487	0.0388682	0.253187	-4.07032	LIG3	ENSG00000005156	17	33307513	33332083	protein_coding	ligase III, DNA, ATP-dependent [Source:HGNC Symbol;Acc:6600]
SEMA3C	-0.875153	9.74803	-2.2227	0.039038	0.254106	-4.07416	SEMA3C	ENSG00000075223	7	80371854	80551675	protein_coding	sema domain, immunoglobulin domain (Ig), short basic domain, secreted, (semaphorin) 3C [Source:HGNC Symbol;Acc:10725]
XRCC3	0.849182	5.8613	2.21928	0.0393071	0.25567	-4.08021	XRCC3	ENSG00000126215	14	104163946	104181841	protein_coding	X-ray repair complementing defective repair in Chinese hamster cells 3 [Source:HGNC Symbol;Acc:12830]
LRP2	-0.55233	11.9656	-2.21825	0.0393885	0.256011	-4.08203	LRP2	ENSG00000081479	2	169983619	170219195	protein_coding	low density lipoprotein receptor-related protein 2 [Source:HGNC Symbol;Acc:6694]
PDK3	-0.639751	9.38374	-2.21769	0.0394327	0.25611	-4.08301	PDK3	ENSG00000067992	X	24483338	24557954	protein_coding	pyruvate dehydrogenase kinase, isozyme 3 [Source:HGNC Symbol;Acc:8811]
RFC1	0.61548	9.75875	2.21682	0.0395014	0.256251	-4.08455	RFC1	ENSG00000035928	4	39289076	39367995	protein_coding	replication factor C (activator 1) 1, 145kDa [Source:HGNC Symbol;Acc:9969]
CAPN7	0.271456	9.5373	2.21668	0.0395124	0.256251	-4.08479	CAPN7	ENSG00000131375	3	15247659	15294425	protein_coding	calpain 7 [Source:HGNC Symbol;Acc:1484]
SMYD3	-0.600982	9.64158	-2.21569	0.0395913	0.256369	-4.08655	SMYD3	ENSG00000185420	1	245912642	246670614	protein_coding	SET and MYND domain containing 3 [Source:HGNC Symbol;Acc:15513]
MAP7D2	-1.21559	5.64668	-2.17691	0.0536764	0.298068	-4.08686	MAP7D2	ENSG00000184368	X	20024831	20135035	protein_coding	MAP7 domain containing 2 [Source:HGNC Symbol;Acc:25899]
GALNT16	-0.732666	10.1214	-2.21537	0.0396167	0.256369	-4.08711	GALNT16	ENSG00000100626	14	69725994	69821183	protein_coding	UDP-N-acetyl-alpha-D-galactosamine:polypeptide N-acetylgalactosaminyltransferase 16 [Source:HGNC Symbol;Acc:23233]
HLA-C	1.24567	7.54675	2.21536	0.0396175	0.256369	-4.08713	HLA-C	ENSG00000233841	HSCHR6_MHC_COX	31227577	31230958	protein_coding	major histocompatibility complex, class I, C [Source:HGNC Symbol;Acc:4933]
VLDLR	-0.523389	9.07951	-2.21339	0.0397743	0.256886	-4.09061	VLDLR	ENSG00000147852	9	2621834	2660053	protein_coding	very low density lipoprotein receptor [Source:HGNC Symbol;Acc:12698]
GATAD2A	0.476528	10.4797	2.21306	0.0398006	0.256886	-4.09119	GATAD2A	ENSG00000167491	19	19496635	19619740	protein_coding	GATA zinc finger domain containing 2A [Source:HGNC Symbol;Acc:29989]
U2SURP	0.325015	11.1904	2.21276	0.0398241	0.256886	-4.09171	U2SURP	ENSG00000163714	3	142683339	142779567	protein_coding	U2 snRNP-associated SURP domain containing [Source:HGNC Symbol;Acc:30855]
MSH2	0.539264	11.566	2.21253	0.0398425	0.256886	-4.09211	MSH2	ENSG00000095002	2	47630108	47789450	protein_coding	mutS homolog 2 [Source:HGNC Symbol;Acc:7325]
TTBK2	-0.394398	8.08837	-2.21204	0.0398819	0.256952	-4.09298	TTBK2	ENSG00000128881	15	43030932	43213007	protein_coding	tau tubulin kinase 2 [Source:HGNC Symbol;Acc:19141]
GTSE1	0.69822	7.89113	2.17228	0.0541021	0.299403	-4.0939	GTSE1	ENSG00000075218	22	46692638	46726707	protein_coding	G-2 and S-phase expressed 1 [Source:HGNC Symbol;Acc:13698]
TFAP4	0.630589	7.80346	2.21056	0.0400005	0.257341	-4.09559	TFAP4	ENSG00000090447	16	4307187	4323076	protein_coding	transcription factor AP-4 (activating enhancer binding protein 4) [Source:HGNC Symbol;Acc:11745]
FPGT	-0.61807	7.70213	-2.20978	0.0400631	0.257557	-4.09697	FPGT	ENSG00000254685	1	74663896	74699770	protein_coding	fucose-1-phosphate guanylyltransferase [Source:HGNC Symbol;Acc:3825]
LEFTY2	1.08588	10.1992	2.16972	0.0543395	0.29968	-4.09779	LEFTY2	ENSG00000143768	1	226124298	226129189	protein_coding	left-right determination factor 2 [Source:HGNC Symbol;Acc:3122]
NADSYN1	-0.47572	8.88568	-2.2078	0.0402226	0.258054	-4.10047	NADSYN1	ENSG00000172890	11	71164155	71235153	protein_coding	NAD synthetase 1 [Source:HGNC Symbol;Acc:29832]
WNK2	-0.357999	9.97851	-2.20767	0.0402327	0.258054	-4.10069	WNK2	ENSG00000165238	9	95947198	96082854	protein_coding	WNK lysine deficient protein kinase 2 [Source:HGNC Symbol;Acc:14542]
SLC25A44	-0.500267	7.52237	-2.20737	0.0402571	0.258054	-4.10122	SLC25A44	ENSG00000160785	1	156163880	156182587	protein_coding	solute carrier family 25, member 44 [Source:HGNC Symbol;Acc:29036]
PCDHA4	-0.555657	9.02414	-2.16719	0.0545749	0.30023	-4.10164	PCDHA4	ENSG00000204967	5	140186659	140391929	protein_coding	protocadherin alpha 4 [Source:HGNC Symbol;Acc:8670]
ZWINT	0.593609	9.0144	2.20699	0.0402878	0.258064	-4.10189	ZWINT	ENSG00000122952	10	58116989	58121036	protein_coding	ZW10 interacting kinetochore protein [Source:HGNC Symbol;Acc:13195]
RASAL2	-0.385601	10.0638	-2.20587	0.0403781	0.258455	-4.10386	RASAL2	ENSG00000075391	1	178062864	178448644	protein_coding	RAS protein activator like 2 [Source:HGNC Symbol;Acc:9874]
ATP6V1A	-0.417648	11.9116	-2.2055	0.040408	0.258459	-4.10451	ATP6V1A	ENSG00000114573	3	113465866	113530903	protein_coding	ATPase, H+ transporting, lysosomal 70kDa, V1 subunit A [Source:HGNC Symbol;Acc:851]
BNIP3L	-0.490537	8.90367	-2.20438	0.0404989	0.258667	-4.10649	BNIP3L	ENSG00000104765	8	26240414	26363152	protein_coding	BCL2/adenovirus E1B 19kDa interacting protein 3-like [Source:HGNC Symbol;Acc:1085]
CCDC12	0.861842	6.64176	2.20349	0.0405708	0.258939	-4.10805	CCDC12	ENSG00000160799	3	46963216	47023500	protein_coding	coiled-coil domain containing 12 [Source:HGNC Symbol;Acc:28332]
MAP1LC3B2	-0.616742	8.74839	-2.203	0.0406105	0.258979	-4.10891	MAP1LC3B2	ENSG00000171471	12	116997186	117014425	protein_coding	microtubule-associated protein 1 light chain 3 beta 2 [Source:HGNC Symbol;Acc:34390]
C16orf45	-0.59277	8.26081	-2.1621	0.0550511	0.301776	-4.10937	C16orf45	ENSG00000166780	16	15528152	15718885	protein_coding	chromosome 16 open reading frame 45 [Source:HGNC Symbol;Acc:19213]
SHISA7	-1.14883	6.97488	-2.16207	0.0550534	0.301776	-4.1094	SHISA7	ENSG00000187902	19	55940107	55954230	protein_coding	shisa family member 7 [Source:HGNC Symbol;Acc:35409]
SMARCA5	0.447014	11.8103	2.20269	0.0406357	0.258979	-4.10945	SMARCA5	ENSG00000153147	4	144434616	144478639	protein_coding	SWI/SNF related, matrix associated, actin dependent regulator of chromatin, subfamily a, member 5 [Source:HGNC Symbol;Acc:11101]
SDHB	-0.638014	9.43719	-2.20185	0.0407045	0.259231	-4.11094	SDHB	ENSG00000117118	1	17345217	17380665	protein_coding	succinate dehydrogenase complex, subunit B, iron sulfur (Ip) [Source:HGNC Symbol;Acc:10681]
PLXNA3	-0.43842	8.89935	-2.20114	0.0407619	0.25941	-4.11218	PLXNA3	ENSG00000130827	X	153686621	153701989	protein_coding	plexin A3 [Source:HGNC Symbol;Acc:9101]
LONP1	-0.324626	11.6771	-2.19931	0.0409117	0.260175	-4.1154	LONP1	ENSG00000196365	19	5691845	5720583	protein_coding	lon peptidase 1, mitochondrial [Source:HGNC Symbol;Acc:9479]
DLK1	-0.888702	9.13683	-2.19867	0.0409638	0.260175	-4.11652	DLK1	ENSG00000185559	14	101192042	101201539	protein_coding	delta-like 1 homolog (Drosophila) [Source:HGNC Symbol;Acc:2907]
RFC2	0.43809	10.1622	2.19859	0.0409704	0.260175	-4.11666	RFC2	ENSG00000049541	7	73645829	73668774	protein_coding	replication factor C (activator 1) 2, 40kDa [Source:HGNC Symbol;Acc:9970]
ZFC3H1	0.508697	10.2048	2.1982	0.0410023	0.260191	-4.11734	ZFC3H1	ENSG00000133858	12	72003252	72061505	protein_coding	zinc finger, C3H1-type containing [Source:HGNC Symbol;Acc:28328]
TMEM63C	-0.940101	9.55876	-2.1565	0.0555798	0.302964	-4.11787	TMEM63C	ENSG00000165548	14	77582911	77725838	protein_coding	transmembrane protein 63C [Source:HGNC Symbol;Acc:23787]
HEATR5B	-0.32376	9.06139	-2.19706	0.0410958	0.260543	-4.11935	HEATR5B	ENSG00000008869	2	37195526	37311485	protein_coding	HEAT repeat containing 5B [Source:HGNC Symbol;Acc:29273]
NUP93	0.297867	12.2273	2.19658	0.0411356	0.260543	-4.1202	NUP93	ENSG00000102900	16	56764017	56878797	protein_coding	nucleoporin 93kDa [Source:HGNC Symbol;Acc:28958]
PSD3	-0.523473	10.913	-2.19631	0.0411582	0.260543	-4.12068	PSD3	ENSG00000156011	8	18384811	18942240	protein_coding	pleckstrin and Sec7 domain containing 3 [Source:HGNC Symbol;Acc:19093]
CROT	-0.692448	8.37916	-2.19442	0.0413137	0.260954	-4.12399	CROT	ENSG00000005469	7	86974997	87029111	protein_coding	carnitine O-octanoyltransferase [Source:HGNC Symbol;Acc:2366]
SKIV2L2	0.404157	11.1442	2.19438	0.0413173	0.260954	-4.12407	SKIV2L2	ENSG00000039123	5	54603588	54721409	protein_coding	superkiller viralicidic activity 2-like 2 (S. cerevisiae) [Source:HGNC Symbol;Acc:18734]
GLTP	-0.45335	9.75019	-2.19423	0.0413291	0.260954	-4.12432	GLTP	ENSG00000139433	12	110288748	110318293	protein_coding	glycolipid transfer protein [Source:HGNC Symbol;Acc:24867]
CCDC129	1.14126	7.43243	2.15166	0.0560402	0.303757	-4.1252	CCDC129	ENSG00000180347	7	31553704	31698334	protein_coding	coiled-coil domain containing 129 [Source:HGNC Symbol;Acc:27363]
PSMD5	0.538109	10.4697	2.19326	0.04141	0.261135	-4.12604	PSMD5	ENSG00000095261	9	123577774	123605262	protein_coding	proteasome (prosome, macropain) 26S subunit, non-ATPase, 5 [Source:HGNC Symbol;Acc:9563]
ZHX2	0.354765	10.1651	2.19317	0.0414168	0.261135	-4.12618	ZHX2	ENSG00000178764	8	123793633	123986750	protein_coding	zinc fingers and homeoboxes 2 [Source:HGNC Symbol;Acc:18513]
AKAP6	-0.503785	7.72265	-2.19134	0.0415689	0.261745	-4.1294	AKAP6	ENSG00000151320	14	32798479	33300567	protein_coding	A kinase (PRKA) anchor protein 6 [Source:HGNC Symbol;Acc:376]
ARHGAP23	-0.44217	7.94466	-2.19031	0.0416544	0.261745	-4.13121	ARHGAP23	ENSG00000225485	17	36584662	36668628	protein_coding	Rho GTPase activating protein 23 [Source:HGNC Symbol;Acc:29293]
PAX6	0.621351	7.34573	2.19013	0.0416693	0.261745	-4.13152	PAX6	ENSG00000007372	11	31806340	31839509	protein_coding	paired box 6 [Source:HGNC Symbol;Acc:8620]
CXorf38	-0.639371	6.96734	-2.19004	0.041677	0.261745	-4.13168	CXorf38	ENSG00000185753	X	40488285	40506819	protein_coding	chromosome X open reading frame 38 [Source:HGNC Symbol;Acc:28589]
VAMP4	-0.878558	6.05746	-2.1898	0.0416965	0.261745	-4.13209	VAMP4	ENSG00000117533	1	171669300	171711387	protein_coding	vesicle-associated membrane protein 4 [Source:HGNC Symbol;Acc:12645]
EFNB3	-0.671546	8.05693	-2.18951	0.0417207	0.261745	-4.1326	EFNB3	ENSG00000108947	17	7608520	7614696	protein_coding	ephrin-B3 [Source:HGNC Symbol;Acc:3228]
CDC25C	0.806219	8.23137	2.14584	0.0565989	0.305448	-4.13402	CDC25C	ENSG00000158402	5	137620954	137674044	protein_coding	cell division cycle 25C [Source:HGNC Symbol;Acc:1727]
HSPA4	0.329065	13.4763	2.18847	0.0418077	0.262105	-4.13443	HSPA4	ENSG00000170606	5	132387654	132442141	protein_coding	heat shock 70kDa protein 4 [Source:HGNC Symbol;Acc:5237]
EAF1	0.438457	7.189	2.14468	0.0567113	0.305448	-4.13578	EAF1	ENSG00000144597	3	15468862	15484120	protein_coding	ELL associated factor 1 [Source:HGNC Symbol;Acc:20907]
PGM2	-0.31301	11.0661	-2.18722	0.0419119	0.26255	-4.13662	PGM2	ENSG00000169299	4	37828255	37864558	protein_coding	phosphoglucomutase 2 [Source:HGNC Symbol;Acc:8906]
ST6GALNAC3	-0.76421	5.17711	-2.1434	0.0568351	0.305448	-4.13771	ST6GALNAC3	ENSG00000184005	1	76540404	77100286	protein_coding	ST6 (alpha-N-acetyl-neuraminyl-2,3-beta-galactosyl-1,3)-N-acetylgalactosaminide alpha-2,6-sialyltransferase 3 [Source:HGNC Symbol;Acc:19343]
RPS8	0.419976	10.2749	2.18505	0.0420938	0.263137	-4.14042	RPS8	ENSG00000142937	1	45240923	45244451	protein_coding	ribosomal protein S8 [Source:HGNC Symbol;Acc:10441]
NVL	0.419517	10.0007	2.18473	0.0421209	0.263137	-4.14098	NVL	ENSG00000143748	1	224415036	224518089	protein_coding	nuclear VCP-like [Source:HGNC Symbol;Acc:8070]
PDCD6	-0.413231	9.09074	-2.18351	0.042224	0.263595	-4.14313	PDCD6	ENSG00000249915	5	271736	353971	protein_coding	programmed cell death 6 [Source:HGNC Symbol;Acc:8765]
MYO5B	1.33532	7.28256	2.13856	0.0573058	0.307042	-4.14504	MYO5B	ENSG00000167306	18	47349183	47721463	protein_coding	myosin VB [Source:HGNC Symbol;Acc:7603]
MCCC1	-0.370672	10.1359	-2.18122	0.042417	0.264613	-4.14713	MCCC1	ENSG00000078070	3	182733006	182833863	protein_coding	methylcrotonoyl-CoA carboxylase 1 (alpha) [Source:HGNC Symbol;Acc:6936]
MPPED2	-1.09547	6.71304	-2.13603	0.057553	0.307186	-4.14886	MPPED2	ENSG00000066382	11	30406040	30608419	protein_coding	metallophosphoesterase domain containing 2 [Source:HGNC Symbol;Acc:1180]
DOCK1	-0.317698	11.6783	-2.18021	0.0425024	0.264863	-4.1489	DOCK1	ENSG00000150760	10	128593978	129250781	protein_coding	dedicator of cytokinesis 1 [Source:HGNC Symbol;Acc:2987]
HAUS7	0.476275	7.78298	2.18004	0.042517	0.264863	-4.1492	HAUS7	ENSG00000213397	X	152713124	152760978	protein_coding	HAUS augmin-like complex, subunit 7 [Source:HGNC Symbol;Acc:32979]
PIK3C2B	-0.762445	10.0279	-2.17947	0.0425655	0.264921	-4.1502	PIK3C2B	ENSG00000133056	1	204391756	204463852	protein_coding	phosphatidylinositol-4-phosphate 3-kinase, catalytic subunit type 2 beta [Source:HGNC Symbol;Acc:8972]
RBM26	0.407079	11.4417	2.17898	0.0426066	0.264921	-4.15104	RBM26	ENSG00000139746	13	79885962	79980612	protein_coding	RNA binding motif protein 26 [Source:HGNC Symbol;Acc:20327]
HSDL2	-0.320541	11.1117	-2.17878	0.0426239	0.264921	-4.1514	HSDL2	ENSG00000119471	9	115142217	115234690	protein_coding	hydroxysteroid dehydrogenase like 2 [Source:HGNC Symbol;Acc:18572]
FBXL15	-0.531959	8.19491	-2.13344	0.0578082	0.308092	-4.15278	FBXL15	ENSG00000107872	10	104178946	104182893	protein_coding	F-box and leucine-rich repeat protein 15 [Source:HGNC Symbol;Acc:28155]
PFKM	-0.478911	11.7481	-2.1779	0.0426985	0.264921	-4.15293	PFKM	ENSG00000152556	12	48498922	48540187	protein_coding	phosphofructokinase, muscle [Source:HGNC Symbol;Acc:8877]
SLC25A53	-1.01601	5.68665	-2.17747	0.0427358	0.264921	-4.1537	SLC25A53	ENSG00000176274	X	103343898	103401708	protein_coding	solute carrier family 25, member 53 [Source:HGNC Symbol;Acc:31894]
PCF11	0.440315	10.4353	2.177	0.0427754	0.264921	-4.15451	PCF11	ENSG00000165494	11	82868030	82898493	protein_coding	PCF11 cleavage and polyadenylation factor subunit [Source:HGNC Symbol;Acc:30097]
CAMSAP1	-0.390649	11.5845	-2.17698	0.0427773	0.264921	-4.15455	CAMSAP1	ENSG00000130559	9	138700333	138799074	protein_coding	calmodulin regulated spectrin-associated protein 1 [Source:HGNC Symbol;Acc:19946]
RPS6KA3	-0.659369	10.9938	-2.17676	0.0427959	0.264921	-4.15493	RPS6KA3	ENSG00000177189	X	20168029	20285523	protein_coding	ribosomal protein S6 kinase, 90kDa, polypeptide 3 [Source:HGNC Symbol;Acc:10432]
OSBPL7	-0.53338	7.88606	-2.13139	0.0580103	0.30835	-4.15588	OSBPL7	ENSG00000006025	17	45884738	45899200	protein_coding	oxysterol binding protein-like 7 [Source:HGNC Symbol;Acc:16387]
DHFR	0.75705	9.63247	2.176	0.0428608	0.265138	-4.15626	DHFR	ENSG00000228716	5	79922047	79950802	protein_coding	dihydrofolate reductase [Source:HGNC Symbol;Acc:2861]
NT5DC2	0.786506	10.1726	2.17537	0.0429151	0.265288	-4.15737	NT5DC2	ENSG00000168268	3	52558386	52569070	protein_coding	5'-nucleotidase domain containing 2 [Source:HGNC Symbol;Acc:25717]
WDR17	-0.578427	8.66124	-2.17421	0.0430139	0.265713	-4.15939	WDR17	ENSG00000150627	4	176986985	177103978	protein_coding	WD repeat domain 17 [Source:HGNC Symbol;Acc:16661]
SCO2	-0.447084	8.5758	-2.17348	0.043077	0.265768	-4.16067	SCO2	ENSG00000130489	22	50961997	50964868	protein_coding	SCO2 cytochrome c oxidase assembly protein [Source:HGNC Symbol;Acc:10604]
GPT2	0.45607	8.82109	2.17334	0.0430885	0.265768	-4.16091	GPT2	ENSG00000166123	16	46918290	46965209	protein_coding	glutamic pyruvate transaminase (alanine aminotransferase) 2 [Source:HGNC Symbol;Acc:18062]
NSMCE1	-0.856122	7.98203	-2.17306	0.0431129	0.265768	-4.1614	NSMCE1	ENSG00000169189	16	27236312	27280115	protein_coding	non-SMC element 1 homolog (S. cerevisiae) [Source:HGNC Symbol;Acc:29897]
POLR2D	0.731903	8.25303	2.17181	0.0432201	0.266214	-4.16358	POLR2D	ENSG00000144231	2	128603840	128615731	protein_coding	polymerase (RNA) II (DNA directed) polypeptide D [Source:HGNC Symbol;Acc:9191]
PRDX6	-0.410267	12.7691	-2.17038	0.0433434	0.266214	-4.16608	PRDX6	ENSG00000117592	1	173446405	173457946	protein_coding	peroxiredoxin 6 [Source:HGNC Symbol;Acc:16753]
SLC26A11	-0.43665	8.28338	-2.17038	0.0433434	0.266214	-4.16608	SLC26A11	ENSG00000181045	17	78193498	78227299	protein_coding	solute carrier family 26 (anion exchanger), member 11 [Source:HGNC Symbol;Acc:14471]
HEXIM1	0.423105	9.28353	2.17012	0.0433658	0.266214	-4.16653	HEXIM1	ENSG00000186834	17	43224684	43229468	protein_coding	hexamethylene bis-acetamide inducible 1 [Source:HGNC Symbol;Acc:24953]
ZNF281	0.474994	8.89741	2.16948	0.043421	0.266368	-4.16764	ZNF281	ENSG00000162702	1	200374068	200379184	protein_coding	zinc finger protein 281 [Source:HGNC Symbol;Acc:13075]
SMEK2	0.427461	10.3094	2.16874	0.0434848	0.266572	-4.16893	SMEK2	ENSG00000138041	2	55774428	55846015	protein_coding	SMEK homolog 2, suppressor of mek1 (Dictyostelium) [Source:HGNC Symbol;Acc:29267]
PI4K2B	0.571811	6.92221	2.1684	0.0435146	0.266572	-4.16953	PI4K2B	ENSG00000038210	4	25162263	25280714	protein_coding	phosphatidylinositol 4-kinase type 2 beta [Source:HGNC Symbol;Acc:18215]
ATR	0.345915	8.69526	2.1673	0.0436097	0.26697	-4.17145	ATR	ENSG00000175054	3	142168077	142297668	protein_coding	ataxia telangiectasia and Rad3 related [Source:HGNC Symbol;Acc:882]
SYF2	0.677403	9.69218	2.12097	0.0590485	0.311661	-4.17161	SYF2	ENSG00000117614	1	25549170	25558993	protein_coding	SYF2 pre-mRNA-splicing factor [Source:HGNC Symbol;Acc:19824]
PITPNM1	-0.499216	9.61374	-2.16561	0.0437566	0.267684	-4.17439	PITPNM1	ENSG00000110697	11	67259239	67273734	protein_coding	phosphatidylinositol transfer protein, membrane-associated 1 [Source:HGNC Symbol;Acc:9003]
PXDC1	-0.479808	6.82914	-2.11825	0.0593223	0.311812	-4.17571	PXDC1	ENSG00000168994	6	3722848	3752260	protein_coding	PX domain containing 1 [Source:HGNC Symbol;Acc:21361]
ZNF273	-0.516126	6.93504	-2.11753	0.0593945	0.311812	-4.17679	ZNF273	ENSG00000198039	7	64330550	64391344	protein_coding	zinc finger protein 273 [Source:HGNC Symbol;Acc:13067]
YTHDC2	0.538872	8.66317	2.16412	0.0438864	0.268292	-4.17699	YTHDC2	ENSG00000047188	5	112849380	112930982	protein_coding	YTH domain containing 2 [Source:HGNC Symbol;Acc:24721]
PMEL	1.35851	6.4147	2.11583	0.059567	0.312316	-4.17936	PMEL	ENSG00000185664	12	56347889	56367101	protein_coding	premelanosome protein [Source:HGNC Symbol;Acc:10880]
PCSK1N	-1.82379	7.13968	-2.1617	0.0440986	0.269337	-4.18121	PCSK1N	ENSG00000102109	X	48689504	48694035	protein_coding	proprotein convertase subtilisin/kexin type 1 inhibitor [Source:HGNC Symbol;Acc:17301]
NLGN1	-0.689932	6.82896	-2.16147	0.0441181	0.269337	-4.1816	NLGN1	ENSG00000169760	3	173114074	174004434	protein_coding	neuroligin 1 [Source:HGNC Symbol;Acc:14291]
MT1G	4.07382	4.71407	2.13225	0.0641946	0.324709	-4.18192	MT1G	ENSG00000125144	16	56700643	56701977	protein_coding	metallothionein 1G [Source:HGNC Symbol;Acc:7399]
ABCB10	-0.773213	8.04063	-2.16062	0.0441931	0.269609	-4.18309	ABCB10	ENSG00000135776	1	229652329	229694442	protein_coding	ATP-binding cassette, sub-family B (MDR/TAP), member 10 [Source:HGNC Symbol;Acc:41]
DPP4	0.874664	5.57629	2.11056	0.060103	0.314279	-4.1873	DPP4	ENSG00000197635	2	162848751	162931052	protein_coding	dipeptidyl-peptidase 4 [Source:HGNC Symbol;Acc:3009]
PSMC3IP	0.722417	9.32545	2.15813	0.0444124	0.270605	-4.18742	PSMC3IP	ENSG00000131470	17	40724333	40729849	protein_coding	PSMC3 interacting protein [Source:HGNC Symbol;Acc:17928]
UBE2T	0.521077	8.73818	2.15791	0.0444314	0.270605	-4.18779	UBE2T	ENSG00000077152	1	202300785	202311108	protein_coding	ubiquitin-conjugating enzyme E2T (putative) [Source:HGNC Symbol;Acc:25009]
PRKRA	-0.318525	9.9105	-2.15772	0.0444482	0.270605	-4.18813	PRKRA	ENSG00000180228	2	179296141	179316239	protein_coding	protein kinase, interferon-inducible double stranded RNA dependent activator [Source:HGNC Symbol;Acc:9438]
TRPC4AP	0.502257	6.46678	2.10946	0.0602152	0.314378	-4.18895	TRPC4AP	ENSG00000100991	20	33590207	33680674	protein_coding	transient receptor potential cation channel, subfamily C, member 4 associated protein [Source:HGNC Symbol;Acc:16181]
PODXL2	-0.807795	7.42575	-2.10762	0.0604043	0.314686	-4.19172	PODXL2	ENSG00000114631	3	127348024	127391652	protein_coding	podocalyxin-like 2 [Source:HGNC Symbol;Acc:17936]
TLE1	0.58456	8.82981	2.15386	0.0447902	0.272312	-4.19483	TLE1	ENSG00000196781	9	84198598	84304220	protein_coding	transducin-like enhancer of split 1 (E(sp1) homolog, Drosophila) [Source:HGNC Symbol;Acc:11837]
CLDN6	1.42206	7.7562	2.15269	0.0448949	0.272728	-4.19688	CLDN6	ENSG00000184697	16	3064713	3070072	protein_coding	claudin 6 [Source:HGNC Symbol;Acc:2048]
PDE4DIP	-0.37961	10.1902	-2.15229	0.0449302	0.272728	-4.19756	PDE4DIP	ENSG00000178104	1	144836157	145076186	protein_coding	phosphodiesterase 4D interacting protein [Source:HGNC Symbol;Acc:15580]
GFRA2	-1.21938	5.71235	-2.09968	0.0612244	0.316905	-4.20366	GFRA2	ENSG00000168546	8	21547915	21669869	protein_coding	GDNF family receptor alpha 2 [Source:HGNC Symbol;Acc:4244]
WDR77	0.521969	8.93395	2.14773	0.0453384	0.274889	-4.20548	WDR77	ENSG00000116455	1	111982512	111991998	protein_coding	WD repeat domain 77 [Source:HGNC Symbol;Acc:29652]
ROGDI	-0.622385	7.9203	-2.14691	0.0454122	0.275148	-4.2069	ROGDI	ENSG00000067836	16	4846969	4852951	protein_coding	rogdi homolog (Drosophila) [Source:HGNC Symbol;Acc:29478]
APAF1	-0.354387	10.3102	-2.1462	0.0454769	0.275352	-4.20814	APAF1	ENSG00000120868	12	99038919	99129204	protein_coding	apoptotic peptidase activating factor 1 [Source:HGNC Symbol;Acc:576]
GNAI2	-0.398091	11.622	-2.14549	0.0455407	0.275467	-4.20937	GNAI2	ENSG00000114353	3	50263724	50296787	protein_coding	guanine nucleotide binding protein (G protein), alpha inhibiting activity polypeptide 2 [Source:HGNC Symbol;Acc:4385]
MTMR2	-0.306884	9.68232	-2.14529	0.0455583	0.275467	-4.20971	MTMR2	ENSG00000087053	11	95566046	95658479	protein_coding	myotubularin related protein 2 [Source:HGNC Symbol;Acc:7450]
XRCC6BP1	-1.09077	7.45623	-2.09421	0.0617957	0.318888	-4.21188	XRCC6BP1	ENSG00000262145	HSCHR12_1_CTG2_1	58335324	58351052	protein_coding	XRCC6 binding protein 1 [Source:HGNC Symbol;Acc:29452]
ZDHHC2	-0.569221	8.51025	-2.1437	0.0457027	0.275963	-4.21247	ZDHHC2	ENSG00000104219	8	17013538	17082308	protein_coding	zinc finger, DHHC-type containing 2 [Source:HGNC Symbol;Acc:18469]
SYNRG	-0.380352	10.8434	-2.14326	0.0457426	0.276016	-4.21324	SYNRG	ENSG00000006114	17	35874900	35969544	protein_coding	synergin, gamma [Source:HGNC Symbol;Acc:557]
H3F3A	1.1497	9.73076	2.14118	0.0459314	0.276966	-4.21684	H3F3A	ENSG00000163041	1	226249552	226259702	protein_coding	H3 histone, family 3A [Source:HGNC Symbol;Acc:4764]
RPL17	0.704592	10.259	2.14021	0.0460192	0.277118	-4.21851	RPL17	ENSG00000265681	18	47014851	47018906	protein_coding	ribosomal protein L17 [Source:HGNC Symbol;Acc:10307]
NOL12	0.47265	7.99649	2.08939	0.0623033	0.319942	-4.21911	NOL12	ENSG00000100101	22	38077680	38170137	protein_coding	nucleolar protein 12 [Source:HGNC Symbol;Acc:28585]
TJP1	0.490688	12.3762	2.13971	0.0460648	0.277203	-4.21937	TJP1	ENSG00000104067	15	29991571	30261068	protein_coding	tight junction protein 1 [Source:HGNC Symbol;Acc:11827]
BSN	-0.732078	7.16407	-2.13892	0.0461372	0.27745	-4.22074	BSN	ENSG00000164061	3	49591922	49708978	protein_coding	bassoon presynaptic cytomatrix protein [Source:HGNC Symbol;Acc:1117]
PCMTD2	0.456088	7.79598	2.13846	0.0461792	0.277514	-4.22154	PCMTD2	ENSG00000203880	20	62887094	62926855	protein_coding	protein-L-isoaspartate (D-aspartate) O-methyltransferase domain containing 2 [Source:HGNC Symbol;Acc:15882]
ELL	0.520836	5.38935	2.08754	0.0624992	0.319947	-4.22189	ELL	ENSG00000105656	19	18553473	18632937	protein_coding	elongation factor RNA polymerase II [Source:HGNC Symbol;Acc:23114]
DUSP3	-0.409595	10.1763	-2.13789	0.0462318	0.277642	-4.22253	DUSP3	ENSG00000108861	17	41843489	41856356	protein_coding	dual specificity phosphatase 3 [Source:HGNC Symbol;Acc:3069]
POLRMT	0.526603	8.69752	2.13662	0.0463478	0.27815	-4.22473	POLRMT	ENSG00000099821	19	617223	633597	protein_coding	polymerase (RNA) mitochondrial (DNA directed) [Source:HGNC Symbol;Acc:9200]
DAB2	1.05686	7.33491	2.13581	0.0464222	0.278318	-4.22612	DAB2	ENSG00000153071	5	39371780	39462402	protein_coding	Dab, mitogen-responsive phosphoprotein, homolog 2 (Drosophila) [Source:HGNC Symbol;Acc:2662]
MRPL11	0.507834	9.41489	2.1346	0.0465331	0.278506	-4.22821	MRPL11	ENSG00000174547	11	66202546	66234209	protein_coding	mitochondrial ribosomal protein L11 [Source:HGNC Symbol;Acc:14042]
TRIP13	0.552093	9.9358	2.13388	0.0466	0.278718	-4.22946	TRIP13	ENSG00000071539	5	892758	919472	protein_coding	thyroid hormone receptor interactor 13 [Source:HGNC Symbol;Acc:12307]
SRSF6	0.79917	9.23975	2.13253	0.0467244	0.279273	-4.23179	SRSF6	ENSG00000124193	20	42086568	42092245	protein_coding	serine/arginine-rich splicing factor 6 [Source:HGNC Symbol;Acc:10788]
TTBK1	-1.07569	6.0525	-2.08056	0.0632434	0.322572	-4.23235	TTBK1	ENSG00000146216	6	43211418	43255997	protein_coding	tau tubulin kinase 1 [Source:HGNC Symbol;Acc:19140]
TTC30A	-0.420771	8.51147	-2.13161	0.0468092	0.279505	-4.23338	TTC30A	ENSG00000197557	2	178477720	178483694	protein_coding	tetratricopeptide repeat domain 30A [Source:HGNC Symbol;Acc:25853]
AKT1	-0.453971	8.71895	-2.13143	0.0468264	0.279505	-4.2337	AKT1	ENSG00000142208	14	105235686	105262088	protein_coding	v-akt murine thymoma viral oncogene homolog 1 [Source:HGNC Symbol;Acc:391]
MTERFD2	0.575237	6.6356	2.13067	0.0468969	0.279737	-4.23501	MTERFD2	ENSG00000122085	2	242011584	242041747	protein_coding	MTERF domain containing 2 [Source:HGNC Symbol;Acc:28785]
TK2	-0.386216	7.19077	-2.12852	0.047096	0.280547	-4.23871	TK2	ENSG00000166548	16	66541906	66586447	protein_coding	thymidine kinase 2, mitochondrial [Source:HGNC Symbol;Acc:11831]
FLNB	0.622446	13.8178	2.1272	0.0472192	0.280821	-4.24099	FLNB	ENSG00000136068	3	57994127	58157982	protein_coding	filamin B, beta [Source:HGNC Symbol;Acc:3755]
MAGED4	-0.652059	9.31218	-2.12718	0.0472211	0.280821	-4.24103	MAGED4	ENSG00000154545	X	51927919	51935364	protein_coding	melanoma antigen family D, 4 [Source:HGNC Symbol;Acc:23793]
ZDHHC17	-0.344886	9.86009	-2.12701	0.0472374	0.280821	-4.24133	ZDHHC17	ENSG00000186908	12	77157368	77247476	protein_coding	zinc finger, DHHC-type containing 17 [Source:HGNC Symbol;Acc:18412]
SYNGR3	-0.52835	8.85524	-2.12604	0.0473279	0.281025	-4.243	SYNGR3	ENSG00000127561	16	2039661	2044276	protein_coding	synaptogyrin 3 [Source:HGNC Symbol;Acc:11501]
EIF3K	0.393242	9.55994	2.12545	0.0473829	0.28112	-4.24401	EIF3K	ENSG00000178982	19	39109735	39127595	protein_coding	eukaryotic translation initiation factor 3, subunit K [Source:HGNC Symbol;Acc:24656]
KANK1	1.09337	6.96928	2.07229	0.0641362	0.324709	-4.24472	KANK1	ENSG00000107104	9	470291	746105	protein_coding	KN motif and ankyrin repeat domains 1 [Source:HGNC Symbol;Acc:19309]
ATIC	0.410806	11.9193	2.1233	0.0475847	0.28148	-4.24772	ATIC	ENSG00000138363	2	216176540	216214487	protein_coding	5-aminoimidazole-4-carboxamide ribonucleotide formyltransferase/IMP cyclohydrolase [Source:HGNC Symbol;Acc:794]
AAAS	0.376865	9.76618	2.12311	0.0476028	0.28148	-4.24805	AAAS	ENSG00000094914	12	53701240	53718648	protein_coding	achalasia, adrenocortical insufficiency, alacrimia [Source:HGNC Symbol;Acc:13666]
CBX5	0.462855	11.424	2.12226	0.0476826	0.281746	-4.24951	CBX5	ENSG00000094916	12	54624724	54673886	protein_coding	chromobox homolog 5 [Source:HGNC Symbol;Acc:1555]
IKBKAP	-0.25584	11.1578	-2.12171	0.0477344	0.281746	-4.25046	IKBKAP	ENSG00000070061	9	111629797	111696396	protein_coding	inhibitor of kappa light polypeptide gene enhancer in B-cells, kinase complex-associated protein [Source:HGNC Symbol;Acc:5959]
YTHDC1	0.290727	10.0826	2.12161	0.0477432	0.281746	-4.25062	YTHDC1	ENSG00000257413	HSCHR4_1	69176103	69215822	protein_coding	YTH domain-containing protein 1 [Source:UniProtKB/TrEMBL;Acc:J3KS01]
RAD54L	0.867509	6.12036	2.06781	0.0646248	0.325924	-4.25142	RAD54L	ENSG00000085999	1	46713360	46744145	protein_coding	RAD54-like (S. cerevisiae) [Source:HGNC Symbol;Acc:9826]
PYGB	-0.496954	12.5459	-2.12081	0.0478186	0.282002	-4.252	PYGB	ENSG00000100994	20	25228705	25278650	protein_coding	phosphorylase, glycogen; brain [Source:HGNC Symbol;Acc:9723]
ESRRA	0.739948	7.06695	2.06613	0.0648095	0.326483	-4.25394	ESRRA	ENSG00000173153	11	64073044	64084215	protein_coding	estrogen-related receptor alpha [Source:HGNC Symbol;Acc:3471]
NAP1L5	-1.03197	7.40985	-2.11864	0.0480241	0.282524	-4.25574	NAP1L5	ENSG00000177432	4	89617066	89619386	protein_coding	nucleosome assembly protein 1-like 5 [Source:HGNC Symbol;Acc:19968]
C5orf45	0.727823	7.17898	2.11853	0.0480349	0.282524	-4.25593	C5orf45	ENSG00000161010	5	179261436	179289173	protein_coding	chromosome 5 open reading frame 45 [Source:HGNC Symbol;Acc:30817]
PDPK1	-0.362535	10.5416	-2.11758	0.0481244	0.282535	-4.25755	PDPK1	ENSG00000140992	16	2587965	2653189	protein_coding	3-phosphoinositide dependent protein kinase-1 [Source:HGNC Symbol;Acc:8816]
KEAP1	0.526898	8.7346	2.11733	0.0481486	0.282535	-4.25799	KEAP1	ENSG00000079999	19	10596796	10614417	protein_coding	kelch-like ECH-associated protein 1 [Source:HGNC Symbol;Acc:23177]
2020-03-01	-0.697777	7.84097	-2.06333	0.0651168	0.327658	-4.25811	2020-03-01	ENSG00000186205	1	220960101	220987735	protein_coding	mitochondrial amidoxime reducing component 1 [Source:HGNC Symbol;Acc:26189]
POLR1E	0.661388	9.40289	2.11674	0.0482047	0.282535	-4.25901	POLR1E	ENSG00000137054	9	37485932	37503694	protein_coding	polymerase (RNA) I polypeptide E, 53kDa [Source:HGNC Symbol;Acc:17631]
IFI30	1.34079	5.5496	2.11667	0.0482111	0.282535	-4.25913	IFI30	ENSG00000216490	19	18283972	18288927	protein_coding	interferon, gamma-inducible protein 30 [Source:HGNC Symbol;Acc:5398]
HMGN1	0.679719	9.80205	2.11663	0.0482148	0.282535	-4.25919	HMGN1	ENSG00000205581	21	40714241	40721573	protein_coding	high mobility group nucleosome binding domain 1 [Source:HGNC Symbol;Acc:4984]
DNM1L	-0.272548	11.5933	-2.11638	0.0482389	0.282535	-4.25963	DNM1L	ENSG00000087470	12	32832134	32898486	protein_coding	dynamin 1-like [Source:HGNC Symbol;Acc:2973]
IMP4	0.567063	8.0183	2.11615	0.0482602	0.282535	-4.26001	IMP4	ENSG00000136718	2	131099798	131105383	protein_coding	IMP4, U3 small nucleolar ribonucleoprotein, homolog (yeast) [Source:HGNC Symbol;Acc:30856]
SZT2	-0.437515	8.29832	-2.11538	0.048334	0.282635	-4.26134	SZT2	ENSG00000198198	1	43855553	43918321	protein_coding	seizure threshold 2 homolog (mouse) [Source:HGNC Symbol;Acc:29040]
DMRT2	1.12578	4.3173	2.06086	0.0653897	0.328419	-4.2618	DMRT2	ENSG00000173253	9	1050354	1057552	protein_coding	doublesex and mab-3 related transcription factor 2 [Source:HGNC Symbol;Acc:2935]
DDX49	0.513788	9.09433	2.11501	0.0483691	0.282635	-4.26198	DDX49	ENSG00000105671	19	19030484	19039436	protein_coding	DEAD (Asp-Glu-Ala-Asp) box polypeptide 49 [Source:HGNC Symbol;Acc:18684]
CYP2S1	1.98467	8.8616	2.06049	0.0654315	0.328419	-4.26236	CYP2S1	ENSG00000167600	19	41698954	41713444	protein_coding	cytochrome P450, family 2, subfamily S, polypeptide 1 [Source:HGNC Symbol;Acc:15654]
OTUB2	-0.452191	6.78043	-2.11444	0.0484238	0.282635	-4.26296	OTUB2	ENSG00000089723	14	94492675	94515276	protein_coding	OTU domain, ubiquitin aldehyde binding 2 [Source:HGNC Symbol;Acc:20351]
TERF1	0.448034	9.07688	2.11439	0.0484289	0.282635	-4.26306	TERF1	ENSG00000147601	8	73921099	73960357	protein_coding	telomeric repeat binding factor (NIMA-interacting) 1 [Source:HGNC Symbol;Acc:11728]
SH3BP1	0.482714	9.09901	2.1143	0.0484371	0.282635	-4.2632	SH3BP1	ENSG00000100092	22	38030661	38062939	protein_coding	SH3-domain binding protein 1 [Source:HGNC Symbol;Acc:10824]
SNAPC4	0.548249	7.86778	2.05928	0.0655651	0.328419	-4.26416	SNAPC4	ENSG00000165684	9	139270029	139293249	protein_coding	small nuclear RNA activating complex, polypeptide 4, 190kDa [Source:HGNC Symbol;Acc:11137]
GANC	-0.585206	6.88682	-2.11368	0.0484961	0.282792	-4.26426	GANC	ENSG00000214013	15	42565431	42645864	protein_coding	glucosidase, alpha; neutral C [Source:HGNC Symbol;Acc:4139]
TDRD7	-0.558566	8.14032	-2.0565	0.0658741	0.32885	-4.26831	TDRD7	ENSG00000196116	9	100174232	100258407	protein_coding	tudor domain containing 7 [Source:HGNC Symbol;Acc:30831]
PAPSS2	-1.01811	9.13984	-2.11034	0.0488161	0.284471	-4.27	PAPSS2	ENSG00000198682	10	89419370	89507462	protein_coding	3'-phosphoadenosine 5'-phosphosulfate synthase 2 [Source:HGNC Symbol;Acc:8604]
REPIN1	0.622228	6.87119	2.10965	0.0488834	0.284676	-4.27119	REPIN1	ENSG00000214022	7	150065278	150071133	protein_coding	replication initiator 1 [Source:HGNC Symbol;Acc:17922]
NUFIP2	0.476557	10.3549	2.10915	0.0489311	0.284766	-4.27204	NUFIP2	ENSG00000108256	17	27582854	27621136	protein_coding	nuclear fragile X mental retardation protein interacting protein 2 [Source:HGNC Symbol;Acc:17634]
SMPDL3B	2.51419	6.8491	2.05367	0.0661903	0.329823	-4.27253	SMPDL3B	ENSG00000130768	1	28261504	28285668	protein_coding	sphingomyelin phosphodiesterase, acid-like 3B [Source:HGNC Symbol;Acc:21416]
SIX5	0.404937	8.72482	2.10838	0.049005	0.284867	-4.27336	SIX5	ENSG00000177045	19	46268043	46272484	protein_coding	SIX homeobox 5 [Source:HGNC Symbol;Acc:10891]
SETDB1	0.27315	10.9828	2.1077	0.0490708	0.285017	-4.27453	SETDB1	ENSG00000143379	1	150898739	150937213	protein_coding	SET domain, bifurcated 1 [Source:HGNC Symbol;Acc:10761]
DNAJC7	0.290127	11.0881	2.10537	0.0492971	0.286143	-4.27854	DNAJC7	ENSG00000262684	HG185_PATCH	40132691	40173905	protein_coding	DnaJ (Hsp40) homolog, subfamily C, member 7 [Source:HGNC Symbol;Acc:12392]
GABRA3	-0.527274	8.48296	-2.04861	0.0667593	0.331213	-4.28007	GABRA3	ENSG00000011677	X	151334706	151619830	protein_coding	gamma-aminobutyric acid (GABA) A receptor, alpha 3 [Source:HGNC Symbol;Acc:4077]
CYR61	1.01833	7.45451	2.10395	0.0494348	0.286754	-4.28097	CYR61	ENSG00000142871	1	86046444	86049645	protein_coding	cysteine-rich, angiogenic inducer, 61 [Source:HGNC Symbol;Acc:2654]
STX2	-0.459518	8.02823	-2.1031	0.0495172	0.286976	-4.28242	STX2	ENSG00000111450	12	131274145	131323811	protein_coding	syntaxin 2 [Source:HGNC Symbol;Acc:3403]
GART	0.444809	11.6957	2.10252	0.0495735	0.286976	-4.28341	GART	ENSG00000159131	21	34876238	34915797	protein_coding	phosphoribosylglycinamide formyltransferase, phosphoribosylglycinamide synthetase, phosphoribosylaminoimidazole synthetase [Source:HGNC Symbol;Acc:4163]
CNBP	3.29573	7.37209	2.04625	0.0670258	0.331791	-4.28357	CNBP	ENSG00000169714	3	128888327	128902765	protein_coding	CCHC-type zinc finger, nucleic acid binding protein [Source:HGNC Symbol;Acc:13164]
SKA2	0.746674	7.8654	2.10187	0.0496371	0.286976	-4.28452	SKA2	ENSG00000182628	17	57187312	57232630	protein_coding	spindle and kinetochore associated complex subunit 2 [Source:HGNC Symbol;Acc:28006]
BTN2A1	-0.391313	7.92643	-2.10141	0.0496825	0.286976	-4.28532	BTN2A1	ENSG00000112763	6	26458150	26476849	protein_coding	butyrophilin, subfamily 2, member A1 [Source:HGNC Symbol;Acc:1136]
PHF23	0.666217	9.44465	2.10123	0.0497001	0.286976	-4.28563	PHF23	ENSG00000040633	17	7138347	7143041	protein_coding	PHD finger protein 23 [Source:HGNC Symbol;Acc:28428]
NDC80	0.474858	10.9808	2.1004	0.0497816	0.287072	-4.28705	NDC80	ENSG00000080986	18	2571510	2616634	protein_coding	NDC80 kinetochore complex component [Source:HGNC Symbol;Acc:16909]
POLR3C	0.289611	10.4979	2.0999	0.04983	0.287164	-4.2879	POLR3C	ENSG00000186141	1	145592605	145611025	protein_coding	polymerase (RNA) III (DNA directed) polypeptide C (62kD) [Source:HGNC Symbol;Acc:30076]
PDCD2	0.369983	8.83208	2.04031	0.0677019	0.333367	-4.29241	PDCD2	ENSG00000071994	6	170884383	170893780	protein_coding	programmed cell death 2 [Source:HGNC Symbol;Acc:8762]
MED12L	0.605142	6.72026	2.03961	0.0677824	0.333367	-4.29346	MED12L	ENSG00000144893	3	150803484	151154860	protein_coding	mediator complex subunit 12-like [Source:HGNC Symbol;Acc:16050]
TSR1	0.30774	10.5738	2.0948	0.0503318	0.28957	-4.29662	TSR1	ENSG00000167721	17	2225797	2240801	protein_coding	TSR1, 20S rRNA accumulation, homolog (S. cerevisiae) [Source:HGNC Symbol;Acc:25542]
UST	0.687777	8.70296	2.03719	0.0680602	0.333367	-4.29705	UST	ENSG00000111962	6	149068464	149398126	protein_coding	uronyl-2-sulfotransferase [Source:HGNC Symbol;Acc:17223]
C1orf123	0.376276	9.60554	2.09433	0.0503784	0.28957	-4.29742	C1orf123	ENSG00000162384	1	53679771	53686289	protein_coding	chromosome 1 open reading frame 123 [Source:HGNC Symbol;Acc:26059]
2020-09-06	-0.372211	9.00028	-2.09222	0.0505882	0.290587	-4.30104	2020-09-06	ENSG00000125354	X	118749687	118827333	protein_coding	septin 6 [Source:HGNC Symbol;Acc:15848]
NPTX2	-0.73895	7.4771	-2.03392	0.0684377	0.334586	-4.30192	NPTX2	ENSG00000106236	7	98246609	98259180	protein_coding	neuronal pentraxin II [Source:HGNC Symbol;Acc:7953]
OTUD7A	-0.3584	6.97643	-2.03372	0.0684604	0.334586	-4.30221	OTUD7A	ENSG00000169918	15	31775329	32162992	protein_coding	OTU domain containing 7A [Source:HGNC Symbol;Acc:20718]
GDPGP1	-0.533549	6.86788	-2.09145	0.0506647	0.290649	-4.30235	GDPGP1	ENSG00000183208	15	90777040	90785315	protein_coding	GDP-D-glucose phosphorylase 1 [Source:HGNC Symbol;Acc:34360]
IDH3A	-0.446824	9.88535	-2.09082	0.0507273	0.290717	-4.30343	IDH3A	ENSG00000166411	15	78423840	78464291	protein_coding	isocitrate dehydrogenase 3 (NAD+) alpha [Source:HGNC Symbol;Acc:5384]
GPSM1	-0.398561	10.0936	-2.09067	0.0507424	0.290717	-4.30368	GPSM1	ENSG00000260789	HG998_2_PATCH	139235598	139267507	protein_coding	G-protein signaling modulator 1 [Source:HGNC Symbol;Acc:17858]
AP2A1	-0.274693	11.9989	-2.08808	0.0510009	0.291564	-4.3081	AP2A1	ENSG00000196961	19	50270225	50310370	protein_coding	adaptor-related protein complex 2, alpha 1 subunit [Source:HGNC Symbol;Acc:561]
RPL23	0.525112	10.3707	2.08774	0.0510349	0.291564	-4.30868	RPL23	ENSG00000125691	17	37004118	37010096	protein_coding	ribosomal protein L23 [Source:HGNC Symbol;Acc:10316]
MAPK8IP3	-0.301678	11.4278	-2.08725	0.0510839	0.291564	-4.30952	MAPK8IP3	ENSG00000138834	16	1756184	1820318	protein_coding	mitogen-activated protein kinase 8 interacting protein 3 [Source:HGNC Symbol;Acc:6884]
L3MBTL2	0.365263	8.53339	2.08721	0.0510879	0.291564	-4.30958	L3MBTL2	ENSG00000100395	22	41601209	41627275	protein_coding	l(3)mbt-like 2 (Drosophila) [Source:HGNC Symbol;Acc:18594]
SLC35E1	-0.44045	8.70017	-2.08648	0.0511606	0.291655	-4.31082	SLC35E1	ENSG00000127526	19	16660642	16683193	protein_coding	solute carrier family 35, member E1 [Source:HGNC Symbol;Acc:20803]
NOB1	0.72938	8.2885	2.08639	0.0511698	0.291655	-4.31098	NOB1	ENSG00000141101	16	69775770	69788843	protein_coding	NIN1/RPN12 binding protein 1 homolog (S. cerevisiae) [Source:HGNC Symbol;Acc:29540]
ARHGEF10	0.366943	9.73045	2.08594	0.0512153	0.291726	-4.31175	ARHGEF10	ENSG00000104728	8	1772142	1906807	protein_coding	Rho guanine nucleotide exchange factor (GEF) 10 [Source:HGNC Symbol;Acc:14103]
TOE1	0.671955	6.71728	2.08505	0.0513041	0.292037	-4.31326	TOE1	ENSG00000132773	1	45805342	45809647	protein_coding	target of EGR1, member 1 (nuclear) [Source:HGNC Symbol;Acc:15954]
UACA	0.442069	11.4814	2.0847	0.0513399	0.292037	-4.31386	UACA	ENSG00000137831	15	70946893	71055932	protein_coding	uveal autoantigen with coiled-coil domains and ankyrin repeats [Source:HGNC Symbol;Acc:15947]
PLXNC1	-0.721656	7.87458	-2.08395	0.0514151	0.292037	-4.31513	PLXNC1	ENSG00000136040	12	94542499	94701451	protein_coding	plexin C1 [Source:HGNC Symbol;Acc:9106]
UBE2C	0.616525	9.24652	2.08371	0.0514395	0.292037	-4.31554	UBE2C	ENSG00000175063	20	44441215	44445596	protein_coding	ubiquitin-conjugating enzyme E2C [Source:HGNC Symbol;Acc:15937]
ACAT1	-0.434709	10.7055	-2.08363	0.0514477	0.292037	-4.31568	ACAT1	ENSG00000075239	11	107992243	108018503	protein_coding	acetyl-CoA acetyltransferase 1 [Source:HGNC Symbol;Acc:93]
GNG5	0.478488	9.40182	2.08343	0.0514679	0.292037	-4.31602	GNG5	ENSG00000174021	1	84964008	84972248	protein_coding	guanine nucleotide binding protein (G protein), gamma 5 [Source:HGNC Symbol;Acc:4408]
RELB	0.617479	6.76958	2.02363	0.0696364	0.33773	-4.31718	RELB	ENSG00000104856	19	45504688	45541452	protein_coding	v-rel avian reticuloendotheliosis viral oncogene homolog B [Source:HGNC Symbol;Acc:9956]
GARNL3	-0.610648	7.76827	-2.022	0.069828	0.337801	-4.3196	GARNL3	ENSG00000136895	9	129986544	130155939	protein_coding	GTPase activating Rap/RanGAP domain-like 3 [Source:HGNC Symbol;Acc:25425]
CANT1	-0.69952	8.25714	-2.08122	0.0516916	0.293118	-4.31979	CANT1	ENSG00000171302	17	76987799	77005949	protein_coding	calcium activated nucleotidase 1 [Source:HGNC Symbol;Acc:19721]
NUDCD1	0.374257	11.2728	2.08054	0.0517598	0.293317	-4.32094	NUDCD1	ENSG00000120526	8	110253148	110346614	protein_coding	NudC domain containing 1 [Source:HGNC Symbol;Acc:24306]
RFC5	0.495806	10.0028	2.07884	0.0519331	0.293702	-4.32384	RFC5	ENSG00000111445	12	118451393	118470935	protein_coding	replication factor C (activator 1) 5, 36.5kDa [Source:HGNC Symbol;Acc:9973]
CES2	-0.602605	8.40213	-2.07858	0.0519593	0.293702	-4.32428	CES2	ENSG00000172831	16	66968347	66978999	protein_coding	carboxylesterase 2 [Source:HGNC Symbol;Acc:1864]
RAB4B	-0.319076	10.4842	-2.07817	0.0520013	0.293744	-4.32498	RAB4B	ENSG00000167578	19	41284121	41302847	protein_coding	RAB4B, member RAS oncogene family [Source:HGNC Symbol;Acc:9782]
ENDOG	-0.471493	6.8492	-2.07729	0.0520912	0.293908	-4.32648	ENDOG	ENSG00000167136	9	131580753	131584956	protein_coding	endonuclease G [Source:HGNC Symbol;Acc:3346]
PAFAH1B1	-0.321303	11.8343	-2.07723	0.0520967	0.293908	-4.32657	PAFAH1B1	ENSG00000007168	17	2496504	2588909	protein_coding	platelet-activating factor acetylhydrolase 1b, regulatory subunit 1 (45kDa) [Source:HGNC Symbol;Acc:8574]
PLEKHD1	-2.0512	7.95464	-2.01716	0.0703993	0.339246	-4.32675	PLEKHD1	ENSG00000175985	14	69951409	69995215	protein_coding	pleckstrin homology domain containing, family D (with coiled-coil domains) member 1 [Source:HGNC Symbol;Acc:20148]
PNN	0.377188	11.9801	2.07688	0.0521329	0.293924	-4.32718	PNN	ENSG00000100941	14	39644387	39652422	protein_coding	pinin, desmosome associated protein [Source:HGNC Symbol;Acc:9162]
TMEM62	-0.775615	6.92735	-2.01572	0.0705713	0.339279	-4.3289	TMEM62	ENSG00000137842	15	43415477	43477344	protein_coding	transmembrane protein 62 [Source:HGNC Symbol;Acc:26269]
PLCD4	2.86279	7.56746	2.0751	0.0523148	0.294732	-4.3302	PLCD4	ENSG00000115556	2	219472488	219501907	protein_coding	phospholipase C, delta 4 [Source:HGNC Symbol;Acc:9062]
B3GALTL	-0.430846	10.4102	-2.07335	0.0524936	0.294732	-4.33316	B3GALTL	ENSG00000187676	13	31774073	31906413	protein_coding	beta 1,3-galactosyltransferase-like [Source:HGNC Symbol;Acc:20207]
MCMBP	0.358397	10.38	2.07303	0.0525266	0.294732	-4.33371	MCMBP	ENSG00000197771	10	121588972	121652068	protein_coding	minichromosome maintenance complex binding protein [Source:HGNC Symbol;Acc:25782]
RAVER2	0.649811	6.06404	2.07295	0.0525348	0.294732	-4.33384	RAVER2	ENSG00000162437	1	65210778	65298915	protein_coding	ribonucleoprotein, PTB-binding 2 [Source:HGNC Symbol;Acc:25577]
MRTO4	0.37388	10.0608	2.0717	0.0526637	0.294732	-4.33597	MRTO4	ENSG00000053372	1	19578033	19586622	protein_coding	mRNA turnover 4 homolog (S. cerevisiae) [Source:HGNC Symbol;Acc:18477]
KIF18A	0.6553	6.46719	2.07151	0.0526838	0.294732	-4.3363	KIF18A	ENSG00000121621	11	28042167	28129855	protein_coding	kinesin family member 18A [Source:HGNC Symbol;Acc:29441]
PPP3CA	-0.435494	9.10316	-2.07144	0.052691	0.294732	-4.33642	PPP3CA	ENSG00000138814	4	101944566	102269435	protein_coding	protein phosphatase 3, catalytic subunit, alpha isozyme [Source:HGNC Symbol;Acc:9314]
KDELR3	0.688408	6.03683	2.01061	0.071181	0.340796	-4.33645	KDELR3	ENSG00000100196	22	38864067	38879452	protein_coding	KDEL (Lys-Asp-Glu-Leu) endoplasmic reticulum protein retention receptor 3 [Source:HGNC Symbol;Acc:6306]
EXOSC10	0.490888	11.4555	2.0714	0.0526951	0.294732	-4.33649	EXOSC10	ENSG00000171824	1	11126675	11159938	protein_coding	exosome component 10 [Source:HGNC Symbol;Acc:9138]
MON1B	-0.453699	9.15024	-2.07111	0.0527242	0.294732	-4.33697	MON1B	ENSG00000103111	16	77224732	77236302	protein_coding	MON1 secretory trafficking family member B [Source:HGNC Symbol;Acc:25020]
AK1	-0.467963	11.1922	-2.0708	0.0527571	0.294732	-4.33751	AK1	ENSG00000106992	9	130628759	130640022	protein_coding	adenylate kinase 1 [Source:HGNC Symbol;Acc:361]
WWC2	0.881157	6.96	2.07065	0.0527721	0.294732	-4.33775	WWC2	ENSG00000151718	4	184020446	184241930	protein_coding	WW and C2 domain containing 2 [Source:HGNC Symbol;Acc:24148]
CORO1A	-0.699882	9.90965	-2.07065	0.0527724	0.294732	-4.33776	CORO1A	ENSG00000102879	16	30194148	30200397	protein_coding	coronin, actin binding protein, 1A [Source:HGNC Symbol;Acc:2252]
GOT2	-0.286138	12.1205	-2.07059	0.052778	0.294732	-4.33785	GOT2	ENSG00000125166	16	58741035	58768261	protein_coding	glutamic-oxaloacetic transaminase 2, mitochondrial [Source:HGNC Symbol;Acc:4433]
SKP2	0.543011	7.27254	2.07017	0.0528213	0.294732	-4.33856	SKP2	ENSG00000145604	5	36152091	36184421	protein_coding	S-phase kinase-associated protein 2, E3 ubiquitin protein ligase [Source:HGNC Symbol;Acc:10901]
EMB	-0.713977	7.02139	-2.00877	0.0714018	0.341232	-4.33916	EMB	ENSG00000170571	5	49692026	49739082	protein_coding	embigin [Source:HGNC Symbol;Acc:30465]
SLC2A13	-0.642831	7.94657	-2.06969	0.0528718	0.294732	-4.33939	SLC2A13	ENSG00000151229	12	40148823	40499891	protein_coding	solute carrier family 2 (facilitated glucose transporter), member 13 [Source:HGNC Symbol;Acc:15956]
LYAR	1.24499	8.83053	2.06965	0.0528758	0.294732	-4.33946	LYAR	ENSG00000145220	4	4269428	4291896	protein_coding	Ly1 antibody reactive [Source:HGNC Symbol;Acc:26021]
YOD1	-0.384223	7.63099	-2.06909	0.0529334	0.294761	-4.3404	YOD1	ENSG00000180667	1	207217194	207226325	protein_coding	YOD1 deubiquitinase [Source:HGNC Symbol;Acc:25035]
OBSL1	-0.309518	9.89218	-2.06895	0.0529477	0.294761	-4.34064	OBSL1	ENSG00000124006	2	220415451	220436581	protein_coding	obscurin-like 1 [Source:HGNC Symbol;Acc:29092]
IDS	-0.665264	7.95446	-2.06755	0.0530925	0.295381	-4.34301	IDS	ENSG00000010404	X	148558521	148615470	protein_coding	iduronate 2-sulfatase [Source:HGNC Symbol;Acc:5389]
BSG	0.420243	11.0682	2.06599	0.0532553	0.296101	-4.34566	BSG	ENSG00000172270	19	571297	583493	protein_coding	basigin (Ok blood group) [Source:HGNC Symbol;Acc:1116]
PTPRF	-0.38262	10.2438	-2.06237	0.0536328	0.298012	-4.35179	PTPRF	ENSG00000142949	1	43990858	44089343	protein_coding	protein tyrosine phosphatase, receptor type, F [Source:HGNC Symbol;Acc:9670]
RTEL1	0.530393	6.88331	1.99846	0.0726525	0.344895	-4.35439	RTEL1	ENSG00000258366	20	62289163	62328416	protein_coding	regulator of telomere elongation helicase 1 [Source:HGNC Symbol;Acc:15888]
TMEM194A	0.577684	7.31383	2.06023	0.0538571	0.29874	-4.35541	TMEM194A	ENSG00000166881	12	57449426	57481846	protein_coding	transmembrane protein 194A [Source:HGNC Symbol;Acc:29001]
YEATS2	0.292025	10.3387	2.06016	0.0538651	0.29874	-4.35553	YEATS2	ENSG00000163872	3	183415606	183530413	protein_coding	YEATS domain containing 2 [Source:HGNC Symbol;Acc:25489]
TTLL4	0.499939	6.99501	1.99744	0.0727773	0.344895	-4.3559	TTLL4	ENSG00000135912	2	219575568	219620139	protein_coding	tubulin tyrosine ligase-like family, member 4 [Source:HGNC Symbol;Acc:28976]
NOP14	0.453746	10.5914	2.05966	0.0539179	0.298845	-4.35638	NOP14	ENSG00000087269	4	2939660	2965112	protein_coding	NOP14 nucleolar protein [Source:HGNC Symbol;Acc:16821]
HOOK3	-0.332652	10.7171	-2.05885	0.0540024	0.299127	-4.35774	HOOK3	ENSG00000168172	8	42752075	42885682	protein_coding	hook microtubule-tethering protein 3 [Source:HGNC Symbol;Acc:23576]
GAS7	-0.494583	6.52476	-1.9961	0.0729409	0.34523	-4.35786	GAS7	ENSG00000007237	17	9813926	10101868	protein_coding	growth arrest-specific 7 [Source:HGNC Symbol;Acc:4169]
PCM1	0.32411	12.1265	2.05771	0.0541226	0.299403	-4.35967	PCM1	ENSG00000078674	8	17780349	17885478	protein_coding	pericentriolar material 1 [Source:HGNC Symbol;Acc:8727]
DAGLA	-0.522346	6.9877	-2.05719	0.0541782	0.299403	-4.36056	DAGLA	ENSG00000134780	11	61447905	61514473	protein_coding	diacylglycerol lipase, alpha [Source:HGNC Symbol;Acc:1165]
FANCI	0.476383	10.5417	2.0571	0.0541877	0.299403	-4.36071	FANCI	ENSG00000140525	15	89787180	89860492	protein_coding	Fanconi anemia, complementation group I [Source:HGNC Symbol;Acc:25568]
FUBP3	0.320772	11.3604	2.05655	0.0542458	0.299537	-4.36164	FUBP3	ENSG00000107164	9	133454352	133513739	protein_coding	far upstream element (FUSE) binding protein 3 [Source:HGNC Symbol;Acc:4005]
TPI1	-0.328052	12.6165	-2.05615	0.0542886	0.299586	-4.36232	TPI1	ENSG00000111669	12	6976283	6980112	protein_coding	triosephosphate isomerase 1 [Source:HGNC Symbol;Acc:12009]
CTNNA2	-0.43342	11.2548	-2.05466	0.0544466	0.300084	-4.36484	CTNNA2	ENSG00000066032	2	79412357	80875905	protein_coding	catenin (cadherin-associated protein), alpha 2 [Source:HGNC Symbol;Acc:2510]
POLR2J	0.73413	9.55606	1.9912	0.0735443	0.346703	-4.36508	POLR2J	ENSG00000005075	7	102113565	102119354	protein_coding	polymerase (RNA) II (DNA directed) polypeptide J, 13.3kDa [Source:HGNC Symbol;Acc:9197]
ERGIC1	-0.397052	10.3912	-2.0539	0.0545266	0.300187	-4.36611	ERGIC1	ENSG00000113719	5	172261278	172379688	protein_coding	endoplasmic reticulum-golgi intermediate compartment (ERGIC) 1 [Source:HGNC Symbol;Acc:29205]
DPYSL4	-0.524109	11.6654	-2.05384	0.0545332	0.300187	-4.36622	DPYSL4	ENSG00000151640	10	134000404	134019280	protein_coding	dihydropyrimidinase-like 4 [Source:HGNC Symbol;Acc:3016]
HNMT	0.67983	8.39729	1.98904	0.0738126	0.347127	-4.36827	HNMT	ENSG00000150540	2	138721590	138773930	protein_coding	histamine N-methyltransferase [Source:HGNC Symbol;Acc:5028]
MEPCE	0.321876	10.1578	2.05246	0.0546806	0.300625	-4.36855	MEPCE	ENSG00000146834	7	100026413	100031741	protein_coding	methylphosphate capping enzyme [Source:HGNC Symbol;Acc:20247]
DTX4	0.742365	6.83627	1.98793	0.0739497	0.347473	-4.36989	DTX4	ENSG00000110042	11	58938903	58976060	protein_coding	deltex homolog 4 (Drosophila) [Source:HGNC Symbol;Acc:29151]
LPGAT1	-0.692692	7.53223	-2.0511	0.0548248	0.30123	-4.37083	LPGAT1	ENSG00000123684	1	211916799	212004114	protein_coding	lysophosphatidylglycerol acyltransferase 1 [Source:HGNC Symbol;Acc:28985]
HRAS	-0.515255	7.8785	-1.9862	0.0741652	0.347482	-4.37244	HRAS	ENSG00000174775	11	532242	537287	protein_coding	Harvey rat sarcoma viral oncogene homolog [Source:HGNC Symbol;Acc:5173]
PRDX4	-0.495348	11.807	-2.04997	0.0549465	0.301711	-4.37275	PRDX4	ENSG00000123131	X	23682379	23704516	protein_coding	peroxiredoxin 4 [Source:HGNC Symbol;Acc:17169]
SLC4A7	0.382246	9.5578	2.04863	0.0550902	0.301776	-4.37502	SLC4A7	ENSG00000033867	3	27414214	27525911	protein_coding	solute carrier family 4, sodium bicarbonate cotransporter, member 7 [Source:HGNC Symbol;Acc:11033]
KIN	0.362028	10.5702	2.04858	0.0550948	0.301776	-4.37509	KIN	ENSG00000151657	10	7792925	7829990	protein_coding	KIN, antigenic determinant of recA protein homolog (mouse) [Source:HGNC Symbol;Acc:6327]
PARD6B	0.660252	6.69253	2.04744	0.0552173	0.30226	-4.37701	PARD6B	ENSG00000124171	20	49348081	49373332	protein_coding	par-6 family cell polarity regulator beta [Source:HGNC Symbol;Acc:16245]
TMEM178A	-0.812941	5.65286	-1.98305	0.0745596	0.348171	-4.37708	TMEM178A	ENSG00000152154	2	39892122	39945103	protein_coding	transmembrane protein 178A [Source:HGNC Symbol;Acc:28517]
REST	1.71334	5.35129	2.04678	0.0552891	0.302417	-4.37813	REST	ENSG00000084093	4	57774075	57802010	protein_coding	RE1-silencing transcription factor [Source:HGNC Symbol;Acc:9966]
CLPP	-0.292108	10.6072	-2.04654	0.0553143	0.302417	-4.37853	CLPP	ENSG00000125656	19	6361463	6368919	protein_coding	caseinolytic mitochondrial matrix peptidase proteolytic subunit [Source:HGNC Symbol;Acc:2084]
CILP2	1.03282	7.01583	1.98134	0.0747732	0.348418	-4.37959	CILP2	ENSG00000160161	19	19649057	19657468	protein_coding	cartilage intermediate layer protein 2 [Source:HGNC Symbol;Acc:24213]
MBD4	0.519246	8.39992	1.98085	0.0748354	0.348418	-4.38031	MBD4	ENSG00000129071	3	129149787	129158878	protein_coding	methyl-CpG binding domain protein 4 [Source:HGNC Symbol;Acc:6919]
MPP2	-0.474092	9.47842	-2.04503	0.0554773	0.302964	-4.38108	MPP2	ENSG00000108852	17	41952725	41987068	protein_coding	membrane protein, palmitoylated 2 (MAGUK p55 subfamily member 2) [Source:HGNC Symbol;Acc:7220]
NDUFAF4	-0.34433	10.2965	-2.04494	0.0554872	0.302964	-4.38123	NDUFAF4	ENSG00000123545	6	97337189	97345757	protein_coding	NADH dehydrogenase (ubiquinone) complex I, assembly factor 4 [Source:HGNC Symbol;Acc:21034]
CECR5	-0.37351	9.87191	-2.0443	0.0555563	0.302964	-4.38231	CECR5	ENSG00000069998	22	17618401	17646177	protein_coding	cat eye syndrome chromosome region, candidate 5 [Source:HGNC Symbol;Acc:1843]
TTC7B	-0.67424	9.42301	-2.04394	0.0555951	0.302964	-4.38291	TTC7B	ENSG00000165914	14	91006932	91282823	protein_coding	tetratricopeptide repeat domain 7B [Source:HGNC Symbol;Acc:19858]
IFIT5	-0.486753	9.42364	-2.04356	0.0556366	0.302964	-4.38356	IFIT5	ENSG00000152778	10	91174343	91180758	protein_coding	interferon-induced protein with tetratricopeptide repeats 5 [Source:HGNC Symbol;Acc:13328]
HEG1	0.57759	7.6708	1.97859	0.0751192	0.348795	-4.38362	HEG1	ENSG00000173706	3	124684554	124774802	protein_coding	heart development protein with EGF-like domains 1 [Source:HGNC Symbol;Acc:29227]
ZBTB3	0.821991	6.74594	2.04318	0.0556774	0.302964	-4.38419	ZBTB3	ENSG00000185670	11	62515791	62521660	protein_coding	zinc finger and BTB domain containing 3 [Source:HGNC Symbol;Acc:22918]
HERC1	-0.343863	10.4525	-2.04308	0.0556883	0.302964	-4.38436	HERC1	ENSG00000103657	15	63900817	64126141	protein_coding	HECT and RLD domain containing E3 ubiquitin protein ligase family member 1 [Source:HGNC Symbol;Acc:4867]
PTRF	1.1269	9.58674	2.04275	0.0557244	0.302974	-4.38492	PTRF	ENSG00000177469	17	40554470	40575535	protein_coding	polymerase I and transcript release factor [Source:HGNC Symbol;Acc:9688]
SFSWAP	0.295028	10.784	2.04207	0.0557977	0.303084	-4.38606	SFSWAP	ENSG00000061936	12	132195626	132284282	protein_coding	splicing factor, suppressor of white-apricot homolog (Drosophila) [Source:HGNC Symbol;Acc:10790]
DHX16	0.384425	9.72071	2.04165	0.0558437	0.303084	-4.38677	DHX16	ENSG00000227222	HSCHR6_MHC_APD	30635497	30649062	protein_coding	DEAH (Asp-Glu-Ala-His) box polypeptide 16 [Source:HGNC Symbol;Acc:2739]
MAP2	-0.484198	14.1643	-2.04161	0.0558476	0.303084	-4.38683	MAP2	ENSG00000078018	2	210288782	210598842	protein_coding	microtubule-associated protein 2 [Source:HGNC Symbol;Acc:6839]
SMU1	0.338386	10.7607	2.04085	0.0559306	0.303349	-4.38812	SMU1	ENSG00000122692	9	33041762	33076665	protein_coding	smu-1 suppressor of mec-8 and unc-52 homolog (C. elegans) [Source:HGNC Symbol;Acc:18247]
OIP5	0.821177	7.8946	1.97389	0.0757152	0.349935	-4.39053	OIP5	ENSG00000104147	15	41601466	41624819	protein_coding	Opa interacting protein 5 [Source:HGNC Symbol;Acc:20300]
ZNF280D	-0.43596	7.37973	-1.97353	0.0757604	0.349962	-4.39106	ZNF280D	ENSG00000137871	15	56922379	57210769	protein_coding	zinc finger protein 280D [Source:HGNC Symbol;Acc:25953]
DOHH	0.452293	8.16817	1.97253	0.0758882	0.350004	-4.39253	DOHH	ENSG00000129932	19	3490819	3500938	protein_coding	deoxyhypusine hydroxylase/monooxygenase [Source:HGNC Symbol;Acc:28662]
KCNQ2	-0.711736	5.71397	-2.03799	0.0562418	0.304663	-4.39292	KCNQ2	ENSG00000075043	20	62037542	62103993	protein_coding	potassium voltage-gated channel, KQT-like subfamily, member 2 [Source:HGNC Symbol;Acc:6296]
UBA6	-0.286204	11.8758	-2.03586	0.0564752	0.305448	-4.3965	UBA6	ENSG00000033178	4	68478370	68566897	protein_coding	ubiquitin-like modifier activating enzyme 6 [Source:HGNC Symbol;Acc:25581]
SLC18A3	-1.0056	5.62733	-1.96977	0.0762399	0.351077	-4.39657	SLC18A3	ENSG00000187714	10	50818347	50820765	protein_coding	solute carrier family 18 (vesicular acetylcholine transporter), member 3 [Source:HGNC Symbol;Acc:10936]
BIN3	0.486615	7.79711	2.03477	0.0565952	0.305448	-4.39833	BIN3	ENSG00000147439	8	22477931	22526661	protein_coding	bridging integrator 3 [Source:HGNC Symbol;Acc:1054]
IRGQ	-0.478419	10.7113	-2.03371	0.0567119	0.305448	-4.40011	IRGQ	ENSG00000167378	19	44088521	44100287	protein_coding	immunity-related GTPase family, Q [Source:HGNC Symbol;Acc:24868]
FAM162A	-0.612134	8.23118	-2.03332	0.0567553	0.305448	-4.40077	FAM162A	ENSG00000114023	3	122103023	122131181	protein_coding	family with sequence similarity 162, member A [Source:HGNC Symbol;Acc:17865]
ZSCAN18	-0.312122	8.97783	-2.03326	0.0567618	0.305448	-4.40087	ZSCAN18	ENSG00000121413	19	58595205	58629794	protein_coding	zinc finger and SCAN domain containing 18 [Source:HGNC Symbol;Acc:21037]
NT5DC1	0.366543	9.82855	2.03322	0.0567661	0.305448	-4.40094	NT5DC1	ENSG00000178425	6	116422012	116570660	protein_coding	5'-nucleotidase domain containing 1 [Source:HGNC Symbol;Acc:21556]
ITPA	-0.589453	8.74015	-2.03307	0.0567827	0.305448	-4.40119	ITPA	ENSG00000125877	20	3189514	3204516	protein_coding	inosine triphosphatase (nucleoside triphosphate pyrophosphatase) [Source:HGNC Symbol;Acc:6176]
PNKP	0.426312	10.4655	2.03272	0.0568213	0.305448	-4.40178	PNKP	ENSG00000039650	19	50364461	50371166	protein_coding	polynucleotide kinase 3'-phosphatase [Source:HGNC Symbol;Acc:9154]
MAP1B	-0.482081	15.0874	-2.0327	0.0568233	0.305448	-4.40181	MAP1B	ENSG00000131711	5	71403061	71505395	protein_coding	microtubule-associated protein 1B [Source:HGNC Symbol;Acc:6836]
SYNGAP1	-0.342658	7.39187	-2.03259	0.0568356	0.305448	-4.40199	SYNGAP1	ENSG00000197283	6	33387847	33421466	protein_coding	synaptic Ras GTPase activating protein 1 [Source:HGNC Symbol;Acc:11497]
TMCC2	-0.41352	9.42974	-2.03224	0.0568738	0.305468	-4.40257	TMCC2	ENSG00000133069	1	205197304	205242471	protein_coding	transmembrane and coiled-coil domain family 2 [Source:HGNC Symbol;Acc:24239]
VRK1	0.666281	10.3489	2.03187	0.0569146	0.305501	-4.40319	VRK1	ENSG00000100749	14	97263641	97398059	protein_coding	vaccinia related kinase 1 [Source:HGNC Symbol;Acc:12718]
ABAT	-0.61122	10.9194	-2.03131	0.0569768	0.30565	-4.40414	ABAT	ENSG00000183044	16	8768422	8878432	protein_coding	4-aminobutyrate aminotransferase [Source:HGNC Symbol;Acc:23]
TIPIN	0.851867	6.45139	2.02926	0.0572038	0.306682	-4.40757	TIPIN	ENSG00000075131	15	66628544	66679084	protein_coding	TIMELESS interacting protein [Source:HGNC Symbol;Acc:30750]
SLC7A3	1.91128	7.63788	1.96187	0.0772567	0.352686	-4.40814	SLC7A3	ENSG00000165349	X	70145432	70150975	protein_coding	solute carrier family 7 (cationic amino acid transporter, y+ system), member 3 [Source:HGNC Symbol;Acc:11061]
CRYM	1.42877	8.4856	1.96182	0.0772637	0.352686	-4.40822	CRYM	ENSG00000103316	16	21250195	21314404	protein_coding	crystallin, mu [Source:HGNC Symbol;Acc:2418]
LGALS3	-0.532744	9.53008	-2.02749	0.0574004	0.307186	-4.41054	LGALS3	ENSG00000131981	14	55590828	55612126	protein_coding	lectin, galactoside-binding, soluble, 3 [Source:HGNC Symbol;Acc:6563]
YAP1	0.563243	9.47379	2.02737	0.0574143	0.307186	-4.41075	YAP1	ENSG00000137693	11	101981192	102104154	protein_coding	Yes-associated protein 1 [Source:HGNC Symbol;Acc:16262]
HTATIP2	0.637234	7.58839	2.02688	0.057469	0.307186	-4.41157	HTATIP2	ENSG00000109854	11	20385231	20405329	protein_coding	HIV-1 Tat interactive protein 2, 30kDa [Source:HGNC Symbol;Acc:16637]
RPL8	0.592731	9.8273	2.02611	0.0575545	0.307186	-4.41285	RPL8	ENSG00000161016	8	146015150	146017972	protein_coding	ribosomal protein L8 [Source:HGNC Symbol;Acc:10368]
LIN7B	-0.635554	7.8986	-1.95849	0.0776958	0.353827	-4.41309	LIN7B	ENSG00000104863	19	49617581	49621717	protein_coding	lin-7 homolog B (C. elegans) [Source:HGNC Symbol;Acc:17788]
EPHA3	-0.849175	7.3072	-2.02595	0.0575727	0.307186	-4.41312	EPHA3	ENSG00000044524	3	89156674	89531284	protein_coding	EPH receptor A3 [Source:HGNC Symbol;Acc:3387]
WBSCR22	0.442897	8.14076	2.02592	0.0575756	0.307186	-4.41317	WBSCR22	ENSG00000071462	7	73097355	73119491	protein_coding	Williams Beuren syndrome chromosome region 22 [Source:HGNC Symbol;Acc:16405]
TMCC3	0.507207	8.01276	1.958	0.0777591	0.353827	-4.4138	TMCC3	ENSG00000057704	12	94960900	95044338	protein_coding	transmembrane and coiled-coil domain family 3 [Source:HGNC Symbol;Acc:29199]
C1orf131	0.600614	8.90336	1.95682	0.0779136	0.353827	-4.41553	C1orf131	ENSG00000143633	1	231359509	231376933	protein_coding	chromosome 1 open reading frame 131 [Source:HGNC Symbol;Acc:25332]
KIAA0020	0.494897	11.0821	2.0237	0.0578247	0.308092	-4.4169	KIAA0020	ENSG00000080608	9	2720469	2844241	protein_coding	KIAA0020 [Source:HGNC Symbol;Acc:29676]
DCXR	-0.373332	9.9278	-2.02347	0.0578501	0.308092	-4.41728	DCXR	ENSG00000169738	17	79993012	79995608	protein_coding	dicarbonyl/L-xylulose reductase [Source:HGNC Symbol;Acc:18985]
RPP40	0.460835	6.47579	2.02315	0.0578854	0.308095	-4.4178	RPP40	ENSG00000124787	6	4994966	5004297	protein_coding	ribonuclease P/MRP 40kDa subunit [Source:HGNC Symbol;Acc:20992]
SKA3	0.628058	7.37996	2.022	0.0580155	0.30835	-4.41974	SKA3	ENSG00000165480	13	21727734	21750741	protein_coding	spindle and kinetochore associated complex subunit 3 [Source:HGNC Symbol;Acc:20262]
KDM1A	0.284144	11.5372	2.0218	0.0580378	0.30835	-4.42007	KDM1A	ENSG00000004487	1	23345941	23410182	protein_coding	lysine (K)-specific demethylase 1A [Source:HGNC Symbol;Acc:29079]
SPRY1	-0.918929	7.32994	-1.95146	0.0786155	0.354812	-4.42336	SPRY1	ENSG00000164056	4	124317950	124324910	protein_coding	sprouty homolog 1, antagonist of FGF signaling (Drosophila) [Source:HGNC Symbol;Acc:11269]
NAT10	0.501009	11.2476	2.019	0.0583536	0.309841	-4.42475	NAT10	ENSG00000135372	11	34127149	34169217	protein_coding	N-acetyltransferase 10 (GCN5-related) [Source:HGNC Symbol;Acc:29830]
GAREML	-0.434741	6.89049	-1.94924	0.0789085	0.355772	-4.4266	GAREML	ENSG00000157833	2	26395960	26412532	protein_coding	GRB2 associated, regulator of MAPK1-like [Source:HGNC Symbol;Acc:27172]
TSC22D4	-0.556836	8.42328	-2.01744	0.0585302	0.310593	-4.42736	TSC22D4	ENSG00000166925	7	100060982	100076902	protein_coding	TSC22 domain family, member 4 [Source:HGNC Symbol;Acc:21696]
ITPKB	-0.379719	8.71292	-2.01623	0.058667	0.311026	-4.42938	ITPKB	ENSG00000143772	1	226819391	226927024	protein_coding	inositol-trisphosphate 3-kinase B [Source:HGNC Symbol;Acc:6179]
SDAD1	0.712005	10.5329	2.0161	0.0586822	0.311026	-4.4296	SDAD1	ENSG00000198301	4	76862103	76912115	protein_coding	SDA1 domain containing 1 [Source:HGNC Symbol;Acc:25537]
NOL6	0.367025	9.36989	2.0155	0.0587495	0.311145	-4.43059	NOL6	ENSG00000165271	9	33461439	33473928	protein_coding	nucleolar protein 6 (RNA-associated) [Source:HGNC Symbol;Acc:19910]
RAPGEF2	-0.28211	9.25127	-2.01504	0.0588018	0.311145	-4.43136	RAPGEF2	ENSG00000109756	4	160025330	160281321	protein_coding	Rap guanine nucleotide exchange factor (GEF) 2 [Source:HGNC Symbol;Acc:16854]
PXK	-0.510216	7.92085	-2.01497	0.0588101	0.311145	-4.43148	PXK	ENSG00000168297	3	58318607	58411748	protein_coding	PX domain containing serine/threonine kinase [Source:HGNC Symbol;Acc:23326]
ENSA	1.25188	8.5024	2.01457	0.0588552	0.311197	-4.43214	ENSA	ENSG00000143420	1	150573327	150602088	protein_coding	endosulfine alpha [Source:HGNC Symbol;Acc:3360]
ISOC1	-0.328296	10.2892	-2.01337	0.0589923	0.311661	-4.43415	ISOC1	ENSG00000066583	5	128430444	128449721	protein_coding	isochorismatase domain containing 1 [Source:HGNC Symbol;Acc:24254]
SORCS1	-0.470343	7.79919	-2.01302	0.0590321	0.311661	-4.43473	SORCS1	ENSG00000108018	10	108333421	108924292	protein_coding	sortilin-related VPS10 domain containing receptor 1 [Source:HGNC Symbol;Acc:16697]
OXSM	-0.750576	7.75183	-2.01244	0.0590986	0.311739	-4.4357	OXSM	ENSG00000151093	3	25824408	25836025	protein_coding	3-oxoacyl-ACP synthase, mitochondrial [Source:HGNC Symbol;Acc:26063]
FAM76A	0.411572	7.88381	2.01159	0.0591964	0.311812	-4.43712	FAM76A	ENSG00000009780	1	28052490	28089633	protein_coding	family with sequence similarity 76, member A [Source:HGNC Symbol;Acc:28530]
HAUS1	0.499685	9.86353	2.01149	0.0592071	0.311812	-4.43728	HAUS1	ENSG00000152240	18	43684298	43708299	protein_coding	HAUS augmin-like complex, subunit 1 [Source:HGNC Symbol;Acc:25174]
RABEP1	-0.420824	11.6626	-2.01065	0.0593043	0.311812	-4.43869	RABEP1	ENSG00000029725	17	5185558	5289129	protein_coding	rabaptin, RAB GTPase binding effector protein 1 [Source:HGNC Symbol;Acc:17677]
PLEKHF2	-0.457701	9.07987	-2.01019	0.0593563	0.311812	-4.43945	PLEKHF2	ENSG00000175895	8	96146032	96168912	protein_coding	pleckstrin homology domain containing, family F (with FYVE domain) member 2 [Source:HGNC Symbol;Acc:20757]
ISLR2	-1.03691	8.50751	-2.01002	0.0593756	0.311812	-4.43973	ISLR2	ENSG00000167178	15	74392652	74430881	protein_coding	immunoglobulin superfamily containing leucine-rich repeat 2 [Source:HGNC Symbol;Acc:29286]
GPC1	0.386922	8.09319	2.00989	0.0593906	0.311812	-4.43995	GPC1	ENSG00000063660	2	241375088	241407493	protein_coding	glypican 1 [Source:HGNC Symbol;Acc:4449]
HIST1H1B	1.27575	10.953	2.00888	0.0595072	0.312219	-4.44164	HIST1H1B	ENSG00000184357	6	27834570	27835359	protein_coding	histone cluster 1, H1b [Source:HGNC Symbol;Acc:4719]
CLIP3	-0.537155	8.28511	-2.0081	0.0595964	0.312316	-4.44293	CLIP3	ENSG00000105270	19	36505562	36524245	protein_coding	CAP-GLY domain containing linker protein 3 [Source:HGNC Symbol;Acc:24314]
ANGPTL2	0.41502	7.03039	1.93624	0.0806437	0.361385	-4.44555	ANGPTL2	ENSG00000136859	9	129849611	129885162	protein_coding	angiopoietin-like 2 [Source:HGNC Symbol;Acc:490]
EHD1	-0.348297	9.12993	-2.00611	0.0598269	0.313339	-4.44626	EHD1	ENSG00000110047	11	64619114	64655768	protein_coding	EH-domain containing 1 [Source:HGNC Symbol;Acc:3242]
RAB21	-0.404817	9.94309	-2.00533	0.059917	0.313625	-4.44755	RAB21	ENSG00000080371	12	72148654	72184699	protein_coding	RAB21, member RAS oncogene family [Source:HGNC Symbol;Acc:18263]
ARNT2	-0.500441	7.39632	-2.00363	0.0601131	0.314279	-4.45037	ARNT2	ENSG00000172379	15	80696692	80890278	protein_coding	aryl-hydrocarbon receptor nuclear translocator 2 [Source:HGNC Symbol;Acc:16876]
PTPDC1	-0.541355	7.30439	-1.93223	0.0811849	0.362342	-4.45138	PTPDC1	ENSG00000158079	9	96793076	96872138	protein_coding	protein tyrosine phosphatase domain containing 1 [Source:HGNC Symbol;Acc:30184]
PPWD1	0.366946	10.8985	2.00257	0.060237	0.314378	-4.45214	PPWD1	ENSG00000113593	5	64859063	64883376	protein_coding	peptidylprolyl isomerase domain and WD repeat containing 1 [Source:HGNC Symbol;Acc:28954]
RNF40	0.263665	11.4902	2.00255	0.0602387	0.314378	-4.45216	RNF40	ENSG00000103549	16	30773066	30787628	protein_coding	ring finger protein 40, E3 ubiquitin protein ligase [Source:HGNC Symbol;Acc:16867]
PQBP1	0.469895	10.1605	2.00188	0.060317	0.314602	-4.45328	PQBP1	ENSG00000102103	X	48755195	48760420	protein_coding	polyglutamine binding protein 1 [Source:HGNC Symbol;Acc:9330]
ADA	-0.403555	9.82339	-2.00132	0.0603819	0.314686	-4.45421	ADA	ENSG00000196839	20	43248163	43280874	protein_coding	adenosine deaminase [Source:HGNC Symbol;Acc:186]
CALM1	1.94873	9.74384	2.00071	0.0604536	0.314757	-4.45523	CALM1	ENSG00000198668	14	90862846	90874605	protein_coding	calmodulin 1 (phosphorylase kinase, delta) [Source:HGNC Symbol;Acc:1442]
ALPP	2.84889	8.14418	1.92852	0.0816895	0.363431	-4.45677	ALPP	ENSG00000163283	2	233243244	233247599	protein_coding	alkaline phosphatase, placental [Source:HGNC Symbol;Acc:439]
METTL2A	0.344298	9.0584	1.92766	0.0818078	0.363579	-4.45803	METTL2A	ENSG00000087995	17	60501228	60527454	protein_coding	methyltransferase like 2A [Source:HGNC Symbol;Acc:25755]
CHN1	-0.428906	8.57887	-1.99881	0.0606753	0.315725	-4.45838	CHN1	ENSG00000128656	2	175664091	175870097	protein_coding	chimerin 1 [Source:HGNC Symbol;Acc:1943]
FAP	1.58013	5.36231	1.92723	0.0818665	0.363579	-4.45865	FAP	ENSG00000078098	2	163027194	163101661	protein_coding	fibroblast activation protein, alpha [Source:HGNC Symbol;Acc:3590]
MAGEL2	-0.981791	5.56427	-1.99823	0.0607433	0.315894	-4.45935	MAGEL2	ENSG00000254585	15	23888691	23891175	protein_coding	MAGE-like 2 [Source:HGNC Symbol;Acc:6814]
TJP3	2.13277	7.49954	1.92599	0.0820352	0.363934	-4.46044	TJP3	ENSG00000105289	19	3708107	3750811	protein_coding	tight junction protein 3 [Source:HGNC Symbol;Acc:11829]
NPM1	0.562238	12.4513	1.99745	0.0608344	0.315972	-4.46064	NPM1	ENSG00000181163	5	170814120	170838141	protein_coding	nucleophosmin (nucleolar phosphoprotein B23, numatrin) [Source:HGNC Symbol;Acc:7910]
TUBA4A	-0.790575	7.53082	-1.99733	0.0608494	0.315972	-4.46085	TUBA4A	ENSG00000127824	2	220114433	220142892	protein_coding	tubulin, alpha 4a [Source:HGNC Symbol;Acc:12407]
CDC42BPB	-0.303927	11.6991	-1.99719	0.0608655	0.315972	-4.46108	CDC42BPB	ENSG00000198752	14	103398716	103523799	protein_coding	CDC42 binding protein kinase beta (DMPK-like) [Source:HGNC Symbol;Acc:1738]
NDC1	0.461113	8.76029	1.99612	0.0609912	0.316335	-4.46285	NDC1	ENSG00000058804	1	54231133	54304533	protein_coding	NDC1 transmembrane nucleoporin [Source:HGNC Symbol;Acc:25525]
SEC24B	-0.297137	10.6179	-1.99599	0.0610069	0.316335	-4.46307	SEC24B	ENSG00000138802	4	110354928	110462052	protein_coding	SEC24 family member B [Source:HGNC Symbol;Acc:10704]
L1TD1	2.34017	9.93923	1.92418	0.0822845	0.364604	-4.46308	L1TD1	ENSG00000240563	1	62660503	62678000	protein_coding	LINE-1 type transposase domain containing 1 [Source:HGNC Symbol;Acc:25595]
VRK3	0.645291	7.37043	1.99417	0.0612206	0.316905	-4.46608	VRK3	ENSG00000105053	19	50479724	50529203	protein_coding	vaccinia related kinase 3 [Source:HGNC Symbol;Acc:18996]
TPD52L2	0.535365	10.2565	1.99416	0.061222	0.316905	-4.4661	TPD52L2	ENSG00000101150	20	62496596	62522898	protein_coding	tumor protein D52-like 2 [Source:HGNC Symbol;Acc:12007]
SRPR	0.340774	11.3225	1.99333	0.0613204	0.317216	-4.46748	SRPR	ENSG00000182934	11	126132814	126139039	protein_coding	signal recognition particle receptor (docking protein) [Source:HGNC Symbol;Acc:11307]
TAF8	0.385246	8.50759	1.92012	0.0828439	0.366236	-4.46897	TAF8	ENSG00000137413	6	42018251	42055199	protein_coding	TAF8 RNA polymerase II, TATA box binding protein (TBP)-associated factor, 43kDa [Source:HGNC Symbol;Acc:17300]
RCL1	0.435154	8.97738	1.99216	0.0614578	0.317741	-4.46941	RCL1	ENSG00000120158	9	4792869	4885917	protein_coding	RNA terminal phosphate cyclase-like 1 [Source:HGNC Symbol;Acc:17687]
AMN1	-0.603526	8.00034	-1.98935	0.0617914	0.318888	-4.47407	AMN1	ENSG00000151743	12	31824071	31882108	protein_coding	antagonist of mitotic exit network 1 homolog (S. cerevisiae) [Source:HGNC Symbol;Acc:27281]
DDX20	0.350261	9.50096	1.98915	0.0618153	0.318888	-4.4744	DDX20	ENSG00000064703	1	112297867	112310638	protein_coding	DEAD (Asp-Glu-Ala-Asp) box polypeptide 20 [Source:HGNC Symbol;Acc:2743]
GBAS	-0.581335	9.73979	-1.98895	0.0618399	0.318888	-4.47474	GBAS	ENSG00000146729	7	56019486	56067874	protein_coding	glioblastoma amplified sequence [Source:HGNC Symbol;Acc:4179]
RET	-0.701389	5.96501	-1.98878	0.0618598	0.318888	-4.47502	RET	ENSG00000165731	10	43572475	43625799	protein_coding	ret proto-oncogene [Source:HGNC Symbol;Acc:9967]
LARP4B	0.360602	9.31828	1.98821	0.0619279	0.318935	-4.47596	LARP4B	ENSG00000107929	10	855484	977564	protein_coding	La ribonucleoprotein domain family, member 4B [Source:HGNC Symbol;Acc:28987]
ITGA1	1.02821	8.56533	1.9881	0.0619411	0.318935	-4.47615	ITGA1	ENSG00000213949	5	52083730	52255040	protein_coding	integrin, alpha 1 [Source:HGNC Symbol;Acc:6134]
FAM20B	-0.406449	8.43493	-1.98705	0.0620665	0.319227	-4.47788	FAM20B	ENSG00000116199	1	178994939	179045697	protein_coding	family with sequence similarity 20, member B [Source:HGNC Symbol;Acc:23017]
CENPQ	0.797657	7.34886	1.98702	0.0620699	0.319227	-4.47793	CENPQ	ENSG00000031691	6	49431091	49460820	protein_coding	centromere protein Q [Source:HGNC Symbol;Acc:21347]
CD163L1	1.00737	3.95391	1.91303	0.0838292	0.368382	-4.47924	CD163L1	ENSG00000177675	12	7499281	7632493	protein_coding	CD163 molecule-like 1 [Source:HGNC Symbol;Acc:30375]
MED1	0.296944	11.1518	1.98563	0.0622358	0.319894	-4.48023	MED1	ENSG00000125686	17	37560538	37607539	protein_coding	mediator complex subunit 1 [Source:HGNC Symbol;Acc:9234]
ABCD3	-0.327181	11.2105	-1.98495	0.0623175	0.319942	-4.48135	ABCD3	ENSG00000117528	1	94883933	94984222	protein_coding	ATP-binding cassette, sub-family D (ALD), member 3 [Source:HGNC Symbol;Acc:67]
NOL8	0.431681	10.0918	1.98453	0.0623679	0.319947	-4.48205	NOL8	ENSG00000198000	9	95059640	95087918	protein_coding	nucleolar protein 8 [Source:HGNC Symbol;Acc:23387]
KLHDC8B	-0.629817	9.89475	-1.91082	0.0841375	0.36937	-4.48243	KLHDC8B	ENSG00000185909	3	49209044	49213917	protein_coding	kelch domain containing 8B [Source:HGNC Symbol;Acc:28557]
NECAP2	0.462455	7.91515	1.98375	0.0624615	0.319947	-4.48334	NECAP2	ENSG00000157191	1	16767167	16786573	protein_coding	NECAP endocytosis associated 2 [Source:HGNC Symbol;Acc:25528]
EXOSC6	0.436737	8.82833	1.98364	0.062475	0.319947	-4.48352	EXOSC6	ENSG00000223496	16	70284134	70285833	protein_coding	exosome component 6 [Source:HGNC Symbol;Acc:19055]
EIF2S3	0.530985	10.8657	1.98362	0.062477	0.319947	-4.48355	EIF2S3	ENSG00000130741	X	24072833	24096088	protein_coding	eukaryotic translation initiation factor 2, subunit 3 gamma, 52kDa [Source:HGNC Symbol;Acc:3267]
MAPK1	-0.289917	11.2788	-1.98204	0.0626666	0.320333	-4.48615	MAPK1	ENSG00000100030	22	22108789	22221970	protein_coding	mitogen-activated protein kinase 1 [Source:HGNC Symbol;Acc:6871]
AGTPBP1	-0.311245	10.1435	-1.98201	0.0626701	0.320333	-4.4862	AGTPBP1	ENSG00000135049	9	88161455	88356944	protein_coding	ATP/GTP binding protein 1 [Source:HGNC Symbol;Acc:17258]
CENPM	0.434848	8.01822	1.9819	0.0626834	0.320333	-4.48638	CENPM	ENSG00000100162	22	42334725	42343168	protein_coding	centromere protein M [Source:HGNC Symbol;Acc:18352]
ADCY3	0.347126	7.99303	1.9077	0.0845761	0.37056	-4.48694	ADCY3	ENSG00000138031	2	25042038	25142708	protein_coding	adenylate cyclase 3 [Source:HGNC Symbol;Acc:234]
ANKH	-0.400821	7.92988	-1.90656	0.0847372	0.371065	-4.48859	ANKH	ENSG00000154122	5	14704910	14871887	protein_coding	ANKH inorganic pyrophosphate transport regulator [Source:HGNC Symbol;Acc:15492]
PPHLN1	0.380333	9.15062	1.98032	0.0628741	0.321122	-4.48899	PPHLN1	ENSG00000134283	12	42632249	42853517	protein_coding	periphilin 1 [Source:HGNC Symbol;Acc:19369]
DNAAF2	0.431769	8.9041	1.9779	0.0631673	0.322434	-4.49299	DNAAF2	ENSG00000165506	14	50091892	50101948	protein_coding	dynein, axonemal, assembly factor 2 [Source:HGNC Symbol;Acc:20188]
TEX2	-0.371461	7.98872	-1.97701	0.063276	0.322572	-4.49447	TEX2	ENSG00000136478	17	62224587	62340661	protein_coding	testis expressed 2 [Source:HGNC Symbol;Acc:30884]
GALC	-0.409682	10.5641	-1.97675	0.0633068	0.322572	-4.49488	GALC	ENSG00000054983	14	88304164	88460009	protein_coding	galactosylceramidase [Source:HGNC Symbol;Acc:4115]
DDX52	0.806143	8.47347	1.97648	0.0633402	0.322572	-4.49534	DDX52	ENSG00000141141	17	35969787	36003493	protein_coding	DEAD (Asp-Glu-Ala-Asp) box polypeptide 52 [Source:HGNC Symbol;Acc:20038]
GNG8	-1.72395	3.25497	-1.90173	0.085422	0.372861	-4.49558	GNG8	ENSG00000167414	19	47137333	47137942	protein_coding	guanine nucleotide binding protein (G protein), gamma 8 [Source:HGNC Symbol;Acc:19664]
CBWD1	-0.468579	8.40118	-1.90164	0.0854347	0.372861	-4.49571	CBWD1	ENSG00000172785	9	121041	188979	protein_coding	COBW domain containing 1 [Source:HGNC Symbol;Acc:17134]
XAB2	0.308157	10.28	1.9758	0.0634228	0.322807	-4.49646	XAB2	ENSG00000076924	19	7684411	7694451	protein_coding	XPA binding protein 2 [Source:HGNC Symbol;Acc:14089]
TM2D3	0.557555	6.20704	1.8998	0.085696	0.373248	-4.49835	TM2D3	ENSG00000184277	15	102161847	102192594	protein_coding	TM2 domain containing 3 [Source:HGNC Symbol;Acc:24128]
VASP	0.714527	9.68475	1.97448	0.0635841	0.323442	-4.49864	VASP	ENSG00000125753	19	46009837	46030241	protein_coding	vasodilator-stimulated phosphoprotein [Source:HGNC Symbol;Acc:12652]
ULBP1	-0.417036	6.63887	-1.89918	0.0857842	0.373361	-4.49925	ULBP1	ENSG00000111981	6	150285143	150294846	protein_coding	UL16 binding protein 1 [Source:HGNC Symbol;Acc:14893]
JPH3	-0.914216	7.2497	-1.8981	0.0859397	0.373574	-4.50082	JPH3	ENSG00000154118	16	87635441	87731762	protein_coding	junctophilin 3 [Source:HGNC Symbol;Acc:14203]
PITPNC1	-0.731094	7.94101	-1.97223	0.0638586	0.324339	-4.50233	PITPNC1	ENSG00000154217	17	65373575	65693372	protein_coding	phosphatidylinositol transfer protein, cytoplasmic 1 [Source:HGNC Symbol;Acc:21045]
NOVA1	-0.499483	10.4287	-1.97209	0.0638767	0.324339	-4.50258	NOVA1	ENSG00000139910	14	26912299	27066960	protein_coding	neuro-oncological ventral antigen 1 [Source:HGNC Symbol;Acc:7886]
MMAA	-0.396324	7.38846	-1.97177	0.063915	0.324339	-4.50309	MMAA	ENSG00000151611	4	146539415	146581187	protein_coding	methylmalonic aciduria (cobalamin deficiency) cblA type [Source:HGNC Symbol;Acc:18871]
KCTD5	0.385642	8.0565	1.97161	0.0639355	0.324339	-4.50337	KCTD5	ENSG00000167977	16	2732476	2759031	protein_coding	potassium channel tetramerization domain containing 5 [Source:HGNC Symbol;Acc:21423]
NUP85	0.256919	9.8343	1.97125	0.063979	0.324339	-4.50395	NUP85	ENSG00000125450	17	73201754	73231853	protein_coding	nucleoporin 85kDa [Source:HGNC Symbol;Acc:8734]
TMEM65	-0.824812	9.18874	-1.97124	0.0639804	0.324339	-4.50397	TMEM65	ENSG00000164983	8	125324231	125384933	protein_coding	transmembrane protein 65 [Source:HGNC Symbol;Acc:25203]
DDX28	0.720336	6.6874	1.96983	0.0641542	0.324709	-4.5063	DDX28	ENSG00000182810	16	68055179	68057770	protein_coding	DEAD (Asp-Glu-Ala-Asp) box polypeptide 28 [Source:HGNC Symbol;Acc:17330]
RAB6A	-0.303311	9.98334	-1.96945	0.0642003	0.324709	-4.50691	RAB6A	ENSG00000175582	11	73386683	73472182	protein_coding	RAB6A, member RAS oncogene family [Source:HGNC Symbol;Acc:9786]
EIF3M	0.393901	10.084	1.96885	0.0642739	0.324818	-4.5079	EIF3M	ENSG00000149100	11	32605344	32627808	protein_coding	eukaryotic translation initiation factor 3, subunit M [Source:HGNC Symbol;Acc:24460]
MMP16	-0.474463	7.94639	-1.96861	0.0643046	0.324818	-4.50831	MMP16	ENSG00000156103	8	89044237	89340254	protein_coding	matrix metallopeptidase 16 (membrane-inserted) [Source:HGNC Symbol;Acc:7162]
TAF1B	0.481106	8.3993	1.89271	0.0867127	0.375665	-4.50858	TAF1B	ENSG00000115750	2	9983483	10074545	protein_coding	TATA box binding protein (TBP)-associated factor, RNA polymerase I, B, 63kDa [Source:HGNC Symbol;Acc:11533]
LSM14A	0.444848	10.3411	1.96838	0.064332	0.324818	-4.50867	LSM14A	ENSG00000262860	HSCHR19_1_CTG3_1	34663352	34720227	protein_coding	LSM14A, SCD6 homolog A (S. cerevisiae) [Source:HGNC Symbol;Acc:24489]
EBAG9	-0.405169	7.51314	-1.96747	0.0644441	0.325198	-4.51017	EBAG9	ENSG00000147654	8	110551940	110578225	protein_coding	estrogen receptor binding site associated, antigen, 9 [Source:HGNC Symbol;Acc:3123]
TMEM39A	0.852738	5.55167	1.89155	0.0868801	0.375665	-4.51025	TMEM39A	ENSG00000176142	3	119148347	119187677	protein_coding	transmembrane protein 39A [Source:HGNC Symbol;Acc:25600]
GKAP1	-0.489283	9.53918	-1.96544	0.0646959	0.326097	-4.51351	GKAP1	ENSG00000165113	9	86354336	86444431	protein_coding	G kinase anchoring protein 1 [Source:HGNC Symbol;Acc:17496]
IPO13	-0.362684	9.55808	-1.9642	0.0648495	0.326499	-4.51554	IPO13	ENSG00000117408	1	44412611	44433694	protein_coding	importin 13 [Source:HGNC Symbol;Acc:16853]
ATL3	0.621566	9.57521	1.96097	0.0652517	0.328032	-4.52084	ATL3	ENSG00000184743	11	63391559	63439393	protein_coding	atlastin GTPase 3 [Source:HGNC Symbol;Acc:24526]
MED11	0.358877	7.9693	1.96087	0.0652653	0.328032	-4.52102	MED11	ENSG00000161920	17	4634723	4636905	protein_coding	mediator complex subunit 11 [Source:HGNC Symbol;Acc:32687]
LIN54	0.340101	7.8731	1.95891	0.0655094	0.328419	-4.52422	LIN54	ENSG00000189308	4	83831126	83934079	protein_coding	lin-54 homolog (C. elegans) [Source:HGNC Symbol;Acc:25397]
CAMK2D	-0.469937	10.2494	-1.95871	0.0655355	0.328419	-4.52456	CAMK2D	ENSG00000145349	4	114372188	114683083	protein_coding	calcium/calmodulin-dependent protein kinase II delta [Source:HGNC Symbol;Acc:1462]
MTSS1L	-0.661423	7.36645	-1.95867	0.0655395	0.328419	-4.52461	MTSS1L	ENSG00000132613	16	70695107	70719969	protein_coding	metastasis suppressor 1-like [Source:HGNC Symbol;Acc:25094]
SLC7A6	0.784963	5.79371	1.88079	0.0884479	0.379806	-4.52573	SLC7A6	ENSG00000103064	16	68298433	68335722	protein_coding	solute carrier family 7 (amino acid transporter light chain, y+L system), member 6 [Source:HGNC Symbol;Acc:11064]
PPL	1.58499	6.64707	1.95753	0.0656835	0.328646	-4.52649	PPL	ENSG00000118898	16	4932508	5010742	protein_coding	periplakin [Source:HGNC Symbol;Acc:9273]
ZNF185	0.620037	10.3758	1.95752	0.0656847	0.328646	-4.52651	ZNF185	ENSG00000147394	X	152082986	152142024	protein_coding	zinc finger protein 185 (LIM domain) [Source:HGNC Symbol;Acc:12976]
RBM33	0.62421	8.76211	1.95716	0.0657292	0.328683	-4.52709	RBM33	ENSG00000184863	7	155437145	155574179	protein_coding	RNA binding motif protein 33 [Source:HGNC Symbol;Acc:27223]
EVL	-0.453711	8.56007	-1.95658	0.0658028	0.32885	-4.52805	EVL	ENSG00000196405	14	100437786	100610573	protein_coding	Enah/Vasp-like [Source:HGNC Symbol;Acc:20234]
EPS8	-0.292407	10.3541	-1.95616	0.0658554	0.32885	-4.52873	EPS8	ENSG00000151491	12	15773092	16035263	protein_coding	epidermal growth factor receptor pathway substrate 8 [Source:HGNC Symbol;Acc:3420]
AKR1C3	-0.583788	9.18678	-1.8785	0.0887847	0.380334	-4.52902	AKR1C3	ENSG00000265685	HG871_PATCH	5077546	5149878	protein_coding	aldo-keto reductase family 1, member C3 [Source:HGNC Symbol;Acc:386]
ARHGEF6	-0.819831	7.91191	-1.95499	0.0660033	0.329309	-4.53065	ARHGEF6	ENSG00000129675	X	135747706	135864247	protein_coding	Rac/Cdc42 guanine nucleotide exchange factor (GEF) 6 [Source:HGNC Symbol;Acc:685]
SOD2	-0.477697	11.1362	-1.95375	0.0661597	0.329823	-4.53268	SOD2	ENSG00000112096	6	160090089	160183561	protein_coding	superoxide dismutase 2, mitochondrial [Source:HGNC Symbol;Acc:11180]
GFOD2	-0.481431	7.10437	-1.87549	0.089229	0.380762	-4.53334	GFOD2	ENSG00000141098	16	67708434	67753324	protein_coding	glucose-fructose oxidoreductase domain containing 2 [Source:HGNC Symbol;Acc:28159]
EBNA1BP2	0.681818	10.4932	1.9531	0.0662417	0.329823	-4.53374	EBNA1BP2	ENSG00000117395	1	43629846	43736607	protein_coding	EBNA1 binding protein 2 [Source:HGNC Symbol;Acc:15531]
ZNF687	0.461629	9.05039	1.95271	0.0662919	0.329823	-4.53439	ZNF687	ENSG00000143373	1	151254094	151264656	protein_coding	zinc finger protein 687 [Source:HGNC Symbol;Acc:29277]
CASZ1	0.778327	7.1914	1.9527	0.0662927	0.329823	-4.5344	CASZ1	ENSG00000130940	1	10696661	10856707	protein_coding	castor zinc finger 1 [Source:HGNC Symbol;Acc:26002]
RPL32	0.519405	10.2882	1.95095	0.066514	0.330738	-4.53725	RPL32	ENSG00000144713	3	12875984	12883087	protein_coding	ribosomal protein L32 [Source:HGNC Symbol;Acc:10336]
RAB30	-0.730781	8.19845	-1.94999	0.0666373	0.331165	-4.53884	RAB30	ENSG00000137502	11	82684175	82782965	protein_coding	RAB30, member RAS oncogene family [Source:HGNC Symbol;Acc:9770]
NIFK	0.580029	9.39218	1.9493	0.0667244	0.331213	-4.53996	NIFK	ENSG00000155438	2	122484521	122494499	protein_coding	nucleolar protein interacting with the FHA domain of MKI67 [Source:HGNC Symbol;Acc:17838]
CD9	1.58791	7.31465	1.94926	0.0667299	0.331213	-4.54003	CD9	ENSG00000010278	12	6308881	6347425	protein_coding	CD9 molecule [Source:HGNC Symbol;Acc:1709]
TAF11	0.581258	6.49361	1.94827	0.0668562	0.331508	-4.54165	TAF11	ENSG00000064995	6	34845555	34855866	protein_coding	TAF11 RNA polymerase II, TATA box binding protein (TBP)-associated factor, 28kDa [Source:HGNC Symbol;Acc:11544]
PRKRIP1	0.434076	9.4784	1.94747	0.0669587	0.331659	-4.54296	PRKRIP1	ENSG00000128563	7	102004319	102067123	protein_coding	PRKR interacting protein 1 (IL11 inducible) [Source:HGNC Symbol;Acc:21894]
CHD7	0.35842	12.0822	1.94744	0.0669616	0.331659	-4.54299	CHD7	ENSG00000171316	8	61591337	61779465	protein_coding	chromodomain helicase DNA binding protein 7 [Source:HGNC Symbol;Acc:20626]
ZNF48	0.679948	6.57119	1.8663	0.0906001	0.383502	-4.54651	ZNF48	ENSG00000180035	16	30389427	30411429	protein_coding	zinc finger protein 48 [Source:HGNC Symbol;Acc:13114]
TACC2	-0.331562	10.144	-1.94501	0.0672733	0.33283	-4.54697	TACC2	ENSG00000138162	10	123748689	124014060	protein_coding	transforming, acidic coiled-coil containing protein 2 [Source:HGNC Symbol;Acc:11523]
LSM11	-0.539784	6.34753	-1.94446	0.0673434	0.332895	-4.54786	LSM11	ENSG00000155858	5	157170703	157187717	protein_coding	LSM11, U7 small nuclear RNA associated [Source:HGNC Symbol;Acc:30860]
RALGPS2	-0.523179	10.3814	-1.94411	0.0673882	0.332895	-4.54843	RALGPS2	ENSG00000116191	1	178694300	178889238	protein_coding	Ral GEF with PH domain and SH3 binding motif 2 [Source:HGNC Symbol;Acc:30279]
C18orf21	0.570396	5.25909	1.86477	0.0908291	0.383502	-4.54869	C18orf21	ENSG00000141428	18	33552046	33559241	protein_coding	chromosome 18 open reading frame 21 [Source:HGNC Symbol;Acc:28802]
PPCDC	0.373074	7.24472	1.94394	0.0674103	0.332895	-4.54871	PPCDC	ENSG00000138621	15	75315896	75409803	protein_coding	phosphopantothenoylcysteine decarboxylase [Source:HGNC Symbol;Acc:28107]
RPS27	0.535986	9.60031	1.94374	0.067437	0.332895	-4.54905	RPS27	ENSG00000177954	1	153963235	153964626	protein_coding	ribosomal protein S27 [Source:HGNC Symbol;Acc:10416]
SPG21	-0.494039	8.82218	-1.94288	0.0675474	0.333254	-4.55044	SPG21	ENSG00000090487	15	65255362	65282648	protein_coding	spastic paraplegia 21 (autosomal recessive, Mast syndrome) [Source:HGNC Symbol;Acc:20373]
HMGCS1	-0.384644	11.8287	-1.94179	0.0676879	0.333367	-4.55222	HMGCS1	ENSG00000112972	5	43289497	43313614	protein_coding	3-hydroxy-3-methylglutaryl-CoA synthase 1 (soluble) [Source:HGNC Symbol;Acc:5007]
KIF1C	0.538911	6.87198	1.94106	0.0677814	0.333367	-4.5534	KIF1C	ENSG00000129250	17	4901243	4931696	protein_coding	kinesin family member 1C [Source:HGNC Symbol;Acc:6317]
NDNL2	-0.410423	8.52886	-1.941	0.0677893	0.333367	-4.5535	NDNL2	ENSG00000185115	15	29560353	29562033	protein_coding	necdin-like 2 [Source:HGNC Symbol;Acc:7677]
BBX	0.340951	10.08	1.86112	0.0913805	0.384198	-4.55392	BBX	ENSG00000114439	3	107241783	107530171	protein_coding	bobby sox homolog (Drosophila) [Source:HGNC Symbol;Acc:14422]
SAAL1	0.364163	8.27599	1.94036	0.0678727	0.333367	-4.55455	SAAL1	ENSG00000166788	11	18091482	18127638	protein_coding	serum amyloid A-like 1 [Source:HGNC Symbol;Acc:25158]
RPL36A	0.667492	9.78632	1.86045	0.0914815	0.38444	-4.55487	RPL36A	ENSG00000241343	X	100645812	100651105	protein_coding	ribosomal protein L36a [Source:HGNC Symbol;Acc:10359]
TRAPPC9	-0.314682	9.85607	-1.93979	0.0679462	0.333367	-4.55548	TRAPPC9	ENSG00000167632	8	140742586	141468678	protein_coding	trafficking protein particle complex 9 [Source:HGNC Symbol;Acc:30832]
NCL	0.417249	14.083	1.93968	0.0679606	0.333367	-4.55566	NCL	ENSG00000115053	2	232318242	232348352	protein_coding	nucleolin [Source:HGNC Symbol;Acc:7667]
TICAM2	-0.381172	9.58648	-1.93962	0.0679685	0.333367	-4.55576	TICAM2	ENSG00000243414	5	114914339	114961876	protein_coding	toll-like receptor adaptor molecule 2 [Source:HGNC Symbol;Acc:21354]
CUL5	-0.336875	11.6087	-1.93955	0.0679768	0.333367	-4.55586	CUL5	ENSG00000166266	11	107879459	107978503	protein_coding	cullin 5 [Source:HGNC Symbol;Acc:2556]
GPKOW	0.560197	10.3858	1.93942	0.0679947	0.333367	-4.55609	GPKOW	ENSG00000068394	X	48970334	48980151	protein_coding	G patch domain and KOW motifs [Source:HGNC Symbol;Acc:30677]
MFSD8	-0.379103	7.51006	-1.93892	0.0680592	0.333367	-4.5569	MFSD8	ENSG00000164073	4	128838960	128887150	protein_coding	major facilitator superfamily domain containing 8 [Source:HGNC Symbol;Acc:28486]
ZRANB2	0.605462	10.7008	1.93828	0.0681424	0.333585	-4.55794	ZRANB2	ENSG00000132485	1	71528974	71546980	protein_coding	zinc finger, RAN-binding domain containing 2 [Source:HGNC Symbol;Acc:13058]
MYT1	-0.60685	9.37889	-1.93735	0.0682627	0.333989	-4.55945	MYT1	ENSG00000196132	20	62783144	62873604	protein_coding	myelin transcription factor 1 [Source:HGNC Symbol;Acc:7622]
ANO8	-0.497505	7.58386	-1.93503	0.0685647	0.334888	-4.56322	ANO8	ENSG00000074855	19	17434032	17445638	protein_coding	anoctamin 8 [Source:HGNC Symbol;Acc:29329]
CD2BP2	0.890598	9.14601	1.93478	0.068598	0.334888	-4.56364	CD2BP2	ENSG00000169217	16	30362087	30366682	protein_coding	CD2 (cytoplasmic tail) binding protein 2 [Source:HGNC Symbol;Acc:1656]
ANKRD30A	1.09739	7.55122	1.85313	0.0925979	0.38759	-4.56534	ANKRD30A	ENSG00000148513	10	37414785	37673039	protein_coding	ankyrin repeat domain 30A [Source:HGNC Symbol;Acc:17234]
RSBN1	-0.439834	9.67175	-1.93315	0.0688115	0.335664	-4.56629	RSBN1	ENSG00000081019	1	114304454	114355098	protein_coding	round spermatid basic protein 1 [Source:HGNC Symbol;Acc:25642]
CXorf56	0.511317	7.91024	1.93235	0.0689164	0.335664	-4.56759	CXorf56	ENSG00000018610	X	118672112	118699397	protein_coding	chromosome X open reading frame 56 [Source:HGNC Symbol;Acc:26239]
SENP2	0.351654	8.88869	1.93213	0.068945	0.335664	-4.56795	SENP2	ENSG00000163904	3	185300284	185351339	protein_coding	SUMO1/sentrin/SMT3 specific peptidase 2 [Source:HGNC Symbol;Acc:23116]
GYG1	-0.481223	10.0175	-1.93182	0.0689851	0.335664	-4.56844	GYG1	ENSG00000163754	3	148709128	148745419	protein_coding	glycogenin 1 [Source:HGNC Symbol;Acc:4699]
NUP160	0.322462	10.3822	1.93168	0.0690037	0.335664	-4.56867	NUP160	ENSG00000030066	11	47799639	47870107	protein_coding	nucleoporin 160kDa [Source:HGNC Symbol;Acc:18017]
AP3M2	-0.266132	9.74576	-1.93163	0.0690104	0.335664	-4.56876	AP3M2	ENSG00000070718	8	42010464	42029191	protein_coding	adaptor-related protein complex 3, mu 2 subunit [Source:HGNC Symbol;Acc:570]
RREB1	0.700158	8.72783	1.93154	0.0690226	0.335664	-4.56891	RREB1	ENSG00000124782	6	7107830	7252213	protein_coding	ras responsive element binding protein 1 [Source:HGNC Symbol;Acc:10449]
PORCN	-0.489544	7.68624	-1.93081	0.0691177	0.335942	-4.57008	PORCN	ENSG00000102312	X	48367350	48379202	protein_coding	porcupine homolog (Drosophila) [Source:HGNC Symbol;Acc:17652]
TIGD2	0.519777	7.26799	1.84916	0.0932069	0.389103	-4.57099	TIGD2	ENSG00000180346	4	90033968	90036050	protein_coding	tigger transposable element derived 2 [Source:HGNC Symbol;Acc:18333]
SPIN3	-0.677883	6.52345	-1.92994	0.0692333	0.33632	-4.57151	SPIN3	ENSG00000204271	X	57002803	57021970	protein_coding	spindlin family, member 3 [Source:HGNC Symbol;Acc:27272]
SPOP	0.4134	6.47196	1.8472	0.0935104	0.389423	-4.57379	SPOP	ENSG00000121067	17	47676246	47755596	protein_coding	speckle-type POZ protein [Source:HGNC Symbol;Acc:11254]
PNKD	-0.311973	7.4163	-1.92795	0.0694949	0.337405	-4.57473	PNKD	ENSG00000127838	2	219135115	219211516	protein_coding	paroxysmal nonkinesigenic dyskinesia [Source:HGNC Symbol;Acc:9153]
CPSF1	0.267318	11.0021	1.92652	0.0696843	0.33773	-4.57705	CPSF1	ENSG00000261230	HG243_PATCH	145448132	145464191	protein_coding	cleavage and polyadenylation specific factor 1, 160kDa [Source:HGNC Symbol;Acc:2324]
GNAQ	-0.927661	9.87604	-1.92645	0.0696937	0.33773	-4.57717	GNAQ	ENSG00000156052	9	80331003	80646374	protein_coding	guanine nucleotide binding protein (G protein), q polypeptide [Source:HGNC Symbol;Acc:4390]
SMARCAD1	0.342775	9.97126	1.92629	0.0697145	0.33773	-4.57742	SMARCAD1	ENSG00000163104	4	95128762	95212443	protein_coding	SWI/SNF-related, matrix-associated actin-dependent regulator of chromatin, subfamily a, containing DEAD/H box 1 [Source:HGNC Symbol;Acc:18398]
SARS	-0.275901	11.1727	-1.92569	0.0697941	0.337801	-4.5784	SARS	ENSG00000031698	1	109756540	109780791	protein_coding	seryl-tRNA synthetase [Source:HGNC Symbol;Acc:10537]
VAV2	-0.372187	10.8282	-1.92532	0.0698438	0.337801	-4.579	VAV2	ENSG00000160293	9	136627016	136857726	protein_coding	vav 2 guanine nucleotide exchange factor [Source:HGNC Symbol;Acc:12658]
ALG8	0.562165	9.50302	1.84347	0.0940889	0.390909	-4.5791	ALG8	ENSG00000159063	11	77811982	77850706	protein_coding	ALG8, alpha-1,3-glucosyltransferase [Source:HGNC Symbol;Acc:23161]
HDAC7	0.466548	8.32425	1.92491	0.0698984	0.33788	-4.57967	HDAC7	ENSG00000061273	12	48176505	48226915	protein_coding	histone deacetylase 7 [Source:HGNC Symbol;Acc:14067]
DHPS	0.254495	10.5794	1.92355	0.0700788	0.338568	-4.58187	DHPS	ENSG00000095059	19	12786531	12792716	protein_coding	deoxyhypusine synthase [Source:HGNC Symbol;Acc:2869]
ZNF865	0.589454	5.53681	1.84148	0.0943977	0.391345	-4.58192	ZNF865	ENSG00000261221	19	56116771	56128635	protein_coding	zinc finger protein 865 [Source:HGNC Symbol;Acc:38705]
SLC22A17	-0.612529	6.98349	-1.92282	0.0701759	0.338784	-4.58305	SLC22A17	ENSG00000092096	14	23815515	23822121	protein_coding	solute carrier family 22, member 17 [Source:HGNC Symbol;Acc:23095]
MTHFR	-0.345946	9.48914	-1.92264	0.0702002	0.338784	-4.58334	MTHFR	ENSG00000177000	1	11845780	11866977	protein_coding	methylenetetrahydrofolate reductase (NAD(P)H) [Source:HGNC Symbol;Acc:7436]
TP53BP1	-0.321217	13.189	-1.92145	0.0703582	0.339246	-4.58526	TP53BP1	ENSG00000067369	15	43699407	43802926	protein_coding	tumor protein p53 binding protein 1 [Source:HGNC Symbol;Acc:11999]
ENO3	0.512403	10.773	1.92106	0.070411	0.339246	-4.5859	ENO3	ENSG00000108515	17	4851387	4860426	protein_coding	enolase 3 (beta, muscle) [Source:HGNC Symbol;Acc:3354]
PIP4K2B	-0.339298	10.7485	-1.92068	0.0704618	0.339279	-4.58652	PIP4K2B	ENSG00000141720	17	36921942	36956379	protein_coding	phosphatidylinositol-5-phosphate 4-kinase, type II, beta [Source:HGNC Symbol;Acc:8998]
H2AFY2	0.593702	11.1484	1.92013	0.0705355	0.339279	-4.58741	H2AFY2	ENSG00000099284	10	71812552	71872036	protein_coding	H2A histone family, member Y2 [Source:HGNC Symbol;Acc:14453]
C16orf58	-0.413639	10.223	-1.92003	0.0705492	0.339279	-4.58757	C16orf58	ENSG00000140688	16	31500792	31520630	protein_coding	chromosome 16 open reading frame 58 [Source:HGNC Symbol;Acc:25848]
ALPPL2	2.22418	6.48676	1.83701	0.0950979	0.393653	-4.58828	ALPPL2	ENSG00000163286	2	233271553	233275424	protein_coding	alkaline phosphatase, placental-like 2 [Source:HGNC Symbol;Acc:441]
TTYH1	-0.623575	8.605	-1.91868	0.07073	0.339857	-4.58976	TTYH1	ENSG00000167614	19	54926393	54948080	protein_coding	tweety family member 1 [Source:HGNC Symbol;Acc:13476]
CAP2	-0.356422	11.029	-1.91781	0.0708462	0.340231	-4.59116	CAP2	ENSG00000112186	6	17393447	17558023	protein_coding	CAP, adenylate cyclase-associated protein, 2 (yeast) [Source:HGNC Symbol;Acc:20039]
SNX33	0.356333	9.4346	1.91752	0.0708856	0.340235	-4.59163	SNX33	ENSG00000173548	15	75940247	75954642	protein_coding	sorting nexin 33 [Source:HGNC Symbol;Acc:28468]
MBTD1	0.353905	7.97557	1.91655	0.0710158	0.340675	-4.59319	MBTD1	ENSG00000011258	17	49254786	49337524	protein_coding	mbt domain containing 1 [Source:HGNC Symbol;Acc:19866]
PAN3	-0.349222	10.2353	-1.83306	0.0957204	0.395489	-4.5939	PAN3	ENSG00000152520	13	28712643	28869475	protein_coding	PAN3 poly(A) specific ribonuclease subunit homolog (S. cerevisiae) [Source:HGNC Symbol;Acc:29991]
ARMCX3	-0.471857	10.1054	-1.91608	0.0710793	0.340795	-4.59396	ARMCX3	ENSG00000102401	X	100877787	100882833	protein_coding	armadillo repeat containing, X-linked 3 [Source:HGNC Symbol;Acc:24065]
TCEA1	0.601707	9.87517	1.91559	0.0711448	0.340796	-4.59474	TCEA1	ENSG00000187735	8	54879112	54935089	protein_coding	transcription elongation factor A (SII), 1 [Source:HGNC Symbol;Acc:11612]
NPM3	0.688907	7.32259	1.83242	0.0958218	0.395522	-4.59481	NPM3	ENSG00000107833	10	103541082	103543170	protein_coding	nucleophosmin/nucleoplasmin 3 [Source:HGNC Symbol;Acc:7931]
EPCAM	2.25049	6.65494	1.83216	0.0958624	0.395522	-4.59517	EPCAM	ENSG00000119888	2	47572297	47614740	protein_coding	epithelial cell adhesion molecule [Source:HGNC Symbol;Acc:11529]
DNAJC12	-0.957614	7.26803	-1.91522	0.0711951	0.340796	-4.59534	DNAJC12	ENSG00000108176	10	69556427	69597924	protein_coding	DnaJ (Hsp40) homolog, subfamily C, member 12 [Source:HGNC Symbol;Acc:28908]
UTP20	0.58697	11.1089	1.91423	0.0713295	0.341138	-4.59695	UTP20	ENSG00000120800	12	101673887	101780394	protein_coding	UTP20, small subunit (SSU) processome component, homolog (yeast) [Source:HGNC Symbol;Acc:17897]
CDK1	0.412094	11.1175	1.91412	0.0713437	0.341138	-4.59712	CDK1	ENSG00000170312	10	62538089	62554610	protein_coding	cyclin-dependent kinase 1 [Source:HGNC Symbol;Acc:1722]
LHX5	0.410245	6.98845	1.91317	0.0714721	0.341384	-4.59865	LHX5	ENSG00000089116	12	113899839	113910085	protein_coding	LIM homeobox 5 [Source:HGNC Symbol;Acc:14216]
PPP1R9B	-0.339459	9.82519	-1.91257	0.0715538	0.341589	-4.59963	PPP1R9B	ENSG00000108819	17	48211104	48227991	protein_coding	protein phosphatase 1, regulatory subunit 9B [Source:HGNC Symbol;Acc:9298]
PKMYT1	0.467836	5.42073	1.82872	0.0964081	0.396663	-4.60005	PKMYT1	ENSG00000127564	16	3018025	3030540	protein_coding	protein kinase, membrane associated tyrosine/threonine 1 [Source:HGNC Symbol;Acc:29650]
UTP14C	0.424958	7.6835	1.82796	0.0965285	0.396872	-4.60113	UTP14C	ENSG00000253797	13	52598827	52607736	protein_coding	UTP14, U3 small nucleolar ribonucleoprotein, homolog C (yeast) [Source:HGNC Symbol;Acc:20321]
COA5	-0.453342	5.67551	-1.8275	0.0966021	0.396872	-4.60178	COA5	ENSG00000183513	2	99215773	99224978	protein_coding	cytochrome c oxidase assembly factor 5 [Source:HGNC Symbol;Acc:33848]
RAB36	-0.641893	5.26754	-1.82727	0.0966383	0.396872	-4.6021	RAB36	ENSG00000100228	22	23487513	23506537	protein_coding	RAB36, member RAS oncogene family [Source:HGNC Symbol;Acc:9775]
IDH3G	-0.449708	8.57099	-1.90978	0.0719333	0.342993	-4.60413	IDH3G	ENSG00000067829	X	153051221	153059978	protein_coding	isocitrate dehydrogenase 3 (NAD+) gamma [Source:HGNC Symbol;Acc:5386]
2020-09-11	-0.321931	11.3559	-1.90961	0.0719563	0.342993	-4.6044	2020-09-11	ENSG00000138758	4	77870856	77961537	protein_coding	septin 11 [Source:HGNC Symbol;Acc:25589]
PTPN23	-0.236151	11.4012	-1.90955	0.0719641	0.342993	-4.60449	PTPN23	ENSG00000076201	3	47422501	47454931	protein_coding	protein tyrosine phosphatase, non-receptor type 23 [Source:HGNC Symbol;Acc:14406]
TOLLIP	-0.493701	9.15738	-1.90851	0.0721062	0.343485	-4.60617	TOLLIP	ENSG00000078902	11	1295601	1330884	protein_coding	toll interacting protein [Source:HGNC Symbol;Acc:16476]
GNPNAT1	1.03587	7.87003	1.82331	0.0972719	0.398847	-4.60772	GNPNAT1	ENSG00000100522	14	53241912	53258386	protein_coding	glucosamine-phosphate N-acetyltransferase 1 [Source:HGNC Symbol;Acc:19980]
USP35	-0.476405	7.34244	-1.90675	0.0723474	0.344448	-4.60902	USP35	ENSG00000118369	11	77899858	77925757	protein_coding	ubiquitin specific peptidase 35 [Source:HGNC Symbol;Acc:20061]
PHOX2B	-0.872923	7.70283	-1.82005	0.0977958	0.399652	-4.61233	PHOX2B	ENSG00000109132	4	41746099	41750987	protein_coding	paired-like homeobox 2b [Source:HGNC Symbol;Acc:9143]
YRDC	0.412866	9.24148	1.81995	0.0978122	0.399652	-4.61248	YRDC	ENSG00000196449	1	38268616	38273857	protein_coding	yrdC N(6)-threonylcarbamoyltransferase domain containing [Source:HGNC Symbol;Acc:28905]
SLC39A14	0.628159	6.67579	1.90442	0.0726665	0.344895	-4.61276	SLC39A14	ENSG00000104635	8	22224762	22291642	protein_coding	solute carrier family 39 (zinc transporter), member 14 [Source:HGNC Symbol;Acc:20858]
UBXN6	-0.306986	8.49168	-1.9042	0.0726976	0.344895	-4.61313	UBXN6	ENSG00000167671	19	4444996	4457819	protein_coding	UBX domain protein 6 [Source:HGNC Symbol;Acc:14928]
APITD1	0.501299	7.22142	1.90412	0.0727073	0.344895	-4.61324	APITD1	ENSG00000175279	1	10490159	10512210	protein_coding	apoptosis-inducing, TAF9-like domain 1 [Source:HGNC Symbol;Acc:23163]
ELP6	-0.324129	7.70399	-1.90407	0.0727152	0.344895	-4.61333	ELP6	ENSG00000163832	3	47537130	47555251	protein_coding	elongator acetyltransferase complex subunit 6 [Source:HGNC Symbol;Acc:25976]
NAGA	-0.634141	7.97509	-1.90389	0.0727395	0.344895	-4.61362	NAGA	ENSG00000198951	22	42454358	42466846	protein_coding	N-acetylgalactosaminidase, alpha- [Source:HGNC Symbol;Acc:7631]
CPT2	-0.289485	11.4333	-1.90344	0.072801	0.344895	-4.61434	CPT2	ENSG00000157184	1	53662101	53679869	protein_coding	carnitine palmitoyltransferase 2 [Source:HGNC Symbol;Acc:2330]
DYNC1H1	-0.350855	15.1541	-1.90329	0.0728218	0.344895	-4.61458	DYNC1H1	ENSG00000197102	14	102430865	102517129	protein_coding	dynein, cytoplasmic 1, heavy chain 1 [Source:HGNC Symbol;Acc:2961]
GRWD1	0.42243	9.65676	1.90323	0.072831	0.344895	-4.61469	GRWD1	ENSG00000105447	19	48949030	48960279	protein_coding	glutamate-rich WD repeat containing 1 [Source:HGNC Symbol;Acc:21270]
SPINT1	2.04962	5.66536	1.81789	0.0981439	0.400338	-4.61538	SPINT1	ENSG00000166145	15	41136216	41150405	protein_coding	serine peptidase inhibitor, Kunitz type 1 [Source:HGNC Symbol;Acc:11246]
ZBTB9	0.583394	6.66717	1.81719	0.0982578	0.400338	-4.61638	ZBTB9	ENSG00000213588	6	33422356	33425325	protein_coding	zinc finger and BTB domain containing 9 [Source:HGNC Symbol;Acc:28323]
SRXN1	0.532036	4.98422	1.81695	0.0982968	0.400338	-4.61672	SRXN1	ENSG00000271303	20	627259	634014	protein_coding	sulfiredoxin 1 [Source:HGNC Symbol;Acc:16132]
CYTH2	-0.276893	8.72918	-1.90169	0.0730435	0.345393	-4.61717	CYTH2	ENSG00000105443	19	48972289	48985571	protein_coding	cytohesin 2 [Source:HGNC Symbol;Acc:9502]
ZNF512	0.777812	7.75645	1.90161	0.0730533	0.345393	-4.61728	ZNF512	ENSG00000243943	2	27805897	27858041	protein_coding	zinc finger protein 512 [Source:HGNC Symbol;Acc:29380]
CSE1L	0.344238	12.2652	1.90003	0.0732726	0.346244	-4.61983	CSE1L	ENSG00000124207	20	47662849	47713489	protein_coding	CSE1 chromosome segregation 1-like (yeast) [Source:HGNC Symbol;Acc:2431]
C19orf53	1.04484	8.28573	1.89948	0.0733486	0.346352	-4.62071	C19orf53	ENSG00000104979	19	13884982	13889276	protein_coding	chromosome 19 open reading frame 53 [Source:HGNC Symbol;Acc:24991]
MPZL1	-0.706974	8.24687	-1.89925	0.073381	0.346352	-4.62109	MPZL1	ENSG00000197965	1	167690429	167761156	protein_coding	myelin protein zero-like 1 [Source:HGNC Symbol;Acc:7226]
NDUFA4	-0.310416	9.87693	-1.89902	0.0734129	0.346352	-4.62146	NDUFA4	ENSG00000189043	7	10971578	10979883	protein_coding	NADH dehydrogenase (ubiquinone) 1 alpha subcomplex, 4, 9kDa [Source:HGNC Symbol;Acc:7687]
PQLC2	-0.527139	5.53204	-1.81304	0.0989303	0.402362	-4.62223	PQLC2	ENSG00000040487	1	19638820	19655794	protein_coding	PQ loop repeat containing 2 [Source:HGNC Symbol;Acc:26001]
PLEKHA5	-0.314362	11.7549	-1.89792	0.0735655	0.346703	-4.62322	PLEKHA5	ENSG00000052126	12	19282648	19529334	protein_coding	pleckstrin homology domain containing, family A member 5 [Source:HGNC Symbol;Acc:30036]
KIAA1109	-0.276367	8.73171	-1.89694	0.0737013	0.347012	-4.62479	KIAA1109	ENSG00000138688	4	123073488	123283913	protein_coding	KIAA1109 [Source:HGNC Symbol;Acc:26953]
GTF3C2	0.328707	9.77013	1.89688	0.0737096	0.347012	-4.62489	GTF3C2	ENSG00000115207	2	27548716	27579868	protein_coding	general transcription factor IIIC, polypeptide 2, beta 110kDa [Source:HGNC Symbol;Acc:4665]
DPF2	0.401304	9.03149	1.89632	0.0737879	0.347127	-4.62579	DPF2	ENSG00000133884	11	65101225	65120720	protein_coding	D4, zinc and double PHD fingers family 2 [Source:HGNC Symbol;Acc:9964]
ZNF668	0.451592	6.82007	1.89498	0.073975	0.347473	-4.62794	ZNF668	ENSG00000167394	16	31072164	31085641	protein_coding	zinc finger protein 668 [Source:HGNC Symbol;Acc:25821]
TMEM175	-0.693507	5.70249	-1.80862	0.0996533	0.404002	-4.62848	TMEM175	ENSG00000127419	4	926175	952444	protein_coding	transmembrane protein 175 [Source:HGNC Symbol;Acc:28709]
MYO6	-0.306302	12.2161	-1.89449	0.0740427	0.347473	-4.62872	MYO6	ENSG00000196586	6	76458909	76629254	protein_coding	myosin VI [Source:HGNC Symbol;Acc:7605]
MAPK6	0.381236	8.38904	1.8943	0.0740702	0.347473	-4.62903	MAPK6	ENSG00000069956	15	52244303	52358462	protein_coding	mitogen-activated protein kinase 6 [Source:HGNC Symbol;Acc:6879]
FHOD3	-0.506053	9.27555	-1.89421	0.0740826	0.347473	-4.62918	FHOD3	ENSG00000134775	18	33877677	34360018	protein_coding	formin homology 2 domain containing 3 [Source:HGNC Symbol;Acc:26178]
CRYZL1	-0.346964	10.5413	-1.89345	0.0741893	0.347482	-4.6304	CRYZL1	ENSG00000205758	21	34961647	35016232	protein_coding	crystallin, zeta (quinone reductase)-like 1 [Source:HGNC Symbol;Acc:2420]
NDRG4	-0.878921	9.30754	-1.89335	0.0742022	0.347482	-4.63055	NDRG4	ENSG00000103034	16	58496750	58547532	protein_coding	NDRG family member 4 [Source:HGNC Symbol;Acc:14466]
CDO1	1.08537	8.06337	1.80651	0.0999988	0.405	-4.63144	CDO1	ENSG00000129596	5	115140430	115152651	protein_coding	cysteine dioxygenase type 1 [Source:HGNC Symbol;Acc:1795]
AGAP1	-0.478932	7.82533	-1.89225	0.0743565	0.347996	-4.63231	AGAP1	ENSG00000157985	2	236402733	237040444	protein_coding	ArfGAP with GTPase domain, ankyrin repeat and PH domain 1 [Source:HGNC Symbol;Acc:16922]
TRIM44	0.516759	8.79922	1.89201	0.0743907	0.347996	-4.6327	TRIM44	ENSG00000166326	11	35684353	35829775	protein_coding	tripartite motif containing 44 [Source:HGNC Symbol;Acc:19016]
FAM171A2	-0.298427	9.50202	-1.89129	0.0744915	0.348171	-4.63385	FAM171A2	ENSG00000161682	17	42430583	42441243	protein_coding	family with sequence similarity 171, member A2 [Source:HGNC Symbol;Acc:30480]
AIF1L	0.475865	8.94816	1.80466	0.100305	0.405342	-4.63406	AIF1L	ENSG00000126878	9	133971863	133998539	protein_coding	allograft inflammatory factor 1-like [Source:HGNC Symbol;Acc:28904]
ORC2	0.826582	10.2692	1.8907	0.0745743	0.348171	-4.6348	ORC2	ENSG00000115942	2	201773696	201828403	protein_coding	origin recognition complex, subunit 2 [Source:HGNC Symbol;Acc:8488]
PIK3R1	-0.365016	9.05147	-1.89062	0.0745855	0.348171	-4.63492	PIK3R1	ENSG00000145675	5	67511548	67597649	protein_coding	phosphoinositide-3-kinase, regulatory subunit 1 (alpha) [Source:HGNC Symbol;Acc:8979]
TRMT5	0.314106	10.9042	1.8891	0.0748004	0.348418	-4.63737	TRMT5	ENSG00000126814	14	61438169	61448076	protein_coding	tRNA methyltransferase 5 [Source:HGNC Symbol;Acc:23141]
ERCC2	0.265554	10.2329	1.88909	0.0748017	0.348418	-4.63738	ERCC2	ENSG00000104884	19	45853095	45874176	protein_coding	excision repair cross-complementing rodent repair deficiency, complementation group 2 [Source:HGNC Symbol;Acc:3434]
SNCB	-1.25439	7.11744	-1.88892	0.0748247	0.348418	-4.63764	SNCB	ENSG00000074317	5	176047085	176057530	protein_coding	synuclein, beta [Source:HGNC Symbol;Acc:11140]
CCDC93	-0.364804	10.542	-1.8883	0.0749125	0.348506	-4.63864	CCDC93	ENSG00000125633	2	118673054	118771709	protein_coding	coiled-coil domain containing 93 [Source:HGNC Symbol;Acc:25611]
ATPAF2	-0.556258	8.17605	-1.88816	0.0749331	0.348506	-4.63887	ATPAF2	ENSG00000171953	17	17880723	17942523	protein_coding	ATP synthase mitochondrial F1 complex assembly factor 2 [Source:HGNC Symbol;Acc:18802]
CASP9	-0.524286	8.29023	-1.80097	0.100915	0.405621	-4.63926	CASP9	ENSG00000132906	1	15817327	15853029	protein_coding	caspase 9, apoptosis-related cysteine peptidase [Source:HGNC Symbol;Acc:1511]
COL8A1	1.22614	6.48192	1.80029	0.101028	0.405621	-4.64021	COL8A1	ENSG00000144810	3	99357319	99518070	protein_coding	collagen, type VIII, alpha 1 [Source:HGNC Symbol;Acc:2215]
MBLAC1	-0.358551	6.6883	-1.80002	0.101072	0.405621	-4.64059	MBLAC1	ENSG00000214309	7	99724317	99726118	protein_coding	metallo-beta-lactamase domain containing 1 [Source:HGNC Symbol;Acc:22180]
APOO	-0.542796	6.96079	-1.88698	0.0750996	0.348795	-4.64076	APOO	ENSG00000184831	X	23851470	23926057	protein_coding	apolipoprotein O [Source:HGNC Symbol;Acc:28727]
AKR1C1	-0.797959	9.12744	-1.7998	0.101109	0.405621	-4.6409	AKR1C1	ENSG00000187134	10	4934796	5025475	protein_coding	aldo-keto reductase family 1, member C1 [Source:HGNC Symbol;Acc:384]
CDK5RAP2	0.334725	10.7449	1.88662	0.0751507	0.348795	-4.64134	CDK5RAP2	ENSG00000136861	9	123151147	123342448	protein_coding	CDK5 regulatory subunit associated protein 2 [Source:HGNC Symbol;Acc:18672]
SPIRE1	-0.484781	8.31761	-1.8866	0.0751531	0.348795	-4.64136	SPIRE1	ENSG00000134278	18	12446511	12658133	protein_coding	spire-type actin nucleation factor 1 [Source:HGNC Symbol;Acc:30622]
TMEM199	0.40893	6.65892	1.79873	0.101286	0.405621	-4.6424	TMEM199	ENSG00000244045	17	26684604	26708716	protein_coding	transmembrane protein 199 [Source:HGNC Symbol;Acc:18085]
SF3A2	0.560345	9.7471	1.88586	0.0752583	0.349101	-4.64255	SF3A2	ENSG00000104897	19	2236520	2248678	protein_coding	splicing factor 3a, subunit 2, 66kDa [Source:HGNC Symbol;Acc:10766]
MMRN1	-1.02897	8.9595	-1.88551	0.0753081	0.349148	-4.64311	MMRN1	ENSG00000138722	4	90800683	90875780	protein_coding	multimerin 1 [Source:HGNC Symbol;Acc:7178]
SUDS3	0.511056	9.84965	1.88466	0.0754281	0.349424	-4.64446	SUDS3	ENSG00000111707	12	118814185	118855840	protein_coding	suppressor of defective silencing 3 homolog (S. cerevisiae) [Source:HGNC Symbol;Acc:29545]
TRIM2	-0.418907	11.0281	-1.88452	0.0754487	0.349424	-4.64469	TRIM2	ENSG00000109654	4	154073494	154260472	protein_coding	tripartite motif containing 2 [Source:HGNC Symbol;Acc:15974]
OSBP2	-0.430233	6.95795	-1.79685	0.1016	0.406243	-4.64505	OSBP2	ENSG00000184792	22	31089769	31303811	protein_coding	oxysterol binding protein 2 [Source:HGNC Symbol;Acc:8504]
CCDC25	0.449989	9.7213	1.88405	0.075515	0.349424	-4.64544	CCDC25	ENSG00000147419	8	27590835	27630170	protein_coding	coiled-coil domain containing 25 [Source:HGNC Symbol;Acc:25591]
STOM	1.04479	8.30176	1.88398	0.0755256	0.349424	-4.64556	STOM	ENSG00000148175	9	124101355	124132531	protein_coding	stomatin [Source:HGNC Symbol;Acc:3383]
SPTBN1	-0.302901	13.9317	-1.88328	0.075625	0.349701	-4.64668	SPTBN1	ENSG00000115306	2	54683422	54896812	protein_coding	spectrin, beta, non-erythrocytic 1 [Source:HGNC Symbol;Acc:11275]
UBE2S	0.511919	8.87711	1.79474	0.101951	0.406427	-4.64801	UBE2S	ENSG00000108106	19	55912652	55919145	protein_coding	ubiquitin-conjugating enzyme E2S [Source:HGNC Symbol;Acc:17895]
COLEC12	1.54881	8.10087	1.79397	0.10208	0.406758	-4.64909	COLEC12	ENSG00000158270	18	319361	500722	protein_coding	collectin sub-family member 12 [Source:HGNC Symbol;Acc:16016]
MRPL3	0.254604	9.7604	1.88171	0.0758491	0.350004	-4.64919	MRPL3	ENSG00000114686	3	131181056	131221827	protein_coding	mitochondrial ribosomal protein L3 [Source:HGNC Symbol;Acc:10379]
RPL24	0.576803	9.39134	1.88165	0.0758572	0.350004	-4.64928	RPL24	ENSG00000114391	3	101399935	101405626	protein_coding	ribosomal protein L24 [Source:HGNC Symbol;Acc:10325]
MROH1	-0.61945	5.46512	-1.79297	0.102249	0.407063	-4.6505	MROH1	ENSG00000260383	HG243_PATCH	145202919	145316830	protein_coding	maestro heat-like repeat family member 1 [Source:HGNC Symbol;Acc:26958]
FECH	-0.423742	8.81491	-1.88028	0.0760534	0.350583	-4.65147	FECH	ENSG00000066926	18	55215515	55254004	protein_coding	ferrochelatase [Source:HGNC Symbol;Acc:3647]
ZNF43	0.642022	6.67776	1.79212	0.102391	0.407446	-4.65169	ZNF43	ENSG00000198521	19	21987752	22034927	protein_coding	zinc finger protein 43 [Source:HGNC Symbol;Acc:13109]
RNF123	-0.265817	9.23653	-1.87913	0.0762184	0.351077	-4.65331	RNF123	ENSG00000164068	3	49726932	49758962	protein_coding	ring finger protein 123 [Source:HGNC Symbol;Acc:21148]
FAM192A	0.396491	9.66012	1.87868	0.076283	0.351092	-4.65403	FAM192A	ENSG00000172775	16	57186378	57220028	protein_coding	family with sequence similarity 192, member A [Source:HGNC Symbol;Acc:29856]
ACOT9	-0.694715	10.2152	-1.87819	0.0763526	0.35123	-4.6548	ACOT9	ENSG00000123130	X	23720370	23784592	protein_coding	acyl-CoA thioesterase 9 [Source:HGNC Symbol;Acc:17152]
IKZF1	-0.789026	6.4557	-1.7893	0.102867	0.408054	-4.65565	IKZF1	ENSG00000185811	7	50343720	50472799	protein_coding	IKAROS family zinc finger 1 (Ikaros) [Source:HGNC Symbol;Acc:13176]
DDR1	-0.361999	9.76146	-1.87746	0.0764582	0.351391	-4.65597	DDR1	ENSG00000230456	HSCHR6_MHC_DBB	30839458	30858654	protein_coding	discoidin domain receptor tyrosine kinase 1 [Source:HGNC Symbol;Acc:2730]
GCC2	0.44387	11.5212	1.87736	0.076472	0.351391	-4.65612	GCC2	ENSG00000135968	2	109065017	109125871	protein_coding	GRIP and coiled-coil domain containing 2 [Source:HGNC Symbol;Acc:23218]
PPOX	-0.53178	7.65276	-1.87712	0.0765067	0.351391	-4.65651	PPOX	ENSG00000143224	1	161136200	161147803	protein_coding	protoporphyrinogen oxidase [Source:HGNC Symbol;Acc:9280]
GGH	-0.547046	11.1759	-1.87625	0.0766324	0.351785	-4.6579	GGH	ENSG00000137563	8	63927638	63951730	protein_coding	gamma-glutamyl hydrolase (conjugase, folylpolygammaglutamyl hydrolase) [Source:HGNC Symbol;Acc:4248]
HAUS6	0.364315	10.0902	1.87586	0.0766878	0.351857	-4.65851	HAUS6	ENSG00000147874	9	19053141	19103117	protein_coding	HAUS augmin-like complex, subunit 6 [Source:HGNC Symbol;Acc:25948]
SMPD1	-0.570154	6.08609	-1.87463	0.076865	0.352487	-4.66047	SMPD1	ENSG00000166311	11	6411655	6416228	protein_coding	sphingomyelin phosphodiesterase 1, acid lysosomal [Source:HGNC Symbol;Acc:11120]
CNR1	-1.01117	6.18679	-1.78564	0.103486	0.409218	-4.66078	CNR1	ENSG00000118432	6	88849583	88876078	protein_coding	cannabinoid receptor 1 (brain) [Source:HGNC Symbol;Acc:2159]
XIAP	-0.40416	8.43134	-1.87432	0.076911	0.352516	-4.66098	XIAP	ENSG00000101966	X	122993574	123047829	protein_coding	X-linked inhibitor of apoptosis [Source:HGNC Symbol;Acc:592]
[truncated: 8,056 more rows]
