# Supplementary material for: The 22q11.2 region regulates presynaptic gene-products linked to schizophrenia
Source: Nat Commun. 2022 Jun 27;13:3690. doi: 10.1038/s41467-022-31436-8 (PMC9237031; doi:10.1038/s41467-022-31436-8)
Supplement: Supplementary file 24 — Supplementary Data 21 [file 41467_2022_31436_MOESM24_ESM.xlsx]

## Sheet: sheet1
Supplementary Data 21. SYNGO (Synaptic Gene Ontology) enrichment analysis of the protein level in 22q11.2 deletion neurons (Fisher exact test implanted in SynGO portal)
GO term ID	GO domain	GO term name	GSEA p-value	GSEA 'gene cluster' FDR corrected p-value	genes
GO:0045202	CC	synapse	2.42874e-30	8.50059e-29	STX2;CYFIP2;PRKAR2A;ELAVL2;PPFIA2;PPFIA3;PPP3CB;RTN3;VGF;MADD;USP46;RAB1A;CASK;ROGDI;DPYSL2;CACNB1;CADPS;MAGI1;UNC13B;CPEB2;SYNJ1;NAPB;DOCK1;PPP1R9A;SEPT3;SEPT5;STXBP5;KALRN;AMPH;DNM3;AAK1;VPS35;RGS7;GNB5;KIAA1107;SGIP1;GAD1;ITGA2;PRKACA;PRKCE;PPP3CC;FMR1;NSF;CALB1;CAMK2A;TRIM9;NEFM;NEFL;UNC13A;SNAP47;TRIO;RIMS1;BSN;PCLO;RIMBP2;RIMS2;APBA1;CACNA2D1;ATP2B1;ATP2B4;SYT11;NRXN1;DNM1;DNM1L;SNAP91;VAMP…
GO:0098793	CC	presynapse	1.04641e-24	1.83123e-23	RAB1A;CASK;ROGDI;DPYSL2;CACNB1;CADPS;MAGI1;UNC13B;CPEB2;SYNJ1;NAPB;DOCK1;PPP1R9A;SEPT3;SEPT5;STXBP5;KALRN;AMPH;DNM3;AAK1;VPS35;RGS7;GNB5;KIAA1107;SGIP1;GAD1;ITGA2;PRKACA;PRKCE;PPP3CC;FMR1;NSF;CALB1;CAMK2A;TRIM9;PPFIA2;NEFM;NEFL;UNC13A;SNAP47;TRIO;RIMS1;BSN;PCLO;RIMBP2;RIMS2;PPFIA3;APBA1;CACNA2D1;ATP2B1;ATP2B4;SYT11;NRXN1;DNM1;DNM1L;SNAP91;VAMP4;DMXL2;SYNGR3;SNAP29;ATP6V0A1;ATP6V1B1;ATP6V1B2;ATP6V…
GO:0099523	CC	presynaptic cytosol	0.00076485	0.00223081	PRKCE;PPP3CC;FMR1;NSF;CALB1;CAMK2A;STXBP5;TRIM9;PPFIA2
GO:0048786	CC	presynaptic active zone	3.804e-05	0.00013314	UNC13A;SNAP47;TRIO;RIMS1;BSN;PCLO;RIMBP2;RIMS2;PPFIA3;APBA1;NAPB;CACNA2D1;ATP2B1;ATP2B4;SYT11;NRXN1
GO:0098831	CC	presynaptic active zone cytoplasmic component	0.00386139	0.00711308	RIMS1;BSN;PCLO;RIMBP2;RIMS2;PPFIA3
GO:0048787	CC	presynaptic active zone membrane	0.0107914	0.0164217	APBA1;NAPB;CACNA2D1;ATP2B1;ATP2B4;SYT11;NRXN1
GO:0099059	CC	integral component of presynaptic active zone membrane	0.0816397	0.0865875	ATP2B1;ATP2B4;SYT11;NRXN1
GO:0098833	CC	presynaptic endocytic zone	0.0185048	0.0239877	AMPH;VPS35;DNM1;DNM1L;SNAP91
GO:0098835	CC	presynaptic endocytic zone membrane	0.0290997	0.0339496	DNM1;DNM1L;SNAP91;AMPH
GO:0008021	CC	synaptic vesicle	1.77928e-11	1.55687e-10	DMXL2;SYNGR3;STXBP5;TRIM9;SNAP29;ATP6V0A1;ATP6V1B1;ATP6V1B2;ATP6V1C1;ATP6V1H;DNM1L;RAB3A;RAB3C;RAB35;RAB4A;RAB14;RAB2A;SYN1;AMPH;SYN3;SYN2;CLCN3;SCAMP5;TMEM163;SLC17A6;ATP8A1;SYP;PTPRN2;SV2A;STX7;STX12;SYT1;SYT2;SYT11
GO:0030672	CC	synaptic vesicle membrane	5.95877e-09	4.17114e-08	DNM1L;RAB3A;RAB3C;RAB35;RAB4A;RAB14;RAB2A;SYN1;AMPH;SYN3;SYN2;SNAP29;CLCN3;SCAMP5;TMEM163;SLC17A6;ATP8A1;SYP;PTPRN2;SV2A;STX7;STX12;SYT1;SYT2;SYT11
GO:0098993	CC	anchored component of synaptic vesicle membrane	0.00630186	0.0105031	RAB3A;RAB3C;RAB35;RAB4A;RAB14;RAB2A
GO:0098850	CC	extrinsic component of synaptic vesicle membrane	0.00284181	0.00585078	SYN1;AMPH;SYN3;SYN2;SNAP29
GO:0030285	CC	integral component of synaptic vesicle membrane	1.13227e-05	5.66135e-05	CLCN3;SCAMP5;TMEM163;SLC17A6;ATP8A1;SYP;PTPRN2;SV2A;STX7;STX12;SYT1;SYT2;SYT11
GO:0098992	CC	neuronal dense core vesicle	0.0100978	0.0160647	DMXL2;SCG2;CADPS;STXBP5
GO:0042734	CC	presynaptic membrane	2.55791e-05	9.94743e-05	EXOC3;SNAP25;CNTN1;CYTH1;STXBP5;CADM3;EPHB2;CADM1;CACNA1E;ATP1A3;EFNB3;SCN2A;NRXN1;PSEN2;PRRT2;NCAM1
GO:0098888	CC	extrinsic component of presynaptic membrane	0.0122271	0.017118	SNAP25;CYTH1;STXBP5
GO:0099056	CC	integral component of presynaptic membrane	0.000935475	0.00251859	CADM3;EPHB2;CADM1;CACNA1E;ATP1A3;EFNB3;SCN2A;NRXN1;PSEN2;PRRT2;NCAM1
GO:0098794	CC	postsynapse	1.48398e-11	1.55687e-10	GRIP1;PRKAR2B;TRIM3;CPEB2;NAPB;ATP1A3;CAMK4;CPEB4;PSD2;INA;CALB1;CAMKV;GIT1;CACNB1;SYT11;VPS35;ARHGAP39;TRIO;MYO5A;ALK;PRKACA;RIMS3;PRKCD;FMR1;NEDD4;CAMK2A;NEFM;NEFL;NEFH;PPP1R9A;SYNE1;MAPK10;YWHAZ;GPHN;SRC;AKAP1;GABRB3;LRRTM2;NLGN1;NLGN3;PAK3;SHANK2;MAGI2;CTNND2;EGLN1;SNAP47;GSK3B;RPS6KC1;KALRN;RAPGEF4;AGAP3;IQSEC1;PSD;TANC2;DLG4;ABHD17A;CNKSR2;EFNB3;LRRTM4;SLC16A3;RTN4;GRID1;LRRC4B;PTPRO;NRCAM;…
GO:0099524	CC	postsynaptic cytosol	0.0169895	0.0228705	RIMS3;PRKCD;FMR1;NEDD4;CALB1;CAMK2A
GO:0099571	CC	postsynaptic cytoskeleton	0.00514252	0.00899941	INA;NEFM;NEFL;NEFH;MYO5A;PPP1R9A;SYNE1
GO:0099160	CC	postsynaptic intermediate filament cytoskeleton	0.00182734	0.00426379	INA;NEFM;NEFL;NEFH
GO:0098871	CC	postsynaptic actin cytoskeleton	0.153338	0.157848	MYO5A;PPP1R9A;SYNE1
GO:0099572	CC	postsynaptic specialization	1.90253e-05	8.32358e-05	YWHAZ;GPHN;SRC;AKAP1;GABRB3;LRRTM2;NLGN1;NLGN3;PAK3;SHANK2;MAGI2;CAMK2A;PPP1R9A;CTNND2;EGLN1;SNAP47;GSK3B;RPS6KC1;GRIP1;KALRN;RAPGEF4;AGAP3;IQSEC1;PSD;TANC2;INA;DLG4;ABHD17A;CNKSR2;EFNB3;LRRTM4;SLC16A3;RTN4;GRID1;LRRC4B;PTPRO;NRCAM;CLSTN3
GO:0099091	CC	postsynaptic specialization, intracellular component	0.0261547	0.031566	GPHN;SRC;AKAP1
GO:0099060	CC	integral component of postsynaptic specialization membrane	0.0816397	0.0865875	GABRB3;LRRTM2;NLGN1;NLGN3
GO:0014069	CC	postsynaptic density	0.000272703	0.000867693	PAK3;SHANK2;MAGI2;CAMK2A;PPP1R9A;CTNND2;EGLN1;SNAP47;GSK3B;RPS6KC1;GRIP1;KALRN;RAPGEF4;AGAP3;IQSEC1;PSD;TANC2;INA;DLG4;ABHD17A;CNKSR2;EFNB3;LRRTM4;LRRTM2;SLC16A3;RTN4;GRID1;LRRC4B;PTPRO;NRCAM;CLSTN3
GO:0099092	CC	postsynaptic density, intracellular component	0.25815	0.25815	IQSEC1;PSD;TANC2;INA
GO:0098839	CC	postsynaptic density membrane	0.00164286	0.00410716	DLG4;ABHD17A;CNKSR2;EFNB3;LRRTM4;LRRTM2;SLC16A3;RTN4;GRID1;LRRC4B;PTPRO;NRCAM;CLSTN3
GO:0099061	CC	integral component of postsynaptic density membrane	0.00335287	0.00651948	EFNB3;LRRTM4;LRRTM2;SLC16A3;RTN4;GRID1;LRRC4B;PTPRO;NRCAM;CLSTN3
GO:0098843	CC	postsynaptic endocytic zone	0.0352877	0.0398409	SYNE1;PICK1;DNM3
GO:0045211	CC	postsynaptic membrane	4.0891e-06	2.38531e-05	SNAP91;RGS7;CACNA2D1;CNTN2;CNTN1;CRKL;MAGI2;FARP1;CADM1;EPHB2;CLCN3;CACNA1E;NRP1;SLC8A1;NRP2;NRCAM;GABRB3;NCAM1
GO:0099025	CC	anchored component of postsynaptic membrane	0.0122271	0.017118	CACNA2D1;CNTN2;CNTN1
GO:0098890	CC	extrinsic component of postsynaptic membrane	0.0261547	0.031566	CRKL;MAGI2;FARP1
GO:0099055	CC	integral component of postsynaptic membrane	0.00242589	0.00530664	CADM1;EPHB2;CLCN3;CACNA1E;NRP1;SLC8A1;NRP2;NRCAM;GABRB3;NCAM1
SYNGO:synprocess	BP	process in the synapse	3.93358e-30	2.28148e-28	CALB1;CACNA1E;RIMBP2;SCN2A;NSF;STXBP5;SYN1;SYN2;SYN3;BSN;NRXN1;SYNGR3;SNAP29;RAPGEF4;PCLO;DOCK1;RAB35;KIAA1107;VAMP4;STX12;SNAP25;UNC13A;UNC13B;STX1B;PPFIA3;SYT1;SYT2;PRRT2;RIMS1;RIMS2;CASK;PPFIA2;SYP;GIT1;CAMK2A;SEPT5;RAB3A;STXBP1;SV2A;CADPS;NAPB;SLC17A6;TMEM163;CLCN3;ATP6V1H;ATP6V1C1;ATP6V1B2;ATP6V1B1;ATP6V0A1;DNM1;DNM3;SNAP91;AMPH;DNM1L;PPP3CC;SCAMP5;PPP3CB;VPS35;SYT11;SYNJ1;DNAJC6;MYO5A;SLC8A…
SYNGO:presynprocess	BP	process in the presynapse	2.33475e-19	4.51384e-18	CALB1;CACNA1E;RIMBP2;SCN2A;NSF;STXBP5;SYN1;SYN2;SYN3;BSN;NRXN1;SYNGR3;SNAP29;RAPGEF4;PCLO;DOCK1;RAB35;KIAA1107;VAMP4;STX12;SNAP25;UNC13A;UNC13B;STX1B;PPFIA3;SYT1;SYT2;PRRT2;RIMS1;RIMS2;CASK;PPFIA2;SYP;GIT1;CAMK2A;SEPT5;RAB3A;STXBP1;SV2A;CADPS;NAPB;SLC17A6;TMEM163;CLCN3;ATP6V1H;ATP6V1C1;ATP6V1B2;ATP6V1B1;ATP6V0A1;DNM1;DNM3;SNAP91;AMPH;DNM1L;PPP3CC;SCAMP5;PPP3CB;VPS35;SYT11;SYNJ1;DNAJC6
GO:0099509	BP	regulation of presynaptic cytosolic calcium levels	0.0853815	0.0952332	CALB1;CACNA1E;RIMBP2
GO:0099504	BP	synaptic vesicle cycle	1.19571e-20	3.46757e-19	NSF;STXBP5;SYN1;SYN2;SYN3;BSN;NRXN1;SYNGR3;SNAP29;RAPGEF4;PCLO;DOCK1;RAB35;KIAA1107;VAMP4;STX12;SNAP25;UNC13A;UNC13B;STX1B;PPFIA3;SYT1;SYT2;PRRT2;RIMS1;RIMS2;RIMBP2;CASK;PPFIA2;SYP;GIT1;CACNA1E;CAMK2A;SEPT5;RAB3A;STXBP1;SV2A;CADPS;NAPB;SLC17A6;TMEM163;CLCN3;ATP6V1H;ATP6V1C1;ATP6V1B2;ATP6V1B1;ATP6V0A1;DNM1;DNM3;SNAP91;AMPH;DNM1L;PPP3CC;SCAMP5;PPP3CB;VPS35;SYT11;SYNJ1;DNAJC6
GO:0098693	BP	regulation of synaptic vesicle cycle	0.00220175	0.00510807	BSN;SYN1;NRXN1;SYNGR3;SNAP29;RAPGEF4
GO:0097091	BP	synaptic vesicle clustering	0.00194798	0.0049123	PCLO;DOCK1;SYN3;SYN2;BSN
GO:0099532	BP	synaptic vesicle endosomal processing	0.01372	0.021507	RAB35;KIAA1107;VAMP4;STX12
GO:0016079	BP	synaptic vesicle exocytosis	1.45102e-10	1.68319e-09	SNAP25;UNC13A;UNC13B;STX1B;PPFIA3;SYT1;SYT2;PRRT2;RIMS1;RIMS2;RIMBP2;CASK;PPFIA2;SYP;STXBP5;GIT1;CACNA1E;SNAP29;CAMK2A;SEPT5;RAB3A;STXBP1;SV2A;CADPS;NAPB
GO:0099502	BP	calcium-dependent activation of synaptic vesicle fusion	0.000528904	0.00170425	SYT1;SYT2;PRRT2;RIMS1;RIMS2;RIMBP2
GO:0150037	BP	regulation of calcium-dependent activation of synaptic vesicle fusion	0.00484433	0.00878035	PRRT2;RIMS1;RIMS2;RIMBP2
GO:2000300	BP	regulation of synaptic vesicle exocytosis	0.0033436	0.00625577	CASK;PPFIA2;SYP;STXBP5;GIT1;CACNA1E;SNAP29
GO:0016081	BP	synaptic vesicle docking	0.000339091	0.00131095	RIMS1;RIMS2;PPFIA3;CAMK2A;STXBP5;SEPT5
GO:0099148	BP	regulation of synaptic vesicle docking	0.0074036	0.0126297	CAMK2A;STXBP5;SEPT5
GO:0016082	BP	synaptic vesicle priming	0.000324735	0.00131095	RIMS1;STXBP1;RIMS2;SV2A;CADPS;NAPB;STXBP5
GO:0097401	BP	synaptic vesicle proton loading	0.00294523	0.00589045	CLCN3;ATP6V1H;ATP6V1C1;ATP6V1B2;ATP6V1B1;ATP6V0A1
GO:0048488	BP	synaptic vesicle endocytosis	0.000104309	0.000504161	DNM1;DNM3;SNAP91;AMPH;DNM1L;KIAA1107;PPP3CC;VAMP4;SCAMP5;PPP3CB;VPS35;SYT11;SYNJ1;DNAJC6
GO:1900242	BP	regulation of synaptic vesicle endocytosis	0.00220175	0.00510807	PPP3CC;VAMP4;SCAMP5;PPP3CB;VPS35;SYT11
SYNGO:postsynprocess	BP	process in the postsynapse	2.43049e-06	1.7621e-05	MYO5A;CALB1;SLC8A1;RGS7;GABRB3;SRC;NPTXR;CTNND2;AGAP3;GPHN;GIT1;DLG4;MAGI2;GSK3B;CAMK2A;KALRN;PAK3;RAPGEF4;NBEA;SNAP47;IQSEC1;NEDD4;SYNE1;SIRT2;SYNJ1;PICK1;USP46
GO:0099566	BP	regulation of postsynaptic cytosolic calcium levels	0.0458363	0.0531701	MYO5A;CALB1;SLC8A1
GO:0099072	BP	regulation of postsynaptic membrane neurotransmitter receptor levels	1.6271e-05	9.43716e-05	CTNND2;AGAP3;GPHN;NPTXR;GIT1;DLG4;MAGI2;GSK3B;CAMK2A;KALRN;PAK3;RAPGEF4;NBEA;SNAP47;IQSEC1;NEDD4;SYNE1;SIRT2;SYNJ1;PICK1;USP46
GO:0099645	BP	neurotransmitter receptor localization to postsynaptic specialization membrane	0.000431358	0.00147169	GPHN;NPTXR;GIT1;DLG4;MAGI2;GSK3B;CAMK2A;KALRN;PAK3;RAPGEF4;NBEA
GO:0098696	BP	regulation of neurotransmitter receptor localization to postsynaptic specialization membrane	0.00264801	0.00568831	MAGI2;GSK3B;CAMK2A;KALRN;PAK3;RAPGEF4;NBEA
GO:0099149	BP	regulation of postsynaptic neurotransmitter receptor endocytosis	0.0033436	0.00625577	IQSEC1;NEDD4;SYNE1;SIRT2;SYNJ1;PICK1;USP46
GO:0099537	BP	trans-synaptic signaling	1.37195e-06	1.13676e-05	PLCB1;NRXN1;ALK;TENM4;CADM1;FARP1;EFNB3;PRKAR2A;PRKAR2B;PDE4A;PPP1R9A;L1CAM;NCAM1;DNM1;VGF;MAPK3;CAMKV;PRKCE;CYTH1;APBA1;GSK3B;TRIO;PRKACA;CAMK4;INA;NEFL;NEFH;IQSEC1
GO:0099545	BP	trans-synaptic signaling by trans-synaptic complex	0.0180712	0.0268752	TENM4;CADM1;FARP1;EFNB3
GO:0098942	BP	retrograde trans-synaptic signaling by trans-synaptic protein complex	0.0261547	0.0361184	TENM4;CADM1;FARP1
GO:0007268	BP	chemical synaptic transmission	3.10833e-05	0.000163894	PRKAR2A;PRKAR2B;PDE4A;PPP1R9A;L1CAM;NCAM1;DNM1;VGF;MAPK3;CAMKV;PRKCE;CYTH1;APBA1;GSK3B;PLCB1;TRIO;PRKACA;CAMK4;INA;NEFL;NEFH;IQSEC1
GO:0050804	BP	modulation of chemical synaptic transmission	0.0419019	0.0517087	PRKAR2A;PRKAR2B;PDE4A;PPP1R9A;L1CAM;NCAM1;DNM1;VGF;MAPK3;CAMKV
GO:0099171	BP	presynaptic modulation of chemical synaptic transmission	0.0517294	0.0588295	PRKCE;CYTH1;APBA1;GSK3B
GO:0099170	BP	postsynaptic modulation of chemical synaptic transmission	0.000268674	0.0011987	PLCB1;TRIO;PRKACA;CAMK4;INA;NEFL;NEFH;IQSEC1
GO:0050808	BP	synapse organization	1.34613e-11	1.95189e-10	NBEA;NLGN1;NRP1;CNKSR2;ARHGAP39;NRP2;SHANK2;ABHD17A;NRCAM;GRID1;RAPGEF4;PSEN2;PAK3;CAMKV;GSK3B;EGLN1;KALRN;RIMS3;PTPRO;PPFIA2;RIMS1;PCLO;RIMBP2;BSN;RIMS2;DNM3;INA;NEFL;NEFH;MAGI2;GIT1;DLG4;CTNND2;CADM1;LRRC4B;NCAM1;NRXN1;YWHAZ;PPFIA3;EPHB2;LRRTM4;NTN1;ELAVL2;FARP1;CLSTN3;PSD;VPS35;CRKL;NLGN3;DOCK7;NPTXR;GAP43;LRRTM2;EXOC2;PLXNA4;TENM4;PPP1R9A
GO:0099173	BP	postsynapse organization	0.0094432	0.0156487	NRP1;CNKSR2;ARHGAP39;NRP2;SHANK2;ABHD17A;NRCAM;GRID1;RAPGEF4;PSEN2;PAK3
GO:0099175	BP	regulation of postsynapse organization	0.024273	0.0351959	NRP2;SHANK2;ABHD17A;NRCAM;GRID1;RAPGEF4;PSEN2;PAK3
GO:0099010	BP	modification of postsynaptic structure	0.241067	0.245297	CAMKV;GSK3B;EGLN1;KALRN
GO:0099159	BP	regulation of modification of postsynaptic structure	0.0458363	0.0531701	CAMKV;GSK3B;EGLN1
GO:0098918	BP	structural constituent of synapse	1.11224e-06	1.07516e-05	PPFIA2;RIMS1;PCLO;RIMBP2;BSN;RIMS2;DNM3;INA;NEFL;NEFH;MAGI2;GIT1;SHANK2;DLG4;CTNND2
GO:0099181	BP	structural constituent of presynapse	0.000792055	0.00241785	PPFIA2;RIMS1;PCLO;RIMBP2;BSN;RIMS2
GO:0098882	BP	structural constituent of active zone	0.00194798	0.0049123	RIMS1;PCLO;RIMBP2;BSN;RIMS2
GO:0099186	BP	structural constituent of postsynapse	0.000361642	0.00131095	DNM3;INA;NEFL;NEFH;MAGI2;GIT1;SHANK2;DLG4;CTNND2
GO:0099184	BP	structural constituent of postsynaptic intermediate filament cytoskeleton	0.0074036	0.0126297	INA;NEFL;NEFH
GO:0098919	BP	structural constituent of postsynaptic density	0.0180712	0.0268752	MAGI2;SHANK2;DLG4;CTNND2
GO:0099560	BP	synapse adhesion between pre- and post-synapse	0.0412241	0.0517087	CADM1;LRRC4B;NCAM1;NLGN1;NRXN1;MAGI2
GO:0007416	BP	synapse assembly	7.41002e-06	4.77535e-05	CADM1;PPFIA2;PPFIA3;NRXN1;EPHB2;LRRTM4;NTN1;ELAVL2;FARP1;LRRC4B;CLSTN3;PSD;VPS35;CRKL;NLGN1;NLGN3;DOCK7;NPTXR;GAP43;LRRTM2
GO:0099054	BP	presynapse assembly	0.0358223	0.0461709	CADM1;PPFIA2;PPFIA3;NRXN1
GO:0051963	BP	regulation of synapse assembly	0.00143099	0.00407517	EPHB2;LRRTM4;NTN1;ELAVL2;FARP1;LRRC4B;NRXN1;CLSTN3;PSD;VPS35
GO:1905606	BP	regulation of presynapse assembly	0.105375	0.115316	FARP1;LRRC4B;NRXN1;CLSTN3
GO:0098698	BP	postsynaptic specialization assembly	0.00147549	0.00407517	CRKL;NLGN1;NLGN3;DOCK7;NPTXR;GAP43;NRXN1;LRRTM2;LRRC4B
GO:0099150	BP	regulation of postsynaptic specialization assembly	0.0352877	0.0461709	NPTXR;GAP43;NRXN1
GO:0099151	BP	regulation of postsynaptic density assembly	0.117506	0.12621	LRRTM2;NRXN1;LRRC4B
GO:0090128	BP	regulation of synapse maturation	0.00284181	0.0058866	EXOC2;NEFL;PAK3;YWHAZ;VPS35
GO:0099558	BP	maintenance of synapse structure	0.153338	0.161702	PLXNA4;TENM4;CADM1
GO:0099188	BP	postsynaptic cytoskeleton organization	0.232884	0.241201	PPP1R9A;FARP1;TENM4
SYNGO:metabolism	BP	metabolism	0.402866	0.402866	SLC16A3;NEDD4;CPEB2;FMR1;PSEN2;TRIM3;EGLN1;GAD1
SYNGO:catabolic_postsynapse	BP	protein catabolic process at postsynapse	0.01372	0.021507	PSEN2;TRIM3;EGLN1;NEDD4
SYNGO:catabolic_postsynapse_regulation	BP	regulation of protein catabolic process at postsynapse	0.0261547	0.0361184	TRIM3;EGLN1;NEDD4
SYNGO:transport	BP	transport	0.00263942	0.00568831	DPYSL2;MYO5A;EXOC2;KIF5A;MADD;GRIPAP1;MAPK10;GRIP1;VPS35
GO:0098877	BP	neurotransmitter receptor transport to plasma membrane	0.0290997	0.0392508	MAPK10;GRIP1;VPS35;GRIPAP1
GO:0098887	BP	neurotransmitter receptor transport, endosome to postsynaptic membrane	0.0458363	0.0531701	GRIP1;VPS35;GRIPAP1
