# Supplementary material for: The 22q11.2 region regulates presynaptic gene-products linked to schizophrenia
Source: Nat Commun. 2022 Jun 27;13:3690. doi: 10.1038/s41467-022-31436-8 (PMC9237031; doi:10.1038/s41467-022-31436-8)
Supplement: Supplementary file 25 — Supplementary Data 22 [file 41467_2022_31436_MOESM25_ESM.xlsx]

## Sheet: Table S22. DiscoverySample Coun
Supplementary Data 22. Discovery Sample Counts
	SCBB-1828_._D28_Control	SCBB-1962_._D0_Deletion	SCBB-1827_._D4_Control	SCBB-1827_._D0_Control	SCBB-1825_._D28_Deletion	SCBB-1828_._D4_Control	SCBB-1828_._D0_Control	SCBB-1827_._D28_Control	SCBB-1825_._D0_Deletion	SCBB-1962_._D28_Deletion	SCBB-1825_._D4_Deletion	SCBB-228_D0_Control	SCBB269_D0_Control	SCBB-290_D0_Deletion	SCBB-243_D0_Control	SCBB-228_D4_Control	SCBB-269_D4_Control	SCBB-290_D4_Deletion	SCBB-243_D4_Control	SCBB-228_D28_Control	SCBB-269_D28_Control	SCBB-290_D28_Deletion	SCBB-243_D28_Control	SCBB-801_D4_Deletion	SCBB-800_D4_Control	SCBB-652_D0_Control	SCBB-799_D28_Control	SCBB-653_D28_Control	SCBB-963_D28_Deletion	SCBB-258_D0_Control	SCBB-258_D4_Control	SCBB-803_D0_Control	SCBB-800_D28_Control	SCBB-798_D0_Control	SCBB-652_D4_Control	SCBB-801_D28_Deletion	SCBB-1960_D0_Deletion	SCBB-258_D28_Control	SCBB-803_D4_Control	SCBB-799_D0_Control	SCBB-798_D4_Control	SCBB-652_D28_Control	SCBB-963_D0_Deletion	SCBB-1960_D4_Deletion	SCBB-801_D0_Deletion	SCBB-800_D0_Control	SCBB-803_D28_Control	SCBB-799_D4_Control	SCBB-798_D28_Control
ENSG00000243485	0	0	0	0	0	0	0	0	0	0	0	0	0	0	0	0	0	0	0	0	0	1	0	0	0	0	0	0	0	1	0	0	0	1	0	0	0	0	0	0	0	0	0	0	0	0	0	0	0
ENSG00000238009	1	0	0	1	1	2	2	0	1	1	0	0	0	0	1	1	1	0	1	0	0	0	0	0	0	1	0	0	0	0	0	0	1	0	0	0	3	1	1	0	1	0	2	0	0	0	0	1	2
ENSG00000237683	4	4	5	8	8	9	10	1	70	13	0	5	9	13	8	9	16	21	9	0	5	10	4	5	13	8	6	5	11	19	28	4	8	15	15	5	49	1	14	24	24	11	10	12	4	5	3	12	6
ENSG00000239906	0	0	0	0	1	1	0	0	0	1	0	0	1	0	0	0	0	1	0	0	0	0	0	0	0	0	0	0	0	0	0	0	1	0	0	0	2	1	0	0	0	0	0	0	0	0	0	1	0
ENSG00000241860	18	10	9	15	34	25	20	7	59	45	14	3	3	9	8	6	29	31	5	4	8	10	6	11	8	12	5	3	9	13	19	6	3	12	9	7	49	4	12	16	7	6	9	12	10	5	3	4	4
ENSG00000222623	0	0	0	0	1	1	0	0	2	0	1	0	1	1	0	0	0	1	0	0	0	0	0	2	0	1	0	0	0	1	0	0	0	0	0	0	0	0	0	0	0	0	0	0	0	0	0	0	0
ENSG00000241599	2	1	0	3	2	0	2	0	2	3	0	1	0	1	1	0	1	1	0	1	0	1	0	0	0	1	0	0	1	0	0	0	2	0	0	0	2	0	0	2	1	0	0	0	1	0	0	0	0
ENSG00000228463	2	0	0	0	1	1	1	5	0	1	1	1	0	0	0	1	0	4	0	0	0	4	0	0	0	1	2	1	0	0	0	1	4	0	0	2	2	0	1	0	5	4	0	2	0	1	0	0	1
ENSG00000237094	2	3	2	2	5	4	6	5	12	4	0	0	0	1	0	0	1	2	0	0	3	2	0	1	0	0	2	1	1	1	4	0	1	3	1	1	8	2	0	6	2	0	1	6	2	0	0	3	0
ENSG00000236743	0	0	0	0	0	0	0	0	1	0	0	0	0	0	0	0	0	0	0	0	0	0	0	0	0	0	0	0	0	0	0	0	0	0	0	0	0	0	0	0	0	0	0	0	0	0	0	0	0
ENSG00000231709	0	0	0	0	0	0	0	0	0	0	0	0	0	0	0	0	0	3	0	0	0	0	0	2	0	0	0	0	0	0	0	0	0	0	0	1	2	1	0	0	0	0	0	0	0	0	0	0	0
ENSG00000235146	0	0	0	0	0	0	0	0	1	0	0	0	0	0	0	0	0	0	0	0	0	0	0	0	0	0	0	0	0	0	0	0	0	0	0	0	0	0	0	0	0	0	0	0	0	0	0	0	0
ENSG00000230021	0	2	1	1	2	2	0	0	1	4	0	0	0	1	0	0	0	6	2	0	0	9	0	1	1	0	0	0	1	0	1	2	2	0	0	0	0	0	5	0	1	0	1	1	0	2	0	0	0
ENSG00000235373	6	10	7	5	16	5	6	8	15	17	3	0	2	1	1	3	8	6	7	0	5	6	0	7	1	0	3	4	4	8	12	3	7	1	9	7	20	4	8	6	11	7	2	9	1	3	0	4	7
ENSG00000223181	0	1	0	1	0	0	0	0	2	0	0	0	0	0	0	0	1	0	1	1	1	0	0	0	0	0	0	0	0	0	0	0	0	0	1	0	2	0	0	0	0	1	2	1	0	0	0	1	0
ENSG00000240618	1	0	1	0	1	0	0	1	2	1	0	0	0	0	1	0	0	1	0	0	1	4	0	0	0	0	1	0	0	1	3	1	1	1	2	0	1	0	3	1	1	2	0	0	0	1	0	1	0
ENSG00000229905	0	0	0	0	0	0	0	0	0	1	0	0	0	0	0	0	2	1	0	0	0	0	0	0	0	0	0	0	0	0	1	0	0	0	1	0	0	0	1	0	1	1	0	0	0	0	0	1	0
ENSG00000228327	4	4	6	6	8	12	7	12	22	21	9	3	6	3	6	10	9	15	10	5	10	8	7	7	8	4	0	5	7	3	15	4	14	7	11	2	30	0	7	7	6	9	1	31	1	6	4	10	0
ENSG00000237491	11	5	13	3	4	16	12	9	10	9	10	4	1	4	1	11	22	12	6	11	7	7	6	4	16	1	4	8	16	6	49	5	22	3	21	13	23	7	23	6	20	19	2	19	4	2	4	8	8
ENSG00000269831	0	0	0	0	0	2	0	2	0	0	0	0	0	0	0	1	0	1	0	0	0	0	0	0	0	0	0	0	0	0	0	0	1	0	0	2	1	0	1	0	2	0	0	0	0	0	0	0	0
ENSG00000240453	15	7	9	2	13	16	1	18	2	17	6	0	1	0	3	5	2	6	2	6	8	15	5	1	0	0	14	10	9	0	6	0	7	1	6	4	6	2	6	1	5	12	0	8	1	2	2	0	2
ENSG00000177757	2	0	2	1	0	4	0	5	0	1	0	0	0	0	0	3	7	5	3	4	0	2	2	0	4	0	4	0	4	1	7	0	0	0	2	3	3	0	2	3	7	6	1	2	0	0	2	2	1
ENSG00000225880	9	5	8	4	10	12	8	4	11	7	4	9	4	3	6	4	3	8	2	4	1	3	1	8	4	2	7	3	7	6	5	3	11	6	10	3	14	5	4	5	4	4	3	8	1	1	0	8	2
ENSG00000228794	191	40	160	47	43	178	67	138	193	48	69	16	24	27	27	51	96	85	69	48	64	73	51	83	75	26	33	110	263	39	214	54	83	66	140	184	221	165	92	63	119	246	32	198	11	21	21	67	37
ENSG00000230368	0	0	0	0	2	1	0	1	0	0	0	0	0	0	0	0	0	0	0	0	1	0	0	0	0	0	0	0	1	1	0	0	0	0	0	0	1	2	0	0	0	0	0	0	0	0	0	0	0
ENSG00000269308	0	0	9	0	0	5	0	0	0	0	1	0	0	0	0	1	1	1	1	0	0	0	0	2	2	0	0	0	0	0	5	0	0	0	7	0	5	0	3	0	3	0	0	2	0	0	0	2	0
ENSG00000272438	14	1	19	0	2	14	0	11	1	5	5	0	0	1	1	4	7	9	5	5	5	7	0	14	3	0	2	4	1	0	12	0	4	1	15	2	8	0	7	2	22	3	0	6	0	0	3	1	3
ENSG00000230699	36	0	4	0	1	9	1	35	1	4	2	0	1	0	1	4	11	8	4	22	16	16	13	11	8	0	5	9	15	2	6	2	12	9	14	17	1	14	16	4	22	38	2	6	1	1	10	6	5
ENSG00000241180	3	0	0	0	0	0	0	0	0	0	0	0	0	0	0	1	0	0	0	0	0	0	1	0	0	0	1	0	1	0	0	0	0	0	0	0	0	0	0	0	0	0	0	1	0	0	0	0	0
ENSG00000223764	62	4	125	1	7	76	5	51	2	11	40	1	1	0	3	30	47	69	41	36	34	38	27	77	24	0	35	24	69	1	105	0	67	7	92	90	17	55	28	1	63	79	0	31	0	2	18	21	46
ENSG00000187634	98	3	7	0	44	7	2	44	10	78	2	1	2	0	12	4	11	12	5	109	90	80	37	5	2	2	208	22	121	1	11	3	210	11	15	196	21	85	5	5	7	140	4	7	4	1	60	5	203
ENSG00000268179	0	0	0	0	2	0	0	0	0	0	0	0	0	0	0	0	0	0	0	2	1	0	2	0	0	0	1	0	0	0	0	0	2	0	1	1	1	0	0	0	1	0	0	0	0	0	2	0	1
ENSG00000188976	829	1089	706	1546	793	1205	2598	843	4829	1350	443	1125	1027	970	1186	649	885	1194	710	604	551	844	267	828	720	1423	492	405	415	2005	1912	2006	882	2737	1203	311	4906	477	1213	3760	1275	858	1503	2335	953	1011	156	1134	254
ENSG00000187961	54	32	34	31	26	47	131	50	136	56	23	31	23	18	38	44	39	68	30	37	35	26	8	43	30	23	45	20	35	37	56	56	54	112	78	28	356	32	58	124	83	65	39	96	10	38	26	48	34
ENSG00000187583	2	3	0	7	2	0	14	0	14	1	0	4	8	4	3	0	0	1	0	0	0	0	0	1	0	1	1	0	0	5	0	5	1	8	0	0	3	1	0	7	1	0	3	2	5	3	0	1	0
ENSG00000187642	0	0	0	0	0	1	2	0	7	0	0	0	0	0	0	1	1	0	0	1	0	0	0	0	0	1	6	0	0	1	4	0	0	1	0	0	2	0	4	1	0	1	1	0	2	1	0	4	0
ENSG00000272512	20	0	2	0	23	6	0	28	1	18	0	0	0	0	0	8	9	16	7	9	17	14	5	10	15	0	21	9	9	0	25	0	41	0	17	4	18	3	26	0	36	21	0	9	0	0	11	8	11
ENSG00000188290	202	6	30	0	147	68	12	269	4	296	8	10	1	14	7	257	233	572	103	392	293	415	103	46	59	3	222	74	34	0	223	4	507	2	198	22	462	59	175	10	262	151	0	79	2	7	37	198	139
ENSG00000224969	0	0	0	0	1	4	0	1	0	1	1	0	0	0	0	1	0	1	1	1	0	2	0	1	4	0	1	0	0	0	3	0	1	0	1	1	1	0	0	0	0	2	2	3	0	0	0	1	4
ENSG00000187608	27	75	90	181	138	76	203	32	183	83	4	156	112	129	134	60	79	132	44	33	27	41	5	25	34	73	30	6	2	111	258	135	57	127	75	1	333	3	73	219	47	11	63	79	24	92	6	47	24
ENSG00000188157	1803	604	788	1067	1373	1224	2011	2131	1898	2363	230	822	562	801	624	693	780	1102	566	1111	892	1174	420	981	957	985	1315	564	591	1391	3392	1321	2036	2184	2197	453	4481	782	1734	3462	2145	1627	1065	2871	593	859	464	1315	1093
ENSG00000273443	1	1	1	1	1	1	2	3	0	0	0	5	0	4	2	3	3	6	1	0	2	3	2	0	2	1	0	0	1	2	1	3	2	4	5	3	0	0	1	2	1	1	0	1	1	0	0	2	2
ENSG00000237330	0	0	0	0	2	0	0	0	2	0	0	0	0	0	0	0	1	0	1	0	1	0	0	0	0	0	0	0	0	0	1	1	2	1	1	0	0	0	0	0	3	0	0	3	0	0	0	0	1
ENSG00000131591	91	52	57	62	19	86	83	93	153	32	23	33	32	28	41	59	71	82	79	65	47	85	29	40	51	49	41	39	25	49	122	85	54	97	71	28	221	32	86	127	84	78	42	118	15	50	23	79	25
ENSG00000223823	0	0	0	0	0	0	1	1	0	0	0	0	0	0	0	0	0	0	0	0	0	0	0	0	0	0	0	0	0	0	0	0	0	0	0	0	0	0	0	1	0	0	0	0	0	1	0	0	0
ENSG00000207730	0	0	0	1	0	0	0	0	0	0	0	0	0	0	0	0	0	0	0	0	0	0	0	0	0	0	0	0	0	0	0	0	0	0	0	0	0	0	0	1	0	0	0	0	0	0	0	0	0
ENSG00000207607	0	0	0	0	0	0	2	0	0	0	0	0	0	0	0	0	0	0	0	0	0	0	0	0	0	0	0	0	0	0	0	0	0	0	0	0	0	0	0	0	0	0	0	0	0	0	0	0	0
ENSG00000198976	0	0	0	0	0	0	1	0	0	0	0	0	0	0	0	0	0	0	0	0	0	0	0	0	0	0	0	0	0	1	0	1	0	0	0	0	0	0	0	1	0	0	0	0	0	1	0	0	0
ENSG00000272141	0	0	0	1	1	0	4	0	2	0	0	1	2	0	0	0	0	0	0	0	0	0	0	0	0	1	0	0	0	2	0	1	0	1	0	0	0	0	0	1	1	0	0	1	0	0	0	0	0
ENSG00000205231	0	0	0	1	0	0	2	0	0	0	0	0	0	0	1	0	0	1	0	0	0	0	0	0	0	0	2	0	0	1	0	0	0	0	0	0	1	0	0	2	0	0	1	0	0	2	0	1	2
ENSG00000162571	0	1	0	1	0	0	7	0	1	0	0	1	2	1	1	0	0	0	0	0	1	0	1	0	0	0	3	0	0	1	0	1	1	2	4	0	3	0	1	11	1	0	3	3	0	1	0	1	5
ENSG00000186891	1	4	0	3	0	4	3	0	2	1	0	3	4	4	1	2	0	3	1	0	0	0	0	0	1	3	0	0	0	2	7	7	0	2	0	0	19	1	4	14	3	0	3	3	0	1	0	1	2
ENSG00000186827	0	0	0	0	1	2	1	1	1	1	0	1	1	0	0	0	0	0	0	0	0	0	0	0	0	0	2	0	0	0	0	0	0	1	1	0	0	0	1	0	0	0	0	1	0	0	0	0	1
ENSG00000078808	533	444	378	533	815	524	719	631	1407	1382	248	453	380	392	428	370	519	583	413	384	428	660	175	387	285	463	479	182	148	674	1045	580	970	822	548	123	2130	213	511	1128	565	432	430	991	236	324	140	420	307
ENSG00000176022	291	209	290	243	63	433	245	356	347	111	147	116	125	106	133	309	500	507	304	224	213	312	107	271	243	155	147	140	197	263	850	262	187	246	440	170	442	198	447	474	538	367	167	636	79	104	63	426	113
ENSG00000184163	1	6	2	9	127	2	12	3	12	192	1	7	8	8	11	4	3	3	5	3	3	2	0	4	1	0	13	0	1	6	11	8	34	8	7	0	34	0	8	15	3	2	3	4	6	7	2	1	10
ENSG00000260179	0	0	2	1	0	2	2	0	7	3	1	0	0	0	0	2	3	2	0	1	2	0	0	3	2	0	1	0	1	1	8	1	3	0	5	1	3	1	2	4	6	3	3	1	0	0	2	5	0
ENSG00000160087	344	432	477	483	168	621	551	414	994	224	281	315	320	260	323	428	627	658	416	297	282	425	106	344	301	370	202	132	175	552	975	604	311	606	635	199	1691	187	541	943	653	376	358	937	272	274	84	462	146
ENSG00000230415	1	0	0	0	0	4	3	3	0	1	0	0	0	0	1	1	1	2	1	2	2	0	1	1	2	0	6	0	0	3	5	0	2	0	1	1	2	1	2	2	4	1	0	1	0	1	0	3	0
ENSG00000162572	15	3	5	0	4	10	9	12	5	8	0	2	1	5	3	8	9	15	8	6	4	2	1	9	8	3	27	4	4	3	23	1	34	3	8	4	54	6	10	16	15	9	1	17	0	10	3	16	6
ENSG00000131584	474	103	887	117	143	889	183	445	290	304	396	57	73	64	65	471	800	724	443	309	273	299	128	437	438	85	277	230	436	154	1628	111	605	210	1079	375	3110	419	784	288	1069	653	95	1524	42	78	104	699	247
ENSG00000169972	86	184	168	283	169	235	267	79	430	251	104	182	160	131	138	137	242	236	153	71	73	121	27	117	99	187	59	41	33	224	386	248	125	279	209	38	1578	36	256	448	223	82	173	327	90	127	23	178	56
ENSG00000127054	540	647	455	757	427	754	1240	539	1940	716	242	461	459	352	406	383	614	734	426	366	304	460	130	415	393	499	318	170	197	793	1198	814	561	1016	682	170	2686	182	726	1594	848	385	506	1134	326	388	129	586	179
ENSG00000240731	7	10	10	8	4	15	19	8	27	2	4	1	9	3	5	17	13	15	7	4	3	4	1	14	22	4	3	6	4	7	40	4	4	11	15	4	31	5	27	19	35	10	4	36	2	5	1	21	2
ENSG00000224051	137	105	90	102	49	117	135	143	243	117	43	54	69	53	60	72	146	128	84	80	81	126	32	79	90	79	51	45	71	122	279	125	119	155	162	66	322	109	151	253	167	191	84	264	54	58	41	99	82
ENSG00000169962	9	11	11	7	7	21	13	12	6	15	8	4	2	3	0	14	20	11	11	6	7	5	4	19	18	8	5	9	10	8	51	11	22	8	34	7	39	4	26	26	43	10	4	23	2	5	6	25	1
ENSG00000107404	387	247	276	348	211	430	615	382	891	392	155	272	249	227	285	310	404	454	234	259	189	263	92	300	264	324	268	156	185	518	988	516	610	695	643	175	2255	235	495	1007	593	399	362	791	205	287	121	402	254
ENSG00000162576	57	35	25	52	175	31	78	43	103	160	23	41	40	41	22	45	53	82	24	41	51	76	16	33	36	32	152	2	4	29	128	44	194	69	73	16	153	26	60	80	48	28	20	74	15	49	79	54	78
ENSG00000175756	387	629	628	804	523	814	935	392	1720	878	320	749	726	593	680	542	849	954	549	345	364	608	112	397	348	658	287	180	188	802	1141	990	688	1091	751	160	2724	244	639	1655	707	342	562	1128	411	486	99	585	184
ENSG00000221978	336	329	403	382	234	645	467	264	1234	320	314	157	157	136	168	317	390	476	287	280	225	313	147	463	342	288	246	172	213	426	735	367	630	617	533	249	1046	153	521	919	580	353	325	883	190	194	79	477	164
ENSG00000224870	168	131	117	125	94	176	225	169	362	139	61	61	87	66	72	144	169	211	108	107	88	111	53	172	135	82	83	52	70	139	352	134	123	189	232	72	559	60	223	298	264	162	147	377	77	100	21	201	36
ENSG00000242485	432	649	481	861	233	719	820	429	2221	441	313	551	577	484	618	495	599	730	661	414	383	640	144	304	298	667	185	172	172	784	784	800	318	885	493	113	1548	169	595	1348	472	315	549	1058	325	342	67	502	94
ENSG00000272455	8	13	11	20	26	22	32	26	63	44	11	5	6	3	6	14	23	23	17	13	3	11	8	26	17	12	8	4	13	12	38	10	31	19	16	2	63	11	20	27	22	29	11	55	10	13	6	35	5
ENSG00000235098	2	2	136	21	4	77	27	2	33	2	12	7	5	7	4	45	68	72	27	2	2	1	0	31	59	3	4	0	0	10	779	9	2	6	112	4	44	6	141	24	76	6	3	93	2	8	1	112	5
ENSG00000225905	0	0	2	2	1	0	3	0	2	0	0	0	0	0	0	0	0	5	0	1	1	0	0	3	1	0	0	0	1	0	12	0	0	0	1	0	6	0	4	5	1	0	0	0	0	2	0	2	0
ENSG00000205116	0	2	0	2	0	0	1	0	1	0	0	0	0	0	0	0	1	0	0	0	0	1	0	0	1	1	0	0	1	3	3	0	1	0	3	0	0	0	1	1	0	0	0	6	0	0	0	0	0
ENSG00000225285	0	1	2	7	1	3	13	3	3	2	1	6	1	3	2	5	3	1	2	2	1	1	0	3	1	6	4	1	0	5	10	13	6	5	10	0	19	1	11	18	2	1	3	14	1	5	2	4	3
ENSG00000179403	198	193	94	388	74	276	352	152	1127	86	38	217	174	115	118	179	220	242	97	75	149	185	57	194	142	270	82	120	79	421	617	415	88	298	331	85	473	392	369	636	251	176	153	790	139	181	40	201	37
ENSG00000215915	0	3	1	9	6	4	8	1	3	4	1	1	2	1	0	2	6	5	3	0	2	1	2	0	2	1	4	0	1	4	5	2	3	7	2	1	18	0	4	8	3	1	4	4	0	2	0	2	1
ENSG00000160072	306	452	382	685	311	544	640	337	1994	314	201	367	381	257	297	222	336	374	246	235	203	309	77	283	183	515	179	121	58	787	534	492	442	852	349	198	1359	112	273	1367	385	155	347	647	412	271	27	320	84
ENSG00000197785	154	255	93	337	81	220	647	124	1213	164	67	244	287	251	244	127	222	253	146	142	107	199	54	199	163	433	141	84	49	594	531	448	277	728	286	44	1225	79	265	1299	288	167	481	541	287	264	49	295	74
ENSG00000205090	21	10	11	4	8	11	10	11	8	22	4	4	3	7	6	4	15	13	5	13	10	10	6	9	4	9	16	13	14	5	16	10	33	12	18	9	23	16	17	19	14	20	7	25	1	4	8	10	27
ENSG00000160075	703	1052	1114	1297	767	1455	1422	716	3288	1271	522	894	831	749	859	784	1162	1288	965	613	563	923	303	636	632	924	475	334	387	1264	1660	1278	949	1519	1226	387	3581	352	1096	2368	1000	624	809	2142	541	716	156	915	355
ENSG00000215014	9	20	9	8	10	18	5	9	19	15	7	3	5	1	3	5	12	11	11	2	7	12	1	6	5	5	4	3	2	4	19	5	15	8	19	5	21	2	11	7	9	9	5	17	5	4	2	6	8
ENSG00000228594	169	143	66	110	23	101	270	122	281	45	27	163	107	69	155	65	94	80	73	65	70	87	46	65	36	81	45	43	81	119	180	98	68	143	115	83	344	124	65	150	73	142	149	206	53	110	32	40	36
ENSG00000272106	200	40	60	26	60	63	53	233	36	110	24	31	21	30	35	43	59	68	43	116	116	133	56	27	38	28	62	75	161	28	107	33	99	49	76	82	177	83	74	52	82	212	21	105	7	32	11	57	36
ENSG00000197530	215	103	116	89	241	194	202	197	241	446	58	85	92	90	85	155	192	224	89	137	138	140	64	177	175	107	274	83	109	162	451	156	607	218	266	130	1177	180	245	376	312	270	114	417	72	102	80	229	274
ENSG00000189409	3	3	38	13	7	38	27	2	32	10	24	21	19	15	13	87	126	179	35	2	4	3	0	45	20	6	3	4	0	12	139	11	10	15	92	0	389	3	40	21	41	4	10	26	3	12	4	34	6
ENSG00000248333	82	59	37	61	109	67	200	110	281	117	26	67	56	54	89	62	92	109	66	55	47	53	26	108	66	76	69	28	35	146	212	104	127	171	94	27	537	25	125	215	165	61	88	209	34	59	17	99	40
ENSG00000272004	0	0	2	0	0	2	1	0	0	1	0	0	0	0	0	1	2	1	2	0	1	2	0	0	0	1	0	2	0	0	0	0	2	0	1	0	2	1	2	0	2	2	0	1	1	0	2	1	0
ENSG00000189339	973	289	456	306	215	1004	828	588	1072	347	226	199	152	224	305	455	511	769	506	409	309	535	219	484	446	291	223	309	512	343	854	312	474	634	847	370	1600	247	566	612	873	836	389	1386	168	279	99	393	260
ENSG00000269737	12	5	11	9	9	30	18	9	9	4	9	6	1	1	1	21	37	43	17	19	8	16	3	24	21	4	11	7	12	7	38	6	19	17	35	10	33	3	42	12	48	13	10	25	3	5	13	29	1
ENSG00000008128	4	8	3	4	22	14	9	4	18	23	7	1	1	0	5	3	16	14	4	7	8	2	3	8	4	5	9	4	1	4	20	8	24	6	17	3	27	3	7	23	9	5	6	28	3	6	1	20	5
ENSG00000268575	122	27	59	17	46	116	80	84	82	109	49	13	33	6	36	56	106	74	88	65	48	53	31	46	80	19	48	52	106	12	107	38	66	25	112	39	287	15	84	44	108	84	31	181	8	38	25	60	24
ENSG00000215790	113	40	45	20	36	109	70	39	128	60	59	23	26	21	36	40	65	87	57	65	29	72	35	64	33	24	51	26	41	30	65	37	50	48	103	79	267	19	83	98	81	94	30	182	16	28	20	71	32
ENSG00000008130	356	377	321	537	197	400	845	480	1225	379	174	277	330	263	413	200	367	425	249	204	237	319	115	241	182	298	228	129	148	514	672	567	397	665	469	139	2276	102	430	1099	382	311	367	756	197	350	101	339	133
ENSG00000078369	5201	2640	5187	3400	3820	6332	4719	6202	8536	6140	2228	1899	1626	1531	2034	1908	3022	3016	2427	2427	2417	3055	1473	1983	1550	2193	2253	1759	3306	3062	4265	2910	3538	3261	3713	2910	11764	2437	2661	4926	2461	4185	1921	8132	1046	1592	690	2217	1565
ENSG00000231050	7	2	4	4	2	5	6	4	5	6	0	0	1	3	2	2	4	4	3	4	1	3	0	4	1	0	1	3	1	1	4	0	2	1	3	2	0	2	2	0	2	1	0	5	0	0	1	0	2
ENSG00000169885	0	1	3	1	1	2	4	1	1	0	1	0	1	1	0	2	0	0	1	0	0	0	0	2	1	4	2	0	0	1	5	2	0	2	2	1	4	0	0	2	2	0	0	3	0	0	0	0	0
ENSG00000178821	11	63	26	88	8	54	114	21	195	20	8	49	31	51	69	22	26	35	11	14	4	9	2	14	9	37	9	3	3	46	88	74	24	69	37	4	131	6	35	116	22	9	40	46	21	31	3	26	6
ENSG00000142609	15	4	5	3	14	0	1	10	0	14	0	1	2	0	2	1	0	0	6	8	6	8	1	3	0	0	28	0	1	2	10	0	13	1	6	0	7	3	2	3	1	5	0	1	0	0	2	4	17
ENSG00000233542	2	2	0	3	0	2	4	0	0	1	0	1	1	2	0	2	0	1	1	1	3	0	0	6	2	1	0	0	0	0	0	2	0	0	1	2	6	2	1	2	0	1	0	0	0	0	1	0	0
ENSG00000187730	9	7	41	14	7	20	16	4	12	9	15	11	17	6	6	17	59	50	23	4	2	4	2	22	23	9	2	0	0	6	110	14	1	14	31	2	28	2	34	21	51	8	5	27	10	9	1	20	3
ENSG00000226969	0	4	1	2	0	2	1	0	3	0	0	1	0	0	0	0	0	0	0	0	0	0	0	0	0	0	0	0	0	0	0	2	0	0	0	0	1	0	2	0	1	0	0	1	1	1	0	0	0
ENSG00000067606	111	159	208	208	123	254	425	87	489	142	61	233	161	184	200	83	95	136	104	58	82	103	39	58	83	218	87	35	92	238	232	244	169	319	219	55	929	76	128	436	145	168	206	433	116	182	11	91	118
ENSG00000271806	0	4	1	9	1	4	9	0	11	1	0	1	2	0	0	2	3	4	3	1	0	4	1	3	4	2	0	0	1	1	4	5	1	5	1	0	0	0	3	7	3	4	1	3	1	0	0	3	1
ENSG00000182873	14	14	8	8	8	11	25	13	22	4	2	2	8	2	2	6	16	15	7	3	8	7	2	8	9	8	4	4	12	11	27	10	5	6	21	3	36	4	11	11	14	6	4	23	1	9	7	8	4
ENSG00000162585	106	124	143	121	47	210	201	119	211	75	58	231	150	174	181	201	204	285	179	135	126	187	50	124	112	145	54	65	46	166	365	199	108	294	184	33	636	51	162	390	220	110	122	366	73	87	25	168	54
ENSG00000203301	1	1	3	1	0	0	2	2	2	3	0	0	1	0	1	1	2	1	2	0	2	1	0	3	2	0	0	1	2	1	1	0	1	0	2	2	6	0	1	0	0	0	2	2	0	0	0	1	1
ENSG00000234396	0	0	0	0	0	0	0	0	0	0	0	0	0	0	0	0	0	0	0	0	0	0	0	0	0	0	0	0	0	0	0	0	0	0	1	0	0	0	0	0	0	0	0	0	0	0	0	0	0
ENSG00000157933	442	334	305	495	493	451	849	465	1634	668	133	297	203	192	241	220	305	329	179	208	171	265	119	369	231	283	198	149	118	418	555	269	271	280	349	128	880	121	285	519	330	204	183	716	137	198	65	274	186
ENSG00000116151	93	33	36	30	41	96	63	87	85	81	27	26	18	16	25	43	40	68	37	66	44	68	18	56	40	23	52	39	20	28	80	35	106	56	63	21	99	18	54	77	78	56	24	96	23	28	8	63	30
ENSG00000272161	0	0	0	0	0	0	0	0	0	0	0	0	0	1	0	0	0	0	0	0	0	0	0	0	0	0	0	0	0	0	0	0	0	0	0	0	0	0	0	1	0	0	0	0	0	0	0	0	1
ENSG00000269753	0	0	0	0	0	1	0	1	0	0	0	0	0	0	0	0	0	0	0	0	0	1	0	0	0	0	0	0	0	1	0	0	0	0	2	0	1	0	0	0	1	0	0	0	0	0	0	0	0
ENSG00000269896	18	4	8	3	3	8	11	7	21	5	4	4	5	4	0	4	7	9	7	6	4	19	6	9	9	3	3	10	4	5	18	8	9	14	13	8	14	6	11	13	13	19	7	14	2	6	2	11	5
ENSG00000272420	4	0	0	0	1	2	0	4	1	2	2	0	1	0	0	0	0	1	0	1	4	1	3	2	0	0	2	0	4	0	4	0	4	0	0	3	5	2	2	1	2	3	0	4	0	1	0	0	1
ENSG00000271921	0	1	0	1	1	0	2	1	3	0	0	1	0	1	0	1	1	0	0	0	0	0	0	1	3	0	2	0	1	1	3	0	0	0	2	0	3	0	0	2	5	1	0	2	1	2	0	1	0
ENSG00000271847	3	1	1	1	0	5	0	1	2	1	0	0	0	1	1	0	0	5	0	0	0	0	0	1	1	0	0	0	0	2	3	1	0	0	4	0	1	0	5	2	2	1	1	4	0	0	0	1	0
ENSG00000157916	682	726	672	818	880	979	745	720	1726	1561	457	404	390	294	437	447	718	794	605	444	468	709	218	416	335	559	436	229	302	763	1350	658	956	777	684	282	2152	323	580	1188	590	504	457	1288	354	328	102	490	218
ENSG00000157911	196	199	113	224	99	186	257	244	492	193	83	106	113	117	102	110	127	144	131	174	142	216	61	79	80	177	116	91	42	214	258	201	178	311	162	42	447	78	152	418	153	156	152	336	111	114	36	130	58
ENSG00000149527	38	10	410	3	26	223	9	152	8	128	87	1	0	3	2	309	475	564	171	25	22	26	11	147	273	3	71	11	18	6	1127	5	132	4	920	4	570	56	367	10	432	63	4	256	2	2	23	415	47
ENSG00000224387	2	1	4	0	0	2	0	2	0	0	0	0	0	0	0	3	5	8	1	0	1	0	0	3	4	0	0	1	2	0	6	0	1	0	8	0	2	2	6	2	6	1	0	1	0	0	1	9	1
ENSG00000229393	0	0	8	0	0	3	0	1	1	1	2	0	0	0	0	4	6	8	4	0	0	0	0	1	2	0	0	0	0	0	11	0	0	0	18	0	3	2	4	0	5	1	0	0	0	0	0	6	1
ENSG00000157881	293	219	163	188	242	242	346	384	481	471	106	184	140	140	194	155	278	271	164	208	195	273	77	188	106	150	167	112	107	172	386	154	391	272	304	111	1192	117	233	377	242	245	161	389	67	111	81	193	134
ENSG00000197921	1532	126	361	2	221	465	1	3193	2	1424	29	0	2	0	8	1025	938	1567	519	1671	1117	1841	479	164	458	0	129	401	18	0	401	0	573	1	924	2	1100	116	1071	0	807	602	0	67	1	0	37	1090	66
ENSG00000272449	71	12	30	7	9	32	8	100	6	28	4	13	7	7	8	74	78	132	41	42	35	37	13	20	39	3	4	16	0	5	73	3	13	7	73	2	67	11	98	14	69	13	2	20	2	5	3	87	7
ENSG00000238164	4	0	2	1	1	6	0	1	6	3	0	0	0	0	2	2	1	1	1	1	1	2	1	1	5	1	0	0	0	0	9	0	4	0	1	0	3	0	6	1	2	0	0	4	0	0	1	4	1
ENSG00000157873	1	2	4	3	1	5	2	3	1	5	0	1	0	0	2	0	3	2	2	0	1	0	0	0	5	0	0	0	0	1	41	0	3	2	4	1	2	0	4	1	1	2	1	4	0	0	0	1	3
ENSG00000225931	0	0	0	0	1	0	0	0	0	0	0	0	0	0	0	1	0	0	0	0	1	0	0	0	0	0	0	0	0	0	0	0	0	0	3	0	0	0	0	1	0	0	0	1	0	0	0	0	0
ENSG00000228037	5	1	0	1	0	5	2	1	4	0	1	1	0	0	0	1	0	4	5	1	1	3	3	1	2	1	2	2	3	1	4	0	2	0	3	1	10	0	2	2	3	1	3	2	2	3	2	5	0
ENSG00000157870	415	207	179	368	85	325	497	271	674	214	69	155	185	128	132	118	151	192	127	159	131	210	76	153	113	244	87	93	122	305	445	344	144	481	278	98	607	213	208	641	209	239	176	397	192	157	26	150	63
ENSG00000142606	4	0	0	7	0	1	9	3	0	1	0	1	0	0	2	0	0	0	0	0	0	3	1	0	1	1	8	1	0	1	1	4	4	4	3	1	0	8	1	8	0	2	0	0	0	6	1	1	8
ENSG00000237058	2	0	1	0	0	0	1	0	0	0	0	0	0	0	1	0	0	0	0	0	0	1	0	0	0	0	1	0	0	0	1	0	2	0	1	0	0	1	0	2	0	2	2	0	0	0	0	0	1
ENSG00000215912	11	0	1	2	0	7	7	5	0	0	0	4	1	0	0	6	1	2	2	1	6	5	0	1	1	0	3	0	3	1	5	2	2	2	6	1	0	1	5	5	2	6	0	0	0	1	3	2	1
ENSG00000231630	0	0	0	0	0	0	0	0	0	0	0	0	0	0	0	0	0	0	0	0	0	0	0	0	0	0	1	0	0	0	0	0	0	0	0	0	0	0	0	0	0	0	0	0	0	0	0	0	0
ENSG00000169717	0	0	0	1	0	0	1	0	0	0	0	0	0	0	0	2	1	0	0	0	0	0	0	0	4	0	0	0	0	1	3	1	0	0	1	0	0	0	0	0	0	0	0	0	0	0	0	0	0
ENSG00000177133	27	0	0	1	8	0	0	23	0	14	0	0	1	0	2	3	1	1	1	25	8	16	5	3	6	0	52	0	0	0	0	0	37	3	3	1	5	3	2	0	2	10	0	3	1	0	5	1	60
ENSG00000142611	124	20	1	10	42	1	9	91	12	142	0	0	2	2	4	3	1	5	1	72	54	58	15	2	5	1	140	16	15	3	3	6	115	13	7	37	30	15	10	15	7	56	2	3	0	0	16	9	161
ENSG00000226286	1	0	0	0	0	0	0	0	0	1	0	0	0	0	0	0	0	0	0	1	0	0	0	1	0	0	0	0	1	0	1	0	0	0	0	0	0	0	0	0	0	0	0	0	0	0	0	0	1
ENSG00000272235	1	0	0	0	2	0	1	2	0	1	0	0	0	0	0	0	0	0	0	3	2	2	0	0	0	0	2	0	0	0	0	0	2	1	0	0	0	0	2	0	5	2	0	0	0	0	0	1	1
ENSG00000130762	37	118	29	270	71	115	302	31	815	73	24	100	104	92	121	50	44	54	41	15	28	64	7	65	84	192	12	13	3	267	198	224	62	386	64	5	484	4	130	521	127	7	164	289	140	119	12	102	18
ENSG00000272088	3	0	1	2	0	0	0	0	0	0	1	0	0	0	0	1	0	0	0	0	0	0	0	3	0	2	0	0	0	0	2	1	0	0	4	1	1	0	4	1	1	0	1	1	0	0	0	2	0
ENSG00000162591	177	91	238	32	91	230	127	171	114	209	71	35	34	41	32	82	170	240	98	83	70	153	30	297	93	39	169	27	7	62	495	67	192	164	319	1	350	29	198	227	276	45	52	495	12	38	58	191	127
ENSG00000207776	0	0	0	0	0	0	1	0	0	0	0	0	0	1	0	0	0	0	0	0	0	0	0	1	0	0	1	0	0	0	1	0	0	2	0	0	0	0	2	2	0	0	0	1	1	0	0	0	0
ENSG00000238260	0	0	0	0	0	1	1	0	1	0	0	0	0	0	0	0	0	1	1	0	1	0	0	1	0	0	1	0	0	0	0	0	2	1	1	1	2	0	0	0	2	0	0	0	0	0	0	0	0
ENSG00000158109	170	106	202	156	358	291	186	170	465	547	177	96	138	107	110	171	290	249	167	106	164	191	74	136	117	177	184	102	189	212	460	240	351	241	319	144	740	170	220	421	235	218	166	782	117	104	45	160	101
ENSG00000116213	174	139	99	169	87	169	256	179	393	164	62	167	107	86	171	124	186	219	147	151	103	150	51	126	91	117	99	54	51	190	307	184	235	230	202	48	726	42	168	358	161	116	173	252	92	134	31	153	61
ENSG00000078900	22	12	17	20	21	34	97	33	31	19	2	47	20	32	36	29	30	49	12	11	11	20	6	43	32	17	23	13	3	38	116	27	17	47	27	2	291	6	42	69	41	17	24	35	6	47	3	38	22
ENSG00000227589	0	0	0	0	0	0	0	1	0	0	0	0	0	0	0	2	0	0	0	3	1	0	0	0	0	0	0	0	0	0	1	0	0	0	2	0	4	1	0	0	0	0	0	0	0	0	0	0	0
ENSG00000235131	0	0	0	0	0	0	0	0	0	1	0	0	0	0	0	0	0	0	0	0	0	0	0	0	0	1	0	0	0	1	0	0	0	0	1	0	0	0	0	0	0	0	0	0	0	1	0	0	0
ENSG00000227372	295	283	304	310	147	437	840	322	602	238	132	228	183	202	261	269	314	370	305	174	159	204	74	252	267	201	176	129	117	294	797	378	274	522	462	88	1704	133	460	865	521	249	349	781	108	228	76	405	130
ENSG00000162592	0	1	2	4	1	3	11	2	5	0	0	1	2	0	3	3	2	1	2	0	1	0	0	3	1	2	3	1	0	1	0	6	7	3	3	0	20	0	2	5	1	1	2	3	0	2	1	1	2
ENSG00000235169	4	20	7	13	16	12	22	5	15	15	7	23	13	11	17	14	19	21	13	5	9	13	2	3	4	6	11	3	0	20	26	9	18	19	13	2	50	3	9	16	9	3	11	15	9	13	10	4	10
ENSG00000130764	607	714	752	1040	964	1016	1898	774	2992	1470	398	859	732	709	979	498	696	809	571	441	459	661	239	465	420	766	389	265	370	1118	1465	926	823	1515	846	260	3879	359	655	2040	731	642	984	1590	577	552	119	618	230
ENSG00000266075	0	1	3	2	1	1	1	1	4	1	0	0	1	0	1	0	3	1	0	0	0	0	0	6	3	0	0	1	0	0	1	0	1	1	0	0	4	0	3	1	1	0	0	4	0	1	0	1	1
ENSG00000272153	5	7	1	5	5	4	2	3	7	9	3	1	1	2	1	5	3	3	7	3	5	1	1	4	3	3	2	1	3	5	4	5	9	11	12	3	10	0	3	9	6	6	3	6	1	2	1	11	1
ENSG00000116198	295	124	191	208	125	307	370	264	716	216	84	112	75	85	86	144	200	195	120	95	137	164	60	171	159	144	167	118	185	240	509	190	224	243	245	125	977	136	211	352	212	233	155	545	86	123	41	209	87
ENSG00000169598	62	90	95	146	19	161	196	99	312	54	54	60	59	48	73	85	86	98	60	40	42	58	16	47	60	104	37	25	26	147	130	117	61	177	121	31	618	27	104	239	71	62	90	173	59	64	10	102	16
ENSG00000198912	231	335	156	421	196	329	557	236	816	413	106	224	198	171	258	132	180	279	197	160	138	244	62	169	135	290	122	80	85	353	279	334	281	297	207	61	866	63	203	613	228	146	271	295	171	198	50	199	90
ENSG00000236423	0	4	5	7	1	10	11	0	7	1	2	3	3	3	4	7	8	4	6	1	1	0	1	3	3	5	2	0	1	4	11	4	1	6	4	1	5	0	8	9	11	2	1	5	3	3	2	10	3
ENSG00000233304	0	0	0	0	0	0	0	0	0	0	0	0	0	0	0	0	0	0	0	0	0	0	0	0	0	0	0	0	0	0	0	0	0	0	0	0	0	0	0	0	0	0	0	0	0	0	0	0	0
ENSG00000226374	0	0	0	0	0	0	0	0	0	0	0	0	0	0	0	0	0	0	0	0	0	0	0	0	0	0	0	0	0	0	0	0	0	0	0	0	0	0	0	0	0	0	0	0	0	0	0	0	0
ENSG00000235054	0	0	0	0	0	1	1	0	0	0	0	0	0	0	0	0	0	0	0	0	0	0	0	0	0	0	0	0	0	0	0	0	0	0	0	0	0	0	0	0	1	0	0	0	0	0	0	0	0
ENSG00000196581	70	72	314	76	18	285	139	104	533	74	66	36	93	23	125	158	211	353	186	28	38	44	25	203	196	86	88	0	62	75	585	75	153	174	252	4	1	135	270	133	448	160	72	0	80	29	22	240	115
ENSG00000231510	0	0	0	2	0	0	0	0	11	0	0	1	2	0	1	0	0	0	0	0	0	0	0	1	0	2	0	0	0	1	2	0	0	6	1	0	0	0	0	1	0	0	0	0	1	0	0	0	0
ENSG00000264101	0	0	0	0	0	0	0	0	0	0	0	0	0	0	0	0	0	0	0	0	0	0	1	0	0	0	0	0	0	0	0	0	0	0	0	0	0	0	0	0	0	0	0	0	1	0	0	0	0
ENSG00000131697	159	125	92	132	116	135	180	206	317	227	45	78	68	53	85	70	78	127	70	116	99	167	42	84	46	65	95	62	74	81	186	96	145	156	126	58	246	69	86	247	84	111	82	239	43	48	34	89	48
ENSG00000266687	0	0	0	0	0	0	0	0	0	0	0	0	0	0	0	0	0	0	0	1	0	0	1	0	0	0	0	0	0	0	0	0	0	0	0	0	0	0	0	0	0	1	0	0	1	0	0	0	0
ENSG00000069424	120	27	38	95	30	49	98	132	67	76	8	30	29	26	22	17	28	30	20	52	44	54	27	26	19	31	59	56	64	36	188	32	74	22	38	40	183	115	23	82	24	139	11	93	5	38	13	16	22
ENSG00000116254	148	7	3	11	12	3	54	87	98	10	3	9	12	9	19	5	3	10	1	36	55	37	51	3	4	7	30	124	224	16	10	9	69	46	4	119	175	293	11	23	11	364	15	21	18	23	7	9	37
ENSG00000116251	3581	2194	2090	2498	5721	2867	5711	4221	8827	8113	1377	3319	2414	2877	4355	2140	3024	4121	3088	2933	2586	4833	1135	1814	1448	2576	2124	1015	769	3260	3973	2652	3364	3697	2896	655	18003	699	2539	5184	2203	1853	2816	5914	1295	2080	524	2058	1102
ENSG00000226944	1	0	0	0	0	1	1	0	9	1	0	2	0	0	1	0	0	1	0	0	1	1	1	0	0	1	1	0	0	0	1	0	1	2	1	1	1	1	1	0	0	0	0	1	0	1	0	0	0
ENSG00000158286	8	14	9	13	7	8	31	8	38	8	3	5	8	5	5	4	5	12	1	6	3	7	6	8	6	6	5	3	14	7	22	14	15	23	14	16	61	11	13	36	9	17	9	15	2	11	4	4	5
ENSG00000116237	1096	2442	1364	2713	620	2650	3974	995	6619	959	760	1184	1220	1071	1608	1036	1499	1734	1386	715	674	1088	310	1219	1179	2197	457	538	442	2950	4063	2979	716	3632	1945	408	8169	589	2370	5234	2106	748	2119	4609	1044	1534	207	1870	269
ENSG00000225077	2	26	13	56	3	22	52	1	135	0	15	35	33	30	41	16	21	35	10	1	1	9	0	16	12	21	0	0	0	37	38	69	1	73	14	2	161	0	38	106	23	1	54	33	27	59	0	34	1
ENSG00000173673	10	94	10	82	8	56	110	18	121	0	11	18	57	30	99	49	49	57	113	19	14	36	3	35	17	40	0	26	0	45	40	66	1	182	38	0	53	1	26	108	73	5	75	148	10	76	0	23	1
ENSG00000158292	719	156	423	47	91	711	275	598	157	257	110	68	48	66	109	257	390	348	264	272	227	322	135	124	107	68	162	185	271	53	721	84	265	140	602	200	1594	370	268	163	280	560	49	880	15	73	86	232	148
ENSG00000097021	791	555	461	722	459	727	998	689	1521	671	227	757	588	661	768	363	595	780	571	508	495	674	335	355	264	403	203	375	696	827	888	838	403	1058	497	623	2114	623	483	1459	478	951	467	1071	346	418	48	351	112
ENSG00000069812	22	4	67	9	15	91	18	2	59	4	67	6	7	3	16	25	60	77	88	3	8	5	0	34	35	0	6	0	0	2	160	4	21	5	107	0	71	0	48	4	142	6	14	146	8	10	1	18	2
ENSG00000187017	38	74	17	115	15	37	203	5	396	7	13	208	69	164	154	15	17	66	18	5	1	7	1	16	18	38	8	1	1	77	36	84	10	61	32	0	424	0	14	142	34	5	70	86	40	76	2	12	5
ENSG00000265392	0	0	0	0	0	0	0	0	0	0	0	0	0	0	0	0	0	0	0	0	0	0	0	0	0	0	0	0	0	0	0	0	0	0	0	0	0	0	0	0	0	0	0	0	0	0	0	0	0
ENSG00000231868	1	1	1	0	0	0	0	0	3	0	1	0	0	0	1	0	0	0	0	0	0	0	0	2	0	0	0	0	0	0	2	0	0	0	3	0	4	0	2	1	1	0	1	0	1	1	0	0	0
ENSG00000215788	24	17	6	31	6	20	50	8	63	12	2	22	17	14	11	7	15	17	15	8	9	8	5	20	15	20	28	8	15	20	32	20	45	52	13	4	159	5	15	79	32	20	19	25	15	23	12	18	18
ENSG00000171680	190	78	100	160	87	188	396	89	527	119	59	97	84	84	105	66	100	167	69	56	49	75	29	121	107	82	112	43	86	177	400	167	223	293	155	76	2115	96	203	339	216	157	110	235	81	122	58	160	157
ENSG00000162408	464	500	562	833	278	939	1225	545	3258	428	303	292	331	255	338	417	545	583	461	300	298	428	127	498	551	740	170	217	268	1102	1427	907	312	1147	627	201	2545	222	885	1787	831	387	685	1640	483	405	78	778	74
ENSG00000253022	0	0	0	0	0	3	0	0	0	0	0	0	0	0	1	0	1	1	0	0	0	1	0	0	1	0	0	0	0	1	3	0	0	0	0	1	1	0	0	0	1	1	1	0	0	0	0	1	0
ENSG00000173662	1	0	2	1	2	4	0	1	2	3	2	5	1	0	1	6	3	3	2	1	2	3	0	0	2	0	0	0	0	1	3	0	1	0	2	0	34	0	1	1	1	2	3	5	0	1	1	2	0
ENSG00000204859	114	90	90	90	150	125	196	114	293	215	48	68	72	61	84	72	102	133	106	100	80	135	38	112	65	99	90	37	52	102	197	103	192	184	115	40	670	45	140	242	158	113	118	278	73	69	35	120	70
ENSG00000162413	176	358	260	628	600	343	569	219	2325	572	115	160	237	139	197	199	226	262	184	133	137	177	52	338	181	311	202	82	87	473	642	509	262	712	265	121	1114	105	306	985	400	131	328	695	353	182	48	260	238
ENSG00000116273	263	427	239	465	295	391	732	292	1449	381	124	318	309	263	414	239	340	396	254	185	171	271	82	331	274	384	135	115	153	491	710	516	222	651	441	105	2131	127	575	947	486	213	433	893	333	331	78	400	88
ENSG00000041988	149	103	121	101	165	133	163	229	202	286	56	99	65	97	96	111	145	185	88	128	99	142	35	110	80	65	126	54	53	89	225	102	213	132	156	51	686	47	157	205	166	129	77	219	47	65	47	130	62
ENSG00000007923	313	342	267	476	79	459	814	347	2265	137	200	293	326	279	331	287	332	436	316	251	173	291	115	353	345	505	182	170	162	780	864	621	271	934	467	187	2260	176	697	1398	725	375	609	1159	329	348	53	559	134
ENSG00000228750	0	0	0	0	0	0	0	0	0	0	0	0	0	0	0	0	0	0	0	0	0	0	0	0	0	0	0	0	0	0	0	0	0	0	0	0	0	0	0	0	0	0	0	0	0	0	0	0	0
ENSG00000237436	7	0	11	4	6	10	11	7	15	2	5	6	1	5	7	9	9	12	5	3	7	7	2	4	4	7	2	3	1	5	14	2	5	15	7	3	44	5	15	15	10	9	6	12	4	6	3	9	5
ENSG00000171735	1317	396	513	410	546	563	668	1116	802	856	230	328	295	270	386	265	424	465	347	542	642	629	343	185	192	300	301	617	1264	340	502	341	555	371	386	773	1801	1063	357	528	247	1338	229	907	142	236	123	269	294
ENSG00000237365	1	0	0	0	0	1	0	0	0	0	0	0	0	0	0	0	0	0	0	0	0	0	0	0	0	0	0	2	0	0	0	0	0	0	0	0	0	0	0	1	0	0	0	0	0	0	0	0	0
ENSG00000207056	0	0	0	0	0	0	0	0	0	0	0	0	0	0	0	0	0	0	0	0	0	0	1	0	0	0	0	0	0	0	0	0	0	0	0	0	0	0	0	0	0	1	0	0	0	0	0	0	0
ENSG00000237402	1	0	0	0	1	1	1	1	0	0	0	0	0	0	1	0	1	0	4	0	0	2	1	0	1	0	0	1	3	0	1	0	0	1	0	2	6	1	1	0	0	4	0	1	0	0	0	0	1
ENSG00000237728	1	0	1	0	0	0	1	1	0	1	0	0	0	0	0	0	0	0	1	1	0	1	0	0	0	0	0	0	0	0	0	0	1	0	0	2	0	0	0	0	1	6	0	0	0	0	0	0	0
ENSG00000225126	0	0	0	0	0	0	2	0	0	0	0	0	0	0	0	0	0	0	0	0	0	0	2	0	0	0	0	0	0	0	0	0	0	0	0	0	0	1	0	0	0	0	0	0	0	0	0	0	0
ENSG00000270171	5	0	0	0	0	2	1	5	1	2	1	0	0	0	0	0	1	0	0	1	2	7	0	0	0	2	3	7	6	2	11	0	8	0	0	3	6	2	0	2	0	5	2	4	0	1	0	1	3
ENSG00000270035	4	1	0	1	0	2	0	1	1	1	0	2	0	0	0	1	0	0	0	3	3	1	0	1	0	1	1	2	5	1	3	0	1	0	0	2	3	0	0	0	0	3	0	3	0	0	0	1	0
ENSG00000269978	2	0	1	0	6	1	2	7	2	3	1	2	0	2	0	0	0	2	0	1	0	0	1	0	0	0	1	0	2	0	2	0	3	2	2	3	11	2	1	2	0	5	0	0	0	0	0	0	2
ENSG00000049245	411	504	329	518	830	467	902	480	1552	1190	171	390	281	318	399	196	256	351	201	214	295	480	133	263	188	374	378	140	89	533	549	458	491	515	322	76	2068	87	320	870	285	173	360	872	219	308	86	292	219
ENSG00000269925	5	0	2	2	16	7	4	3	3	3	3	0	0	0	0	1	4	2	0	1	0	4	1	1	2	1	2	4	5	1	4	1	2	3	0	2	4	1	4	2	2	3	1	6	2	1	0	2	2
ENSG00000049246	62	91	16	100	69	38	277	61	637	42	15	54	24	43	40	12	17	48	9	20	16	49	18	33	26	57	18	15	11	76	39	50	36	69	30	35	503	14	16	80	41	32	44	140	63	51	3	11	14
ENSG00000236266	0	1	0	1	0	1	0	0	0	0	0	0	0	0	0	0	0	0	0	0	0	0	0	2	0	2	0	0	0	0	1	0	1	0	1	0	7	0	0	0	0	0	0	0	0	2	0	0	0
ENSG00000049247	3	0	0	0	0	0	0	0	3	2	0	1	1	0	0	0	0	0	0	1	1	6	7	0	0	1	1	0	0	0	0	0	3	1	2	2	3	2	3	1	0	4	0	1	0	0	0	0	0
ENSG00000049249	5	0	0	0	5	0	0	4	1	15	0	0	0	0	0	0	0	0	0	2	6	7	8	0	0	0	3	3	10	0	2	1	2	0	0	4	4	11	0	1	0	12	0	0	0	0	1	0	1
ENSG00000116288	1364	1331	1298	1604	1275	1843	2229	1598	3978	2159	788	1646	1307	1343	1602	1110	1628	1944	1594	1192	1124	1790	562	846	677	1384	678	526	700	1762	1959	1732	1144	1884	1427	546	5627	692	1343	3128	1124	1200	1402	2607	809	905	198	1301	362
ENSG00000200344	0	1	2	1	1	1	1	1	2	0	1	2	0	1	0	0	1	0	0	1	0	0	0	0	2	0	1	0	0	1	3	1	2	1	1	0	0	0	2	0	1	0	2	1	0	0	1	0	0
ENSG00000116285	375	374	246	833	651	290	1052	426	2425	675	94	548	483	344	501	121	156	192	139	227	325	457	123	206	99	659	381	206	234	801	370	765	350	1020	226	138	1368	194	196	1451	161	409	594	556	457	319	74	137	265
ENSG00000238290	0	0	0	0	0	1	0	0	0	1	0	0	0	0	0	0	0	0	0	1	1	0	0	0	0	0	2	0	0	0	0	0	1	0	0	0	0	1	0	0	0	1	0	0	0	0	0	0	3
ENSG00000227634	0	0	0	0	0	0	2	0	0	0	0	0	0	0	0	0	0	0	0	0	0	0	0	0	0	0	0	0	0	0	0	0	0	1	0	0	0	0	0	0	0	0	0	0	0	0	0	0	0
ENSG00000233645	0	0	0	0	0	0	1	0	0	0	0	0	0	0	0	0	0	0	0	0	0	0	0	0	0	0	0	0	0	0	0	0	0	0	0	0	1	0	0	0	0	0	0	0	0	0	0	0	0
ENSG00000265414	0	0	0	1	0	0	0	0	0	0	0	0	0	0	0	0	0	0	0	0	0	0	0	0	0	0	0	0	0	0	0	0	0	0	0	0	0	0	0	1	0	0	0	0	0	0	0	0	0
ENSG00000251977	0	0	0	0	0	0	0	0	0	0	0	0	0	0	0	0	0	0	0	0	0	0	0	0	0	0	0	0	0	0	0	0	0	0	0	0	0	0	0	0	0	0	0	0	0	0	0	0	0
ENSG00000162426	58	8	22	16	7	22	35	74	15	28	4	13	12	3	11	7	16	18	15	19	41	23	21	9	3	9	31	27	68	6	35	10	61	12	23	59	61	94	12	32	11	83	5	33	7	8	8	12	17
ENSG00000252254	0	0	0	1	0	0	0	0	0	1	0	0	0	0	0	0	0	0	0	0	0	0	0	0	0	0	0	0	0	0	0	0	0	0	0	0	0	0	0	0	0	0	0	0	0	0	0	0	0
ENSG00000142599	1514	327	552	361	2849	711	760	1537	1046	3529	318	366	303	276	455	431	677	609	442	821	889	1168	531	429	379	347	789	626	995	462	809	265	1631	372	586	726	2000	586	496	595	578	1327	251	1112	176	250	297	401	523
ENSG00000232912	5	0	2	1	0	0	3	1	6	3	1	0	0	0	1	2	2	1	1	1	2	9	0	2	1	2	3	4	6	4	9	1	1	1	4	3	8	1	4	3	2	5	0	9	0	0	1	3	1
ENSG00000221083	0	0	0	0	0	1	0	0	0	0	0	0	0	0	0	1	0	0	1	0	0	0	0	0	0	0	0	0	0	0	0	0	1	0	1	0	0	0	0	0	0	0	0	0	0	0	0	0	0
ENSG00000222511	0	0	1	1	2	1	0	1	2	0	0	0	0	0	0	0	0	1	0	0	0	2	0	1	1	0	0	0	0	0	1	0	2	1	0	0	0	0	2	1	0	1	0	2	0	0	0	0	0
ENSG00000228423	2	1	0	0	4	5	1	1	3	9	1	0	1	0	0	4	3	5	2	2	2	2	1	3	3	1	4	2	7	0	15	2	0	0	5	1	1	4	5	0	7	2	0	7	1	2	0	2	1
ENSG00000074800	9695	26161	10058	29080	4573	22016	35783	9291	64900	6278	7500	34706	19958	27297	35642	9709	12914	16802	13341	6787	6441	12855	2803	8817	7606	22672	3986	3512	2134	25291	25877	29019	6366	30613	14764	1980	77969	3647	15523	56359	12905	7847	28006	33410	13503	18111	1665	13277	2922
ENSG00000236269	3	14	7	20	3	17	17	2	30	4	3	5	6	1	3	5	7	8	12	1	3	1	2	8	17	8	3	1	3	15	14	16	10	20	8	3	10	1	15	26	14	4	13	24	2	8	1	11	2
ENSG00000230679	0	1	4	3	0	5	2	2	0	0	2	0	3	1	1	2	4	6	1	0	2	1	1	2	4	0	0	0	0	2	2	2	4	0	2	1	12	1	5	2	2	1	0	3	0	4	0	3	1
ENSG00000201725	0	0	0	0	0	0	0	0	0	0	0	0	0	0	0	0	0	0	0	0	0	0	0	0	0	0	0	0	0	0	0	0	0	0	1	0	0	0	0	0	0	0	0	2	0	0	0	0	0
ENSG00000131686	0	1	1	1	0	1	0	2	1	0	0	0	0	0	0	0	0	0	2	0	1	0	0	0	0	1	1	0	0	1	0	0	0	0	0	0	0	0	0	0	0	0	0	0	0	0	0	0	0
ENSG00000265141	0	1	0	0	1	1	0	1	1	1	0	0	0	0	0	0	0	0	0	0	0	0	0	1	1	0	0	2	0	0	1	0	1	0	1	4	0	0	2	0	0	1	0	0	0	0	0	0	1
ENSG00000197241	0	0	0	1	0	2	1	0	1	0	0	0	0	0	1	0	0	1	0	0	0	0	0	0	1	0	0	0	0	1	0	0	0	0	3	0	27	0	1	0	1	0	0	1	0	0	0	0	0
ENSG00000142583	9	1	24	3	3	22	0	7	1	11	13	0	1	1	0	10	17	12	5	4	2	4	1	1	11	0	21	0	0	0	49	0	7	4	12	1	737	18	40	0	21	3	0	26	0	0	0	23	15
ENSG00000180758	8	19	24	22	50	29	99	31	146	52	7	28	12	22	25	25	34	43	22	10	15	19	2	36	34	16	61	3	1	38	86	36	93	49	41	2	826	3	27	79	47	11	35	71	13	36	10	37	55
ENSG00000207865	0	1	0	0	0	0	2	1	0	0	0	0	0	0	0	0	0	1	0	0	1	0	0	1	1	0	2	0	0	0	2	1	5	0	2	0	2	0	0	2	0	0	0	2	0	0	0	0	0
ENSG00000228526	2	1	6	4	0	11	5	1	2	2	3	1	2	0	1	2	5	1	2	0	1	4	1	6	1	2	3	0	0	0	22	2	5	0	12	0	8	0	8	3	6	4	1	7	4	1	4	3	3
ENSG00000234546	8	2	8	2	0	11	21	10	8	11	1	2	2	2	4	6	11	18	4	2	11	10	2	7	12	2	17	3	0	5	29	1	27	3	23	0	76	7	7	5	12	2	4	14	2	8	1	17	8
ENSG00000049239	355	87	99	75	389	169	381	720	228	617	47	124	60	70	111	108	134	149	77	238	167	324	106	171	117	63	330	102	68	115	283	105	567	173	237	61	1879	120	201	262	229	225	110	445	21	147	100	187	130
ENSG00000252841	0	0	0	0	0	0	0	0	0	0	0	0	0	0	0	0	0	0	0	0	0	0	0	0	0	0	0	0	0	0	0	0	0	0	0	0	0	0	0	0	0	0	0	0	0	0	0	0	0
ENSG00000171621	53	22	247	33	211	254	66	41	128	185	65	35	27	26	53	114	250	221	93	42	48	64	18	97	98	47	66	27	44	45	483	39	95	62	374	59	353	58	93	105	192	70	34	177	34	52	21	137	64
ENSG00000235263	0	0	0	0	0	0	0	0	0	0	0	0	0	0	0	0	0	0	0	0	0	0	0	0	0	0	0	0	0	0	0	0	0	0	0	0	0	0	0	0	0	0	0	0	0	0	0	0	0
ENSG00000171612	387	398	258	397	661	357	562	415	1099	939	119	225	243	210	305	202	282	358	203	268	248	383	129	144	127	345	128	159	134	364	372	351	232	351	277	157	1202	170	251	620	171	171	270	560	194	174	30	206	94
ENSG00000188807	219	189	173	199	105	234	331	200	591	215	35	110	140	99	110	142	212	172	104	144	103	115	59	152	146	203	78	119	111	240	571	227	112	318	254	99	480	133	235	442	240	252	113	328	140	106	29	182	46
ENSG00000171608	88	175	146	264	54	252	805	95	702	91	93	212	143	147	148	83	125	142	64	40	38	57	21	96	103	145	92	43	72	273	238	309	197	269	343	66	1289	38	183	629	128	100	183	502	91	405	40	107	100
ENSG00000179840	0	1	0	0	0	0	1	0	0	0	0	0	0	0	0	0	0	0	0	0	0	0	0	0	0	0	0	0	0	0	1	0	0	0	0	0	2	0	0	0	0	0	0	1	0	1	0	0	0
ENSG00000231789	31	61	39	48	49	65	115	7	72	51	21	42	39	44	36	19	38	54	34	7	16	35	5	21	15	33	11	0	4	33	46	43	23	39	45	3	257	3	35	98	21	17	26	63	15	39	7	18	12
ENSG00000171603	1968	527	505	490	1149	739	1350	2090	2432	2393	213	600	491	434	712	601	859	906	535	963	1013	1181	533	793	683	590	780	804	1252	930	2093	875	1543	1200	1140	834	4940	1435	1045	1666	1071	2136	739	2670	397	634	335	864	732
ENSG00000178585	765	702	596	404	358	823	887	688	910	509	327	350	285	239	350	264	326	409	430	321	321	453	153	199	166	307	248	223	297	376	691	450	354	529	447	247	1954	362	391	725	314	504	265	1107	80	301	63	264	133
ENSG00000162441	543	224	310	179	397	443	368	592	629	709	159	148	102	130	184	174	310	336	238	350	307	461	145	194	122	123	222	161	219	201	431	172	393	152	267	210	998	167	221	361	171	366	135	523	85	132	59	207	113
ENSG00000228150	3	5	8	3	4	7	2	3	10	6	0	6	6	5	1	3	8	7	5	2	2	3	2	6	1	1	3	3	4	5	15	3	1	7	5	2	8	2	3	9	1	6	5	7	0	5	0	4	0
ENSG00000173614	167	29	69	18	143	80	76	155	81	167	35	29	24	12	18	57	86	140	59	74	58	88	28	80	71	23	81	23	38	42	183	22	108	44	109	29	316	29	64	59	89	55	41	196	10	35	9	79	40
ENSG00000202415	2	1	0	1	2	2	4	2	2	4	0	1	1	1	1	2	1	3	0	0	2	1	0	2	5	1	0	0	0	2	5	3	3	2	2	0	5	0	1	4	1	0	0	0	2	0	0	2	1
ENSG00000265521	0	0	0	0	0	0	0	0	0	0	0	0	0	0	0	0	0	0	0	0	0	0	0	0	0	0	0	0	0	0	0	0	0	0	0	0	0	0	1	0	0	1	0	0	0	0	0	1	0
ENSG00000162444	1	23	3	11	6	3	55	2	50	2	1	21	12	12	23	5	3	4	5	0	1	2	0	3	0	13	0	0	1	17	9	21	1	13	4	0	127	0	2	33	3	0	7	14	12	22	0	6	7
ENSG00000130939	1079	1010	1272	1569	702	1461	2942	1105	4434	1045	431	618	566	495	665	374	607	612	462	450	398	542	212	452	437	785	364	272	383	1053	1073	926	622	1030	777	369	3567	294	532	1705	478	559	621	1797	435	594	142	490	320
ENSG00000201746	0	1	0	0	0	1	0	0	0	0	0	0	0	0	0	0	0	0	0	0	0	0	0	0	1	0	0	0	0	0	1	0	0	2	1	0	0	0	0	0	0	0	0	1	1	0	0	0	0
ENSG00000054523	6717	1088	2339	1376	2380	2943	3521	7106	5181	5231	999	842	623	695	912	753	1116	1253	1068	2357	2306	2982	1463	1221	1080	1054	1673	2409	3648	1697	2738	1163	3012	1601	2120	2686	8455	2270	1511	2389	1491	4231	1056	5219	564	1000	812	1361	1318
ENSG00000264881	1	0	1	0	0	0	1	0	0	0	0	0	0	0	0	0	0	0	0	0	0	0	0	1	0	0	0	0	0	0	0	0	0	0	0	1	1	0	0	0	0	1	0	0	0	0	0	0	0
ENSG00000199562	2	1	0	0	2	1	0	1	0	1	0	0	0	0	0	1	4	0	1	0	2	3	0	0	0	0	0	4	3	0	1	0	0	0	2	3	1	0	2	1	4	2	0	3	0	1	1	0	0
ENSG00000265945	2	0	0	0	0	2	0	2	1	2	0	0	0	0	0	0	2	1	2	1	2	2	2	3	0	0	0	1	3	0	1	0	3	1	0	4	1	1	3	1	3	1	0	4	0	0	0	1	2
ENSG00000142657	3769	4640	4081	4345	2539	5945	5936	3363	11625	4077	1979	2653	1824	2044	2688	1727	2456	2445	2474	2112	1644	2797	935	1413	1386	3136	900	1385	1157	3490	4683	3396	1339	3994	2673	1046	9055	957	2261	5858	1972	2131	2552	7465	2036	1814	389	1868	565
ENSG00000271989	3	2	2	2	0	3	0	0	2	1	0	0	0	0	0	0	2	0	0	0	1	0	1	2	1	0	0	0	1	1	2	1	1	0	1	0	1	0	3	0	1	2	1	5	0	0	0	1	0
ENSG00000175279	30	22	16	26	10	41	48	26	66	18	15	21	13	18	24	30	33	37	36	26	29	41	18	16	16	19	19	9	14	37	46	30	32	39	28	14	93	22	31	35	36	22	18	77	11	14	3	36	5
ENSG00000241563	1	1	1	0	0	3	2	2	3	3	1	1	0	1	0	1	3	3	1	1	3	4	1	0	2	0	1	0	3	0	4	0	1	1	5	1	4	2	4	2	6	2	1	0	0	0	1	1	0
ENSG00000160049	669	457	259	556	610	455	2874	792	3042	977	140	591	446	490	660	320	400	598	300	367	280	552	142	499	445	598	428	166	212	1107	1332	787	790	1520	633	97	5369	179	697	2246	742	381	1020	1301	370	702	113	629	282
ENSG00000142655	226	164	174	197	241	299	312	239	624	385	99	162	116	120	174	133	158	214	154	99	105	170	63	111	121	135	71	81	89	173	257	155	143	222	196	85	812	97	196	321	183	152	121	356	69	139	39	158	54
ENSG00000243267	0	1	0	0	0	2	0	0	0	0	0	0	0	0	0	1	0	0	0	0	0	0	0	1	0	0	0	0	0	0	0	0	0	0	0	0	0	0	0	0	0	0	0	0	0	0	0	0	0
ENSG00000130940	164	22	32	38	117	50	94	87	142	225	27	33	24	29	20	39	49	78	32	40	44	59	28	42	30	21	72	24	54	35	64	29	138	38	72	32	254	30	76	66	72	56	20	109	13	31	13	51	50
ENSG00000272078	8	4	5	10	11	2	12	7	33	34	0	10	2	5	3	3	3	5	2	2	2	11	3	2	8	6	7	1	2	13	9	2	19	7	1	0	44	3	7	9	2	0	2	9	1	5	0	2	6
ENSG00000175262	0	0	1	2	1	2	0	0	1	0	1	0	0	2	0	5	2	4	1	0	0	1	0	1	3	5	0	0	0	4	5	1	1	6	4	1	10	2	7	5	5	0	0	4	0	0	0	7	0
ENSG00000207213	0	0	0	0	0	0	0	0	0	0	0	0	0	0	0	0	0	1	0	0	0	0	0	0	0	0	0	0	0	0	0	0	0	0	0	0	0	0	0	0	0	0	0	0	0	0	0	0	0
ENSG00000120948	930	909	711	1222	397	1297	1838	998	3813	667	550	671	680	548	823	589	920	1112	782	652	553	888	316	561	514	822	398	219	264	1217	1207	785	798	899	787	282	2975	173	739	1432	635	418	616	2031	365	397	87	632	319
ENSG00000009724	26	6	11	5	9	13	10	31	10	14	7	2	2	3	4	7	10	11	4	16	6	8	6	10	17	5	8	17	24	8	24	9	28	7	16	17	26	11	18	25	16	22	3	18	2	4	1	18	6
ENSG00000271895	12	3	3	1	3	5	1	6	8	7	2	1	1	1	2	3	9	4	3	2	1	5	6	8	8	3	15	3	3	3	8	1	13	7	6	9	4	1	4	11	8	19	1	17	0	2	3	8	2
ENSG00000116649	382	642	231	728	383	521	879	454	1958	482	160	643	637	523	631	287	418	527	411	298	255	484	128	265	230	508	148	109	121	708	584	649	350	853	379	120	1824	152	346	1141	370	249	406	677	334	312	33	350	167
ENSG00000171824	633	483	503	604	136	763	1120	586	2477	237	283	367	332	311	376	390	543	684	489	324	305	481	128	624	452	524	178	220	223	783	1278	725	297	1046	710	197	2697	175	743	1532	740	417	616	1533	307	441	73	658	116
ENSG00000226849	1	1	1	1	2	3	3	1	1	3	1	2	1	0	1	2	0	5	0	1	0	4	0	3	2	0	1	0	0	2	4	0	1	4	0	0	4	2	4	4	1	0	0	0	0	1	0	2	1
ENSG00000230337	2	3	5	6	1	2	1	0	11	0	2	1	2	2	0	4	4	5	9	0	0	2	1	1	4	4	0	1	2	2	11	2	1	3	3	2	8	1	8	11	4	1	2	27	4	3	0	7	0
ENSG00000198793	1171	1477	1431	1966	824	1985	4592	1339	6321	1545	617	1025	769	822	995	713	904	1176	739	562	594	790	376	1349	977	1378	569	515	669	2417	2937	2008	1490	2547	1659	686	9171	616	1629	4171	1459	1123	1636	4243	897	1376	265	1327	550
ENSG00000225602	4	2	9	2	3	6	3	3	8	2	3	1	0	1	0	3	3	0	3	0	2	1	0	1	3	1	2	0	4	5	1	4	1	4	1	5	3	0	5	3	6	4	0	7	0	0	0	3	0
ENSG00000253086	1	0	0	0	0	0	0	0	2	1	1	0	0	0	0	0	1	0	0	0	0	0	0	1	0	1	1	0	0	0	1	0	0	1	0	0	0	0	0	0	0	0	0	2	0	0	0	0	0
ENSG00000271794	0	0	0	0	1	1	0	0	0	0	0	0	0	0	0	1	0	0	1	0	1	0	0	1	1	0	0	0	0	0	1	0	1	0	0	0	1	0	1	2	0	0	0	1	0	0	0	0	0
ENSG00000171819	9	4	4	2	7	9	1	4	10	9	3	0	0	1	1	8	13	7	3	3	2	10	2	7	6	1	3	4	3	1	14	0	4	7	7	4	8	1	13	9	7	5	0	8	0	1	0	5	2
ENSG00000207451	0	0	0	0	0	1	1	0	1	0	0	1	0	0	0	1	1	1	0	0	1	0	0	0	0	0	0	0	0	0	4	0	0	0	1	0	2	0	0	0	1	0	0	2	0	0	1	0	0
ENSG00000120942	244	247	284	412	184	410	519	254	1011	261	157	147	147	131	152	155	206	231	218	152	104	175	59	140	147	203	65	73	90	285	356	285	154	287	232	82	957	79	239	427	217	163	124	424	139	120	18	175	37
ENSG00000204624	224	65	349	64	38	534	162	183	71	85	105	66	32	24	47	310	501	511	207	123	112	143	60	296	192	40	226	48	78	78	1189	40	205	72	439	55	1077	91	420	117	340	207	47	631	31	42	46	415	78
ENSG00000235643	0	1	0	0	0	1	2	0	1	1	0	1	0	0	0	0	1	1	3	0	0	0	1	0	1	0	5	0	0	0	0	0	0	0	0	0	0	0	0	1	0	0	1	0	0	0	0	0	0
ENSG00000116661	72	95	34	270	172	101	515	28	692	160	42	344	218	282	268	77	108	169	57	70	92	300	79	92	71	194	110	52	86	290	247	330	254	420	183	150	1556	103	125	563	92	89	243	313	222	263	36	69	144
ENSG00000132879	269	100	80	160	106	158	202	134	276	162	66	72	70	51	65	58	96	87	98	122	132	162	91	70	41	112	103	117	170	109	227	147	191	210	122	169	438	231	75	260	103	239	80	247	88	92	33	79	83
ENSG00000116663	15	7	13	7	28	21	24	12	36	13	4	17	2	5	7	20	15	11	6	7	12	17	8	22	9	11	14	5	2	9	31	29	28	23	21	9	51	17	30	22	26	23	7	27	10	10	13	20	21
ENSG00000116670	1026	1860	610	1895	1932	1255	2681	941	4768	2400	481	1658	1501	1385	1454	688	995	1255	855	857	849	1480	284	406	655	1724	485	379	162	1763	1945	2081	856	3051	1169	145	7928	237	1145	3603	1172	527	1779	1796	1114	1093	168	947	230
ENSG00000162490	3658	402	663	380	3869	681	889	3620	1962	9168	332	211	175	170	225	570	815	777	769	1863	1368	2212	643	473	1131	326	1715	868	443	534	4615	339	4124	678	1502	187	1542	323	1182	994	1820	1075	485	2883	254	182	444	1282	677
ENSG00000177674	187	401	87	370	211	293	682	138	1026	393	95	482	334	383	457	154	177	224	181	131	137	261	41	122	93	237	120	52	6	322	320	466	126	670	199	7	1368	29	250	815	247	65	412	451	190	248	37	157	68
ENSG00000215910	0	1	0	0	5	1	11	0	5	2	0	3	1	1	3	0	0	0	0	0	2	0	0	0	1	2	1	0	1	6	2	4	1	4	0	0	15	0	1	6	0	0	5	0	2	3	0	1	3
ENSG00000177553	0	0	0	1	0	0	0	0	0	0	0	0	0	0	0	0	0	0	0	0	0	0	0	0	0	0	0	0	0	0	0	0	0	0	0	0	0	0	0	0	0	0	0	0	0	0	0	0	0
ENSG00000177000	372	177	291	246	397	417	335	431	990	704	145	74	81	84	99	198	317	406	195	184	181	252	90	235	236	145	231	157	239	228	579	211	573	262	418	237	1251	187	370	483	445	398	166	736	99	136	68	306	168
ENSG00000011021	403	164	385	186	526	469	398	442	1022	893	157	73	57	83	99	136	187	177	160	154	163	171	87	122	96	68	237	176	267	109	273	111	614	122	254	377	484	216	168	266	157	290	83	597	52	65	45	143	185
ENSG00000242349	0	1	2	1	1	7	3	0	15	1	0	0	0	0	0	1	5	1	2	0	0	1	1	1	2	0	1	0	1	0	6	0	1	2	1	1	4	0	2	2	3	1	1	2	1	0	0	4	2
ENSG00000175206	9	0	1	0	2	1	0	1	3	0	0	0	0	0	0	1	1	2	1	5	5	1	1	0	0	0	0	4	0	0	2	2	2	0	5	0	0	0	0	1	1	3	2	1	0	0	0	1	2
ENSG00000120937	2	8	0	33	101	0	1	1	635	13	0	0	1	2	0	0	1	0	3	0	0	3	0	0	0	2	2	0	0	4	0	1	0	0	0	0	9	1	0	0	0	1	3	1	1	0	0	0	3
ENSG00000199347	25	15	39	17	7	48	17	27	52	25	19	12	4	4	14	43	50	41	28	26	32	59	17	36	11	18	18	7	7	20	56	19	31	21	44	2	45	10	52	20	36	15	17	42	13	20	5	34	5
ENSG00000201801	8	10	14	31	3	27	9	6	34	6	4	2	10	1	5	5	20	20	7	3	11	27	3	8	20	9	15	11	0	10	26	10	15	11	13	0	17	4	19	10	20	4	6	35	5	3	4	14	2
ENSG00000116685	416	399	533	491	574	632	707	541	1544	910	275	386	362	318	362	368	583	568	371	265	287	401	102	375	263	379	298	133	142	489	1068	495	538	722	684	107	1589	184	480	1045	563	282	376	983	256	264	75	399	195
ENSG00000083444	197	357	650	455	630	535	855	192	1632	601	253	484	314	434	418	417	726	863	346	212	173	496	76	396	308	426	590	102	59	696	1330	567	808	782	867	98	3522	175	546	1327	555	206	539	1325	284	441	188	465	587
ENSG00000116688	1514	979	1237	1248	1476	1792	1874	1614	4244	2264	721	412	470	356	488	522	802	867	621	593	655	881	314	730	584	741	543	499	650	1060	2008	864	1124	1322	1238	749	3620	696	972	1691	1078	1128	746	2417	469	454	184	847	378
ENSG00000116691	218	340	206	412	232	320	531	258	1046	296	114	258	255	271	285	189	263	358	173	206	165	293	63	170	125	260	97	92	75	355	329	448	227	581	272	103	1304	93	274	918	291	146	326	581	242	255	47	214	69
ENSG00000202461	0	0	0	0	0	2	0	2	1	0	0	0	1	1	0	0	0	0	0	0	0	0	0	0	1	0	0	0	0	1	0	0	0	0	0	0	0	0	0	0	0	0	0	0	0	0	0	0	0
ENSG00000243539	0	0	0	0	0	0	0	0	0	0	0	0	0	0	0	1	0	0	0	0	0	0	0	0	0	0	0	0	0	0	0	0	0	0	0	0	0	0	0	0	0	0	0	0	0	0	0	0	0
ENSG00000120949	0	104	2	240	4	9	388	0	763	6	3	104	231	132	200	2	6	3	10	0	1	13	0	5	1	330	1	1	1	403	39	317	4	577	2	0	247	2	9	728	7	3	283	80	146	162	0	2	1
ENSG00000201135	0	0	0	0	0	0	0	0	1	0	0	0	0	0	0	0	0	0	0	0	0	0	0	0	0	0	0	0	0	0	0	0	0	0	0	0	0	0	0	1	0	0	0	0	0	0	0	0	0
ENSG00000028137	5	15	6	22	23	18	92	22	50	32	1	14	14	10	10	8	9	17	5	3	2	8	2	10	10	21	4	0	0	17	54	25	11	32	12	0	87	1	12	42	7	1	11	15	10	22	7	3	4
ENSG00000048707	1076	398	670	929	496	878	1732	1080	2779	582	301	281	258	221	300	248	322	416	338	430	396	599	224	414	348	463	298	386	546	729	802	537	567	674	592	448	2485	496	492	1185	458	767	399	1418	265	427	132	417	258
ENSG00000239149	2	1	2	3	0	3	4	1	4	3	1	0	4	1	1	0	1	2	1	0	4	0	1	1	1	1	1	0	1	0	1	0	2	0	2	1	2	0	0	3	0	0	1	2	0	0	0	1	0
ENSG00000229484	0	0	0	0	0	0	1	0	0	0	0	0	0	0	1	0	0	0	0	0	0	0	1	0	0	0	0	0	0	0	0	0	0	0	0	0	0	0	0	0	1	1	0	1	0	0	0	0	0
ENSG00000162496	141	265	20	522	94	95	276	115	762	167	29	72	87	59	42	22	48	41	58	358	333	397	139	16	47	195	168	140	51	170	229	399	385	228	52	163	404	58	80	520	52	514	72	273	134	166	64	58	105
ENSG00000221340	0	0	0	0	0	0	0	0	0	0	0	0	0	0	0	0	0	0	0	0	1	0	0	0	0	0	0	0	0	0	0	1	0	0	0	0	0	0	0	0	0	0	0	0	0	0	0	0	0
ENSG00000272482	3	2	3	11	0	4	8	3	12	2	0	4	0	1	0	0	0	1	5	10	6	6	3	1	2	1	0	5	0	3	11	7	9	3	6	2	12	0	2	3	1	10	3	13	6	0	0	1	1
ENSG00000204518	0	1	0	0	0	0	0	0	1	0	0	0	0	0	0	0	0	0	0	0	0	0	0	1	0	1	0	0	0	0	0	0	0	0	0	0	0	0	0	1	0	0	0	0	0	0	0	0	0
ENSG00000188984	0	2	0	87	0	1	14	0	250	0	0	3	6	8	1	0	0	1	0	0	9	2	0	5	0	1	0	0	0	9	1	40	0	7	2	0	10	0	0	16	0	1	0	3	22	2	0	2	0
ENSG00000238771	0	0	0	0	0	0	0	0	0	0	0	0	0	0	0	0	0	0	0	0	0	0	0	0	0	0	0	0	0	0	0	0	0	0	0	0	0	0	0	0	0	0	0	0	0	0	0	0	0
ENSG00000157330	23	0	0	0	1	0	0	7	0	0	0	0	0	0	0	0	0	0	0	7	8	4	3	0	0	0	11	0	0	0	1	0	2	0	3	0	0	2	0	0	0	6	0	0	0	0	1	0	8
ENSG00000116726	0	1	21	5	0	0	0	0	0	0	0	0	1	3	0	2	5	24	0	0	0	0	0	207	1	1	0	0	0	0	0	0	0	1	4	0	0	0	4	0	25	0	0	0	2	0	0	0	0
ENSG00000116721	0	0	4	0	0	0	0	0	0	0	0	0	0	0	0	0	1	7	0	0	0	0	0	129	1	0	0	0	0	0	0	0	0	0	0	0	0	0	0	0	6	0	0	0	1	0	0	0	0
ENSG00000204513	0	0	0	0	0	0	0	0	0	0	0	0	0	0	0	0	0	0	0	0	0	0	0	7	0	0	0	0	0	0	0	0	0	0	0	0	0	0	0	0	0	0	0	0	0	0	0	0	0
ENSG00000179172	13	14	10	18	28	13	23	11	32	40	5	15	14	16	13	9	28	11	16	16	16	14	7	11	7	8	19	8	5	31	21	28	42	25	14	14	41	7	22	38	17	18	27	19	15	26	9	22	9
ENSG00000120952	0	0	4	3	0	0	0	0	0	0	0	0	0	0	0	0	0	2	0	0	0	1	0	73	0	0	0	0	0	0	0	0	0	0	0	0	0	0	0	0	6	0	0	0	0	0	0	2	0
ENSG00000243073	0	0	1	0	0	0	0	0	0	0	0	0	0	0	0	0	0	0	0	0	0	0	0	9	0	0	0	0	0	0	0	0	0	0	0	0	0	0	0	0	0	0	0	0	0	0	0	0	0
ENSG00000187545	0	0	0	0	0	0	0	0	0	0	0	0	0	0	0	0	0	0	0	0	0	0	0	4	0	0	0	0	0	0	0	0	0	0	0	0	0	0	0	0	0	0	0	0	0	0	0	0	0
ENSG00000204510	0	0	0	0	0	0	0	0	0	0	0	0	0	0	0	0	0	0	0	0	0	0	0	12	0	0	0	0	0	0	0	0	0	0	0	0	0	0	0	0	3	0	0	0	0	0	0	0	0
ENSG00000232423	0	0	0	0	0	0	0	0	0	0	0	0	0	0	0	0	0	1	0	0	0	0	0	4	0	0	0	0	0	0	0	0	0	0	0	0	0	0	0	0	0	0	0	0	0	0	0	0	0
ENSG00000204508	0	0	0	0	0	0	0	0	0	0	0	0	0	0	0	0	0	0	0	0	0	0	0	0	0	0	0	0	0	0	0	0	0	0	0	0	0	0	0	0	0	0	0	0	0	0	0	0	0
ENSG00000239810	0	0	0	0	0	0	0	0	0	0	0	0	0	0	0	0	0	1	0	0	0	0	0	1	0	0	0	0	0	0	0	0	0	0	0	0	0	0	0	0	0	0	0	0	0	0	0	0	0
ENSG00000229571	0	0	0	0	0	0	0	0	0	0	0	0	0	0	0	0	0	0	0	0	0	0	0	4	0	0	0	0	0	0	0	0	0	0	0	0	0	0	0	0	0	0	0	0	0	0	0	0	0
ENSG00000182330	0	0	0	0	0	0	0	0	0	0	0	0	0	0	0	0	0	1	0	0	0	0	0	2	0	0	0	0	0	0	0	0	0	0	0	0	0	0	0	0	0	0	0	0	0	0	0	0	0
ENSG00000204495	0	0	0	0	0	0	0	0	0	0	0	0	0	1	0	0	0	0	0	0	0	0	0	4	0	0	0	0	0	0	0	0	0	0	0	0	0	0	0	0	0	0	0	0	0	0	0	0	0
ENSG00000204486	0	0	0	0	0	0	0	0	0	0	0	0	0	0	0	0	0	0	0	0	0	0	0	0	0	0	0	0	0	0	0	0	0	0	0	0	0	0	0	0	0	0	0	0	0	0	0	0	0
ENSG00000204481	0	0	0	0	0	0	0	0	0	0	0	0	0	0	0	0	0	0	0	0	0	0	0	9	0	0	0	0	0	0	0	0	0	0	0	0	0	0	0	0	0	0	0	0	0	0	0	0	0
ENSG00000204478	0	0	0	0	0	0	0	0	0	0	0	0	0	0	0	0	0	0	0	0	0	0	0	2	0	0	0	0	0	0	0	0	0	0	0	0	0	0	0	0	1	0	0	0	0	0	0	0	0
ENSG00000162494	0	0	1	8	0	0	1	0	3	0	0	1	2	1	0	0	0	2	0	0	0	0	1	4	0	3	0	0	0	2	1	3	0	4	0	0	0	1	0	4	1	1	0	0	3	0	0	0	0
ENSG00000162493	1064	938	326	3104	338	603	2165	911	7524	897	280	598	736	604	921	358	436	559	383	975	718	1392	186	110	460	1179	468	365	21	1489	1166	1489	601	1844	404	0	5311	88	1015	2540	459	577	1097	1490	734	730	205	1134	319
ENSG00000222952	0	0	0	0	0	0	0	1	1	1	0	0	0	0	0	0	1	0	0	0	0	0	0	0	0	1	0	0	0	3	0	1	0	0	0	0	1	0	0	3	1	0	0	1	0	0	0	1	1
ENSG00000266358	0	0	0	1	0	0	0	0	1	0	0	0	0	0	0	0	0	0	0	0	0	0	0	0	0	1	0	0	0	1	0	0	0	0	0	0	0	0	0	0	0	0	0	0	0	0	0	0	0
ENSG00000237445	0	0	0	0	1	0	0	0	0	0	0	0	0	0	0	0	0	0	0	0	0	0	0	0	0	0	0	0	0	0	0	0	0	1	0	0	2	0	0	0	0	0	0	0	0	1	0	0	0
ENSG00000253085	0	0	0	0	0	1	0	0	0	0	0	0	0	0	0	0	0	0	0	0	0	1	0	0	0	0	0	0	0	0	0	0	0	0	0	1	1	0	0	1	0	0	0	0	0	0	1	1	0
ENSG00000116731	820	186	455	221	616	686	483	830	663	882	202	78	59	55	105	264	306	359	197	212	203	289	127	267	232	81	153	174	331	185	445	56	189	98	346	159	671	138	274	111	294	336	55	508	47	58	48	245	85
ENSG00000252151	0	0	0	0	0	0	0	0	0	0	0	0	0	0	0	0	0	0	0	0	0	0	0	0	0	0	0	0	1	0	0	0	0	0	0	0	0	0	1	0	0	0	0	0	0	0	0	0	0
ENSG00000231606	0	0	0	0	0	3	0	0	0	0	0	0	0	0	0	0	0	0	0	0	0	0	0	0	0	0	0	0	0	0	0	0	0	0	0	0	0	0	0	0	0	1	0	0	0	0	0	1	1
ENSG00000234593	0	0	1	0	1	0	0	0	0	0	0	0	0	0	0	0	0	0	1	0	0	0	0	0	1	0	0	1	0	0	1	0	0	0	0	1	1	0	0	0	2	0	0	4	0	0	0	1	0
ENSG00000189337	326	44	80	72	98	87	153	263	309	155	34	38	38	30	65	70	88	127	34	91	97	128	61	69	57	35	109	80	109	43	167	30	181	63	136	100	466	115	68	75	86	190	36	215	33	19	28	84	70
ENSG00000175147	6	0	1	7	2	1	2	1	2	0	1	3	0	0	0	1	2	3	2	0	0	2	1	3	1	1	4	1	0	2	3	2	7	6	4	0	33	7	2	5	0	2	2	3	0	0	1	3	0
ENSG00000171729	78	55	58	133	105	134	121	116	223	83	43	53	33	29	55	78	79	90	73	37	47	86	12	32	77	70	31	21	10	65	183	60	47	63	89	5	658	30	119	104	141	47	51	222	13	41	7	105	21
ENSG00000204464	1	1	1	0	2	0	0	1	1	0	2	0	0	0	0	6	2	4	1	1	0	1	0	0	4	0	0	1	3	1	12	0	0	1	5	2	2	1	1	1	4	0	0	1	0	0	0	7	0
ENSG00000142621	51	9	2	6	5	7	19	36	8	15	1	2	3	2	4	2	2	1	1	17	16	17	9	1	6	5	36	5	1	8	7	10	37	16	8	1	29	7	6	27	6	19	10	28	2	8	5	7	28
ENSG00000233485	0	0	0	0	0	0	0	0	0	0	0	0	0	0	0	0	0	0	0	0	0	0	0	0	0	0	0	0	0	0	0	0	0	0	0	0	0	0	0	0	0	0	0	0	0	0	0	0	0
ENSG00000236045	0	0	0	0	0	0	0	0	0	0	0	0	0	0	0	0	0	0	0	0	0	0	0	0	0	0	0	0	0	0	0	0	0	0	0	0	1	0	0	0	0	1	0	0	0	0	0	0	0
ENSG00000228140	0	1	0	2	0	1	4	1	0	2	1	1	0	1	0	1	0	0	0	1	1	0	1	1	0	0	3	2	0	1	3	2	1	0	0	2	2	1	0	0	0	2	0	0	1	1	0	1	1
ENSG00000142634	163	241	38	193	150	130	312	236	460	257	47	120	113	70	132	65	64	116	53	100	81	142	60	67	72	93	58	60	50	172	182	117	169	229	83	67	394	65	103	283	82	100	102	241	63	75	29	100	52
ENSG00000162438	1	0	0	0	0	0	1	0	0	0	0	0	0	0	0	0	4	0	0	0	0	0	0	1	0	0	0	0	1	0	0	0	1	0	0	0	0	0	0	0	0	0	0	0	0	0	0	0	0
ENSG00000142615	0	0	0	0	1	0	2	0	2	2	0	0	0	0	0	1	0	0	1	0	0	1	0	0	0	0	0	0	0	0	1	0	2	1	0	1	3	0	0	0	0	0	1	0	0	0	0	1	3
ENSG00000215704	2	1	0	0	3	4	1	2	0	3	1	1	1	0	0	0	0	1	1	0	0	0	1	2	3	0	2	1	1	0	2	0	3	1	2	3	4	0	1	2	1	0	1	0	0	0	1	1	0
ENSG00000132906	120	162	91	176	53	186	363	95	264	60	60	117	81	62	117	81	102	139	77	78	59	87	39	72	52	123	69	45	34	161	174	150	66	181	98	24	613	34	112	361	110	39	108	335	46	86	12	96	18
ENSG00000116138	417	264	711	466	251	814	767	458	934	429	309	167	109	132	188	217	308	320	277	144	180	242	99	261	244	284	235	157	263	386	758	282	308	381	520	190	1276	179	377	549	335	335	208	1078	180	167	68	313	115
ENSG00000251866	2	0	0	0	1	2	1	0	1	0	1	1	0	0	1	0	0	0	0	0	0	0	0	0	0	0	0	0	0	1	0	1	0	0	1	0	3	0	0	3	0	0	1	2	0	0	0	0	0
ENSG00000272510	0	0	1	1	0	1	4	0	1	0	0	0	0	0	1	0	0	1	0	0	0	0	0	0	1	0	0	0	1	0	1	0	1	2	1	0	1	0	0	1	0	0	0	0	1	0	0	0	0
ENSG00000116771	7	56	10	74	3	22	130	3	271	4	8	70	55	56	67	7	11	16	11	1	4	8	2	8	4	70	5	1	3	106	41	112	2	136	16	2	193	2	14	192	15	4	92	88	27	39	3	15	4
ENSG00000237301	3	2	0	2	2	0	3	6	3	2	0	0	1	0	0	0	1	0	1	1	0	1	2	0	0	0	2	1	0	5	1	0	2	3	1	1	2	1	1	5	1	5	1	1	1	1	0	1	0
ENSG00000252417	0	0	0	0	0	0	0	0	0	0	0	0	0	0	0	0	0	0	0	0	0	0	0	0	0	0	0	0	0	0	0	0	0	0	0	0	0	0	0	0	0	0	0	0	0	0	0	0	0
ENSG00000197312	317	330	498	605	327	689	1191	382	2615	465	261	176	214	162	235	245	331	398	267	154	101	232	87	424	433	456	144	131	143	828	944	540	267	709	498	117	1930	110	560	1053	514	180	416	1132	232	282	61	446	131
ENSG00000271742	1	0	0	0	0	0	0	0	0	0	0	0	0	0	0	0	0	0	0	0	0	0	0	0	0	0	0	0	0	0	0	0	1	0	0	0	0	0	0	0	0	0	0	0	0	0	0	0	0
ENSG00000116786	560	291	358	484	454	542	914	611	1613	746	152	341	262	268	312	388	496	577	295	324	333	434	166	599	357	349	312	199	273	587	1221	652	694	760	735	260	2600	346	620	1114	699	522	332	1068	227	333	136	417	284
ENSG00000237938	2	2	2	2	3	9	4	2	4	3	4	1	2	2	3	3	3	7	4	2	0	2	0	6	1	1	2	0	2	3	10	3	3	4	7	1	8	1	7	2	4	1	2	6	2	2	0	3	1
ENSG00000162461	8	4	9	1	3	9	1	6	5	0	5	1	1	0	0	2	4	11	4	4	0	3	0	11	9	1	3	2	3	4	17	2	5	4	7	7	12	1	11	6	13	5	1	10	0	1	0	7	5
ENSG00000224459	0	0	0	0	0	0	0	0	0	0	0	0	0	0	0	0	0	0	0	0	0	0	3	0	0	0	0	0	0	0	0	0	0	0	0	0	0	0	0	0	0	0	0	0	0	0	1	0	0
ENSG00000162460	0	5	0	3	0	1	6	0	3	0	0	4	3	3	3	0	0	0	1	0	0	0	0	0	0	4	0	0	1	1	2	4	0	3	1	0	16	0	4	1	2	1	0	1	0	7	0	1	0
ENSG00000162458	63	310	190	863	83	665	1169	56	2401	49	103	430	327	316	421	172	175	241	287	46	54	115	36	244	295	444	46	57	109	771	473	768	88	1032	248	84	2482	161	454	1612	592	139	464	1059	270	423	29	393	34
ENSG00000179743	95	42	54	45	60	90	73	121	99	109	39	60	42	40	56	79	84	113	70	84	95	118	28	33	39	27	53	43	50	25	136	37	92	60	80	38	150	38	97	73	84	88	32	122	17	49	16	50	38
ENSG00000065526	999	222	325	264	912	424	1033	1167	1934	1573	158	234	208	190	283	429	505	616	355	363	363	488	215	471	549	255	264	259	470	411	919	181	421	240	487	245	1326	179	601	487	686	526	181	965	130	184	121	577	193
ENSG00000238818	0	0	0	0	0	3	1	1	0	0	0	0	0	0	0	0	0	0	1	0	0	1	0	0	0	2	0	0	0	0	0	0	0	1	0	1	0	0	1	0	1	1	1	0	0	0	1	0	0
ENSG00000116809	274	86	143	136	127	202	276	273	385	212	75	108	81	92	92	178	234	282	132	153	140	192	49	170	168	84	129	69	98	149	492	151	244	242	276	84	918	93	230	293	333	249	119	451	76	111	55	219	107
ENSG00000183888	0	0	0	0	3	1	0	0	0	0	0	0	0	0	0	0	0	0	0	0	0	0	0	0	0	1	0	0	0	1	0	0	0	0	0	0	0	0	0	0	0	0	0	0	0	0	0	0	0
ENSG00000173641	1	4	5	6	0	12	4	1	16	1	3	1	0	0	1	1	2	2	1	1	0	2	0	1	2	4	0	0	0	2	6	5	4	5	1	0	128	0	2	12	7	2	0	2	3	2	0	11	2
ENSG00000186510	1	0	6	5	3	7	6	1	7	4	3	0	2	3	0	2	3	8	0	0	0	1	0	2	2	5	0	0	0	3	6	2	4	7	2	0	203	0	4	5	3	0	2	9	2	3	0	9	3
ENSG00000184908	2	7	5	6	20	5	31	7	16	23	0	9	7	11	3	4	1	5	1	2	7	5	0	4	3	5	4	0	0	3	8	11	9	2	6	0	93	0	4	26	2	1	6	10	1	10	2	1	2
ENSG00000185519	23	1	24	0	14	18	13	23	7	27	1	11	6	5	1	3	2	4	1	6	2	10	6	0	2	4	13	2	12	3	12	4	16	9	13	10	20	24	2	13	3	8	3	6	1	8	10	2	16
ENSG00000142627	348	286	210	754	391	401	766	435	2286	1006	225	351	215	267	353	110	139	149	269	165	274	319	115	187	147	390	507	100	11	549	2074	664	1061	497	248	3	1691	94	352	1039	349	169	308	805	323	283	234	257	399
ENSG00000227959	2	0	0	2	3	4	3	0	7	1	0	1	0	0	1	1	1	3	1	1	5	7	1	2	0	0	1	0	0	2	4	4	8	4	5	0	6	0	1	9	1	0	1	2	0	1	9	2	6
ENSG00000224621	0	0	0	2	0	0	1	0	2	0	0	0	0	0	0	0	0	0	0	0	0	0	0	0	0	0	4	0	0	0	1	3	0	0	0	0	0	0	1	0	0	0	0	1	0	0	0	0	0
ENSG00000142632	13	102	9	218	55	83	614	12	734	55	17	305	204	278	293	34	22	76	32	9	8	36	9	25	89	194	16	5	3	389	104	406	25	767	32	9	1331	7	156	888	174	10	284	153	143	263	1	107	10
ENSG00000204377	22	5	6	0	7	5	8	24	10	22	6	2	1	5	4	2	7	2	2	13	5	8	2	3	7	3	6	6	11	6	16	2	14	8	6	13	14	12	10	11	5	11	4	20	1	1	2	2	4
ENSG00000132881	62	24	20	16	26	37	36	77	43	76	5	21	9	12	17	14	22	17	14	24	21	29	16	16	14	12	39	18	18	23	63	16	56	28	20	12	77	33	23	31	20	37	9	70	8	9	7	16	20
ENSG00000037637	585	266	480	396	432	659	538	598	1168	768	266	232	158	203	254	279	368	439	306	282	277	394	168	268	303	204	283	239	405	363	988	347	542	435	538	387	1585	314	521	725	490	543	295	1029	134	230	118	430	209
ENSG00000055070	986	839	667	1159	774	1155	1331	1128	3093	1271	379	461	391	291	406	382	459	579	443	497	510	651	254	316	341	425	357	230	211	633	1084	609	738	675	471	361	1623	245	572	1173	502	455	317	961	246	288	129	429	343
ENSG00000187144	4	0	2	3	2	7	2	0	6	3	1	1	0	0	3	0	5	2	0	1	0	0	0	6	4	3	8	0	1	3	7	2	5	3	1	1	2	0	7	1	6	3	0	6	0	0	0	7	1
ENSG00000157191	279	462	208	390	300	475	559	183	783	342	157	275	232	212	285	242	295	379	249	185	203	319	75	231	208	271	191	69	44	370	473	374	272	392	297	21	1202	43	391	713	393	128	259	648	145	198	41	320	133
ENSG00000226029	18	5	15	5	17	25	18	15	12	19	9	3	1	0	1	20	24	16	5	13	6	3	5	14	23	1	7	5	8	5	42	3	20	1	15	6	32	11	28	11	23	20	3	27	1	8	7	14	5
ENSG00000206652	102	29	182	50	30	155	31	68	100	43	85	22	29	8	22	118	132	108	83	84	79	114	29	57	32	14	25	21	10	18	120	36	103	41	76	24	140	14	107	43	62	40	24	127	15	12	23	52	9
ENSG00000261135	22	3	0	3	13	10	9	20	2	23	2	5	4	4	2	6	5	5	4	11	13	11	4	1	1	2	5	7	10	4	7	2	10	0	5	5	18	6	4	5	3	14	2	4	1	4	1	2	0
ENSG00000224174	1	1	0	2	0	1	6	1	3	0	0	18	4	3	12	0	0	1	2	0	0	0	0	1	0	3	1	1	2	5	0	2	2	1	0	0	0	0	0	6	1	2	0	0	1	5	0	0	0
ENSG00000233421	15	27	24	53	5	30	18	19	66	15	8	15	26	18	8	16	25	29	22	25	16	47	16	5	3	15	23	7	2	24	24	31	17	24	14	1	66	8	10	21	6	4	13	32	18	9	1	3	8
ENSG00000268674	0	0	0	0	0	0	1	1	0	0	0	0	0	0	0	0	0	0	0	0	0	0	0	0	0	0	0	0	0	0	0	0	0	0	0	0	1	0	0	0	0	0	0	0	0	0	0	0	0
ENSG00000266584	1	0	0	0	0	1	4	0	0	0	0	0	0	0	0	0	0	0	0	0	0	0	0	0	0	0	0	0	0	0	0	0	0	1	1	0	0	0	0	0	0	0	0	0	0	0	0	0	0
ENSG00000219481	873	154	208	130	305	396	204	674	673	456	120	59	46	41	42	227	293	186	108	443	293	370	129	236	363	88	242	310	423	209	604	121	498	163	197	296	1030	254	323	341	253	406	135	1125	56	115	73	306	90
ENSG00000271732	0	3	0	1	1	1	1	0	1	2	0	1	1	0	0	0	2	0	0	1	2	0	0	2	2	0	1	2	0	0	1	0	1	0	1	1	2	0	1	0	2	0	0	1	0	0	0	0	0
ENSG00000215908	134	44	88	86	84	125	195	125	181	137	55	39	31	57	26	66	60	118	24	112	54	133	20	113	122	15	101	43	49	62	170	69	312	84	53	73	365	66	113	162	97	83	61	208	45	52	24	83	33
ENSG00000207513	0	0	3	0	0	5	0	1	1	1	0	1	1	1	1	1	0	4	1	0	1	3	0	1	1	0	3	1	0	1	4	3	0	0	0	0	0	0	0	0	3	1	0	0	0	0	0	0	0
ENSG00000264742	0	0	2	1	0	1	0	0	0	0	0	0	0	0	0	0	0	0	0	0	0	0	0	0	0	0	0	0	0	0	0	0	1	0	0	0	0	0	0	1	0	0	0	0	0	0	0	0	0
ENSG00000058453	221	110	132	154	79	132	750	226	637	182	31	135	158	167	159	57	81	173	76	120	108	205	39	259	148	190	161	82	49	388	373	306	236	505	143	36	964	59	174	833	224	136	479	530	180	263	76	153	138
ENSG00000207389	7	6	19	5	1	23	2	4	5	4	4	2	0	1	2	6	10	5	9	2	14	12	5	7	1	1	0	2	1	4	7	2	6	1	6	1	7	0	10	3	10	3	3	12	1	1	0	4	2
ENSG00000223643	0	0	0	0	0	0	0	0	0	0	0	0	0	0	0	0	0	0	0	0	0	0	0	0	0	0	0	0	0	0	0	0	0	0	0	0	0	0	0	0	0	0	0	0	0	0	0	0	0
ENSG00000230239	0	0	0	0	0	0	0	0	0	0	0	0	0	0	0	0	0	0	0	0	0	0	0	0	0	0	0	0	0	0	0	0	0	0	0	0	2	0	0	0	0	0	0	0	0	0	0	0	0
ENSG00000263811	0	0	0	4	0	0	0	0	0	0	0	0	0	0	0	0	0	0	0	0	0	0	0	0	0	0	0	0	0	0	0	0	0	0	0	0	0	0	0	0	0	0	0	0	0	0	0	1	0
ENSG00000228549	14	56	22	59	10	60	57	20	122	12	8	18	46	20	38	17	36	49	23	11	10	35	9	9	11	19	20	6	7	22	39	39	15	17	11	5	187	6	20	40	8	9	21	39	25	20	4	10	7
ENSG00000238142	3	39	16	52	15	27	138	9	97	1	5	62	61	93	137	11	24	36	24	3	4	16	5	5	4	20	3	4	7	55	62	32	7	30	13	3	213	14	22	70	16	3	32	32	6	39	1	9	2
ENSG00000207005	29	10	55	14	9	37	6	28	22	14	20	4	8	6	8	36	26	29	33	35	36	44	16	21	20	6	7	5	4	7	45	6	22	6	26	3	22	7	26	19	18	22	6	21	2	1	12	16	3
ENSG00000272426	7	2	13	8	8	10	5	11	8	6	6	3	4	2	5	1	15	5	6	2	2	10	2	7	1	1	6	2	0	4	6	6	10	2	4	0	26	1	1	3	1	4	1	5	3	1	4	1	1
ENSG00000117122	268	627	51	606	193	220	737	113	1205	250	83	720	465	385	476	101	98	128	191	231	190	381	50	83	112	491	190	36	8	477	221	573	190	648	156	5	1663	20	182	1082	170	29	296	529	174	379	82	161	88
ENSG00000226526	0	5	1	5	1	1	6	0	6	3	0	0	0	0	3	1	1	0	1	0	1	2	0	2	2	2	1	0	0	2	0	2	1	4	3	0	5	0	0	8	1	0	0	2	0	1	0	0	0
ENSG00000159363	1047	550	372	954	243	559	1166	921	1987	531	174	573	464	433	500	303	345	480	313	441	488	476	277	271	264	606	408	417	786	813	984	817	621	968	530	687	3343	1144	479	1676	529	1201	523	1403	277	509	115	450	244
ENSG00000117118	470	565	489	974	515	640	1209	543	2040	749	356	657	575	496	656	391	581	746	432	420	331	559	177	293	232	665	309	169	200	677	722	792	597	854	542	159	2376	190	468	1302	407	398	530	767	370	405	103	408	201
ENSG00000117115	7	47	71	49	68	37	130	25	116	95	2	47	29	32	24	4	7	17	6	10	7	11	5	21	15	38	74	5	10	56	96	70	151	45	38	4	154	8	10	119	21	9	35	132	10	48	10	13	9
ENSG00000204362	1	0	0	0	0	0	0	0	0	0	0	0	0	0	0	0	0	0	0	0	0	1	1	0	0	0	0	1	0	0	0	0	0	0	0	0	0	0	0	0	0	2	0	0	0	1	0	0	0
ENSG00000142623	0	3	1	9	3	4	5	3	7	5	0	1	0	4	1	0	1	0	0	0	1	3	0	0	1	2	1	0	0	1	5	5	11	4	0	0	11	1	0	14	0	0	1	5	3	6	2	1	1
ENSG00000142619	0	11	2	10	6	8	69	2	11	1	0	13	7	15	4	1	0	0	1	0	1	3	1	0	4	3	2	0	0	13	11	8	11	13	3	0	153	0	3	35	1	0	10	11	0	17	0	9	0
ENSG00000266634	0	0	0	0	0	0	0	0	0	0	0	0	0	0	0	0	0	0	0	0	0	0	0	0	0	0	0	0	0	0	0	1	0	0	0	0	0	0	0	0	0	0	0	0	0	0	0	0	0
ENSG00000159339	0	0	0	5	0	0	4	0	5	0	0	0	1	0	4	1	1	0	0	0	0	0	0	0	0	0	0	0	0	2	7	0	2	0	0	0	8	0	1	2	1	0	2	2	0	0	0	0	0
ENSG00000269468	0	0	0	3	0	1	2	0	0	0	0	0	1	0	0	0	0	1	0	0	0	1	0	0	0	1	0	0	0	1	0	1	0	1	0	0	2	0	0	4	0	0	1	0	0	0	0	0	0
ENSG00000256049	0	0	0	0	0	0	0	0	0	0	0	1	0	0	0	0	0	0	0	0	0	0	0	0	0	0	0	0	0	0	0	0	0	0	0	0	2	0	0	0	2	0	0	0	0	0	0	0	0
ENSG00000179051	1223	4373	1823	5906	566	3825	10317	1598	21175	851	1189	2983	3376	2417	3449	1465	2137	2407	1964	969	794	1568	321	2453	1996	5866	618	444	294	7895	4629	7891	940	10934	3127	196	14597	322	3558	15025	3631	997	6337	9199	4265	3606	387	2877	390
ENSG00000239020	0	0	0	0	0	0	1	0	0	0	0	0	0	0	0	0	0	0	0	0	0	0	0	0	0	0	0	0	0	0	0	0	0	0	0	0	0	0	0	0	1	0	0	0	0	0	0	0	0
ENSG00000074964	388	275	420	381	78	498	873	492	864	178	300	226	236	217	257	244	338	406	260	256	203	301	129	303	284	270	188	201	284	380	693	410	348	621	708	269	1968	298	411	956	543	553	345	1267	171	276	107	444	143
ENSG00000236648	0	0	0	0	0	0	0	0	0	0	0	0	0	0	0	0	1	0	0	0	0	0	0	0	0	0	0	0	0	0	0	0	0	0	0	0	0	0	0	0	0	0	0	0	0	0	1	0	0
ENSG00000117148	1	25	1	12	3	5	9	1	36	1	0	8	14	12	4	1	5	9	7	1	1	2	0	0	1	15	0	1	0	25	11	9	0	25	7	0	100	0	4	38	3	0	7	59	5	3	0	5	0
ENSG00000117154	62	123	44	137	21	86	269	92	343	90	23	123	116	111	151	53	77	62	37	17	22	23	18	21	42	92	27	21	47	145	149	152	36	156	99	5	1524	50	73	287	75	62	97	302	17	88	11	69	24
ENSG00000230035	0	0	1	0	0	0	0	0	1	0	1	1	1	0	1	4	0	2	1	0	0	0	1	0	0	0	1	0	0	0	3	1	0	0	2	0	1	0	0	1	1	0	0	1	0	0	0	0	0
ENSG00000225387	0	0	0	3	0	0	4	0	1	0	0	1	0	1	0	0	0	0	0	0	0	0	0	0	0	0	2	0	0	1	3	2	6	1	0	0	10	0	1	0	0	0	0	3	0	0	1	0	2
ENSG00000179023	12	100	17	474	8	120	619	1	805	5	7	225	234	82	49	7	33	13	23	5	3	7	2	14	10	360	33	3	0	450	260	570	4	516	49	1	355	3	10	1741	65	0	323	436	115	252	1	48	23
ENSG00000009709	200	3	24	0	187	6	2	671	1	425	0	1	0	1	18	1	1	14	4	228	121	281	48	14	0	0	92	86	8	1	0	6	199	22	3	0	13	2	1	3	2	84	3	2	0	2	8	0	40
ENSG00000255275	0	0	1	0	0	0	0	0	0	0	0	0	0	0	0	1	0	1	0	0	0	0	0	0	0	1	0	0	0	0	0	1	0	0	1	0	0	0	0	0	1	0	0	1	0	0	0	0	0
ENSG00000159423	98	153	263	243	54	432	356	131	562	83	180	183	137	136	169	177	277	326	202	80	95	142	25	185	112	160	34	57	56	195	562	177	40	263	336	96	969	80	262	439	238	106	181	629	100	124	7	239	23
ENSG00000221662	0	0	0	1	1	1	0	0	1	0	0	0	0	0	0	0	2	0	0	0	0	0	0	0	1	0	0	0	2	0	0	1	0	0	0	0	0	0	0	0	0	0	0	0	0	0	0	0	0
ENSG00000169991	101	50	361	177	132	369	205	205	686	200	246	102	60	62	66	350	438	519	253	39	45	55	26	299	367	68	52	56	105	101	1240	94	134	101	567	62	1864	85	480	199	713	175	67	384	45	47	35	504	62
ENSG00000272084	3	4	11	10	4	10	7	2	24	5	3	4	4	3	2	7	5	8	5	6	3	1	3	7	6	8	2	4	8	5	10	8	12	8	8	8	14	3	11	14	9	13	5	31	11	1	1	12	3
ENSG00000127481	1845	1585	2312	2753	1412	3198	5048	1873	11797	2082	1229	1076	1117	834	1168	806	1288	1358	1089	754	827	1162	565	1553	1429	1646	1015	939	1392	2801	3863	1863	1875	2322	1933	1270	9354	926	1578	4836	1745	1481	1479	6890	1060	1475	298	1609	861
ENSG00000266098	0	1	3	2	0	2	5	2	0	1	0	1	1	0	0	0	2	1	0	0	1	1	0	2	1	2	0	1	0	1	3	2	1	2	2	1	4	0	0	3	1	0	0	2	1	0	0	1	0
ENSG00000230424	6	0	1	1	4	0	0	4	6	2	0	2	0	1	3	1	3	1	4	0	2	4	3	2	0	1	1	1	0	0	5	1	1	0	2	2	6	0	0	1	3	0	0	2	1	1	2	1	0
ENSG00000127463	1054	712	868	1036	743	1305	1599	1071	3181	1223	512	440	468	424	460	423	668	686	538	474	562	755	302	667	472	687	641	419	551	1117	1452	1019	1109	1342	840	517	3263	515	910	1996	840	801	880	1934	546	503	179	779	376
ENSG00000053372	456	492	326	803	119	612	875	461	2853	197	178	399	418	344	519	366	432	589	448	374	313	512	146	373	414	751	212	194	155	1120	845	982	349	1271	427	118	1909	167	799	1814	760	301	779	1142	393	406	78	675	121
ENSG00000162482	4	0	2	1	1	2	6	2	9	4	1	0	1	0	0	2	4	3	2	6	1	0	3	1	4	2	4	2	3	1	10	4	4	3	5	0	13	2	4	3	7	8	6	4	2	1	2	4	4
ENSG00000053371	577	366	305	283	630	510	489	564	583	1192	217	187	270	240	309	225	524	599	336	292	437	651	149	274	193	217	477	186	93	296	698	415	584	415	486	129	1548	181	425	632	357	321	256	794	137	190	74	357	250
ENSG00000200403	1	1	0	0	1	3	0	0	4	0	0	1	0	0	2	1	1	1	1	1	0	1	0	2	0	0	0	0	0	0	5	2	0	0	0	0	1	0	3	1	2	0	0	2	0	0	0	0	0
ENSG00000040487	165	97	135	137	112	181	141	155	338	155	52	54	64	44	66	133	171	216	97	99	80	127	28	128	122	69	82	54	57	166	434	134	133	158	187	49	543	91	196	263	210	156	70	376	75	62	34	158	69
ENSG00000077549	731	1024	699	1199	728	1000	2110	818	3491	897	428	1354	983	1034	1346	712	885	1185	789	716	763	1119	541	625	553	990	590	448	544	1502	1256	1332	1071	1734	1053	850	6876	516	884	2556	770	806	1128	2511	607	915	163	709	487
ENSG00000240490	2	1	5	2	6	6	4	3	3	3	1	0	0	0	1	0	1	1	2	0	2	1	0	0	0	0	0	0	0	0	0	3	1	1	0	4	2	1	1	0	1	0	1	1	0	1	0	0	1
ENSG00000201609	0	0	0	0	0	0	0	0	0	0	0	0	0	0	0	0	0	0	0	0	0	0	0	0	0	0	0	0	0	0	0	0	0	0	0	0	0	0	0	0	0	0	0	1	0	1	0	0	0
ENSG00000239027	0	0	0	0	0	0	0	0	0	0	0	0	0	0	0	0	0	0	0	0	0	0	0	0	0	0	0	0	0	0	0	0	0	0	0	0	0	0	0	0	0	0	0	0	0	0	0	0	0
ENSG00000235185	2	0	0	0	0	0	0	0	1	1	1	0	0	0	0	0	0	0	0	0	0	0	0	0	0	0	1	0	0	0	1	0	0	0	0	0	1	0	0	0	0	0	0	0	0	0	0	0	0
ENSG00000270136	0	0	0	0	0	0	0	0	0	0	0	0	0	0	0	0	1	0	0	0	0	0	0	0	0	0	0	0	0	0	0	0	0	0	0	0	0	0	0	0	0	0	0	0	0	0	0	0	0
ENSG00000173436	179	135	164	152	40	161	208	158	460	55	107	138	141	122	168	126	156	183	131	126	130	165	57	76	64	105	49	74	119	155	221	112	52	130	130	72	368	103	100	193	116	166	93	235	61	67	23	88	33
ENSG00000158747	21	23	10	34	8	14	34	16	229	25	7	11	23	17	19	19	42	48	7	9	22	15	8	19	14	22	11	14	35	25	70	22	15	38	42	40	382	69	26	40	24	36	15	16	23	11	2	27	10
ENSG00000158748	0	1	1	2	0	1	23	0	2	0	1	3	1	2	2	0	1	0	0	1	1	0	1	0	0	2	0	1	2	1	0	1	1	1	5	0	10	0	0	3	0	1	1	0	0	6	0	3	0
ENSG00000162542	1	16	0	25	8	7	123	1	59	0	1	37	35	43	63	4	0	7	2	1	6	13	1	2	2	18	2	0	1	36	5	24	9	90	4	3	155	3	8	107	10	1	20	5	10	18	3	5	0
ENSG00000178828	0	0	0	0	1	1	0	0	1	0	0	0	0	0	0	0	0	0	0	0	0	0	0	0	0	0	0	0	0	0	0	0	0	0	0	0	0	0	0	0	0	0	0	0	0	0	0	0	0
ENSG00000169914	222	145	152	143	165	216	409	244	502	169	79	93	57	65	78	100	124	145	104	92	97	173	49	165	140	135	99	87	112	231	378	170	176	252	207	61	792	89	202	364	261	154	133	437	91	126	35	194	63
ENSG00000188784	1	0	0	0	0	0	0	0	0	0	0	0	0	0	0	0	0	0	0	0	0	0	0	0	0	0	0	0	0	0	0	0	0	0	2	0	0	0	0	0	0	0	0	0	0	0	0	0	0
ENSG00000188257	0	5	1	2	21	2	3	0	6	0	6	0	2	1	4	0	3	2	1	0	0	6	0	0	0	0	0	0	0	0	1	0	0	1	0	0	174	0	2	1	0	0	0	2	1	1	0	0	0
ENSG00000127472	0	0	0	2	0	0	0	0	1	0	0	0	0	1	2	1	1	2	1	0	0	1	0	0	1	0	1	0	0	0	2	0	0	0	7	0	10	0	0	0	1	0	0	0	0	1	0	2	0
ENSG00000117215	0	0	0	0	0	0	0	0	0	0	0	0	0	0	0	1	0	0	0	0	0	0	0	0	0	0	0	0	0	0	0	0	0	0	0	0	0	0	0	0	0	0	0	0	0	0	0	0	0
ENSG00000158786	0	0	0	0	1	0	0	3	0	0	0	0	0	0	0	0	0	0	0	0	0	0	0	0	0	0	0	0	0	0	0	0	0	0	0	0	1	0	0	0	0	0	0	0	0	0	0	0	0
ENSG00000227066	0	0	0	0	0	0	0	0	0	0	0	0	1	0	0	0	0	0	0	0	0	0	0	0	0	0	0	0	0	0	0	0	0	0	0	0	0	0	0	0	0	0	0	0	0	0	0	0	0
ENSG00000187980	0	1	0	0	1	0	0	0	0	0	0	0	0	0	0	0	0	0	0	0	0	0	0	0	0	0	0	0	0	0	0	0	0	1	0	1	0	0	0	0	0	0	0	0	0	0	0	0	0
ENSG00000225986	0	1	0	0	0	1	1	4	0	0	0	1	0	0	0	1	0	5	1	1	0	1	0	0	0	0	1	0	0	0	0	1	1	0	0	0	1	1	0	1	1	0	1	2	0	0	0	0	0
ENSG00000162543	71	20	17	17	18	43	25	45	41	34	9	6	11	11	7	7	9	15	19	16	21	29	17	3	16	17	111	12	27	15	48	21	50	43	13	4	33	23	24	38	25	44	12	122	9	19	5	26	78
ENSG00000228105	0	0	0	0	0	0	0	0	0	0	0	0	0	0	0	0	0	0	0	0	0	0	0	0	0	0	0	0	0	0	0	0	0	0	0	0	0	0	0	0	0	0	0	0	0	0	0	0	1
ENSG00000158816	13	12	3	9	6	9	17	13	31	40	3	2	10	3	1	4	4	6	1	13	4	5	4	3	6	6	143	5	1	12	22	3	119	8	2	0	26	9	9	7	6	8	6	22	3	3	1	10	146
ENSG00000226664	0	0	0	0	0	0	3	0	0	0	0	0	0	0	0	0	0	0	0	0	0	0	0	0	0	0	0	0	0	0	0	0	0	0	0	0	1	0	0	0	0	0	0	0	0	0	0	0	0
ENSG00000236963	0	0	0	0	0	0	3	0	0	0	0	0	0	0	0	0	1	0	0	0	0	0	0	0	0	0	2	0	0	0	1	0	2	0	2	0	5	1	0	0	0	0	0	1	0	0	0	0	0
ENSG00000226487	0	0	0	0	0	0	0	0	0	0	0	0	0	0	0	0	0	0	0	0	0	0	0	0	0	0	0	0	0	0	0	0	0	0	0	0	0	0	0	0	1	0	0	0	0	0	0	0	0
ENSG00000162545	408	21	1113	18	91	902	29	460	30	180	274	10	14	10	20	225	464	379	478	192	266	253	161	114	258	12	110	403	631	16	952	20	179	21	578	145	2335	871	475	25	395	854	12	2414	5	24	57	324	79
ENSG00000090432	358	291	523	338	479	563	353	370	664	756	259	196	142	154	234	296	381	436	409	179	171	299	98	260	235	219	213	112	181	379	1102	305	350	363	519	182	1275	212	407	548	485	322	202	804	147	112	62	323	125
ENSG00000183114	5	17	2	11	9	2	39	14	41	18	0	16	16	15	24	4	3	4	8	5	7	5	4	9	1	5	33	2	0	13	14	7	72	14	7	1	45	16	4	27	7	10	9	18	47	18	4	1	29
ENSG00000158825	0	19	2	54	7	4	63	0	91	0	4	59	52	16	190	4	12	2	6	0	1	4	0	0	1	13	0	0	0	20	18	9	0	25	1	0	120	0	2	33	1	0	12	20	7	8	0	0	0
ENSG00000158828	269	70	124	133	250	152	249	286	608	379	58	89	85	86	206	54	101	58	65	101	84	140	55	55	59	51	166	111	198	78	290	89	281	193	161	142	450	284	73	148	95	326	83	309	128	58	48	65	120
ENSG00000117242	36	20	23	10	21	37	44	25	111	20	11	7	9	10	14	13	19	27	19	7	18	14	11	50	24	22	13	23	32	27	93	13	21	13	34	23	126	25	52	63	34	28	16	130	13	7	4	49	2
ENSG00000244038	2193	2725	2354	3111	2841	3238	4738	2417	8135	3580	1463	2229	1738	1794	2311	1377	1908	2567	1701	1178	1288	2253	580	1391	1061	2112	1342	632	614	2835	3769	2944	2267	3432	2291	744	13116	850	2010	5476	1766	1226	2313	4481	1253	1715	284	1789	718
ENSG00000117245	88	70	9	69	115	42	334	117	205	182	8	113	57	90	83	17	15	35	20	32	47	75	15	47	13	52	61	32	15	113	60	73	117	83	28	9	740	26	35	181	23	38	80	86	73	107	19	35	44
ENSG00000189410	45	185	15	217	45	107	356	44	766	89	21	112	107	66	92	30	30	33	28	20	18	44	7	25	49	173	29	22	7	183	130	180	55	286	45	8	295	24	91	484	69	25	99	360	140	135	12	47	25
ENSG00000233069	0	0	1	0	0	0	0	0	1	1	1	0	0	0	0	0	0	1	0	0	0	0	0	0	1	0	0	0	0	0	0	0	1	0	0	0	2	0	0	0	0	1	0	0	0	0	0	0	1
ENSG00000127483	2533	585	1406	491	1646	1658	1120	2674	1472	2395	746	230	189	238	304	574	891	1037	645	1129	977	1463	494	806	770	344	657	792	821	657	1870	597	1334	750	1189	629	3293	664	1290	1025	1097	1638	456	2437	192	333	269	931	414
ENSG00000075151	1817	621	573	650	596	831	2430	2089	2803	1207	260	417	358	318	459	361	502	593	362	590	560	766	338	546	462	532	599	464	823	1054	958	611	999	964	770	542	3550	678	599	1516	567	1194	689	1907	220	501	221	521	519
ENSG00000251914	0	0	0	0	0	0	0	1	0	0	0	0	0	0	0	0	0	0	0	0	0	0	0	0	0	0	0	0	1	1	0	0	0	0	0	0	0	0	0	0	0	0	0	0	0	1	0	0	0
ENSG00000221808	0	0	0	0	0	2	1	1	0	0	0	2	0	0	0	0	0	0	2	0	0	1	0	0	1	1	0	0	1	1	1	0	0	0	0	3	0	0	2	0	0	0	0	1	0	0	0	0	1
ENSG00000266867	0	0	0	0	0	0	0	0	0	0	0	0	0	0	0	0	0	0	1	0	0	0	0	0	0	0	0	0	0	0	0	0	0	0	2	0	0	0	0	0	0	1	0	0	0	0	0	0	0
ENSG00000117298	373	306	305	353	784	431	948	469	1521	993	140	306	342	243	365	371	490	571	325	251	310	483	288	668	448	334	224	282	384	675	1488	532	438	803	664	572	3649	416	730	1326	759	489	359	1303	176	368	113	661	135
ENSG00000236936	2	0	0	1	2	5	2	0	3	0	0	0	0	0	0	2	5	4	1	3	1	0	1	1	4	0	0	1	3	0	6	0	1	0	4	3	5	0	4	0	4	1	0	4	0	0	0	3	0
ENSG00000231105	2	2	0	1	3	1	2	0	1	2	1	1	1	1	1	6	6	2	8	1	1	0	0	4	5	0	0	1	1	1	11	0	5	0	2	1	7	2	5	0	1	0	0	4	0	1	0	3	0
ENSG00000142794	154	242	19	66	53	120	391	61	281	129	24	132	93	113	42	67	70	128	20	74	58	136	8	51	28	119	58	23	26	206	163	128	110	172	95	42	621	55	87	117	97	80	29	232	40	64	35	28	41
ENSG00000162551	181	1126	133	909	209	506	2431	160	4472	180	103	1028	933	810	1148	327	278	442	332	163	177	358	48	189	439	851	102	118	4	1183	1337	1286	124	1687	423	0	4169	41	766	2687	607	57	885	1339	483	894	38	624	30
ENSG00000233431	0	0	1	0	0	0	0	0	1	0	0	0	0	0	0	0	0	0	0	0	0	0	0	0	0	0	0	0	0	1	0	1	0	0	0	0	0	0	0	0	0	0	0	0	0	0	0	0	0
ENSG00000221781	0	0	0	0	0	0	0	0	0	0	0	0	0	0	0	0	0	0	0	0	0	0	0	0	0	0	0	0	0	0	0	0	0	0	0	0	0	0	0	0	0	0	0	0	0	0	0	0	0
ENSG00000076864	130	48	32	84	130	45	110	114	195	179	11	67	42	62	53	21	25	37	24	58	68	92	44	18	25	39	42	45	109	54	138	71	113	93	41	89	300	99	40	147	34	205	34	77	25	72	14	26	44
ENSG00000090686	507	381	332	658	283	486	1533	497	2471	489	208	478	371	413	504	233	309	390	230	323	290	481	130	338	249	561	219	163	235	861	733	645	437	822	369	189	3097	142	432	1309	394	320	504	1048	389	410	64	377	141
ENSG00000187942	0	1	0	2	0	2	7	0	5	3	0	0	0	0	1	0	1	0	2	1	0	0	0	0	4	2	1	2	0	4	5	2	4	6	3	0	3	0	3	6	2	0	0	6	4	4	1	2	1
ENSG00000142798	322	465	66	377	927	231	2110	371	1443	1228	35	519	411	376	354	168	182	307	171	187	226	474	265	448	265	487	577	108	9	772	900	716	721	873	436	21	3933	25	363	1903	466	116	561	1226	152	800	140	263	283
ENSG00000219073	0	0	0	2	0	0	0	0	0	0	0	0	0	0	0	0	0	0	0	0	0	0	0	0	0	0	0	0	1	0	3	0	0	0	0	0	0	0	1	1	0	0	0	1	0	0	0	0	0
ENSG00000263991	1	0	0	0	0	0	0	0	0	0	0	0	0	0	0	0	0	0	0	0	0	0	0	0	0	0	1	0	0	0	0	0	0	0	0	0	0	0	0	0	0	0	0	0	0	0	0	0	0
ENSG00000142789	0	0	1	0	0	0	0	0	0	0	2	0	0	0	1	0	0	0	0	0	0	0	0	0	0	0	0	0	0	1	7	0	0	0	0	0	3	0	1	0	0	0	0	0	0	0	0	0	0
ENSG00000263582	0	0	0	0	0	0	0	0	1	0	0	0	0	0	0	0	0	0	0	0	0	0	0	0	0	0	0	0	0	0	0	0	0	0	0	0	0	0	0	0	0	0	0	0	0	0	0	0	0
ENSG00000228397	0	1	0	0	0	0	2	0	0	1	0	1	1	1	0	0	1	2	1	0	0	1	0	1	0	0	1	0	0	0	3	1	1	0	1	0	6	0	1	0	0	1	0	2	0	0	0	1	0
ENSG00000218510	66	66	88	152	31	108	244	132	175	62	27	180	161	124	104	70	130	136	62	50	104	95	19	42	53	79	45	32	28	86	181	113	92	141	84	32	694	26	98	220	93	48	99	187	30	131	12	81	25
ENSG00000070831	5075	3597	7171	5212	4694	7791	5210	5479	10616	6350	3608	2340	1931	1952	2731	2053	3763	3662	3172	2592	3003	4436	1596	2059	1654	3129	2639	1689	2440	3484	5880	3381	5386	3549	4872	2398	13718	1983	3399	5041	2668	3583	2603	9571	1642	2121	1014	2408	1869
ENSG00000230068	4	1	2	2	4	8	0	1	2	6	1	1	1	0	1	3	3	1	2	0	0	3	1	4	3	1	0	2	3	0	10	0	1	2	4	7	2	1	5	0	3	2	2	9	0	0	0	3	3
ENSG00000271840	1	0	8	1	1	3	1	5	4	4	3	3	0	0	1	4	3	3	1	0	3	1	2	1	1	1	3	0	3	1	13	0	2	1	2	3	2	0	3	2	5	2	1	4	0	1	1	10	0
ENSG00000162552	194	34	4	5	63	19	24	137	16	157	5	3	2	2	6	4	8	4	3	100	288	197	80	4	9	1	150	42	16	7	35	2	428	5	8	21	36	103	12	13	15	144	3	21	1	26	23	8	63
ENSG00000184677	455	298	327	505	257	539	628	470	1721	399	220	112	100	82	131	270	364	342	285	174	157	249	67	422	301	310	101	140	198	364	802	237	305	378	509	131	1046	95	375	697	541	362	241	950	184	119	72	407	95
ENSG00000237200	2	3	8	2	3	6	1	1	2	6	0	0	0	1	0	2	2	0	0	1	0	1	1	1	0	2	0	0	1	0	0	4	3	0	1	0	2	0	3	2	4	1	2	4	2	0	0	1	0
ENSG00000070886	56	37	6	45	22	4	68	72	61	49	1	63	37	34	51	4	2	4	1	9	21	27	6	3	3	32	26	21	27	32	6	54	52	68	12	8	62	62	3	115	5	57	25	16	14	27	12	3	17
ENSG00000173372	2	0	0	0	0	0	0	0	0	0	0	1	0	0	0	0	1	0	0	0	0	0	0	0	0	0	0	0	1	0	2	0	0	0	0	0	2	2	0	0	0	1	0	0	0	0	0	0	0
ENSG00000159189	0	0	0	0	0	0	0	0	0	0	0	0	0	0	0	0	0	0	0	0	0	0	0	0	0	0	0	0	0	0	0	0	0	0	0	0	2	0	0	0	0	0	0	0	0	0	0	0	0
ENSG00000173369	0	0	0	0	0	0	0	1	0	0	0	0	0	0	0	0	0	0	0	0	0	0	0	0	0	0	0	0	0	0	0	0	0	0	0	0	0	0	0	0	0	0	0	0	0	0	0	0	0
ENSG00000133216	2175	361	1302	274	1174	812	554	3653	714	3168	283	221	171	120	233	513	855	859	394	948	687	914	368	432	458	209	471	598	582	285	1427	348	954	567	1274	370	3206	588	957	779	659	1476	218	1494	100	242	199	861	242
ENSG00000265422	0	0	1	0	0	0	0	0	0	1	0	0	0	0	0	2	3	2	1	0	0	1	0	1	0	0	0	0	0	0	4	0	0	0	1	1	0	0	2	2	2	0	0	1	0	0	0	1	0
ENSG00000216157	0	0	0	0	0	1	0	0	0	0	0	0	0	0	0	0	0	0	0	1	0	0	0	0	0	0	0	0	3	0	1	0	0	0	0	0	0	0	0	0	0	0	0	0	0	0	0	0	0
ENSG00000225952	1	0	5	0	0	0	0	1	0	0	0	0	0	0	0	0	3	1	2	0	1	0	0	1	1	0	1	0	0	0	4	1	1	0	1	0	2	0	1	0	1	1	0	2	0	0	0	0	0
ENSG00000264014	0	0	1	0	0	0	0	1	0	0	0	0	0	0	0	0	0	2	0	0	1	0	0	0	0	0	0	0	0	0	0	0	0	0	0	0	0	0	0	0	0	3	0	0	0	0	0	0	0
ENSG00000272796	495	9	138	0	57	83	12	595	9	121	15	0	2	0	2	28	63	54	40	76	69	71	74	30	37	0	19	95	179	0	116	6	44	3	151	33	61	118	66	3	64	319	0	210	1	4	24	67	20
ENSG00000215906	0	0	0	0	0	0	0	0	0	0	0	0	0	0	0	0	0	0	0	0	0	0	0	0	1	0	0	0	0	0	4	0	0	0	0	0	0	0	0	0	0	0	0	0	0	0	0	0	0
ENSG00000227868	1	2	0	0	0	0	0	1	0	1	1	1	1	0	0	0	0	0	0	1	0	2	0	0	0	0	0	0	1	0	0	0	1	0	0	0	1	0	0	1	0	0	0	1	0	0	2	0	1
ENSG00000004487	4098	3262	3674	3573	2264	4880	7661	4688	10982	3869	1849	2855	2478	2529	3491	2136	2870	4089	2651	2416	2020	3629	1058	2441	1727	3128	1558	1385	1571	4365	4842	4090	3174	5623	4007	990	16333	1137	3198	7877	2791	2815	3709	7278	1582	2558	688	2628	1014
ENSG00000240553	3	1	3	1	5	10	4	1	4	2	1	1	1	1	3	3	5	3	5	0	5	2	1	0	2	4	0	3	0	0	3	2	8	2	5	1	6	1	8	5	4	2	2	5	0	1	0	10	1
ENSG00000263793	0	0	0	0	1	0	1	1	0	0	0	0	0	0	0	0	0	0	1	0	0	0	0	0	0	0	0	0	1	0	2	0	0	0	1	0	1	0	0	1	1	0	0	0	0	0	0	0	0
ENSG00000266802	1	2	1	1	1	1	1	0	4	1	2	2	0	1	0	0	0	2	0	0	1	2	0	2	1	1	1	1	0	0	1	1	0	1	2	0	6	0	3	0	1	1	0	0	0	0	0	1	0
ENSG00000169641	368	554	521	1347	414	919	1548	395	4036	360	215	325	360	303	377	429	557	672	441	165	185	285	91	734	617	758	137	129	162	1223	1525	863	265	1174	730	97	2935	148	1093	1999	969	273	635	1771	516	514	80	1024	85
ENSG00000206935	0	0	0	0	0	0	1	0	0	0	0	0	0	0	0	0	0	0	1	0	0	0	0	1	0	0	1	0	1	1	1	0	0	0	0	1	1	0	1	0	0	1	0	3	2	0	0	1	0
ENSG00000252578	0	1	0	0	0	0	0	2	0	0	0	0	0	0	0	0	1	0	0	0	0	0	0	2	0	1	0	0	0	2	1	0	0	0	0	0	0	0	0	0	1	0	1	0	0	0	0	1	0
ENSG00000179546	8	53	21	198	31	57	57	8	26	20	9	3	18	8	8	36	44	55	52	5	5	14	0	17	32	29	10	5	0	41	57	33	16	25	86	0	134	5	52	43	26	6	19	256	9	32	10	45	1
ENSG00000261326	45	20	22	10	14	39	23	31	30	19	19	12	2	6	3	27	26	42	18	20	24	24	10	20	21	10	13	10	35	7	77	12	42	10	44	33	47	9	38	18	38	33	11	40	6	9	13	26	4
ENSG00000125944	3368	1623	1884	1952	2256	2424	4004	4210	5892	4079	980	1126	1091	1007	1404	1162	1600	1986	1485	1941	1661	2550	881	1884	1704	2086	880	1232	1152	3113	3912	2408	1805	3047	2480	1038	8780	811	2710	4360	2240	2216	2018	5020	966	1452	525	2112	768
ENSG00000125945	884	73	265	22	172	254	68	562	44	479	101	21	13	16	20	60	99	107	94	252	241	346	134	108	51	16	312	230	387	34	200	22	603	25	203	273	280	248	76	48	92	589	23	284	7	24	73	63	142
ENSG00000249087	70	3	18	0	59	22	8	52	2	71	8	3	1	3	3	13	15	19	11	32	42	61	10	19	8	1	59	9	7	1	14	0	122	2	24	12	30	9	9	4	7	29	1	16	0	1	19	8	21
ENSG00000271420	0	0	0	0	0	0	0	0	0	0	0	0	0	0	0	0	0	0	0	0	0	0	0	0	0	0	0	0	0	0	1	0	0	0	1	1	0	0	0	0	0	0	0	0	0	0	0	0	0
ENSG00000204219	12	1	3	0	16	1	3	7	1	15	0	2	1	1	1	1	1	3	3	7	5	14	5	4	0	0	28	2	9	2	5	0	40	1	3	4	12	6	1	0	0	6	2	1	1	0	8	0	18
ENSG00000088280	855	375	176	478	704	348	1411	827	1867	1142	120	514	421	480	708	185	249	428	202	630	468	868	181	287	193	446	557	278	108	701	428	750	1013	1328	385	102	3243	138	360	1696	312	472	721	792	245	457	122	274	210
ENSG00000007968	220	151	140	62	41	255	172	269	191	68	50	35	48	24	59	151	216	356	138	185	124	190	63	159	196	55	51	118	3	102	651	159	30	185	227	0	2118	45	523	263	302	125	102	231	33	79	46	380	5
ENSG00000235052	0	0	0	3	0	0	0	1	1	0	0	0	2	1	0	0	0	1	0	0	0	0	0	1	0	2	2	0	0	1	2	2	0	0	2	0	0	0	0	3	0	0	4	1	0	0	0	0	0
ENSG00000117318	1303	1297	284	961	408	1149	1299	538	1609	448	341	913	758	872	857	217	413	371	984	1785	1225	2295	435	680	107	620	1546	218	77	568	1095	1214	2276	880	458	195	2834	116	310	2038	613	511	550	2296	384	635	772	187	939
ENSG00000197880	1	0	0	1	1	2	0	0	0	0	0	1	0	1	0	0	2	1	0	0	1	0	0	0	0	0	0	0	0	0	8	0	0	0	1	0	2	1	0	0	0	0	1	1	0	0	0	0	0
ENSG00000142676	9793	5381	6318	6186	16179	8159	13271	11140	22239	21730	4315	8531	7148	8218	11191	6058	8642	10991	10004	9550	8287	15925	4237	5346	4063	8499	6559	3209	1819	8837	11229	7364	11727	8937	8007	3359	44408	2213	7287	13577	6029	4713	7938	16000	4313	5907	1733	5495	3370
ENSG00000244609	0	0	0	0	2	0	1	0	0	1	0	0	0	0	0	0	1	1	0	0	0	0	0	0	0	0	0	0	1	2	3	0	2	0	1	1	0	0	0	0	1	2	0	3	0	0	0	1	2
ENSG00000011007	833	603	770	988	1212	1056	1349	793	3984	2075	411	332	417	341	444	424	644	729	492	333	360	466	156	573	551	735	286	233	275	1106	1399	963	538	1229	864	216	2645	194	876	1751	891	536	725	1843	415	428	69	712	156
ENSG00000236810	5	7	8	5	6	7	13	14	16	8	4	9	4	2	9	9	9	15	15	8	8	10	4	6	2	6	4	2	5	6	17	5	16	12	11	4	60	9	9	18	13	7	6	13	4	3	0	11	4
ENSG00000057757	618	444	310	563	577	607	998	607	1455	978	264	331	343	329	404	265	402	507	315	361	477	597	280	296	367	517	434	365	511	816	813	699	721	822	440	473	2405	551	564	1168	576	719	598	1132	284	369	104	450	293
ENSG00000011009	438	722	696	999	159	1062	1407	415	2813	240	412	809	757	653	787	516	856	802	732	295	278	422	162	494	397	798	300	175	314	1063	1694	1247	526	1597	872	293	2345	264	783	2212	752	429	872	1861	525	569	78	609	301
ENSG00000117308	240	131	81	195	83	202	294	232	512	114	68	159	118	147	115	98	137	157	126	175	152	192	72	100	67	93	96	69	80	151	227	226	183	249	150	73	423	73	153	430	124	180	149	221	79	93	34	150	44
ENSG00000117305	225	105	136	75	312	210	260	312	166	521	95	231	92	161	178	150	192	267	73	153	175	294	67	97	76	38	194	58	41	99	281	111	264	132	194	59	1182	62	177	209	144	138	97	284	27	108	38	161	102
ENSG00000179163	230	123	216	126	371	257	229	148	321	568	87	117	65	59	96	109	161	153	126	97	125	125	72	107	77	83	238	79	180	128	311	134	370	105	131	135	839	194	195	187	98	218	71	384	45	85	46	133	105
ENSG00000188822	0	0	0	0	0	0	0	0	1	0	1	0	0	0	0	2	0	1	0	0	0	0	0	0	0	0	0	0	0	0	3	0	0	1	0	0	0	0	1	1	0	0	0	0	0	0	0	1	0
ENSG00000264347	0	0	0	0	0	0	0	0	0	0	0	0	0	0	0	0	0	0	0	0	0	0	0	0	0	0	0	0	0	0	0	0	0	0	0	0	0	0	0	0	0	0	0	0	0	0	0	0	0
ENSG00000232557	0	0	0	0	0	0	0	0	0	0	0	0	0	0	0	0	0	0	0	0	0	0	0	0	0	0	0	0	0	0	0	0	0	0	0	0	0	0	0	0	0	0	0	0	0	0	0	0	0
ENSG00000189266	143	68	9	6	59	362	374	5	449	34	129	62	110	35	126	75	203	143	117	45	82	63	36	58	80	56	20	3	23	9	12	4	26	10	61	3	34	0	12	170	6	25	155	13	25	59	2	111	2
ENSG00000188529	114	122	70	121	88	206	224	54	429	118	76	91	94	66	119	74	150	134	139	72	97	113	49	67	85	123	47	30	36	145	133	128	94	156	104	45	453	22	96	243	67	61	115	203	65	65	22	98	24
ENSG00000225315	0	0	0	0	0	0	1	0	1	0	0	0	0	0	0	0	2	0	0	0	0	0	0	2	0	0	1	0	0	0	0	0	0	0	0	0	1	0	0	1	0	0	0	0	0	0	0	0	0
ENSG00000142661	0	3	4	2	1	1	7	1	2	0	0	6	5	0	7	0	2	0	1	0	0	0	1	0	0	2	1	0	1	5	7	1	5	2	1	0	14	0	2	7	1	0	0	2	0	2	0	5	2
ENSG00000142677	0	0	3	5	1	3	7	0	6	0	2	6	0	1	1	3	1	1	0	0	0	0	0	2	6	6	1	1	0	1	24	3	0	4	2	0	13	0	2	10	2	0	5	6	1	3	0	6	0
ENSG00000185436	13	188	21	260	11	104	357	12	364	5	8	177	109	59	106	35	22	36	25	5	5	12	1	22	62	196	9	9	3	180	125	230	21	288	55	4	534	16	91	370	100	22	119	231	79	185	12	60	11
ENSG00000230023	0	0	1	0	0	0	0	0	0	0	0	0	0	0	0	0	0	0	0	0	0	0	0	0	0	0	0	0	0	0	0	0	0	2	0	0	0	0	0	0	0	0	0	0	0	0	0	0	0
ENSG00000221032	0	0	0	0	0	0	0	0	0	0	0	0	0	0	0	0	0	0	0	0	0	0	0	0	0	0	0	0	0	0	0	0	0	0	0	0	0	0	3	0	0	0	0	0	0	0	0	0	0
ENSG00000232298	0	0	0	1	0	2	0	1	0	0	0	1	0	0	0	1	0	0	0	0	0	0	0	0	0	0	0	0	0	0	0	0	0	1	0	0	0	0	1	0	0	0	1	0	0	0	0	0	0
ENSG00000158055	18	8	20	22	46	40	26	12	113	3	6	3	4	3	5	23	11	26	13	3	13	34	2	22	18	2	5	1	0	8	170	14	11	7	37	0	89	1	17	6	29	3	6	42	9	10	2	17	3
ENSG00000001460	76	56	24	71	46	53	193	49	163	93	17	78	51	52	58	38	44	79	30	30	22	57	11	30	27	41	82	8	33	69	94	76	99	107	63	25	540	31	63	146	47	42	60	118	26	68	15	34	43
ENSG00000001461	290	78	217	187	265	229	191	260	254	481	90	80	72	54	79	91	106	134	69	80	76	160	58	77	85	111	189	102	210	128	433	92	289	131	190	152	2042	217	136	228	132	262	118	339	37	52	46	135	139
ENSG00000117602	363	212	450	529	235	581	569	400	912	258	154	129	146	155	182	131	213	243	110	86	120	152	66	120	107	312	187	190	392	280	502	293	231	398	459	230	1315	278	306	584	227	349	205	608	56	148	65	170	148
ENSG00000266551	0	0	0	1	0	1	0	0	1	0	0	0	0	0	0	0	0	0	0	0	0	0	0	0	0	0	0	0	0	0	0	0	0	0	0	0	0	0	0	0	0	0	0	0	0	0	0	0	0
ENSG00000264443	0	1	0	0	0	0	1	0	0	0	0	0	0	0	0	0	0	0	0	0	0	0	0	0	0	0	0	0	0	0	0	0	0	1	0	0	1	0	0	0	0	0	0	0	0	0	2	0	1
ENSG00000184454	1	0	0	5	2	3	20	0	12	1	0	1	3	6	1	0	1	1	0	0	2	2	1	0	0	0	2	0	3	3	3	6	4	5	2	2	44	0	3	3	1	0	2	6	0	6	9	1	0
ENSG00000133226	564	554	316	710	940	581	1975	620	3393	1290	212	349	297	331	416	245	291	385	226	199	186	309	91	324	336	346	194	121	111	583	598	333	280	520	316	79	1615	77	364	679	328	187	281	863	163	243	56	285	102
ENSG00000238986	1	0	2	1	0	0	0	0	0	0	1	0	1	0	0	0	1	0	0	0	0	0	0	0	1	0	0	0	0	0	2	1	0	0	1	0	1	0	0	0	1	1	0	0	0	0	0	5	0
ENSG00000169504	3714	6101	4091	7300	3687	7794	11496	4122	19599	4371	2865	2686	2503	2704	3445	1522	2551	3219	1910	1742	1574	3324	680	1820	1825	4693	929	861	404	6223	5303	5721	1259	5898	3565	329	20417	387	3678	7872	2741	1431	3700	10207	2124	3331	421	2456	549
ENSG00000238482	1	0	1	0	0	1	1	0	1	0	0	0	0	0	0	0	0	0	0	0	0	0	0	1	1	0	0	1	0	1	0	0	0	0	0	0	1	0	1	1	0	1	0	0	0	0	0	0	0
ENSG00000020633	0	0	0	1	4	4	14	0	15	0	0	7	2	2	10	6	1	2	1	0	1	0	0	6	0	2	0	0	0	3	14	3	0	4	5	0	11	0	0	5	2	0	5	8	2	4	0	0	0
ENSG00000229162	0	0	0	0	0	0	0	0	0	0	0	0	0	0	0	0	0	0	0	0	0	0	0	0	0	0	0	0	0	0	0	0	0	1	0	0	1	0	0	0	0	0	0	0	0	0	0	0	0
ENSG00000261025	0	0	0	0	0	0	0	0	0	0	0	0	0	0	0	0	0	0	0	0	0	0	0	0	0	0	0	0	0	0	4	0	1	0	0	0	0	0	0	0	0	0	0	0	0	0	0	0	0
ENSG00000233755	0	0	0	0	0	0	0	0	0	0	0	0	1	0	0	0	0	0	0	0	0	1	0	0	0	0	0	1	0	0	0	0	1	0	0	0	0	0	0	0	0	0	0	0	0	0	0	0	0
ENSG00000231953	0	0	0	0	0	0	0	0	0	0	0	0	0	0	0	0	0	0	0	0	0	0	0	0	0	0	0	0	0	0	0	0	0	0	0	0	0	0	0	0	0	0	0	0	0	0	0	0	1
ENSG00000117614	392	172	327	247	1062	354	487	520	987	1710	211	273	173	185	289	310	395	464	341	302	246	428	121	272	260	265	207	132	107	360	683	268	368	397	445	85	1771	114	431	522	406	254	245	841	120	186	48	352	102
ENSG00000117616	139	122	284	133	218	206	228	126	351	298	110	78	92	72	98	100	193	195	142	125	129	189	55	203	89	131	193	73	110	106	422	116	266	169	272	94	369	69	146	198	171	144	108	340	56	50	57	120	129
ENSG00000272432	2	0	2	0	2	3	7	2	1	0	0	1	0	0	3	2	1	2	5	2	0	3	2	1	0	3	1	0	2	1	3	1	0	5	1	2	10	0	2	2	1	2	0	5	0	2	0	0	1
ENSG00000187010	6	5	0	0	3	8	4	4	2	8	0	1	1	1	3	8	7	0	9	2	4	0	1	4	7	1	2	0	4	0	0	1	1	1	9	6	9	0	15	2	7	4	1	56	1	0	2	1	1
ENSG00000183726	941	880	1177	920	892	1464	1102	939	1870	1244	736	526	426	442	551	458	757	798	727	554	520	760	248	390	416	721	408	330	527	910	1407	817	646	865	972	422	2721	405	741	1353	672	644	524	1975	337	524	154	548	236
ENSG00000252515	0	0	1	0	1	0	3	0	1	2	1	0	0	0	1	2	0	0	0	1	0	0	0	1	0	0	0	0	0	0	2	0	3	0	4	1	1	0	0	2	2	0	2	1	1	0	0	0	0
ENSG00000238889	1	0	0	0	0	0	0	1	0	1	0	1	0	0	1	0	0	0	0	0	0	0	0	1	0	0	0	0	0	0	0	0	1	0	0	1	1	0	0	4	0	0	1	2	0	0	0	0	0
ENSG00000188672	10	0	11	2	37	5	8	18	4	49	11	1	1	1	1	1	3	5	3	1	2	5	4	2	0	0	26	0	5	2	14	0	76	0	6	16	24	3	3	2	3	3	1	21	0	0	4	2	4
ENSG00000204178	748	218	1043	398	345	1011	346	771	1371	665	374	87	117	100	118	326	547	479	339	277	317	371	210	376	286	210	330	317	693	387	1187	285	581	308	734	518	1810	456	555	466	545	754	182	1403	122	135	101	415	289
ENSG00000157978	50	143	73	281	70	176	327	40	1222	81	60	112	113	102	143	146	178	219	87	32	33	75	18	153	109	150	68	21	0	277	332	224	95	345	196	1	1124	6	229	378	148	18	146	298	123	151	9	171	43
ENSG00000225643	1	0	0	2	4	2	3	1	6	2	0	1	2	0	3	0	1	2	1	0	0	2	0	3	0	0	0	0	0	1	1	0	6	3	0	0	7	0	1	1	1	0	1	1	1	0	2	1	1
ENSG00000117643	226	70	138	157	65	142	183	294	1574	194	66	72	39	64	85	123	140	140	47	98	138	155	83	83	96	78	186	94	150	129	425	53	269	158	180	280	840	265	220	154	122	259	103	351	85	59	33	225	101
ENSG00000233478	1	0	0	1	1	5	2	2	10	5	1	1	0	0	1	4	8	3	1	1	2	0	0	2	4	0	0	2	2	2	12	0	4	1	1	2	14	4	14	2	8	0	0	3	1	0	1	7	0
ENSG00000162430	848	388	603	416	568	676	1281	1141	1469	1124	197	360	222	286	378	322	382	583	214	300	223	366	128	399	360	305	241	159	134	449	1139	371	350	522	705	138	2133	184	566	754	452	386	262	776	144	333	58	410	137
ENSG00000228172	0	1	1	0	0	0	1	7	0	2	0	0	0	0	0	1	0	2	0	0	0	1	1	1	0	2	0	2	0	1	2	0	1	0	0	1	0	0	2	0	1	1	0	0	0	0	0	0	0
ENSG00000117640	539	230	367	173	269	452	325	493	464	604	229	116	78	93	147	182	283	316	274	346	326	373	181	152	160	119	241	202	273	193	530	162	480	171	326	244	837	274	268	324	254	401	132	550	70	91	79	221	209
ENSG00000223474	2	1	2	0	1	0	1	4	2	2	2	0	1	0	0	0	3	0	0	3	0	0	0	0	0	0	0	1	1	0	6	1	4	1	2	0	2	0	2	3	2	1	0	3	0	2	1	1	0
ENSG00000272478	0	0	0	0	0	0	0	0	0	0	0	0	0	0	0	0	0	0	0	0	0	0	0	0	0	1	0	0	0	0	0	0	0	0	0	0	1	0	0	0	0	0	0	0	0	0	0	0	0
ENSG00000127423	80	198	99	365	70	193	467	72	766	56	73	166	172	133	192	124	127	193	122	55	48	82	21	124	126	259	9	34	6	349	389	319	11	371	157	18	1427	26	235	572	194	42	245	416	151	216	12	180	7
ENSG00000236528	1	0	1	2	1	1	2	1	3	2	0	0	0	0	0	0	1	2	0	0	0	0	0	0	0	1	0	0	0	0	1	0	1	1	1	0	1	0	0	0	0	0	0	0	0	0	0	0	0
ENSG00000182749	88	46	32	81	185	75	158	88	220	218	23	50	51	46	57	34	40	46	39	42	47	75	39	51	34	40	91	53	87	75	219	91	168	131	49	82	304	97	66	135	74	118	55	94	46	70	21	55	50
ENSG00000207302	0	0	0	0	0	0	1	0	0	0	0	0	0	0	0	1	0	0	0	0	0	0	0	0	0	0	0	0	0	0	0	0	0	0	1	1	1	1	0	0	0	0	0	0	0	0	0	0	0
ENSG00000117632	12755	4758	20292	5049	2782	19305	9582	13228	12648	4843	8532	4223	3050	3391	5332	8493	14559	15850	11259	7538	6610	10670	3972	5745	4155	2788	2392	4381	6665	3852	15448	4141	3454	5073	12031	4013	30880	4782	7713	7698	7090	8431	3461	19151	1766	2808	1029	6290	1359
ENSG00000158006	125	156	100	122	53	167	211	147	306	98	96	98	85	107	134	99	158	190	93	94	100	142	44	89	71	133	45	51	55	174	288	129	103	205	167	32	919	40	198	296	145	107	155	275	54	121	17	137	14
ENSG00000207237	0	0	0	0	0	0	0	0	0	0	0	0	0	0	0	0	0	0	0	0	0	0	0	0	0	0	0	0	0	0	0	0	0	0	0	0	0	0	0	1	0	0	0	0	0	0	0	1	0
ENSG00000252190	0	0	0	0	0	0	0	0	0	1	0	0	0	0	0	0	0	0	0	0	0	0	0	0	0	0	0	0	0	0	0	0	0	0	0	0	0	0	0	0	0	0	0	0	0	0	0	0	0
ENSG00000252691	0	0	0	0	0	0	0	0	0	1	0	0	0	0	0	0	0	0	0	0	0	0	0	0	0	0	0	0	0	0	0	0	0	0	0	0	0	0	0	0	0	0	0	0	0	0	0	0	0
ENSG00000158008	17	5	24	4	16	24	12	9	15	14	8	9	5	9	2	26	32	47	6	11	6	13	5	25	20	5	17	5	8	7	76	14	25	11	42	12	66	9	28	23	25	23	10	27	4	13	10	32	6
ENSG00000158014	36	2	3	1	73	8	4	23	4	110	1	2	1	5	3	0	1	0	0	20	40	52	14	4	3	2	20	21	4	10	11	0	69	3	4	1	9	11	1	3	7	1	0	3	3	3	0	3	3
ENSG00000158022	0	0	0	0	8	2	2	0	1	2	1	1	0	1	0	2	0	0	0	0	0	2	0	0	0	0	0	0	0	1	0	0	5	0	0	0	1	0	0	0	0	0	0	0	0	0	0	0	0
ENSG00000175087	496	94	198	70	293	222	153	523	173	668	68	34	19	42	45	40	101	84	63	192	193	274	95	71	69	62	124	163	205	87	174	66	243	81	133	176	356	158	118	107	116	426	47	236	24	43	48	109	60
ENSG00000197245	1	7	7	3	2	13	5	1	4	1	4	8	5	3	9	10	9	7	14	3	4	12	1	12	9	1	3	4	3	13	16	13	2	7	12	0	26	0	9	4	8	4	6	32	1	4	2	4	0
ENSG00000142684	7	2	7	5	4	7	4	3	12	5	3	1	0	1	3	1	6	5	2	3	2	1	3	1	0	1	4	3	1	3	10	2	9	4	5	2	12	4	3	5	13	2	1	8	2	3	1	7	2
ENSG00000236782	0	2	10	1	0	4	1	1	1	1	0	0	1	0	0	4	2	0	2	1	0	0	0	0	1	0	0	1	1	0	4	1	1	2	3	2	6	0	0	0	0	1	1	5	0	0	1	1	0
ENSG00000142675	8	40	11	52	21	35	101	10	153	10	6	23	25	40	26	17	24	14	13	4	9	10	3	7	21	37	5	4	4	59	38	31	24	50	27	4	179	1	40	69	30	9	26	49	11	22	1	22	4
ENSG00000188782	1	1	0	2	0	2	7	0	2	0	0	2	2	6	3	1	0	0	2	0	0	1	0	0	0	0	0	0	0	3	1	8	0	3	1	0	33	0	2	4	0	0	1	2	0	0	0	0	0
ENSG00000130695	365	528	732	654	424	1005	1361	506	2371	629	318	313	260	276	367	313	462	525	371	222	208	353	90	385	303	380	181	143	151	568	1161	636	337	810	692	139	2786	166	564	1106	551	281	507	1345	241	308	81	442	105
ENSG00000142669	371	201	858	251	270	943	471	312	419	346	347	386	190	231	352	905	1300	1237	819	191	202	273	120	565	311	181	87	102	134	195	1538	245	222	178	952	150	1152	208	631	421	474	209	167	719	110	180	27	531	74
ENSG00000158062	105	45	32	20	63	57	60	87	76	84	21	11	15	21	16	23	44	71	34	66	67	86	23	52	31	24	138	33	23	26	82	26	131	62	55	19	186	19	53	72	76	42	25	67	19	21	17	63	104
ENSG00000169442	0	9	8	4	8	2	14	0	7	0	6	11	2	8	2	10	13	25	5	0	0	2	0	3	4	2	0	0	0	0	15	2	0	3	4	0	30	0	15	12	6	0	0	5	0	2	0	12	0
ENSG00000176092	4	54	6	65	94	24	224	3	266	2	6	68	64	62	90	8	17	16	14	1	5	12	1	15	14	68	0	1	1	127	47	120	8	135	16	0	392	1	28	235	30	1	140	61	44	88	1	17	2
ENSG00000265143	0	0	0	0	0	0	0	0	0	0	0	0	0	0	0	0	0	0	0	0	0	0	0	0	0	0	1	0	0	0	0	0	0	0	0	0	0	0	0	0	0	0	1	0	0	0	0	0	0
ENSG00000176083	0	0	0	0	0	1	1	0	1	1	0	0	0	0	0	0	0	0	0	0	0	0	1	0	0	0	0	0	0	0	0	0	0	0	0	0	0	0	0	0	0	0	0	0	0	0	0	0	0
ENSG00000131914	105	13273	10162	21196	1426	14473	43958	247	75170	187	3351	13086	10082	10660	12707	5336	7177	7505	7673	91	650	1847	52	4752	5225	13260	62	196	35	20734	15336	17028	83	23284	8886	15	45936	40	8996	36984	7244	15	12625	39689	7443	10838	43	6999	34
ENSG00000117682	429	346	329	519	356	500	617	472	1373	579	169	144	200	144	184	156	238	294	192	213	220	287	79	206	181	317	258	118	136	355	528	346	600	504	328	127	1187	140	318	682	314	282	266	572	181	182	40	256	123
ENSG00000225891	6	2	6	2	11	7	6	3	1	8	3	0	1	0	0	3	1	3	6	4	2	5	1	2	7	0	2	1	1	0	9	0	2	2	2	2	5	1	4	1	7	2	1	4	0	0	2	6	1
ENSG00000198830	5494	2532	2760	1764	1295	4874	2816	4788	4681	2443	1438	1742	1567	1292	1737	2559	3869	4594	3122	4140	3524	5483	1513	2032	2022	1985	909	1496	443	2448	5698	2294	1270	2796	2932	353	5983	739	4107	3822	3219	2244	1855	6590	1051	960	249	3371	272
ENSG00000117676	125	584	219	1051	181	506	1423	117	1953	187	96	553	493	469	505	221	256	330	208	77	117	173	44	195	217	614	125	72	74	823	1015	937	210	982	368	63	2617	63	447	1661	342	107	573	892	416	507	60	298	168
ENSG00000243905	2	0	0	1	0	2	0	1	1	1	0	0	0	0	0	0	0	0	0	0	0	0	0	0	0	0	0	0	0	1	0	0	0	0	0	0	0	0	0	0	0	0	0	0	0	0	0	0	0
ENSG00000260063	22	5	6	5	4	16	8	11	9	12	4	3	0	0	3	8	6	12	8	8	3	17	3	6	5	3	3	6	2	2	12	6	12	2	18	7	12	3	3	13	2	10	1	12	3	5	1	6	1
ENSG00000117713	1408	682	872	791	774	1293	1786	1764	2999	1433	366	345	339	250	398	691	883	923	599	491	479	614	278	744	838	469	356	393	552	797	1393	393	486	474	911	354	2096	253	917	864	954	592	299	1956	195	275	120	829	242
ENSG00000266138	3	0	0	1	0	1	0	0	1	1	0	2	1	0	0	1	1	2	1	1	0	0	0	1	0	0	1	0	0	0	2	0	0	1	1	1	2	0	0	1	3	1	0	0	0	0	0	2	0
ENSG00000060642	114	86	77	104	108	124	240	124	172	125	51	231	70	129	139	79	73	148	80	73	39	108	25	37	65	93	65	30	30	99	168	73	106	136	112	25	1013	31	98	194	104	63	120	213	32	85	22	75	34
ENSG00000241188	1	0	0	0	0	0	0	1	0	0	0	0	0	0	0	0	1	0	0	0	0	1	0	0	0	0	0	0	1	0	0	0	0	1	0	0	1	0	0	0	0	0	0	0	0	0	0	0	0
ENSG00000204160	300	346	436	449	426	572	575	331	1090	492	178	231	186	149	208	324	464	501	275	168	138	228	83	271	260	267	145	116	157	393	924	388	261	354	515	122	1492	128	461	683	408	214	202	923	149	207	38	359	101
ENSG00000175793	0	5	2	41	76	4	36	0	313	1	2	43	32	31	55	3	1	5	4	0	2	3	0	6	3	10	6	1	0	34	61	32	10	52	7	2	47	0	7	47	5	4	23	15	12	20	0	3	4
ENSG00000142751	169	128	116	216	298	181	266	203	564	474	58	123	125	107	162	131	183	223	131	104	91	131	48	168	193	150	162	51	83	235	486	235	331	345	234	88	833	69	274	554	356	188	174	401	136	135	36	240	151
ENSG00000198746	104	122	166	162	50	214	156	109	403	81	115	66	82	72	70	93	140	144	110	51	53	94	28	127	122	137	70	38	47	184	313	148	102	219	172	34	496	51	219	304	267	78	122	327	93	68	19	157	52
ENSG00000090273	652	696	370	961	708	691	1575	662	3004	1078	225	871	842	717	973	525	646	900	626	567	462	824	285	643	456	910	520	270	263	1242	1516	1144	809	1616	769	245	2777	248	819	2298	746	566	1001	1535	649	566	105	632	324
ENSG00000131910	0	0	1	0	0	1	0	0	1	0	0	1	0	0	0	0	0	0	0	0	0	0	0	0	2	1	0	0	0	0	0	0	0	0	0	0	0	0	0	1	1	0	2	2	0	0	1	0	0
ENSG00000175707	2	84	8	237	34	36	339	0	426	2	9	132	107	129	151	18	22	29	9	0	13	20	0	11	25	125	2	1	0	171	51	191	4	234	24	0	536	2	45	376	42	0	149	74	80	135	0	30	2
ENSG00000253368	95	248	126	417	23	165	491	89	730	39	69	226	238	163	208	114	147	172	100	60	81	121	44	90	80	257	122	77	159	415	331	368	204	459	128	101	583	194	156	717	144	166	228	162	133	238	33	142	64
ENSG00000158246	32	1237	222	2613	213	826	2455	18	4579	111	111	930	859	878	758	392	381	449	272	16	52	143	6	241	382	1179	97	2	2	1815	995	2239	100	2093	385	3	3561	3	776	3639	692	5	1052	1948	1031	1091	24	576	125
ENSG00000090020	74	66	69	114	94	112	184	78	394	118	32	50	60	46	51	56	58	63	48	32	31	46	18	86	68	54	68	24	44	104	218	59	85	107	84	36	271	49	85	127	110	48	55	141	47	51	14	61	41
ENSG00000224311	0	0	0	0	0	0	0	0	1	0	0	0	0	0	0	0	0	2	0	0	0	0	0	1	0	0	0	0	0	0	0	0	1	0	0	0	0	0	0	0	0	0	0	0	0	0	0	0	0
ENSG00000142784	515	231	438	225	633	497	445	722	517	1034	168	130	95	96	152	212	302	366	219	214	209	225	120	224	194	115	356	125	183	195	673	140	665	217	488	197	1320	197	317	367	291	317	129	788	41	157	105	231	227
ENSG00000252098	0	0	0	0	0	0	0	0	0	0	0	0	0	0	0	0	0	0	0	0	0	0	0	0	0	0	1	0	0	0	0	1	1	0	0	0	0	0	0	1	1	0	0	0	0	0	0	0	0
ENSG00000186501	385	260	362	266	326	515	262	307	752	555	231	99	109	99	98	237	353	354	264	221	210	234	106	201	210	178	151	133	190	241	682	284	222	350	369	262	801	247	351	546	411	322	163	680	123	129	41	301	88
ENSG00000206888	2	1	4	1	1	3	1	2	2	1	4	0	0	0	1	1	4	3	3	1	2	0	0	1	0	0	1	2	1	0	3	2	4	3	0	1	3	1	4	3	5	0	0	5	1	1	1	3	1
ENSG00000142765	12	27	22	32	32	62	75	14	94	28	17	52	27	26	32	23	37	62	23	9	14	32	3	18	23	33	20	3	0	24	185	24	33	36	50	0	371	1	38	56	39	1	29	69	12	34	3	30	2
ENSG00000142733	102	54	51	40	205	55	190	143	207	321	38	57	39	57	41	26	53	54	29	47	56	93	12	46	22	32	116	26	16	64	80	54	271	93	63	23	398	29	72	132	39	37	51	116	26	62	17	44	55
ENSG00000142748	0	0	0	1	3	1	2	0	1	0	0	0	0	1	1	0	0	0	0	0	0	1	0	1	0	0	0	0	0	0	2	0	1	2	0	0	8	0	0	2	2	0	0	1	0	6	0	0	0
ENSG00000174950	0	2	1	6	1	1	18	0	9	1	0	4	2	8	4	1	0	1	0	1	1	0	0	0	0	2	5	0	0	4	5	1	4	4	2	0	21	2	1	22	1	0	8	1	4	0	0	2	19
ENSG00000181773	10	36	25	65	17	25	130	22	130	27	7	54	36	26	22	16	27	19	13	5	4	8	4	22	19	34	15	4	6	64	108	59	20	59	24	6	175	11	34	115	30	7	25	44	12	44	2	26	2
ENSG00000158195	500	410	324	494	1416	513	1141	615	1709	1686	198	541	350	384	625	262	328	471	290	205	228	394	136	429	258	421	368	153	79	734	921	458	527	656	462	66	3028	71	487	982	419	128	407	1021	187	401	76	375	166
ENSG00000241169	0	1	2	0	1	1	0	0	0	4	0	0	0	0	0	1	0	1	2	0	0	1	0	0	0	0	2	0	0	0	1	0	0	1	1	0	1	0	2	0	1	1	0	2	0	1	1	2	1
ENSG00000237429	3	0	3	1	1	11	1	0	0	2	5	0	1	1	1	7	7	11	2	1	0	1	0	2	1	0	1	2	0	0	33	0	1	1	5	1	12	0	6	0	4	0	1	3	0	0	0	1	1
ENSG00000126705	416	149	360	127	581	380	326	516	443	1135	145	87	71	59	112	271	391	369	230	116	149	159	111	303	249	96	180	118	157	110	720	90	292	97	424	126	488	120	301	198	455	223	62	486	47	63	71	284	138
ENSG00000000938	0	0	0	3	0	0	8	0	4	1	0	6	8	6	4	0	0	1	1	0	0	1	0	0	0	3	0	0	0	0	2	10	1	10	0	2	11	0	0	12	2	1	5	0	4	3	0	0	0
ENSG00000233975	0	0	0	0	0	0	0	0	0	1	0	0	0	0	0	0	0	1	0	0	0	0	0	1	0	0	0	0	0	0	2	0	1	0	1	0	4	0	0	1	0	0	0	2	0	0	1	0	1
ENSG00000126709	193	57	48	32	244	29	49	169	15	325	18	35	17	13	15	23	14	34	30	77	117	163	44	13	11	10	76	31	16	18	51	32	78	17	36	24	176	48	13	27	10	74	23	57	7	21	19	18	48
ENSG00000225886	3	1	0	0	0	0	0	0	0	1	0	0	0	0	0	1	0	0	0	0	0	1	0	1	0	2	1	0	1	0	0	0	2	0	1	0	1	0	0	0	0	0	0	0	1	1	0	0	1
ENSG00000206767	0	0	0	0	0	0	0	0	0	0	0	0	0	0	0	0	0	0	0	0	0	0	0	0	0	0	0	0	0	0	0	0	0	0	0	0	0	0	0	0	0	0	0	0	0	0	0	0	0
ENSG00000009780	217	174	123	283	152	164	334	241	731	258	66	105	100	107	141	68	74	117	79	121	109	156	49	76	30	166	114	64	63	186	129	152	204	197	128	62	830	69	82	274	74	109	167	264	80	124	33	79	59
ENSG00000117758	1077	171	817	218	1088	665	290	1253	470	2062	239	108	74	70	109	167	273	261	212	427	477	622	306	172	136	124	536	464	786	156	737	130	1060	112	487	618	1088	793	209	200	199	1134	97	827	47	102	197	159	375
ENSG00000269971	2	0	0	1	1	4	0	1	0	3	0	1	0	1	0	0	2	1	0	4	0	3	1	4	1	0	3	1	1	0	5	0	3	1	3	0	6	0	0	0	0	1	0	2	0	0	1	0	2
ENSG00000270031	1	0	1	0	0	1	0	1	1	0	0	0	1	0	1	0	0	0	0	0	0	0	0	0	0	0	0	0	3	1	1	1	1	0	0	0	2	1	0	2	0	0	0	2	0	0	1	0	1
ENSG00000223062	0	0	0	0	0	0	0	0	0	0	0	0	0	0	0	0	0	0	0	0	0	0	0	0	0	0	0	0	0	0	0	0	0	0	0	0	0	0	0	0	0	0	0	0	0	0	0	0	0
ENSG00000117751	840	572	824	742	1032	1132	889	863	1748	1603	464	319	312	314	441	526	781	938	621	498	481	690	246	562	549	554	292	253	311	710	1282	618	617	781	869	255	2303	258	953	1102	951	548	512	1616	348	346	115	772	166
ENSG00000252947	18	4	8	7	10	26	7	18	12	27	2	18	13	8	20	12	21	20	15	14	2	24	3	13	6	10	3	7	2	8	17	2	4	4	14	0	42	2	21	11	11	10	2	18	4	4	4	8	2
ENSG00000130775	11	79	59	149	40	74	257	31	481	62	46	110	104	113	78	59	88	111	46	14	12	25	0	60	70	90	19	6	7	133	207	139	17	146	63	5	518	12	161	328	103	7	122	155	87	64	6	119	15
ENSG00000117748	676	942	681	746	666	1035	971	969	1583	1317	410	434	429	386	456	483	691	914	716	555	540	904	250	486	392	564	247	271	124	729	1205	679	443	821	672	107	2539	134	665	1376	559	355	577	1527	368	414	105	631	136
ENSG00000130768	3	353	11	548	1	52	426	3	1275	0	10	226	188	178	170	29	24	32	21	2	1	12	0	18	37	330	2	1	1	377	65	319	3	510	40	0	518	1	45	967	53	1	263	227	194	226	1	38	6
ENSG00000227050	0	1	0	4	0	0	2	0	4	0	0	0	0	1	0	0	0	0	0	0	0	0	0	0	2	0	0	0	0	1	0	0	0	0	0	0	4	0	1	1	0	0	0	2	0	3	0	0	0
ENSG00000158156	5	167	201	190	33	291	310	14	352	12	134	158	86	93	101	145	175	177	148	6	11	32	6	89	96	113	28	4	1	200	439	181	41	169	186	16	574	1	186	308	203	9	86	317	84	95	6	133	20
ENSG00000158161	416	456	472	637	630	689	957	564	2087	911	241	208	176	176	323	235	310	349	268	187	169	250	92	334	237	415	243	148	162	491	724	416	412	488	461	163	1607	125	428	775	393	227	305	1020	189	183	54	348	125
ENSG00000240750	0	0	1	1	2	1	2	2	4	1	0	0	0	1	0	1	1	1	3	0	1	1	0	1	1	0	0	1	1	1	1	0	1	0	1	3	1	1	2	4	5	1	0	2	2	0	1	5	0
ENSG00000169403	2	10	5	49	4	11	41	1	62	1	3	30	15	20	26	3	6	8	1	0	1	2	0	2	6	39	5	1	0	43	32	40	3	27	8	1	51	0	5	34	9	2	29	24	3	32	0	7	3
ENSG00000126698	938	1107	806	1235	879	1242	1876	1072	3360	1137	486	899	722	678	1079	693	884	1217	809	775	598	1038	349	657	636	907	441	360	414	1257	1681	1133	781	1327	1027	392	3813	351	1067	2147	874	731	959	2309	514	688	149	840	291
ENSG00000215902	1	3	0	4	2	3	5	1	11	2	1	3	1	3	1	1	4	3	1	0	0	1	1	2	1	0	2	3	2	2	2	4	2	10	1	0	4	4	1	4	1	5	1	9	2	0	0	1	3
ENSG00000130770	737	531	680	767	573	845	989	743	1539	842	383	664	567	546	776	396	608	785	716	463	453	720	248	263	261	620	392	227	329	654	1198	542	600	676	544	225	2826	356	469	1043	367	486	545	1144	261	348	70	376	222
ENSG00000270605	5	3	8	3	8	14	14	7	10	10	3	2	1	0	3	7	8	20	9	2	12	5	0	9	13	2	5	3	6	6	19	3	4	6	16	1	19	3	7	5	54	5	1	10	0	4	4	8	4
ENSG00000271398	1	1	1	1	0	2	2	2	2	2	0	2	1	0	0	0	0	1	1	0	0	1	0	1	1	0	0	0	1	0	5	1	1	0	2	0	5	0	0	0	0	0	1	4	0	0	1	0	0
ENSG00000130766	618	229	397	463	277	535	616	522	1644	336	213	180	166	143	203	286	449	485	250	347	320	508	135	360	242	223	261	158	115	339	1931	277	557	311	639	49	4411	122	378	501	506	418	207	897	143	313	89	305	161
ENSG00000130772	101	48	43	66	165	61	221	140	231	251	25	110	41	99	121	64	71	176	73	108	33	99	36	80	77	73	72	22	39	76	205	61	107	124	94	22	525	24	115	222	137	59	96	197	40	68	16	146	33
ENSG00000204138	606	187	212	239	506	284	1030	694	1373	856	107	135	105	116	184	154	208	275	152	168	176	217	79	201	213	133	139	76	95	280	347	107	165	206	214	47	823	39	184	304	251	144	131	519	54	107	30	223	70
ENSG00000206779	0	1	0	0	3	0	0	1	0	1	0	1	0	0	0	1	4	1	1	1	0	0	0	2	4	0	0	0	1	1	4	0	4	0	2	1	4	0	1	4	1	2	0	0	0	0	1	3	1
ENSG00000221216	1	1	0	1	1	0	0	0	4	0	0	0	0	0	0	0	0	0	0	0	0	0	0	1	0	0	0	0	0	0	1	0	0	0	0	0	0	0	0	0	0	0	0	2	0	0	0	0	0
ENSG00000180198	390	778	273	819	228	765	1552	375	3199	577	233	575	583	415	609	366	502	646	487	338	289	480	106	481	569	1216	184	192	51	1344	1208	1438	368	1799	580	41	2878	89	972	2961	989	234	990	1326	631	663	107	846	151
ENSG00000242125	3939	10097	5791	8994	4227	12352	7451	2283	17551	5634	5546	7448	6030	5358	9422	5668	9087	10901	8370	2950	1699	6367	1021	2063	1541	3369	1138	785	360	3323	5736	3738	1679	4155	5183	381	30554	446	4946	6408	4589	1642	3743	11498	2670	3274	757	3899	648
ENSG00000200087	2062	4308	2179	4199	2137	6359	3585	1148	8561	2784	2351	3641	4165	3900	6346	2507	5696	7319	5040	897	803	3803	434	1288	991	1882	545	477	270	1798	3452	1897	947	1983	2893	229	16960	268	3169	3192	2787	1009	2345	6696	1494	1919	561	2066	414
ENSG00000238821	0	0	0	1	0	2	3	0	1	0	0	0	0	0	1	0	1	0	0	1	0	2	0	0	0	1	0	0	1	2	0	0	0	1	0	0	2	0	1	3	0	0	0	0	0	0	0	0	0
ENSG00000180098	298	323	255	240	158	421	342	277	652	246	158	175	166	131	174	187	243	284	246	219	170	285	154	129	133	234	235	135	142	258	424	228	820	293	246	272	657	149	281	518	192	255	160	543	120	165	56	209	221
ENSG00000197989	79	229	133	394	105	236	373	57	874	131	107	137	237	115	178	75	153	127	181	72	61	118	26	124	93	227	151	25	31	258	218	303	106	381	142	23	811	22	156	569	184	47	215	286	173	131	26	129	50
ENSG00000221539	3	15	4	22	1	9	10	1	32	4	0	4	4	8	10	5	7	8	3	0	4	4	1	4	5	14	5	2	1	19	11	18	3	4	3	0	21	0	10	27	4	2	12	15	7	4	0	8	2
ENSG00000120656	242	192	207	222	387	338	385	291	601	482	159	192	166	158	191	175	207	281	175	190	153	334	110	140	89	170	190	99	87	282	402	234	400	261	262	111	1252	131	210	426	178	148	214	505	95	156	57	172	131
ENSG00000188060	5	63	13	112	10	17	175	7	158	12	6	27	36	40	25	8	5	11	13	8	8	10	1	4	12	42	9	2	1	88	22	141	13	108	25	0	143	1	39	297	15	4	46	53	8	67	6	20	3
ENSG00000229388	3	5	7	9	2	7	5	6	11	5	6	1	4	0	2	4	9	4	3	2	4	8	1	2	3	1	2	5	1	6	9	1	7	1	5	1	11	1	4	8	9	2	1	3	2	1	0	4	0
ENSG00000270103	65	62	112	44	14	123	14	64	85	26	60	11	21	14	16	63	70	47	92	55	56	142	30	38	38	22	38	32	12	23	152	26	60	18	79	26	76	13	55	33	82	48	31	91	19	12	9	59	14
ENSG00000162419	290	264	289	367	77	397	683	289	1072	119	146	194	177	162	269	151	222	336	206	132	134	167	63	171	263	265	113	75	110	380	479	359	167	492	354	69	1765	84	428	759	433	188	302	657	110	269	41	326	61
ENSG00000252777	1	0	0	0	0	0	0	0	0	1	0	1	0	0	0	0	0	0	0	0	0	0	0	0	0	0	0	0	0	0	0	0	0	0	0	0	0	0	0	0	0	0	0	0	0	0	0	0	0
ENSG00000198492	1511	1584	2069	2314	1458	3193	3131	1610	6036	2006	1327	1014	1056	909	1248	1188	1622	1993	1495	899	906	1344	587	1396	1401	1923	779	671	919	2610	3249	2591	1348	3009	2287	909	7470	654	2680	4514	2386	1345	1761	4932	1193	1330	228	1919	558
ENSG00000116329	2	4	3	6	0	5	15	1	8	1	1	3	6	3	1	2	2	1	0	1	0	1	1	5	8	13	1	1	2	3	43	16	1	14	7	0	28	2	0	25	1	1	14	10	2	10	0	6	1
ENSG00000226852	0	0	2	3	0	5	12	1	18	0	0	2	4	5	2	1	2	0	2	0	3	1	1	0	7	12	2	5	6	13	40	8	4	7	10	0	39	4	4	26	4	0	11	10	5	5	0	6	0
ENSG00000233427	0	0	0	0	0	1	0	1	1	0	0	0	0	0	0	0	0	0	0	0	0	0	0	0	1	1	0	0	0	0	0	1	0	0	2	0	0	0	0	0	0	0	0	0	1	0	0	0	0
ENSG00000159023	2160	992	2831	960	1019	3510	2497	2647	3690	1941	1038	586	480	404	681	922	1304	1468	1208	1030	764	1423	423	1327	954	691	481	640	683	1239	2794	958	976	1221	2454	396	7697	394	1357	2023	1220	1052	770	6769	326	711	171	1185	260
ENSG00000206704	0	0	0	0	0	0	0	0	0	0	0	0	0	0	0	0	0	0	0	0	0	0	0	0	0	0	0	0	0	0	1	0	0	0	0	1	0	0	0	0	1	0	0	0	0	0	0	0	0
ENSG00000253304	5	23	10	105	46	19	108	5	554	28	15	36	40	38	122	2	13	11	15	1	8	45	1	21	7	68	11	0	0	86	27	97	13	129	15	2	154	1	5	110	31	7	57	26	40	44	2	5	15
ENSG00000225750	0	0	2	0	0	0	2	1	1	0	1	2	1	0	0	4	1	0	3	1	1	0	1	0	2	0	0	0	0	0	2	1	1	2	2	1	4	0	4	1	1	3	0	2	0	1	0	5	0
ENSG00000116350	774	478	367	606	1025	540	1168	1017	2147	1898	193	597	392	451	786	501	570	795	424	568	428	747	205	511	464	581	408	246	217	985	1163	752	859	996	780	175	3369	207	702	1503	680	507	687	1206	336	452	163	617	298
ENSG00000227637	0	4	1	1	2	2	3	0	5	5	1	0	0	0	0	0	2	2	2	1	1	1	0	4	4	2	0	0	3	2	4	1	3	0	0	1	8	0	4	0	2	2	0	3	0	1	0	2	0
ENSG00000116353	187	203	143	232	219	207	385	212	567	323	90	147	117	110	175	75	100	160	113	99	95	169	36	84	58	96	107	51	64	115	131	99	212	158	127	49	684	77	92	241	103	95	133	199	51	107	14	96	41
ENSG00000237934	3	0	0	1	0	5	5	0	0	1	2	0	1	1	0	3	2	5	3	1	0	2	1	0	1	1	1	0	0	1	12	0	3	0	2	0	4	1	5	0	4	0	2	3	1	0	0	2	0
ENSG00000060656	291	337	289	683	1124	330	1457	345	2955	1530	109	422	352	354	549	406	516	756	158	140	209	342	90	432	437	502	443	165	264	735	1889	704	920	972	679	88	8195	474	858	1398	616	348	505	739	403	560	162	786	308
ENSG00000221550	0	0	0	0	0	0	0	0	0	0	0	0	0	0	0	0	0	0	1	0	0	0	0	0	0	0	0	0	0	0	0	0	0	0	0	0	0	0	0	0	0	0	0	0	0	0	0	0	0
ENSG00000230523	1	1	2	0	0	2	0	0	1	1	0	0	0	0	0	0	3	7	0	0	1	1	0	0	3	0	0	0	1	1	4	1	1	0	0	0	1	0	2	0	2	1	0	3	1	0	0	2	0
ENSG00000228176	0	0	0	0	0	0	0	0	0	0	0	0	0	0	0	0	1	0	0	0	0	0	0	0	0	0	0	0	0	0	0	0	1	0	0	0	0	1	0	0	0	0	0	3	0	0	0	0	0
ENSG00000233399	0	0	0	0	0	0	0	0	1	0	0	0	0	0	0	0	0	0	0	0	1	0	0	0	0	0	0	0	1	0	0	0	0	0	0	0	1	0	0	0	0	0	0	0	0	0	0	0	0
ENSG00000162510	2	1	2	2	13	2	3	5	2	10	3	1	0	0	0	4	3	0	0	2	1	4	1	1	2	0	7	1	2	2	7	0	27	1	0	2	8	1	0	1	0	4	1	1	0	0	0	2	2
ENSG00000186056	4	0	4	1	23	1	1	6	2	24	0	0	0	1	3	1	1	3	1	1	2	3	0	4	0	1	5	0	0	0	5	0	21	2	6	2	16	0	7	1	2	1	0	5	0	0	0	1	5
ENSG00000162511	5	2	67	5	2	47	8	5	4	4	11	4	0	7	2	21	47	38	16	0	3	10	5	27	15	1	1	1	2	2	1139	6	6	1	50	4	77	9	23	9	27	3	0	29	0	2	1	23	2
ENSG00000264773	0	0	0	0	0	0	0	0	0	0	0	0	0	0	0	0	0	0	0	0	0	0	0	0	0	0	0	0	0	0	0	1	0	0	0	0	2	0	0	0	0	0	0	0	0	0	0	0	0
ENSG00000229607	0	0	3	0	0	0	0	0	0	0	0	0	0	0	0	0	0	0	0	0	0	0	0	0	0	0	0	0	0	0	0	0	0	0	0	0	0	0	0	0	0	0	0	0	0	0	0	0	0
ENSG00000223382	7	2	4	0	3	5	0	8	2	2	1	0	0	0	0	0	0	2	2	1	1	3	1	2	1	1	3	1	1	0	5	0	3	2	0	1	1	2	0	0	0	1	0	1	0	0	0	1	0
ENSG00000222784	0	0	0	0	0	0	0	0	0	0	0	0	0	0	0	0	0	0	0	0	0	0	0	0	0	0	0	0	0	0	0	0	0	0	0	0	0	0	0	0	0	1	0	0	0	0	0	0	1
ENSG00000235143	0	0	0	0	0	0	0	1	0	0	0	0	0	0	0	0	1	0	0	0	0	0	0	0	0	0	0	0	0	0	0	0	0	0	0	0	0	0	0	0	0	0	0	0	0	0	0	0	0
ENSG00000162512	2631	404	342	349	985	564	811	2734	1316	2349	159	238	148	155	229	165	217	202	256	695	724	888	376	215	195	168	387	597	940	284	743	200	659	371	368	431	940	1026	243	389	283	1369	133	993	91	185	181	204	244
ENSG00000134644	2477	1459	2239	1955	2641	2885	3763	3203	5570	4560	1186	1137	851	819	1049	1102	1547	1802	1395	1143	1118	1594	661	1413	1218	1320	1082	746	898	1926	2989	1659	2174	1951	2252	1004	6857	759	1880	3029	1828	1589	1284	4385	759	1073	401	1510	855
ENSG00000200154	0	0	0	0	0	1	3	0	1	0	0	1	0	0	0	2	0	0	0	0	0	1	0	0	0	0	0	0	1	0	0	0	3	0	0	0	1	0	0	0	1	0	0	0	0	1	0	1	0
ENSG00000202107	0	2	8	5	2	6	2	1	10	2	4	0	2	1	1	3	4	2	7	2	0	2	0	5	3	3	2	1	2	1	9	5	2	4	9	1	9	1	9	4	3	2	5	7	2	1	0	4	1
ENSG00000200181	1	6	6	7	2	7	1	1	4	5	3	1	1	1	2	4	7	6	7	5	3	4	1	3	2	0	2	0	0	1	6	1	5	4	3	0	8	0	1	4	1	2	2	9	2	1	0	1	0
ENSG00000084628	972	640	1046	350	313	1303	895	945	1325	710	304	304	221	149	337	302	461	383	413	399	325	394	199	169	138	255	180	243	368	317	533	313	253	422	593	274	745	289	233	542	264	608	212	1037	116	162	62	236	95
ENSG00000060688	968	1831	1141	1629	350	1981	2011	964	3700	641	744	947	972	888	1119	789	1218	1596	1243	728	691	1207	262	744	738	1445	314	364	239	1675	1942	1625	558	1763	1296	234	4923	324	1423	2851	1125	675	1363	2560	745	781	171	1202	160
ENSG00000121766	610	556	572	622	453	841	784	660	1446	718	359	320	326	269	371	251	436	469	393	297	323	455	180	278	199	490	245	231	305	557	713	463	487	637	459	267	1821	314	424	919	314	401	446	1211	277	285	86	301	152
ENSG00000229044	1	0	0	1	1	0	0	0	2	0	0	0	0	0	0	0	0	0	0	0	0	0	0	0	2	1	0	0	0	1	3	0	0	0	3	0	0	0	1	0	0	1	0	3	0	0	0	0	0
ENSG00000121769	132	737	2914	1371	529	1338	302	153	1477	296	1046	183	129	156	141	144	544	193	107	57	78	80	52	42	33	362	63	142	154	394	734	257	137	186	87	332	360	174	66	422	53	168	88	1246	221	135	11	26	47
ENSG00000168528	370	146	158	144	732	226	318	449	337	944	68	125	97	88	116	98	59	141	81	123	81	97	47	42	47	108	128	21	17	126	264	126	193	222	66	20	695	41	115	329	116	69	125	276	39	86	33	90	72
ENSG00000268950	0	0	0	0	0	0	0	0	0	0	0	0	0	0	0	0	0	0	1	0	0	1	0	0	0	0	1	0	0	1	0	0	2	1	1	0	1	2	0	0	0	0	0	0	0	0	0	1	0
ENSG00000228682	0	0	0	0	0	0	0	0	0	0	1	0	0	1	0	0	0	0	0	0	0	0	1	0	0	0	0	0	0	0	0	0	0	1	0	0	0	0	0	0	0	0	0	0	0	0	0	0	0
ENSG00000223907	0	0	1	0	0	0	0	0	0	0	0	0	0	0	0	0	0	0	0	0	0	0	0	2	0	0	1	0	0	0	1	0	0	0	2	0	0	0	0	0	0	0	0	0	0	0	0	0	0
ENSG00000229167	0	0	0	0	0	0	0	0	0	0	0	0	0	0	0	1	0	0	0	0	0	0	0	0	0	0	0	0	0	0	0	0	0	0	0	0	1	0	0	0	0	0	0	0	0	0	0	1	0
ENSG00000142910	0	22	1	68	114	5	144	1	95	1	2	80	54	63	28	2	2	5	0	0	19	32	1	3	1	32	7	0	1	48	5	49	2	70	6	0	316	0	1	176	3	0	29	13	31	38	0	6	34
ENSG00000121764	19	2	1	2	5	8	3	14	2	2	1	2	2	1	1	2	0	1	1	3	23	7	8	2	6	0	11	34	27	4	7	2	14	7	1	5	3	70	9	3	4	33	2	3	1	1	2	8	2
ENSG00000162517	639	579	588	618	805	847	524	771	1706	1315	347	309	279	253	347	385	568	643	478	414	361	651	171	232	254	322	301	167	163	418	739	409	587	510	470	134	1599	212	509	739	423	344	281	948	200	194	107	459	145
ENSG00000235790	4	4	3	6	0	6	6	0	11	2	1	0	1	3	1	0	1	1	0	0	0	2	0	2	1	3	0	0	2	1	5	6	3	3	3	2	9	0	3	10	2	1	0	9	4	2	0	1	2
ENSG00000264078	0	0	0	1	0	1	1	0	0	0	0	0	0	0	1	1	0	1	1	0	0	0	0	0	0	1	0	0	0	0	0	0	1	1	0	0	1	0	3	0	0	0	0	1	0	0	0	0	0
ENSG00000084636	11	25	29	40	29	41	148	6	226	16	33	41	22	38	24	39	30	80	11	4	13	15	6	63	19	52	22	2	8	48	243	51	58	103	35	4	739	10	52	154	64	8	50	112	30	40	3	52	19
ENSG00000121753	704	209	55	176	275	149	423	742	504	690	34	102	92	98	95	69	64	114	52	261	222	252	123	74	80	117	392	185	252	173	415	188	652	331	119	167	1337	343	148	398	170	546	86	267	87	118	88	136	373
ENSG00000266580	0	0	0	0	0	0	0	0	0	0	0	0	0	0	0	1	0	0	0	1	0	0	0	2	0	0	0	1	0	0	2	1	0	0	1	0	0	2	0	1	0	0	0	0	0	1	0	0	1
ENSG00000254545	0	0	0	0	0	1	0	0	0	0	0	0	0	0	0	0	0	0	0	0	0	0	0	0	0	0	0	0	1	0	0	0	0	0	0	0	0	0	0	1	0	1	0	0	0	0	0	0	0
ENSG00000134668	3	4	2	4	19	8	18	0	11	5	2	12	10	5	11	2	4	3	1	0	1	5	0	1	1	1	4	0	0	8	8	13	4	9	4	0	45	0	8	14	2	0	4	12	2	6	0	6	4
ENSG00000203620	0	0	0	0	0	0	0	0	1	1	0	0	0	0	0	1	0	0	0	0	0	0	1	0	0	0	0	0	0	0	0	0	0	1	0	0	0	0	0	0	1	2	0	0	0	0	0	0	0
ENSG00000269967	1	1	0	2	4	1	2	1	0	4	1	0	0	1	1	3	0	1	4	0	0	0	0	0	0	2	1	1	1	3	2	1	2	1	3	0	2	0	1	0	1	1	1	5	0	0	2	0	0
ENSG00000184007	2449	2109	2126	2500	2349	3431	3605	2380	5094	3287	1017	1459	1226	1179	1646	1162	1599	1796	1343	1491	1387	2119	782	1099	1063	2100	1447	1023	1330	2752	3358	2256	2340	2375	1893	1193	8404	1113	1932	3887	1548	1772	1555	4580	940	1443	487	1553	1139
ENSG00000212673	1	4	11	3	8	10	6	0	9	6	1	1	3	0	2	6	1	1	3	4	1	1	5	8	5	5	1	2	1	3	8	2	6	2	8	1	10	2	6	7	5	5	0	4	3	6	0	3	0
ENSG00000228634	1	2	0	1	3	2	4	3	1	5	0	0	0	0	0	3	0	1	2	3	1	2	0	2	2	3	1	0	1	2	7	0	4	1	1	1	10	3	0	0	0	4	1	3	1	0	1	2	1
ENSG00000121774	1839	987	1489	1249	1662	2083	2790	2035	4883	2715	907	1681	1328	1389	1817	1311	1928	2398	1448	1472	1312	2267	693	1636	1255	1452	1004	797	917	2334	3131	2031	1530	2593	2203	663	7896	496	2063	3854	1937	1412	1561	5130	902	1270	285	1733	473
ENSG00000203325	1	2	2	5	2	4	1	1	4	4	0	1	0	0	0	8	6	3	3	0	5	2	1	4	3	1	0	0	6	3	9	2	3	1	5	2	6	1	9	2	3	4	1	4	0	0	2	6	4
ENSG00000121775	118	128	81	124	73	143	166	139	335	116	33	101	74	73	100	89	101	102	112	94	69	104	51	89	87	113	51	43	62	164	159	124	79	175	118	39	385	42	134	285	161	99	115	333	87	69	18	107	27
ENSG00000266203	1	0	0	0	0	0	0	0	0	0	0	0	0	0	0	0	2	0	0	0	0	0	1	0	0	1	0	1	1	0	0	0	1	0	0	0	1	0	2	0	0	1	0	1	0	0	1	1	0
ENSG00000025800	1580	1391	1673	2554	1402	2306	4200	1921	6844	2144	765	831	786	721	873	638	879	1144	733	610	666	895	319	1010	737	1372	661	485	613	1938	2015	1791	1246	2073	1486	639	6884	532	1221	3123	1197	845	1116	2963	919	937	265	1110	575
ENSG00000084652	1279	735	831	924	658	1377	1731	1426	3010	997	521	403	417	362	459	455	687	773	596	553	552	864	278	981	676	874	486	472	503	1070	2585	1060	1139	1701	1426	460	4146	581	1260	2393	1408	1105	956	3165	513	694	189	951	312
ENSG00000160050	178	114	159	121	59	190	146	179	204	112	89	116	58	97	131	83	130	156	116	100	114	115	52	53	40	54	53	49	77	72	157	102	97	95	136	70	375	94	102	143	96	169	59	246	44	52	20	68	55
ENSG00000224066	5	1	1	0	1	10	4	7	6	5	1	0	0	0	0	1	0	4	1	3	5	5	1	2	4	0	2	3	3	2	4	2	2	1	1	2	3	0	3	0	3	4	1	4	0	0	0	2	2
ENSG00000160051	88	28	18	33	33	39	65	43	107	60	7	29	15	20	37	27	21	28	13	43	27	43	10	31	22	26	26	12	15	37	58	42	66	53	28	12	202	15	49	78	41	40	33	63	25	31	4	48	18
ENSG00000222046	13	2	2	4	4	6	8	15	5	10	3	0	1	0	0	1	1	6	2	2	6	7	3	1	4	1	4	7	2	1	12	1	12	3	7	5	4	4	9	10	8	6	0	6	0	3	4	7	4
ENSG00000160055	97	60	52	51	60	101	68	119	151	65	34	33	27	22	35	42	53	49	49	69	66	98	24	37	32	37	30	53	37	53	96	33	75	50	49	50	116	39	58	92	54	103	32	141	20	18	23	37	21
ENSG00000084623	2002	2452	1747	3262	3825	2508	4126	2301	6941	5619	1056	2339	1983	1857	2650	1239	1859	2333	1793	1707	1426	2619	713	1032	889	2308	1275	612	522	2628	2851	3022	2870	3334	1864	627	10906	549	1813	5481	1544	1154	2293	3564	1474	1530	322	1608	755
ENSG00000183615	0	0	0	3	0	1	8	0	3	1	0	4	1	2	0	4	4	5	1	0	0	0	0	1	4	0	2	0	0	2	6	0	1	2	0	0	40	0	6	7	2	0	2	2	0	3	0	6	0
ENSG00000182866	0	567	19	592	1	200	1372	0	727	1	9	698	600	577	459	19	56	61	37	0	4	8	0	27	55	573	2	1	1	742	131	989	4	996	43	0	2009	0	117	2173	138	2	547	267	244	704	0	104	0
ENSG00000116478	535	717	508	1190	575	888	1927	674	2441	609	319	830	647	693	709	632	683	1093	546	463	481	851	250	817	484	875	241	213	97	1205	1587	1141	456	1293	859	232	4516	112	1024	1974	799	322	746	1405	693	697	137	799	182
ENSG00000175130	5882	3039	3594	3010	1039	4432	4608	6712	7914	1946	1702	2312	1959	1906	2626	2504	3591	3889	3893	3250	2969	4024	1654	2209	1934	2328	1214	1886	2479	3118	6705	2887	1880	4063	3798	1677	6839	2203	3119	5695	3360	4423	2211	8387	1320	1747	478	2754	707
ENSG00000233775	1	0	0	0	0	0	0	0	0	5	0	0	0	0	0	0	0	1	0	0	1	2	0	0	1	1	0	0	0	1	1	0	0	0	1	0	0	1	0	0	0	0	0	0	0	0	0	1	0
ENSG00000162526	3	0	2	1	1	2	0	2	1	7	0	2	1	0	0	4	0	0	1	1	3	3	1	3	2	0	3	2	1	0	8	1	4	0	2	0	16	1	2	2	5	0	0	2	1	0	3	5	1
ENSG00000225828	12	5	5	1	31	7	6	9	2	28	4	4	1	4	0	4	3	9	3	9	2	10	5	7	9	1	7	4	7	5	11	1	17	5	7	2	11	2	9	9	7	8	3	12	1	1	2	8	7
ENSG00000160058	958	345	856	480	1505	1081	822	1254	1832	2666	404	226	231	176	309	382	602	519	436	484	444	593	249	454	304	352	550	279	479	530	1209	408	1170	658	813	351	2464	363	569	886	588	801	332	1826	256	290	153	456	357
ENSG00000263529	0	0	0	0	0	0	0	0	0	0	0	0	0	0	0	0	0	0	0	0	0	0	0	1	0	0	0	0	0	0	0	0	0	0	0	0	0	0	0	0	0	0	1	0	0	0	0	0	0
ENSG00000254553	0	0	0	0	0	0	0	0	0	3	0	0	0	0	0	0	0	0	1	0	0	0	0	0	0	0	0	0	0	0	1	0	0	0	0	0	0	0	0	0	0	0	0	0	0	0	0	0	0
ENSG00000273274	120	51	31	66	52	65	229	120	185	89	17	34	37	30	36	36	14	29	30	35	34	33	28	35	31	65	43	63	120	98	98	70	88	67	43	41	314	85	44	154	44	123	55	123	22	69	12	31	48
ENSG00000160062	158	43	44	58	55	75	190	147	296	125	31	31	27	27	47	46	47	66	30	57	59	58	29	74	72	57	63	45	58	96	167	70	101	114	82	31	469	27	134	199	117	84	77	236	37	70	14	121	36
ENSG00000176261	208	194	196	168	76	249	378	225	584	96	140	210	191	192	260	155	251	294	230	214	205	293	100	139	103	189	80	83	80	222	300	168	90	237	211	63	973	83	210	324	176	171	188	362	105	130	23	177	32
ENSG00000200591	0	0	1	0	0	1	1	2	1	2	1	0	0	0	0	0	1	1	0	0	0	1	0	1	2	1	0	0	1	0	3	0	0	1	1	0	1	0	2	0	2	0	0	1	0	0	0	3	0
ENSG00000162521	3725	3176	3291	2774	1970	4531	4283	4141	6988	3370	1862	1499	1252	1322	2091	1579	2155	3050	2452	2373	2068	3264	1200	1855	1382	2243	1215	1230	1087	2442	3687	2480	2212	2877	2628	1226	8959	813	2583	4458	2053	2183	2001	5824	1117	1492	538	2207	715
ENSG00000162520	4	0	0	1	2	2	0	1	15	3	1	0	0	0	0	1	1	1	1	2	3	2	0	2	2	0	9	0	2	1	40	1	8	1	2	6	5	3	4	0	3	0	0	7	1	0	1	2	5
ENSG00000224409	0	0	0	0	0	0	0	0	0	0	0	1	0	0	0	0	1	0	0	0	0	0	1	0	1	0	0	0	0	0	0	0	0	0	1	0	0	0	0	0	0	0	0	1	0	0	0	0	0
ENSG00000162522	189	220	143	474	458	275	813	210	1519	752	81	218	154	193	169	119	177	196	135	84	76	143	64	170	152	245	202	61	128	381	402	248	259	292	230	57	1028	91	230	536	236	111	133	448	129	217	46	156	168
ENSG00000134684	1968	2031	1022	2690	1518	2337	3971	1973	8158	2409	778	1645	1592	1352	1822	1095	1583	1945	1064	1340	1184	2164	485	976	931	2150	865	624	719	3054	2984	2690	1829	3170	1679	518	13938	546	1806	5099	1738	1358	1510	3903	1132	1470	184	1402	464
ENSG00000116497	705	654	569	916	569	811	1361	1016	1483	920	319	431	334	312	482	336	434	539	355	419	369	603	189	389	282	622	271	278	263	665	840	639	487	660	534	200	4113	189	602	1189	506	422	577	1121	300	394	149	497	192
ENSG00000160097	264	29	1664	16	239	1397	17	322	60	585	534	5	3	3	8	502	872	882	899	271	240	275	93	604	442	9	271	179	227	12	1829	3	453	12	1376	325	209	157	771	25	1056	447	7	2735	6	6	66	594	199
ENSG00000121905	30	6	1136	3	17	920	6	32	8	36	385	2	0	2	6	414	629	755	579	10	14	12	13	393	217	2	30	14	26	0	1294	3	49	2	814	28	702	60	336	4	436	37	4	519	0	2	8	313	19
ENSG00000121900	18	23	64	21	103	67	75	35	160	62	28	35	40	32	96	40	74	128	30	11	37	83	5	38	29	7	9	13	9	30	128	28	23	64	74	15	402	40	61	29	54	22	29	61	4	31	5	44	11
ENSG00000221423	0	0	0	0	0	0	0	0	0	0	0	0	0	0	0	0	0	0	0	0	0	0	0	0	0	0	0	0	0	0	0	0	0	0	0	0	0	0	0	0	0	0	0	0	0	0	0	0	0
ENSG00000116514	432	243	292	244	237	370	319	386	655	349	138	129	86	93	157	173	225	251	168	190	202	255	136	170	143	133	207	135	249	174	822	119	848	117	262	242	780	206	202	225	222	337	104	485	57	117	57	193	176
ENSG00000267885	0	0	0	0	0	2	1	0	1	0	0	0	0	0	0	0	0	0	0	0	0	0	0	0	0	0	0	0	0	0	0	0	0	0	0	0	0	0	1	0	0	0	0	1	1	0	0	0	0
ENSG00000236065	1	3	2	1	1	4	2	0	6	6	1	0	0	2	1	1	4	5	1	0	0	0	3	3	6	1	0	0	2	2	9	4	1	4	8	2	5	0	2	4	4	4	1	4	0	2	0	4	0
ENSG00000004455	606	770	450	983	705	709	1077	773	1810	951	291	780	569	619	803	423	617	899	496	405	456	829	170	453	360	870	368	235	159	1070	1063	852	642	1042	702	139	2619	153	711	1630	492	350	838	1188	400	485	107	601	172
ENSG00000142920	64	2	33	1	32	25	11	68	18	66	16	7	0	1	6	17	18	19	11	39	39	57	18	24	6	3	35	23	31	0	45	1	59	5	40	51	45	36	18	7	7	69	2	32	0	0	10	16	25
ENSG00000116525	122	58	499	86	74	524	206	174	267	107	219	42	61	68	71	236	426	468	232	43	67	66	39	291	201	50	51	67	76	70	857	72	72	99	418	59	756	78	363	137	406	118	44	468	48	35	16	313	22
ENSG00000160094	487	198	219	121	270	282	342	491	501	415	82	87	97	77	115	184	256	328	163	216	176	251	97	193	164	98	140	112	195	147	437	107	184	184	230	94	777	117	253	198	240	234	80	362	43	70	47	194	94
ENSG00000270115	4	3	1	2	0	6	1	1	3	0	1	0	1	0	0	1	4	1	3	0	1	4	0	6	2	1	0	2	2	1	11	0	2	1	0	3	4	1	2	3	5	3	0	3	0	1	1	3	0
ENSG00000184389	0	0	2	0	0	2	0	1	0	0	0	0	0	0	0	0	2	0	1	1	0	1	0	2	1	0	0	1	0	0	2	0	0	0	4	2	0	2	0	0	2	1	0	2	0	0	0	0	0
ENSG00000225313	7	0	27	0	0	21	0	7	1	2	8	0	0	0	0	11	12	11	9	2	3	3	3	6	7	1	2	0	6	0	25	0	9	1	21	3	18	2	17	1	21	7	1	16	0	0	3	24	0
ENSG00000134686	2292	650	4131	178	933	4053	176	3082	278	1983	1572	54	45	52	235	2292	3388	3888	2012	1266	1021	1401	538	1431	1813	56	592	726	519	118	5159	154	1180	151	4331	567	9886	681	3929	114	2944	1524	88	3917	28	188	292	2980	519
ENSG00000266239	0	1	5	0	0	1	0	1	0	0	1	0	0	0	0	3	1	1	4	0	1	2	0	5	3	1	1	3	2	0	6	0	0	0	5	2	3	0	3	1	1	1	0	1	0	0	0	6	0
ENSG00000222112	2	1	8	1	0	16	1	0	0	1	8	0	0	0	0	11	24	12	7	2	3	3	2	4	10	0	1	0	5	0	25	0	3	0	17	5	4	2	12	0	4	5	0	6	0	0	0	7	1
ENSG00000233246	5	2	5	0	0	15	1	2	0	2	5	0	0	0	0	3	12	6	8	4	4	6	1	6	5	0	0	0	1	1	7	0	0	1	12	6	14	0	10	0	8	4	1	5	0	0	2	3	1
ENSG00000121903	143	49	79	53	71	121	125	189	101	123	44	40	13	19	28	58	91	96	68	65	56	82	36	77	84	33	77	47	57	66	179	27	110	49	108	48	368	50	102	78	135	119	44	234	22	50	28	103	43
ENSG00000121904	68	116	29	219	17	68	271	49	492	55	19	62	59	43	52	27	37	35	25	37	41	58	37	20	48	111	17	90	164	231	104	146	46	175	47	69	630	129	53	322	61	168	130	295	64	71	5	70	28
ENSG00000176256	0	0	0	0	0	1	0	0	0	0	0	0	0	0	0	0	1	0	1	0	1	0	0	0	0	4	0	0	1	0	1	1	0	0	0	2	3	1	1	1	0	0	0	2	1	0	0	0	0
ENSG00000231163	0	2	1	3	0	0	3	0	7	0	0	2	0	1	0	1	0	1	0	0	4	0	0	0	0	4	0	1	5	5	3	1	1	1	1	0	4	0	0	2	0	3	2	5	0	4	0	0	0
ENSG00000201148	0	0	0	0	0	0	0	0	0	0	0	0	0	0	0	0	0	0	0	0	0	0	0	0	0	0	0	1	0	0	0	0	0	0	0	0	0	0	1	1	0	0	0	1	0	0	0	0	0
ENSG00000142698	1	50	7	73	0	18	127	1	218	1	0	42	38	30	29	8	10	10	4	0	0	0	0	7	7	43	0	0	1	91	43	54	0	115	19	0	174	1	13	113	16	5	71	89	8	68	0	11	3
ENSG00000221053	0	0	0	0	0	0	0	0	2	0	0	0	0	0	0	0	0	0	0	0	0	0	0	0	0	0	0	0	0	0	0	0	0	0	0	0	1	0	0	0	0	0	0	1	0	0	0	0	0
ENSG00000163866	308	463	607	556	139	796	487	306	1035	180	345	282	244	209	334	315	509	562	455	199	197	295	120	281	258	325	115	152	194	442	806	389	178	437	457	170	1048	211	461	645	431	252	278	897	196	209	67	333	47
ENSG00000189280	1	0	1	28	1	0	6	3	5	1	0	19	2	7	9	0	0	0	1	1	0	0	0	0	1	6	0	0	1	6	14	16	0	5	3	0	2	0	0	7	0	1	2	3	0	1	0	0	0
ENSG00000189433	0	1	0	3	0	0	2	0	1	0	0	2	1	1	0	0	0	0	0	0	0	0	0	0	0	0	1	0	0	0	1	1	1	1	0	0	1	0	2	1	1	0	1	5	0	1	0	0	0
ENSG00000255811	0	0	0	0	0	0	0	1	0	1	0	0	0	0	0	0	0	0	0	0	0	0	0	0	0	0	0	0	0	0	0	0	0	0	0	0	0	0	0	0	0	0	0	0	0	0	0	0	0
ENSG00000188910	0	8	0	13	2	2	3	1	34	0	0	4	3	1	3	1	2	1	1	0	0	2	2	1	2	7	0	0	0	7	5	14	2	5	0	1	12	0	4	17	2	0	3	5	3	4	0	2	0
ENSG00000187513	0	24	5	23	0	8	21	1	31	1	2	39	5	3	22	5	0	0	35	1	0	0	6	5	8	10	8	0	0	20	7	23	71	17	4	0	16	0	10	30	8	2	9	10	6	6	2	3	13
ENSG00000230163	5	7	15	11	1	18	6	6	15	3	6	2	6	2	1	6	11	3	8	6	5	4	6	3	6	3	4	0	15	8	10	7	6	4	16	7	18	5	11	8	10	16	1	28	3	5	0	9	1
ENSG00000116544	114	66	128	131	9	151	138	117	337	46	33	74	68	46	40	52	78	74	64	22	25	25	17	60	58	77	18	41	89	127	329	82	32	148	103	42	250	115	104	155	115	124	31	216	52	45	9	70	29
ENSG00000241014	5	2	5	1	20	7	6	2	3	34	4	2	1	2	0	1	8	3	3	1	3	4	0	0	3	1	9	1	2	2	14	1	7	3	6	2	16	0	4	10	7	3	3	15	0	4	1	3	7
ENSG00000243749	0	0	1	1	0	0	3	0	0	0	0	1	1	2	2	0	2	0	0	0	0	0	1	1	0	0	0	0	0	1	2	2	0	3	0	0	2	0	2	3	1	0	1	2	0	0	0	0	0
ENSG00000163867	166	82	123	130	213	155	178	229	349	408	86	34	30	34	41	41	67	75	38	63	83	110	30	55	51	77	69	36	71	95	139	54	174	105	104	63	417	59	100	127	72	93	54	225	46	41	18	52	34
ENSG00000197056	386	378	258	563	334	481	1423	491	1713	600	231	301	210	226	273	204	290	399	189	180	150	304	97	271	329	487	154	78	82	674	682	459	220	636	459	60	2926	66	531	902	421	175	437	938	224	427	49	421	82
ENSG00000116560	3896	4577	4423	5568	613	6876	6966	3258	17706	989	2442	1984	2999	1720	2247	3043	4432	4484	3920	3413	2952	4067	1405	4257	4208	5711	1645	2227	1685	7793	7628	6928	1745	8650	5148	1378	10698	1647	7338	12590	6039	3337	5109	13396	3288	3231	851	5908	917
ENSG00000201868	0	0	0	0	0	0	0	0	0	0	0	0	0	0	0	0	0	0	0	0	0	1	0	0	1	0	0	0	0	0	0	0	0	0	0	0	0	0	0	0	0	0	0	0	0	0	0	0	0
ENSG00000263591	0	0	0	0	0	0	0	0	0	0	0	0	0	0	0	0	0	0	0	0	0	0	0	0	0	0	0	0	0	0	0	0	0	0	0	0	0	0	0	0	0	0	0	0	2	0	0	0	0
ENSG00000146463	2810	1512	1708	1957	1195	2363	2916	2941	4430	1947	852	708	545	525	656	608	803	960	679	1021	1034	1322	505	778	732	1129	603	768	981	1583	1607	1107	963	1237	1319	682	4410	629	1106	2131	901	1448	837	3273	544	731	206	853	325
ENSG00000240374	0	0	0	0	2	0	0	0	0	0	0	0	0	0	1	1	2	1	1	0	2	0	0	0	3	0	0	0	0	1	2	0	2	0	2	0	1	0	1	0	1	1	0	1	0	0	1	1	0
ENSG00000201542	0	0	1	0	0	0	0	0	0	0	0	0	0	0	0	0	2	0	0	0	0	0	0	0	0	0	0	0	1	1	1	0	0	0	1	0	0	0	0	1	1	0	0	0	0	0	0	0	0
ENSG00000227409	2	0	1	2	4	0	0	0	4	0	0	0	0	1	0	1	1	3	0	0	0	2	0	0	3	0	0	0	1	0	6	0	3	1	1	1	2	0	3	2	2	0	0	1	0	0	0	2	0
ENSG00000202129	0	0	0	0	0	0	0	2	0	0	0	0	0	0	0	0	0	0	0	0	0	0	0	0	0	1	0	0	0	0	1	0	0	0	0	0	0	0	0	0	0	0	0	0	0	0	0	0	0
ENSG00000142687	833	470	614	532	488	796	1635	868	2125	950	279	444	258	361	436	298	440	544	354	379	329	506	175	402	360	447	675	239	311	650	1159	594	1126	933	701	294	5395	388	603	1323	599	551	583	1495	201	482	173	519	397
ENSG00000020129	520	365	413	382	122	556	438	511	1492	261	195	125	191	120	147	199	307	273	281	205	296	307	185	264	253	454	306	297	522	553	1070	412	645	695	415	506	1102	653	467	905	480	792	323	996	262	176	75	380	207
ENSG00000239636	1	1	0	1	2	0	2	0	3	2	0	0	1	2	2	1	3	3	0	0	0	0	0	0	0	0	1	0	3	1	2	0	3	1	1	0	11	0	0	0	0	0	0	3	0	0	0	1	1
ENSG00000116819	3	2	1	2	13	1	6	10	28	26	1	1	1	1	1	5	1	0	0	3	2	5	0	1	0	1	3	2	2	5	1	1	10	4	2	2	52	2	2	6	1	10	0	7	0	0	1	2	0
ENSG00000126067	1239	815	1079	1171	1081	1364	1513	1388	2937	1871	578	1014	774	774	1138	885	1198	1459	1034	885	865	1285	474	685	648	719	623	465	489	1167	1845	983	1365	1255	1088	587	5021	507	1148	1906	1060	818	754	2146	482	524	178	989	425
ENSG00000239859	0	0	1	0	0	0	1	0	0	0	0	0	0	0	0	0	1	0	0	0	0	0	0	0	0	0	0	0	0	0	0	0	0	1	0	0	0	0	0	0	0	0	0	0	0	0	0	0	0
ENSG00000142686	263	121	118	161	5	176	225	125	252	18	29	85	81	43	88	55	77	66	65	65	110	91	107	52	41	119	70	176	386	169	234	112	144	175	101	362	451	516	133	248	110	352	94	302	97	53	38	82	134
ENSG00000092853	203	172	139	225	65	214	745	221	1282	86	74	136	143	128	193	189	242	311	214	138	134	204	62	393	381	305	27	99	13	627	1304	427	63	701	339	3	2214	42	577	975	548	100	360	776	180	209	22	481	14
ENSG00000232335	0	1	0	1	1	0	2	0	1	0	1	0	0	0	0	1	1	0	1	2	0	1	0	0	0	0	0	0	0	0	0	0	0	0	0	0	0	0	0	1	0	0	0	1	0	0	0	0	0
ENSG00000134698	547	186	403	185	260	478	508	727	645	515	211	101	76	82	141	138	209	231	150	228	218	303	112	201	145	88	172	182	345	185	329	181	294	171	295	203	1504	161	288	304	212	448	120	723	44	130	60	210	95
ENSG00000092847	2576	1311	2729	2037	1232	2937	3654	2930	7950	1726	1254	918	927	808	1533	881	1447	1217	926	1137	1058	1342	543	815	1304	1715	788	698	393	2361	2636	1358	1027	2288	1837	346	13577	301	1720	2833	1758	1368	1380	3913	874	784	280	1678	409
ENSG00000271914	6	1	2	0	4	2	5	9	7	7	1	1	1	0	3	0	0	2	0	1	1	4	1	1	2	1	2	1	4	7	3	1	4	6	4	4	23	0	1	7	1	1	1	10	2	3	1	3	3
ENSG00000126070	847	189	305	238	816	375	601	1039	589	1297	159	162	98	118	180	141	227	243	176	346	303	421	182	304	166	187	403	240	284	231	528	206	726	263	391	236	1582	179	216	421	275	471	209	764	92	156	189	228	307
ENSG00000271554	3	1	2	0	1	1	3	0	1	2	2	1	0	0	0	1	2	1	2	0	0	3	3	0	0	0	3	0	3	1	5	2	5	0	0	1	7	0	1	1	2	0	1	2	1	1	0	2	0
ENSG00000092850	44	6	1	3	39	3	11	32	5	80	0	9	7	3	2	2	1	6	2	29	29	34	9	2	0	1	170	11	3	5	0	4	194	4	5	4	12	5	7	5	3	16	6	6	1	4	15	2	141
ENSG00000116863	249	229	130	240	225	298	418	238	751	351	118	222	188	212	269	170	187	279	166	202	154	264	65	134	141	222	196	70	87	288	394	347	342	426	245	60	872	104	274	677	307	192	287	455	126	171	41	247	140
ENSG00000171812	4	17	1	25	24	8	128	3	84	22	3	36	33	41	31	1	1	5	0	21	18	115	33	1	2	25	81	14	5	38	5	46	77	77	4	82	109	16	7	111	9	13	19	19	13	52	12	7	126
ENSG00000054116	456	409	373	449	207	434	561	477	833	308	215	358	287	222	381	235	275	400	317	360	353	464	161	150	167	295	273	136	222	378	445	364	444	317	250	238	1631	169	270	663	253	359	253	631	152	272	81	250	202
ENSG00000116871	868	338	235	309	747	246	845	1149	819	1432	76	284	248	221	331	438	622	709	264	594	489	616	232	517	393	280	535	383	542	538	1022	402	1169	573	686	313	2273	506	766	979	630	921	256	792	62	359	280	562	541
ENSG00000054118	2271	1734	1383	2385	1571	1874	5517	2583	8996	2560	608	1567	1226	1118	1785	952	1280	1494	1055	1075	943	1639	532	1540	1720	2410	765	877	844	3650	3413	2956	1766	4014	2107	660	8196	708	2463	6067	2302	1558	2318	5293	1236	1692	351	2022	642
ENSG00000214193	21	24	6	32	67	21	83	18	109	59	5	30	29	36	41	17	19	20	9	20	11	33	11	36	22	26	23	18	29	33	36	37	74	59	35	33	162	9	19	120	28	25	47	47	18	37	6	19	11
ENSG00000142694	22	29	7	23	63	25	84	32	91	110	11	92	66	80	81	11	43	49	17	35	30	59	8	27	9	26	54	9	2	52	27	39	71	57	39	2	302	3	20	79	21	9	26	37	22	54	47	9	36
ENSG00000116883	13	9	2	7	19	3	43	7	41	24	1	18	10	18	19	3	4	3	3	3	5	4	3	5	6	12	6	3	8	8	10	19	20	14	5	8	106	4	2	35	8	16	15	6	4	12	3	1	5
ENSG00000196182	748	218	212	310	847	328	425	845	1110	1644	85	105	120	89	117	164	249	260	155	325	278	393	123	235	131	194	287	183	148	295	429	241	710	270	293	128	990	169	250	488	263	388	120	549	103	141	94	210	222
ENSG00000181817	92	119	94	147	167	153	154	105	231	299	56	93	97	79	129	63	107	127	85	77	84	116	49	52	49	100	63	38	28	132	201	130	109	186	114	39	347	58	89	267	106	81	76	185	66	68	24	73	37
ENSG00000222821	1	0	1	0	0	0	0	0	0	0	0	0	0	0	0	1	0	0	0	0	0	0	0	0	1	0	2	0	0	0	0	0	0	0	1	0	0	0	0	1	0	0	1	0	0	0	0	1	0
ENSG00000116885	154	39	87	23	107	87	25	182	52	214	36	22	9	19	19	35	53	66	62	151	111	139	47	31	36	10	124	47	30	27	166	28	165	25	59	42	87	42	39	33	52	96	15	154	10	20	24	46	93
ENSG00000201448	4	0	0	0	5	1	1	11	0	10	0	0	0	0	0	0	0	1	0	3	2	1	0	2	0	0	4	0	2	0	1	1	1	0	0	0	1	0	0	2	0	4	0	1	0	0	0	0	1
ENSG00000116898	448	1278	669	1130	469	1085	1409	502	2194	613	438	804	771	659	822	577	756	954	605	367	347	617	166	416	325	906	210	158	181	1032	1035	1025	411	1144	618	130	3238	151	680	1858	553	286	755	1268	446	547	83	504	110
ENSG00000119535	0	0	0	0	21	0	0	0	1	3	0	0	0	0	0	0	0	1	0	1	4	4	0	0	1	0	1	0	0	0	1	1	5	0	2	0	2	2	1	0	0	0	0	0	0	0	2	5	1
ENSG00000234481	0	0	0	0	0	0	0	0	0	0	0	0	0	0	0	0	0	0	0	0	0	0	0	0	0	0	0	0	0	0	0	0	0	0	0	0	1	0	0	0	0	0	0	0	0	0	0	0	0
ENSG00000163873	242	10	52	25	35	103	86	339	90	125	12	15	23	10	141	28	48	32	34	122	51	86	60	79	37	30	163	142	285	31	137	35	238	100	81	117	411	204	71	48	99	340	46	494	10	32	52	50	155
ENSG00000233621	5	4	3	9	8	1	5	2	38	14	1	12	5	5	15	3	5	5	2	2	0	4	2	1	0	1	4	1	1	13	9	12	8	2	0	1	80	2	3	12	1	3	2	13	1	5	3	0	1
ENSG00000163874	16	60	19	94	95	40	214	25	366	67	23	56	41	50	74	20	20	41	10	14	10	21	3	24	18	58	47	5	3	65	64	66	35	86	33	3	439	3	35	125	47	6	57	44	38	29	8	26	20
ENSG00000163875	1119	312	705	452	694	756	500	1104	1142	1193	380	187	149	134	178	206	357	349	276	509	400	581	227	186	217	271	352	388	630	360	611	265	557	307	478	495	1047	486	383	488	329	906	224	1014	153	174	105	274	219
ENSG00000263675	3	2	3	0	0	2	1	4	2	5	1	0	0	0	0	1	4	1	4	1	0	0	0	1	0	0	2	0	2	1	3	2	1	3	2	2	6	0	2	2	1	0	0	3	1	0	0	2	0
ENSG00000163877	253	173	288	225	450	377	434	289	521	575	118	181	144	135	204	136	220	221	163	133	122	180	55	188	154	179	163	104	135	231	418	205	283	304	272	100	1074	100	280	417	304	161	198	566	114	173	66	231	85
ENSG00000163879	635	127	71	78	479	206	174	329	147	937	44	83	43	63	41	52	39	101	50	215	130	211	57	47	63	68	383	65	59	70	124	77	401	58	111	40	261	43	79	161	76	197	79	296	22	59	42	84	178
ENSG00000134697	698	739	522	961	1142	683	2013	765	3612	1731	342	646	663	546	693	350	535	649	446	473	368	732	169	562	534	913	500	258	262	1551	1488	1268	1040	1665	572	181	5041	236	920	2611	857	391	1127	1891	519	747	113	722	247
ENSG00000169218	193	47	0	0	31	3	3	318	3	113	0	1	0	1	3	0	0	3	4	138	143	127	57	1	3	0	221	13	0	1	1	0	215	2	0	0	2	43	1	4	0	26	1	9	0	3	14	4	152
ENSG00000116922	245	356	275	418	361	512	625	265	1126	440	185	185	184	171	206	209	256	369	237	144	129	267	66	195	225	303	135	77	50	406	601	481	276	399	355	50	1349	61	432	748	257	155	251	503	174	184	73	305	73
ENSG00000134690	454	595	455	549	297	864	1016	623	1926	473	300	398	285	307	450	321	477	677	477	329	269	515	88	363	359	371	72	134	11	525	926	463	70	707	542	5	3640	51	642	891	602	151	386	937	187	277	48	593	18
ENSG00000183317	79	7	34	3	6	27	27	76	25	19	4	2	3	1	3	5	6	6	5	15	28	24	29	2	2	3	21	62	111	4	18	5	36	14	15	135	26	185	4	10	7	194	5	57	4	5	10	2	22
ENSG00000200421	0	0	0	0	0	0	0	0	0	0	0	0	0	0	0	0	0	0	0	0	0	0	1	0	0	0	0	0	0	0	0	0	0	0	0	0	0	0	0	0	0	0	0	0	0	0	0	0	0
ENSG00000238871	0	0	0	0	0	0	0	0	0	0	0	0	0	0	0	0	0	0	0	0	0	0	0	0	0	0	0	0	0	0	0	0	0	0	0	0	0	0	0	0	0	0	0	0	0	0	0	0	0
ENSG00000185090	399	34	322	76	187	321	91	396	392	340	145	26	13	20	38	142	198	182	125	145	164	141	125	122	106	17	97	173	241	48	519	27	173	75	271	226	179	343	166	55	245	409	19	669	23	21	28	117	74
ENSG00000196449	178	255	244	397	304	372	392	193	970	425	165	182	175	137	181	198	255	279	183	93	80	184	44	118	144	177	101	61	78	274	381	334	215	339	253	51	852	53	304	533	269	170	198	437	138	118	32	236	81
ENSG00000197982	407	261	352	277	370	376	295	454	631	611	153	202	206	147	214	292	418	367	304	286	310	420	155	134	112	180	277	116	189	228	603	267	498	368	344	206	931	278	270	598	291	306	186	647	136	122	58	220	178
ENSG00000188786	154	106	115	146	211	193	247	147	361	298	47	59	46	39	72	85	89	105	70	57	71	94	50	88	105	95	81	70	79	122	184	98	212	143	126	96	234	47	154	180	171	81	96	238	51	60	36	123	68
ENSG00000230610	0	0	3	0	0	1	0	0	0	0	0	1	0	0	0	0	0	0	0	0	0	0	0	0	1	0	0	0	0	0	1	0	0	0	1	0	0	0	0	0	0	0	0	0	0	0	0	0	0
ENSG00000204084	294	254	153	344	407	297	872	315	1233	544	102	230	167	211	234	127	141	243	151	145	146	274	79	152	170	259	141	66	63	340	343	348	244	447	223	49	2036	24	231	698	213	121	319	559	137	236	50	239	71
ENSG00000252448	1	0	0	0	2	1	0	0	0	0	1	0	1	1	0	0	1	0	0	0	0	1	0	1	1	1	0	0	0	0	3	1	0	0	1	0	0	0	0	0	1	0	0	1	0	0	0	0	0
ENSG00000222282	0	0	0	0	0	0	0	0	2	1	0	0	0	0	0	0	0	0	0	0	0	0	0	0	0	0	0	0	0	0	0	0	1	0	1	0	2	0	0	1	0	0	1	2	1	0	0	1	0
ENSG00000183431	1527	2093	1449	2133	1178	2391	3443	1484	6346	1981	920	1468	1389	1166	1772	1256	1790	2140	1466	1086	1010	1652	489	1410	1359	2302	677	692	554	2802	3912	2451	1453	3079	2042	455	7079	538	2592	4946	1997	1038	2256	4146	1249	1365	212	2278	320
ENSG00000212541	1	0	0	0	2	1	1	1	0	0	1	0	0	0	0	0	0	0	2	0	0	0	0	0	2	2	0	1	0	1	0	0	1	1	1	0	2	0	2	1	3	0	1	2	0	0	1	1	0
ENSG00000183386	74	155	78	230	156	226	354	61	943	228	47	146	106	71	137	65	73	107	48	24	26	65	11	38	58	96	43	12	8	145	149	136	58	104	78	10	731	22	77	151	91	19	100	230	52	82	23	70	28
ENSG00000183520	499	512	470	681	430	686	947	430	2002	638	277	416	408	352	545	363	510	620	449	357	302	535	150	320	281	579	215	154	174	790	859	659	371	711	499	107	2392	147	514	1029	465	314	502	1013	311	306	82	418	127
ENSG00000185668	115	97	319	50	12	282	151	79	49	22	120	324	80	70	88	146	265	222	232	30	41	31	24	84	180	71	43	33	33	97	718	93	48	65	469	10	472	102	311	230	257	75	65	740	22	125	11	289	32
ENSG00000224592	14	3	9	4	1	9	11	13	1	4	7	6	2	1	4	8	16	10	8	5	8	10	4	11	5	4	3	4	2	1	33	2	7	1	24	0	38	10	13	4	9	8	2	18	0	7	3	6	2
ENSG00000265596	1	0	0	0	0	1	0	0	0	0	0	1	0	0	0	1	0	0	0	0	0	0	0	0	0	0	0	0	0	0	0	0	0	0	0	0	1	0	0	0	0	0	0	1	0	0	0	0	0
ENSG00000237290	0	1	1	0	0	2	5	2	1	0	3	8	0	2	3	1	0	1	2	0	1	0	0	2	0	0	0	0	0	0	1	1	3	2	2	0	17	0	2	4	1	1	2	0	0	2	1	0	1
ENSG00000200796	0	0	0	0	0	0	0	0	0	0	0	0	0	0	0	0	0	0	0	0	0	0	0	0	0	0	0	0	0	0	0	0	0	0	0	0	0	0	0	0	0	0	0	0	0	0	0	0	0
ENSG00000238063	0	0	0	0	0	1	0	2	1	0	0	0	0	1	1	0	0	0	0	1	0	0	0	0	1	0	0	1	0	0	0	0	0	0	0	0	2	0	0	0	0	0	0	0	0	0	0	0	0
ENSG00000116954	212	76	259	168	329	245	160	206	468	404	153	69	69	59	81	144	245	202	143	181	200	247	110	109	120	93	168	112	179	172	447	125	283	136	244	242	560	147	182	197	189	213	79	739	54	78	51	164	156
ENSG00000228436	10	3	9	0	8	6	2	12	5	10	4	0	0	0	1	3	1	4	4	4	5	9	0	2	2	1	3	1	4	2	2	0	7	0	6	8	8	3	0	3	5	7	0	13	0	1	0	1	2
ENSG00000214114	70	230	133	300	72	243	427	63	790	83	111	215	210	180	260	107	184	234	152	44	64	125	28	115	110	269	66	30	31	275	301	269	81	295	170	34	921	24	191	525	157	58	188	314	124	116	14	158	34
ENSG00000131233	0	0	0	0	0	0	0	0	0	0	0	0	0	0	0	0	0	1	1	0	1	0	1	0	0	1	0	1	2	0	0	0	0	0	0	0	0	0	0	0	0	0	0	1	0	0	0	0	0
ENSG00000158315	3	2	6	6	0	1	2	3	0	1	0	1	5	3	1	2	2	2	3	2	6	6	1	0	2	10	3	1	6	4	9	2	3	7	6	4	12	1	1	11	6	3	3	3	1	5	3	4	1
ENSG00000199963	0	0	0	1	0	0	0	0	0	0	0	0	0	0	0	0	0	0	0	0	0	0	0	0	0	0	0	0	0	0	0	0	0	0	0	0	0	0	0	0	0	0	0	0	0	0	0	0	0
ENSG00000207466	0	0	0	0	0	0	0	0	0	0	0	0	0	0	0	0	0	0	0	0	0	0	0	0	0	0	0	0	0	0	0	0	0	0	0	0	0	0	0	0	0	0	0	0	0	0	0	0	0
ENSG00000174574	1427	2132	2069	3619	1379	3210	5441	1621	9634	2249	1342	1584	1472	1379	1742	1058	1536	1592	1409	904	941	1259	456	1260	1133	2557	687	498	663	3450	3248	3325	1330	3616	1695	714	8014	628	2051	5772	1790	1085	2455	5238	1716	1938	245	1501	569
ENSG00000168653	1105	1583	1625	1692	882	1690	2371	1383	3441	1624	744	2268	1708	1919	2590	1399	1969	2523	2435	1134	1160	1859	593	841	662	1649	574	537	616	1698	2506	1555	1064	1969	1802	420	8833	545	1296	2477	1119	982	1594	3552	826	1036	201	892	364
ENSG00000127603	3892	1131	2723	2171	1831	3060	7830	3486	14742	2561	1007	1473	1380	1184	1595	1944	2974	2866	2160	1609	1615	2010	1101	2926	3131	1919	1261	1619	2538	4681	8446	2556	3131	3960	3948	1547	20320	1408	3841	5342	3924	3186	2194	10376	1018	1968	569	2786	1488
ENSG00000206654	0	0	0	0	2	1	0	1	0	0	0	0	1	0	0	0	3	0	0	0	1	0	1	0	0	0	0	1	1	0	1	0	0	0	0	0	0	0	1	0	1	2	0	0	0	0	0	0	0
ENSG00000222378	0	0	0	2	0	1	0	0	1	0	2	0	0	0	0	1	0	1	0	0	3	0	2	1	0	1	0	0	0	0	4	0	1	0	1	3	1	1	1	1	2	2	0	2	1	0	0	2	0
ENSG00000270040	0	0	0	0	0	2	1	0	0	0	0	0	0	1	0	0	0	0	0	0	0	2	0	0	0	1	0	0	0	0	1	0	0	0	1	0	0	0	1	0	1	0	0	1	0	0	0	0	2
ENSG00000226438	0	1	2	2	0	2	2	2	1	4	2	0	0	1	0	2	3	1	0	0	0	2	0	2	3	1	1	1	0	4	3	0	1	2	0	2	3	0	2	3	3	2	1	0	1	0	0	3	0
ENSG00000255103	223	176	91	301	68	176	1100	225	1360	104	82	149	143	136	179	114	95	127	109	110	90	107	61	159	156	280	40	90	99	483	309	294	116	406	121	76	787	65	206	595	243	150	236	410	110	209	25	175	51
ENSG00000183682	1	2	1	0	1	0	8	2	3	1	0	2	2	0	0	2	0	3	0	4	2	2	1	5	2	0	1	0	2	2	5	0	0	1	6	5	9	4	0	3	2	5	0	5	0	0	0	1	1
ENSG00000182109	4	2	17	4	7	4	3	22	9	8	4	3	4	0	1	4	1	4	10	14	3	4	6	13	11	4	17	6	8	9	23	2	38	8	16	10	10	11	6	12	9	17	3	5	2	3	2	11	6
ENSG00000090621	933	1116	676	1650	915	1152	2422	1087	4158	1401	318	1234	1125	978	1322	547	860	947	836	630	662	1036	317	727	651	1549	768	442	514	2298	1636	1774	1366	2658	1172	454	7405	481	1166	3366	1211	788	1523	2631	835	863	188	891	593
ENSG00000228060	3	12	7	12	2	13	6	2	22	3	7	2	5	2	3	1	8	1	4	4	0	6	2	5	2	7	8	0	1	11	2	7	2	9	4	3	15	3	8	14	3	2	6	9	1	3	0	8	1
ENSG00000201457	3	10	5	13	1	5	8	0	18	4	2	1	2	0	1	0	8	2	7	0	1	1	0	4	4	7	1	0	0	14	3	5	3	9	5	2	3	1	0	12	4	0	6	12	5	1	0	4	0
ENSG00000163909	4	23	132	81	13	121	100	10	26	5	24	14	27	18	15	303	383	482	53	7	10	19	1	259	147	25	5	6	1	29	297	21	4	23	373	0	2085	5	278	39	269	4	13	47	17	19	2	271	5
ENSG00000225903	0	0	0	0	0	0	0	0	0	0	0	0	0	0	1	1	0	0	1	0	0	0	0	0	1	0	0	0	0	0	0	0	0	0	3	0	2	0	0	0	0	0	0	1	0	0	0	0	0
ENSG00000116981	0	0	0	0	2	0	0	0	0	8	0	1	0	0	0	0	0	0	0	1	1	1	3	0	0	0	2	0	1	0	2	0	0	0	0	3	0	3	1	0	0	2	0	0	0	0	0	0	1
ENSG00000116983	447	32	4	26	339	17	161	631	10	714	1	26	14	13	7	1	5	4	2	129	182	176	88	3	5	5	156	332	586	33	5	24	290	25	7	300	119	673	7	42	7	969	20	17	5	55	25	11	87
ENSG00000084072	324	300	192	359	335	300	408	419	507	851	130	318	237	253	378	203	260	320	229	272	265	419	135	127	144	196	252	102	70	300	288	253	385	291	250	122	1548	79	272	579	247	200	246	399	115	209	68	248	133
ENSG00000116985	11	14	8	12	16	16	36	14	11	41	3	8	2	0	4	10	14	10	5	7	3	6	1	6	13	8	20	9	17	7	19	8	20	3	10	7	52	20	14	6	16	11	3	13	0	13	4	13	13
ENSG00000198754	0	7	0	4	2	1	23	0	4	0	0	0	5	2	2	0	2	0	0	0	0	0	0	1	2	6	1	0	0	3	7	13	0	9	0	0	69	1	2	21	2	0	3	9	2	9	0	1	1
ENSG00000261798	0	1	0	0	0	0	4	0	1	0	0	0	0	1	0	0	0	0	0	0	0	0	0	0	0	0	1	0	0	0	1	0	0	0	1	0	0	2	0	0	0	0	0	0	0	0	0	1	0
ENSG00000043514	280	257	281	407	182	369	637	283	946	237	179	356	280	362	397	235	350	458	251	220	229	341	93	219	132	278	189	151	113	404	479	454	223	393	301	95	1810	104	461	906	264	267	307	599	171	194	84	410	107
ENSG00000202222	1	2	0	1	1	0	0	0	1	1	2	0	0	0	0	1	4	1	3	0	0	1	0	2	1	0	4	1	0	0	10	0	0	4	1	0	1	0	2	2	2	4	0	2	1	2	0	7	2
ENSG00000116990	473	399	1533	285	201	1232	817	773	690	349	686	294	220	255	341	1153	1744	2450	884	387	332	494	158	1037	903	129	163	213	93	204	2318	281	281	329	1805	58	7541	92	1781	613	1616	343	225	637	97	294	67	1674	100
ENSG00000236546	2	1	12	3	3	10	1	0	8	4	7	0	1	2	3	11	16	16	7	0	5	3	1	5	7	1	1	0	3	3	23	1	3	1	6	2	20	1	7	1	13	1	2	6	2	3	1	11	1
ENSG00000168389	96	175	42	218	420	100	307	159	294	995	47	103	111	99	97	89	97	118	87	98	63	106	34	79	65	152	159	42	15	209	254	306	699	309	90	14	752	53	198	659	173	116	178	164	84	136	23	157	77
ENSG00000131236	2828	3311	3923	4934	2865	5022	5943	3024	13888	3938	2241	2335	2024	2072	2646	1744	2719	3072	2268	1510	1641	2436	918	2197	1415	3053	1168	1060	1407	4143	4877	3532	2306	4289	3577	1236	13231	1247	2707	6605	2572	2005	3089	7454	1801	1954	395	2184	714
ENSG00000131238	1230	2432	970	2389	1040	2086	2761	1066	4762	1375	745	1530	1223	1150	1574	856	1095	1456	1208	790	725	1419	325	684	725	1799	439	389	367	2186	1856	1892	625	2188	1200	193	7019	340	1242	3534	1126	686	1534	3539	1035	1136	158	1105	194
ENSG00000117000	1124	536	855	768	839	1131	1406	1297	2186	1504	416	497	365	423	538	373	534	620	352	461	430	706	231	579	560	571	494	402	517	712	1212	651	1018	712	890	442	3003	386	867	1473	728	836	783	1893	297	569	169	690	301
ENSG00000207508	0	0	0	0	0	1	1	0	1	0	0	1	0	0	0	0	0	0	0	0	0	0	0	0	0	0	0	1	0	0	1	0	1	0	1	1	0	0	0	0	1	0	0	0	0	0	0	0	0
ENSG00000188800	0	0	0	0	0	1	2	0	0	0	0	0	0	0	0	0	0	0	0	2	0	1	0	0	0	0	1	1	0	0	0	0	0	0	0	0	0	0	1	0	1	0	0	0	0	0	0	0	0
ENSG00000259943	150	19	77	32	113	118	67	159	63	157	52	50	35	33	28	43	67	95	49	87	79	98	45	30	35	19	53	52	92	31	98	25	96	52	79	78	222	64	90	66	66	131	38	114	11	31	11	52	32
ENSG00000084073	665	827	1494	1469	320	1882	1126	549	3818	487	892	261	378	277	313	371	766	734	509	320	420	563	207	588	457	1154	238	260	430	1314	1434	1026	374	1040	1026	414	2018	321	840	1426	727	592	844	2026	598	375	148	612	222
ENSG00000049089	29	58	4	12	20	10	44	44	115	57	1	7	8	10	44	1	6	4	5	11	12	33	3	17	2	9	33	2	0	15	13	14	33	55	12	1	118	6	5	38	9	10	25	43	18	21	9	4	35
ENSG00000084070	541	80	227	83	203	271	97	619	259	469	102	40	23	34	49	91	119	121	108	227	206	236	131	78	53	49	204	175	356	64	233	52	392	60	169	343	256	302	98	116	106	444	56	309	23	19	49	84	144
ENSG00000187801	119	65	62	64	12	140	179	118	307	18	40	41	40	26	31	44	53	43	58	63	35	59	14	50	39	41	23	38	64	86	77	47	26	57	40	29	386	30	65	88	64	54	41	188	30	34	9	66	16
ENSG00000260920	87	54	54	49	8	104	117	90	244	16	36	14	15	8	16	8	26	21	14	16	19	29	11	24	21	12	11	19	38	32	42	28	22	25	27	16	160	19	33	44	33	30	15	52	10	21	5	28	2
ENSG00000187815	48	72	73	70	27	90	127	59	236	28	42	36	21	32	32	38	58	58	50	26	25	43	13	50	29	72	23	29	33	62	107	45	29	81	75	24	325	32	83	128	80	48	42	149	22	41	15	67	12
ENSG00000238287	2	1	1	3	1	0	1	0	5	0	1	1	1	1	4	1	5	2	2	0	0	1	2	1	2	2	1	0	2	1	1	1	0	3	3	4	9	0	2	7	3	2	0	4	0	2	1	3	0
ENSG00000164002	42	41	56	37	25	91	58	28	102	23	32	13	16	19	21	32	59	54	33	22	26	38	13	40	25	21	7	11	39	55	105	30	25	42	37	30	121	27	59	65	52	41	24	145	22	20	7	39	9
ENSG00000227278	0	0	0	0	0	0	0	0	0	0	0	0	0	0	0	0	0	0	0	0	0	0	0	0	0	0	0	0	0	0	0	0	0	0	0	0	0	0	1	0	0	0	0	0	0	0	0	0	0
ENSG00000238186	2	3	4	1	2	5	7	1	7	4	1	0	0	0	1	5	5	6	2	2	2	2	2	0	4	2	2	1	4	6	7	0	1	2	1	6	6	7	3	6	2	1	0	12	1	2	0	3	0
ENSG00000117010	61	73	47	107	42	68	174	54	216	54	29	46	39	40	55	24	43	66	39	29	25	42	11	39	25	81	35	12	14	90	87	83	31	80	59	13	337	11	58	100	56	19	65	98	51	53	12	36	17
ENSG00000117016	1636	682	1725	400	510	2578	1174	2059	827	1037	468	306	165	212	263	304	488	378	561	582	514	647	317	311	251	288	556	649	1323	357	1350	357	862	502	1181	1440	4968	1131	561	850	442	1697	218	4387	128	460	208	354	454
ENSG00000237899	1	4	1	0	0	2	1	2	0	0	0	0	0	0	1	5	4	2	0	0	0	1	1	1	2	0	2	0	0	1	2	0	1	1	2	1	2	0	1	4	0	1	0	1	0	2	0	3	0
ENSG00000272145	19	15	18	4	11	32	19	9	29	16	18	5	4	2	7	8	25	23	11	6	14	11	6	21	23	11	9	7	10	10	37	16	25	22	11	10	30	8	33	21	24	14	4	47	10	9	0	30	11
ENSG00000066136	633	287	326	302	703	437	446	723	773	1154	190	231	199	169	225	237	321	387	289	349	354	485	169	225	198	249	238	208	185	328	530	299	389	424	366	179	1442	199	344	558	311	405	220	681	117	197	77	281	119
ENSG00000198974	1	1	1	0	3	0	0	2	1	0	0	0	0	1	0	1	0	0	1	0	0	0	0	0	0	0	0	0	0	0	1	0	1	2	0	0	2	0	0	0	1	1	0	2	0	1	0	0	0
ENSG00000207962	1	0	0	0	0	1	1	0	1	0	0	0	0	0	0	0	0	0	0	0	0	0	0	1	0	0	0	0	0	0	0	0	1	0	0	1	2	1	0	0	0	0	0	0	1	0	0	0	0
ENSG00000117013	6	14	5	21	7	2	60	2	46	19	3	14	6	7	5	2	1	5	7	1	2	5	2	3	5	8	14	5	0	10	9	13	17	20	5	4	47	2	6	32	8	2	7	11	2	12	3	9	5
ENSG00000264582	0	1	0	1	0	1	1	2	0	1	1	0	0	0	0	0	0	0	0	0	0	0	0	1	0	0	0	0	0	0	0	0	0	0	0	0	0	0	0	1	0	0	0	0	0	0	0	0	0
ENSG00000179862	11	52	25	34	26	27	88	32	62	75	4	98	63	47	64	36	53	66	26	32	20	37	9	25	26	27	31	9	12	86	80	66	51	84	43	8	236	24	54	124	40	25	49	116	11	67	11	40	27
ENSG00000229528	0	0	0	0	0	0	0	1	0	0	0	0	0	0	0	0	0	0	0	0	0	0	0	0	0	0	0	0	0	0	0	0	0	0	0	0	0	0	0	0	0	0	0	0	0	0	0	0	0
ENSG00000171793	619	871	764	1104	145	1248	1419	679	2469	239	347	564	656	498	640	677	891	1103	729	624	455	859	298	698	571	1074	271	323	292	1388	1905	1215	503	1510	1020	265	4042	289	1034	2325	876	491	1079	2097	557	603	132	919	257
ENSG00000171790	7	8	11	9	2	29	5	7	19	6	5	1	0	1	3	15	18	28	9	7	4	11	2	16	18	6	11	5	9	3	50	14	11	10	22	1	19	3	24	32	23	5	6	17	3	5	3	29	6
ENSG00000010803	426	161	191	165	226	137	297	526	313	451	65	55	61	50	77	76	102	153	70	218	193	290	124	86	72	113	173	134	220	130	244	124	245	135	200	191	916	184	130	253	108	373	71	260	16	88	53	103	97
ENSG00000235358	1	0	0	0	0	0	0	3	0	3	1	0	0	0	0	0	0	0	0	0	0	3	0	0	0	0	1	0	1	1	0	1	0	0	1	2	1	0	0	1	0	5	0	0	1	0	1	0	0
ENSG00000204060	10	7	7	19	10	10	11	13	23	16	6	13	1	9	8	6	6	9	8	2	0	3	3	8	3	6	2	4	3	7	33	8	8	2	5	3	138	1	7	4	7	10	5	16	3	6	1	0	4
ENSG00000229901	0	0	1	0	0	0	2	0	2	0	0	0	0	0	0	1	0	1	0	0	0	0	0	0	0	0	0	0	1	1	2	0	0	1	0	0	3	0	0	1	0	1	0	1	0	1	0	1	0
ENSG00000127129	1	0	0	2	0	0	0	0	13	1	1	1	0	1	1	0	0	0	0	0	2	0	0	0	0	0	2	0	0	0	13	4	0	0	1	0	8	0	0	2	0	1	0	3	0	2	0	0	2
ENSG00000127124	39	5	25	6	40	28	9	61	26	75	20	5	6	1	3	46	35	70	32	32	29	29	20	56	46	2	21	35	71	7	120	1	36	3	44	31	165	40	51	5	49	82	5	52	1	4	4	61	12
ENSG00000230881	0	0	0	0	0	0	0	0	0	0	0	0	0	0	0	1	0	0	0	0	0	0	0	0	0	0	1	0	0	0	2	0	0	0	0	0	0	0	0	0	0	0	0	0	0	0	0	0	0
ENSG00000264896	0	0	0	0	0	0	0	0	0	0	0	0	0	0	0	0	0	0	0	0	0	0	0	0	1	0	0	0	0	0	0	0	0	0	0	0	0	0	0	0	0	0	0	0	0	0	0	0	0
ENSG00000044012	0	0	0	0	0	0	0	0	0	0	0	0	0	0	0	0	0	0	0	0	0	0	0	0	0	0	1	0	0	0	0	0	0	0	0	0	0	0	0	0	0	0	0	0	0	0	0	0	0
ENSG00000197273	0	0	0	1	0	0	0	0	1	0	0	0	0	0	1	0	0	0	0	0	0	0	0	0	1	0	0	0	0	0	0	0	0	0	0	1	0	0	0	0	0	0	0	0	0	0	0	0	0
ENSG00000198815	865	670	786	994	1286	1123	1473	1067	2331	1864	304	313	252	232	317	279	373	386	243	277	318	441	171	300	290	398	274	184	313	507	497	442	591	422	448	242	2062	194	480	834	374	398	362	924	212	291	76	356	187
ENSG00000227527	0	0	2	0	3	4	2	2	2	8	0	2	0	0	0	1	2	2	0	2	1	6	0	5	0	2	0	3	2	1	4	1	2	1	1	0	7	0	5	3	1	4	2	12	0	0	1	0	1
ENSG00000177181	260	151	249	320	14	359	581	262	511	38	108	436	238	306	395	76	127	124	73	86	94	71	73	86	62	153	34	225	432	257	271	220	93	206	212	361	623	517	146	507	88	456	452	630	170	239	27	89	48
ENSG00000066185	5	1	5	2	5	7	6	5	5	4	2	4	2	3	3	2	0	6	1	8	0	8	1	2	1	1	18	1	1	1	7	1	11	4	2	4	50	6	1	1	4	0	6	12	2	4	0	3	7
ENSG00000127125	136	201	199	212	118	260	441	147	463	119	114	247	112	185	238	118	157	222	138	113	96	187	60	104	90	156	128	102	156	178	335	177	192	221	171	100	1078	122	156	304	127	195	169	384	89	149	45	138	75
ENSG00000186409	139	8	9	5	65	18	16	127	32	145	9	5	3	3	4	11	10	9	9	69	68	47	33	10	6	4	96	35	73	2	28	4	106	6	16	44	32	38	11	14	11	101	7	59	1	10	16	10	77
ENSG00000200254	0	0	0	0	0	0	0	0	0	0	0	0	0	0	0	0	0	0	0	0	0	0	0	0	0	0	0	0	0	0	0	0	0	0	0	0	0	0	0	0	0	0	0	0	0	0	0	0	0
ENSG00000171960	223	390	266	454	407	396	502	246	904	559	161	444	263	250	368	225	275	388	279	274	198	358	99	142	139	362	104	103	73	396	378	371	235	437	267	116	1427	79	311	655	250	150	341	571	185	197	40	207	61
ENSG00000234917	9	3	5	8	6	7	3	5	9	7	3	0	1	2	3	4	9	4	5	5	3	9	3	3	4	1	2	7	6	5	6	5	7	3	3	5	13	3	7	7	7	6	6	5	3	4	1	5	4
ENSG00000065978	9688	9376	6180	9038	8566	9703	15487	9567	27331	11541	4026	7182	5620	5882	7894	4108	6030	7143	6011	6370	5759	8905	3458	5562	4468	9325	4422	5122	5790	11164	13729	10827	9139	13326	8523	6353	46486	5156	8473	18978	6834	9171	8925	19747	5196	6292	1419	6342	3532
ENSG00000164007	5	73	13	129	2	14	253	8	121	5	3	71	40	31	36	14	17	13	10	7	5	7	8	8	13	39	11	3	5	68	94	102	10	73	22	13	379	4	22	255	21	2	47	72	30	113	3	20	16
ENSG00000117385	304	463	326	639	627	568	1017	369	1619	990	194	444	337	394	380	353	416	625	277	252	221	601	105	332	263	415	618	95	54	597	824	496	1175	574	469	76	3237	63	369	984	358	130	336	886	272	333	138	356	551
ENSG00000164008	172	82	137	110	224	188	126	180	295	366	65	71	51	57	86	77	134	157	112	90	88	154	62	70	43	64	75	62	97	73	143	66	136	90	113	89	409	93	80	126	76	125	67	232	20	32	18	61	36
ENSG00000228452	26	14	17	10	15	24	19	30	39	14	9	7	6	4	2	6	13	11	7	25	22	13	7	8	8	8	12	17	26	9	14	5	11	19	21	8	68	10	21	16	6	39	8	50	4	11	1	13	6
ENSG00000177868	367	178	378	206	191	349	228	386	437	329	175	155	128	125	165	176	286	302	316	301	213	337	134	109	108	131	139	116	131	173	305	144	240	155	285	90	832	102	233	308	159	279	114	563	60	120	68	145	80
ENSG00000164010	44	64	57	44	43	100	98	75	120	64	43	30	17	15	17	21	21	43	51	36	28	60	8	26	29	34	36	18	21	33	71	26	50	54	42	15	195	38	40	52	36	50	33	145	14	20	11	41	12
ENSG00000228192	5	8	3	7	2	7	11	5	27	6	4	8	11	5	3	4	2	8	4	4	7	11	2	8	8	6	1	2	0	6	6	3	2	13	10	0	27	0	10	13	5	5	6	11	2	12	0	10	1
ENSG00000164011	139	143	90	212	49	138	267	169	382	121	62	127	109	141	138	85	96	179	97	99	78	142	46	67	76	189	53	45	30	161	207	174	90	239	163	36	699	23	119	367	109	80	169	243	84	116	18	118	17
ENSG00000117394	1953	2746	1968	2676	979	6272	5276	2441	9112	1574	1147	9190	3452	4634	3908	1856	2353	2261	3033	1134	1652	2777	523	2906	2340	1970	949	1279	171	3493	5842	3935	1805	3865	2722	222	22328	661	4322	10562	6196	740	4052	7248	2285	2864	306	3337	822
ENSG00000227533	6	10	6	10	10	11	41	8	14	15	10	22	9	28	25	2	9	12	20	3	3	22	10	3	15	10	10	5	7	12	12	15	37	5	7	1	182	1	22	21	8	4	26	18	3	17	6	8	12
ENSG00000207256	0	0	0	0	0	0	0	0	0	0	0	0	0	0	0	0	0	1	0	0	0	0	0	1	1	0	0	0	1	0	0	0	0	0	0	0	2	0	0	2	0	0	0	0	0	0	0	0	0
ENSG00000252803	0	0	0	0	0	0	0	0	0	0	0	0	0	0	0	0	0	0	0	0	0	0	0	0	0	0	0	0	0	0	0	0	0	0	0	0	0	0	0	0	0	0	0	0	0	0	0	0	0
ENSG00000186973	43	3	0	2	53	0	8	11	3	86	0	2	1	1	2	0	1	4	1	38	24	25	4	1	1	1	122	1	0	0	4	4	101	1	1	0	12	3	3	6	4	1	1	2	1	5	3	1	116
ENSG00000117395	462	480	236	853	241	481	1085	382	3069	436	242	586	601	460	631	287	382	487	439	334	332	605	161	354	252	840	173	216	183	1172	679	879	392	1179	360	128	1993	247	468	1904	415	385	699	923	542	415	50	423	112
ENSG00000243710	36	4	24	4	14	20	8	29	12	25	9	3	1	3	0	15	4	15	13	22	18	12	16	3	16	3	47	21	20	5	17	5	44	3	7	9	784	47	17	9	19	43	1	16	3	1	3	34	39
ENSG00000199240	0	0	0	0	0	0	0	0	0	0	0	0	0	0	0	1	0	0	0	0	0	0	0	0	0	2	0	0	0	1	0	0	0	0	0	0	0	0	0	0	0	0	0	0	0	0	0	0	0
ENSG00000179178	0	91	6	243	19	31	317	0	437	0	2	166	119	153	83	3	9	15	5	0	4	17	0	0	8	146	0	0	0	244	32	227	1	246	11	0	679	0	30	422	16	0	168	71	57	132	0	10	3
ENSG00000253313	0	21	2	97	13	12	118	0	185	3	2	59	39	35	45	7	1	7	2	0	2	6	0	0	2	29	0	0	0	39	24	43	0	50	4	0	239	1	4	96	8	0	31	20	16	44	0	3	1
ENSG00000066056	12	20	68	13	308	86	28	24	35	284	10	28	11	32	17	48	37	131	39	13	9	52	48	100	34	24	105	4	0	32	125	35	209	45	48	0	160	3	71	73	67	8	27	78	18	14	22	71	18
ENSG00000117400	1	8	2	7	1	5	1	1	4	3	2	1	3	3	2	7	5	4	4	0	0	0	1	0	4	2	3	0	0	1	8	1	1	6	2	0	12	0	1	0	3	0	2	3	0	1	0	1	0
ENSG00000234694	0	1	3	4	7	4	4	5	6	6	3	1	4	3	1	7	1	5	2	2	1	1	2	3	1	3	4	0	0	1	2	7	1	6	3	0	22	0	4	4	3	0	2	5	2	1	2	2	1
ENSG00000117399	1079	1568	505	1845	1229	1333	2906	1236	4000	1945	417	1441	1340	1090	1533	932	1110	1832	1034	1109	822	1771	304	989	781	1552	221	365	27	1889	1404	2347	269	2745	1212	1	7376	163	1563	4043	1520	394	1809	2072	994	1185	101	1359	82
ENSG00000066322	76	147	102	317	225	159	257	95	865	210	73	119	114	119	146	91	139	137	90	66	66	164	36	65	67	165	74	29	29	186	228	204	213	218	123	45	533	41	114	341	111	48	140	226	105	93	12	93	61
ENSG00000159479	352	169	280	266	659	281	207	343	424	1158	124	137	84	96	116	190	223	305	218	207	222	361	102	136	116	146	198	126	126	132	366	170	561	219	249	156	1060	150	210	229	205	215	102	419	120	94	43	162	133
ENSG00000229431	1	2	4	3	3	2	1	1	7	6	0	1	1	0	0	1	2	0	0	5	1	2	0	2	5	1	4	2	4	1	3	2	8	0	2	2	6	2	2	5	2	3	2	2	0	2	2	4	1
ENSG00000198198	282	89	201	116	119	282	196	309	389	232	86	61	42	41	50	109	170	184	133	120	125	161	74	194	165	59	163	111	99	90	335	97	266	122	243	115	569	95	166	210	241	216	77	381	54	67	58	156	82
ENSG00000229372	0	0	0	0	0	0	0	0	0	0	0	0	0	0	0	1	1	0	0	0	0	0	0	0	0	0	0	0	0	0	1	0	0	0	0	0	1	0	1	0	0	0	0	0	0	0	0	0	0
ENSG00000178922	8	4	8	14	10	11	11	8	41	8	8	9	6	12	6	4	9	20	6	7	5	8	3	4	3	10	3	3	5	11	20	6	5	15	8	4	46	7	8	20	13	5	11	17	5	5	0	10	6
ENSG00000229348	0	0	0	0	0	1	1	2	2	0	1	0	0	0	0	1	0	1	0	2	1	0	1	1	0	0	0	2	2	0	2	0	2	0	0	1	0	0	0	0	0	0	0	1	0	0	0	0	0
ENSG00000142949	2874	1203	443	1393	3565	789	4493	4519	6315	5421	243	1477	1064	1153	1683	374	447	633	327	1266	1238	1796	698	728	719	1669	1717	984	1199	2407	1488	2025	2938	3516	1155	1476	8916	1094	1035	5210	1108	2119	1864	2336	848	1729	406	944	1103
ENSG00000066135	1185	613	790	867	312	1149	1801	1137	2615	661	458	562	430	411	537	377	573	618	474	439	406	621	229	686	438	813	311	313	439	1001	1194	858	683	1155	864	362	3537	319	745	1919	730	855	693	2038	523	544	124	624	280
ENSG00000236200	12	8	9	8	4	20	22	4	27	13	15	6	7	4	6	11	19	8	10	6	8	9	7	7	10	5	3	7	8	10	29	6	7	12	12	6	32	8	16	21	17	8	10	28	6	5	2	15	3
ENSG00000126091	293	90	64	35	243	109	124	286	42	385	46	51	47	45	59	56	109	127	91	157	168	199	90	65	36	22	143	83	123	43	95	44	252	48	108	161	331	102	63	115	75	199	37	203	9	47	33	60	109
ENSG00000229444	0	0	2	1	0	0	1	1	0	0	0	0	0	0	0	1	1	1	1	1	0	1	1	0	1	1	0	2	2	0	4	0	2	0	1	1	2	0	0	0	2	0	0	3	0	0	0	0	0
ENSG00000252201	0	1	0	0	0	1	0	0	0	0	0	0	0	0	0	1	0	2	0	0	0	0	0	0	0	0	0	0	0	0	4	1	0	0	0	0	0	0	0	0	0	0	0	1	0	0	0	0	0
ENSG00000117407	1	31	0	71	2	11	146	2	159	4	1	79	39	48	66	6	10	14	6	0	4	4	1	6	8	43	3	0	0	49	27	64	1	78	9	2	153	0	12	148	14	0	33	22	25	42	2	9	2
ENSG00000237950	3	2	1	1	0	1	2	5	0	0	0	2	0	0	1	1	4	2	1	0	1	0	1	2	0	2	1	1	3	0	3	1	0	0	0	2	4	2	0	1	2	1	0	2	2	0	1	0	0
ENSG00000117408	387	249	472	370	191	577	409	508	797	450	208	166	147	113	154	210	282	308	251	274	235	308	157	204	169	205	289	159	228	344	948	315	563	370	400	272	1041	229	334	659	319	365	211	905	155	176	77	245	237
ENSG00000132768	200	622	339	933	254	541	902	201	2330	349	220	325	416	278	350	242	422	418	380	134	123	230	55	308	301	582	135	82	74	834	839	910	255	1021	375	81	1193	91	505	1433	527	165	481	715	422	351	23	486	63
ENSG00000117410	1313	1086	1833	1235	1360	1995	918	1154	2246	2122	959	569	634	473	661	764	1514	1356	1013	785	936	1096	604	437	371	642	702	620	1148	797	2293	975	1580	960	1222	1279	2760	1227	832	1509	786	1543	567	1861	447	360	184	720	428
ENSG00000117411	972	800	386	694	217	714	1209	1084	1506	473	203	591	457	450	627	372	439	516	396	678	629	982	300	301	270	493	355	392	445	682	938	781	496	928	525	373	2477	515	698	1454	516	876	561	1055	307	462	174	437	228
ENSG00000159214	42	57	10	59	41	49	114	34	161	34	8	71	51	73	39	12	17	26	15	21	27	27	10	15	16	47	48	17	22	62	41	50	44	78	26	24	200	27	31	119	27	26	48	91	32	43	6	21	23
ENSG00000196517	122	120	28	150	17	123	154	73	515	23	44	18	52	31	35	41	55	102	47	108	56	110	18	74	70	111	58	12	14	132	163	107	133	137	82	12	892	16	80	206	98	95	59	218	53	48	38	72	92
ENSG00000230615	10	5	8	1	5	6	13	4	5	11	3	9	7	3	5	5	6	10	4	9	8	8	3	2	1	1	5	5	0	3	13	2	12	6	5	0	110	6	5	6	9	5	5	9	0	8	2	8	2
ENSG00000239560	0	0	0	0	0	0	0	0	0	0	0	0	0	0	0	0	0	0	0	0	0	0	0	0	0	0	0	0	0	0	0	0	0	0	0	0	0	0	0	0	0	1	0	0	0	0	0	0	0
ENSG00000171872	0	0	1	2	0	0	0	0	1	0	0	0	0	2	0	0	1	0	0	0	0	0	0	13	1	0	0	0	0	2	0	0	0	0	0	0	0	0	0	0	0	0	0	0	0	0	0	0	0
ENSG00000178028	245	150	207	187	130	292	271	255	496	235	104	92	86	88	72	135	166	201	154	163	117	194	60	154	146	168	107	94	106	263	412	157	275	248	235	61	594	96	192	434	188	168	128	398	107	108	38	226	62
ENSG00000117419	912	943	395	820	608	728	1013	869	1412	991	278	567	453	454	522	339	450	590	455	646	594	833	398	289	227	550	482	351	388	713	566	746	1120	780	471	615	1945	565	458	1268	416	711	521	1044	331	385	165	392	435
ENSG00000233602	2	0	1	1	5	1	5	2	2	2	0	0	0	1	2	2	1	4	0	2	2	2	2	2	1	4	2	2	0	0	9	0	3	1	2	0	2	1	4	3	2	0	0	6	1	0	0	5	0
ENSG00000252146	1	0	0	0	0	1	1	0	0	1	0	0	0	0	0	1	0	0	0	0	0	0	0	0	1	0	0	0	1	0	1	0	0	0	0	0	0	0	1	1	2	0	0	0	0	0	1	0	0
ENSG00000187147	517	531	463	655	305	706	1169	634	1614	512	220	441	376	361	506	351	473	685	400	353	343	438	174	327	351	451	258	230	259	602	914	683	441	984	561	154	1905	329	573	1273	626	403	476	1130	290	433	131	495	177
ENSG00000263381	0	1	0	0	0	0	0	0	0	0	0	0	0	0	0	0	0	0	0	0	0	0	0	0	0	0	0	0	0	0	0	0	0	0	0	0	0	1	0	0	0	0	0	0	0	0	0	0	0
ENSG00000126106	84	70	59	73	65	94	108	86	215	94	24	67	42	52	43	57	63	91	40	56	50	69	26	38	31	41	50	28	61	32	127	60	57	66	68	55	251	58	58	128	59	91	29	152	39	38	13	60	24
ENSG00000198520	29	5	3	0	5	9	2	18	0	8	2	0	0	1	0	5	3	7	2	11	19	13	2	2	2	0	11	7	10	1	13	1	18	1	5	11	4	12	2	0	5	20	3	9	0	0	1	4	2
ENSG00000199377	2	7	6	24	0	8	12	7	16	1	1	11	18	1	6	5	2	2	2	8	4	23	0	6	4	15	3	3	0	17	5	8	11	16	2	0	22	0	8	22	10	2	14	9	7	9	0	5	1
ENSG00000200169	4	3	14	9	4	16	9	12	15	2	3	9	12	6	6	7	16	21	13	17	26	35	11	10	8	13	6	4	1	16	42	10	19	16	15	1	23	0	22	13	21	7	13	26	8	4	4	17	5
ENSG00000142945	719	795	498	894	876	940	2167	886	2157	1067	319	914	573	691	933	486	599	1032	517	581	431	836	177	644	503	703	123	237	8	902	1319	949	148	1259	768	2	8836	76	900	1800	856	271	873	1583	477	777	100	787	37
ENSG00000225721	3	6	1	4	1	5	6	4	5	1	7	3	5	0	0	1	3	8	4	2	2	1	0	0	3	2	3	0	0	1	4	3	0	3	2	0	13	1	5	4	2	2	1	7	1	4	0	3	2
ENSG00000142937	13918	12468	8200	11812	22499	13455	20589	15273	32125	31567	4814	13892	10153	11088	15602	8862	11940	16228	11232	12633	11771	22478	5045	6506	4346	10577	10085	4352	2401	11913	15214	12110	17611	14072	12289	2716	65631	2993	10238	21707	7693	6771	11407	18321	5348	7147	2687	8155	4936
ENSG00000200913	17	107	36	139	7	124	72	15	268	8	24	46	84	40	69	55	90	88	67	27	26	29	14	25	14	52	7	4	2	53	39	136	19	75	36	3	110	9	64	151	31	7	28	60	81	22	4	43	6
ENSG00000202031	0	1	0	1	1	1	1	1	2	0	0	0	0	0	0	0	0	0	0	0	0	0	0	1	0	0	0	0	0	0	0	1	0	1	0	0	1	0	0	0	0	2	0	2	0	0	0	1	0
ENSG00000142959	1	11	3	9	1	5	22	1	18	2	3	13	17	13	14	4	2	5	8	0	2	2	1	1	5	17	1	1	4	17	5	23	6	7	4	0	64	5	9	35	4	6	12	19	2	11	1	9	3
ENSG00000173846	334	35	470	71	132	374	101	408	279	280	186	44	32	46	66	191	387	300	249	150	189	180	112	131	169	32	236	80	106	38	1144	53	586	69	447	57	535	130	307	87	335	182	38	329	32	36	38	249	131
ENSG00000188396	7	2	10	3	4	7	1	5	7	4	5	2	1	0	1	2	4	1	7	7	3	2	4	1	7	0	17	1	2	2	21	1	17	2	5	2	0	0	10	1	7	2	0	14	1	0	2	4	15
ENSG00000222009	11	4	9	4	8	25	10	11	16	10	5	4	2	6	2	3	9	12	9	6	12	11	0	5	12	0	34	4	0	5	44	5	37	3	16	0	16	5	16	11	17	5	3	25	1	3	11	10	18
ENSG00000117425	21	15	27	27	5	33	14	14	28	18	15	8	5	1	2	16	31	38	17	5	9	12	3	22	7	8	13	8	7	12	53	10	16	5	25	9	68	19	30	8	26	14	6	32	12	4	4	25	10
ENSG00000070785	337	323	475	486	254	478	665	399	963	386	200	339	239	234	359	261	365	522	308	255	232	412	110	211	157	269	152	127	149	418	571	302	397	370	410	167	2199	215	292	630	258	251	294	634	171	239	48	302	92
ENSG00000266294	0	0	0	0	0	0	0	0	0	0	0	0	0	0	0	0	0	0	0	0	0	0	0	0	0	1	0	0	0	0	1	0	0	0	0	0	0	0	0	0	0	0	0	1	0	0	0	0	0
ENSG00000253039	0	0	0	0	1	1	0	0	0	0	0	0	0	0	0	0	0	0	0	0	1	0	0	0	0	0	0	0	0	0	1	0	0	0	0	0	0	0	0	0	0	0	0	0	0	0	0	0	0
ENSG00000126107	176	237	514	413	244	555	575	205	1297	368	208	147	136	136	170	182	329	375	183	82	98	119	50	200	146	132	133	40	67	224	449	169	261	223	357	115	1348	70	241	370	210	109	116	424	99	92	25	227	69
ENSG00000126088	419	717	551	899	338	833	1033	328	2553	568	415	599	562	598	848	354	570	657	486	266	267	524	174	326	204	611	317	131	135	735	978	659	499	899	582	215	2756	126	503	1504	476	248	644	1086	438	363	83	423	149
ENSG00000162415	428	101	720	58	21	493	134	631	208	54	90	63	36	34	49	109	265	159	117	147	178	164	124	70	107	54	68	267	637	83	372	69	121	76	359	350	198	372	240	176	131	613	91	634	21	70	47	166	56
ENSG00000264650	0	0	0	1	0	0	1	0	4	0	0	0	1	0	1	0	0	0	0	0	0	0	0	0	0	0	0	0	0	3	1	1	0	0	0	0	1	0	2	0	0	0	1	0	1	0	0	2	0
ENSG00000186603	3	47	15	172	3	54	224	9	692	2	11	168	287	98	187	41	46	59	55	7	9	14	2	30	39	231	3	1	2	351	118	486	7	509	48	3	181	2	100	945	87	5	203	27	152	188	2	92	2
ENSG00000132781	141	238	88	197	91	219	384	142	488	122	49	265	168	181	265	139	150	236	141	133	77	178	38	143	116	192	52	53	22	281	293	269	124	398	199	17	1306	22	228	508	207	72	288	385	106	186	27	151	36
ENSG00000132773	114	159	81	176	73	196	162	106	546	143	59	50	100	54	66	98	152	178	125	93	80	138	37	102	104	215	44	42	45	259	289	266	66	305	120	34	374	41	205	448	246	115	158	321	113	91	21	172	24
ENSG00000070759	11	96	173	129	83	152	289	23	303	59	50	100	69	94	90	59	112	137	60	11	19	26	2	82	54	58	11	4	1	91	181	95	31	94	78	6	1048	6	91	247	95	6	73	216	41	104	5	95	14
ENSG00000238945	0	0	0	0	0	0	0	0	0	0	0	0	0	0	0	0	0	0	0	0	0	0	0	0	0	0	0	0	0	0	0	0	0	0	0	0	0	0	0	0	0	1	0	0	0	0	0	0	0
ENSG00000236624	28	22	135	13	46	116	30	22	47	73	21	10	10	14	17	37	56	49	26	18	13	12	13	19	31	5	7	9	7	10	87	9	33	14	40	10	86	2	66	24	31	4	18	49	13	9	3	29	1
ENSG00000132763	114	98	48	82	35	83	167	114	278	72	16	56	59	56	67	59	79	94	48	73	49	82	19	74	69	77	53	21	20	126	185	79	67	125	85	13	256	17	87	215	108	50	91	149	32	54	11	112	25
ENSG00000117450	2638	7832	19743	11665	2372	16121	15969	2603	31890	3096	7634	9968	8257	8163	11360	10109	17433	15465	10862	2521	2812	4544	1559	4909	4522	7255	1675	1336	1225	9027	20207	8893	2660	10084	11417	2001	40455	1643	9403	16237	7506	1866	7664	16763	5704	5144	513	8138	1156
ENSG00000117448	1117	1559	891	1627	1208	1496	2780	962	3260	1846	491	1618	1032	1211	1201	835	1020	1590	768	791	787	1435	314	455	507	939	653	348	322	1332	1674	1609	1330	1750	901	426	7559	421	1088	3040	865	565	1049	1763	522	1141	173	997	366
ENSG00000132780	1394	1534	803	2099	382	1412	7156	1398	8153	645	569	2189	1999	1824	2772	1306	1456	2318	1576	1003	755	1516	378	2154	2091	2775	436	551	245	4545	4014	3396	602	5743	2051	161	10650	269	3282	9357	2892	895	3582	5040	1579	2480	200	2988	238
ENSG00000159588	4	7	10	9	3	23	9	3	28	3	10	0	4	2	0	20	13	16	13	6	2	4	3	13	12	5	8	6	4	8	20	9	7	12	16	8	31	0	25	33	19	12	7	28	3	6	2	22	3
ENSG00000159592	1274	1317	1983	2016	954	2377	3498	1165	4316	1392	1010	876	814	829	1085	645	1046	1221	790	466	469	798	218	842	722	1256	494	318	355	1597	1889	1513	848	1769	1682	321	6386	218	1288	2756	1039	576	1191	2690	632	934	169	989	310
ENSG00000159596	231	257	411	365	279	376	670	343	965	487	176	253	239	237	270	161	285	397	245	166	169	285	75	196	167	297	121	71	85	407	490	353	206	496	372	60	1555	49	339	788	294	159	294	581	119	244	61	293	64
ENSG00000197429	236	32	106	33	165	115	106	293	94	275	52	38	20	31	50	81	89	99	60	103	97	131	54	63	65	30	123	41	51	47	214	41	196	37	118	60	302	58	104	70	89	93	32	217	14	35	19	104	41
ENSG00000230896	18	8	8	3	16	10	4	23	14	29	3	4	0	1	2	8	9	6	3	7	10	10	6	12	8	3	7	4	3	4	21	3	21	2	9	2	29	3	9	11	6	16	3	19	1	6	3	4	6
ENSG00000086015	507	235	304	414	164	367	631	646	766	460	96	173	160	123	239	177	310	303	159	207	227	234	107	279	257	252	265	172	303	386	713	322	499	475	343	239	1428	287	386	710	416	422	272	765	178	207	92	359	194
ENSG00000117461	2462	522	2754	314	425	2751	491	2450	1308	855	1306	86	98	87	181	714	1220	1075	1223	1072	1051	1347	647	713	606	193	384	1007	1710	220	1941	214	590	286	1661	1121	1326	740	1116	367	1104	2004	206	4131	118	138	219	842	279
ENSG00000226957	2	0	2	1	0	3	1	0	3	0	0	0	0	0	0	3	2	2	3	1	4	1	2	0	1	0	1	0	1	0	6	0	0	0	0	1	2	0	4	1	1	3	0	2	0	0	0	2	1
ENSG00000227857	0	0	1	0	0	0	0	1	2	0	0	0	0	0	0	1	1	1	1	0	0	1	0	1	1	0	0	0	1	0	5	0	0	0	1	0	1	0	1	0	1	0	0	3	0	0	0	1	0
ENSG00000117472	3	1	3	0	1	2	1	2	2	5	1	0	0	0	2	1	1	0	2	2	1	1	2	2	1	1	1	2	5	0	1	2	2	0	3	4	3	3	0	0	3	6	0	0	1	0	0	2	1
ENSG00000085998	728	404	516	514	318	698	529	773	914	435	274	227	205	169	221	249	422	384	314	432	434	581	226	306	210	300	504	231	255	407	899	443	890	461	491	431	1119	360	428	815	368	535	254	990	182	252	117	387	289
ENSG00000171357	8	13	3	11	8	7	24	15	30	21	1	6	6	2	5	6	2	6	7	6	5	5	0	5	5	10	1	2	2	13	12	14	6	22	4	5	37	2	8	31	4	5	10	9	8	4	1	7	1
ENSG00000085999	68	246	57	315	23	169	488	106	783	25	53	181	143	153	164	114	98	182	88	84	46	105	29	109	98	174	27	29	13	229	286	223	19	268	118	13	906	17	132	440	134	35	138	227	90	129	14	121	7
ENSG00000132128	1014	656	909	951	1246	1031	1036	1247	3337	2404	510	404	283	318	375	572	730	809	569	674	616	890	306	513	526	460	861	371	382	727	1573	659	1975	714	984	488	3016	495	848	1224	813	846	362	1593	323	410	274	657	509
ENSG00000173660	1583	2248	2439	3173	1907	2883	4268	1668	10717	2391	2009	2528	2159	2218	3037	1625	2750	3365	2624	1152	1267	2105	493	1282	927	2402	749	510	650	2265	3139	2398	1177	2838	2350	469	10544	681	1912	4051	1514	1102	1921	4045	1642	1418	250	1495	429
ENSG00000117481	240	190	196	227	201	330	357	187	712	339	97	85	69	123	127	97	128	193	135	72	98	133	54	115	107	136	117	65	68	207	367	154	197	145	225	50	875	71	176	345	154	140	115	350	66	118	26	151	38
ENSG00000117480	54	67	17	105	12	50	163	50	305	26	30	31	44	26	20	14	15	18	14	22	32	25	17	7	11	56	12	35	76	88	47	66	44	77	20	54	197	147	18	139	26	106	40	63	20	46	4	18	11
ENSG00000224863	0	2	0	0	0	0	1	0	4	0	0	0	0	1	0	0	0	0	0	0	0	0	0	0	1	0	0	0	0	2	0	1	0	0	1	0	1	0	0	4	0	0	0	0	0	0	0	0	0
ENSG00000225667	0	4	0	0	7	0	6	1	3	5	0	3	1	2	5	0	0	1	1	2	0	1	0	0	1	0	1	0	0	0	0	0	1	0	0	0	3	0	0	3	0	0	0	1	0	2	0	0	0
ENSG00000197587	4	0	0	0	12	0	1	11	15	13	1	0	4	0	8	2	1	1	0	2	1	1	1	0	0	0	1	1	0	1	1	0	0	5	1	0	5	0	1	1	1	1	2	2	0	2	2	0	1
ENSG00000269956	1	3	2	2	4	10	3	3	4	0	3	2	0	1	0	2	3	5	3	3	2	0	2	2	1	0	3	1	0	0	3	1	2	4	4	1	4	1	6	1	1	1	0	4	0	3	1	6	1
ENSG00000162456	4	0	0	0	0	0	0	1	0	0	0	0	0	0	0	0	0	0	0	0	0	0	0	1	0	0	1	1	0	0	0	0	2	0	0	0	0	1	0	0	0	1	0	1	0	1	0	0	0
ENSG00000079277	95	77	118	105	51	172	180	100	258	56	84	102	70	52	62	67	124	123	98	47	56	80	29	75	94	72	46	39	29	105	173	120	86	129	165	29	333	43	135	242	129	67	67	239	57	77	21	108	38
ENSG00000142961	26	63	49	76	7	90	126	11	85	13	19	27	26	15	10	15	33	25	43	11	11	19	3	54	35	57	24	9	11	69	73	80	35	48	54	4	187	8	48	161	56	20	25	144	21	71	8	36	19
ENSG00000123472	1168	741	831	786	431	1145	1141	1382	1783	887	432	500	409	344	410	447	613	751	492	695	632	968	292	372	321	490	398	366	448	707	1033	623	673	720	713	381	2349	290	634	1189	489	825	438	1679	247	415	159	455	237
ENSG00000159658	589	374	281	662	777	592	1448	688	2341	1013	193	242	209	215	222	169	183	221	166	240	204	322	119	197	192	263	270	104	80	470	427	324	333	423	274	82	1528	95	276	774	234	161	262	836	157	205	66	233	139
ENSG00000186118	1	2	1	0	0	0	0	1	1	0	0	0	1	0	0	2	0	0	0	1	1	2	0	0	0	0	1	1	0	0	1	0	1	0	0	2	1	1	2	0	2	1	0	5	1	0	0	1	0
ENSG00000228237	0	0	1	0	1	2	0	1	2	1	3	0	1	1	0	0	1	1	1	0	1	1	0	1	0	2	1	1	0	2	6	0	0	0	3	0	6	0	4	2	3	0	1	4	0	0	1	1	0
ENSG00000142973	0	0	0	1	0	0	1	0	1	0	2	0	0	1	0	0	0	0	0	1	0	1	1	0	0	0	0	0	0	1	0	1	0	0	0	6	0	0	0	1	1	0	0	0	0	0	0	0	1
ENSG00000187048	2	0	1	0	0	4	0	2	0	0	0	0	0	0	0	0	0	0	1	3	1	2	0	0	0	0	2	1	4	0	0	0	0	0	0	2	1	2	0	1	0	3	0	6	0	0	0	0	0
ENSG00000186377	41	18	18	28	3	24	31	15	52	2	6	10	8	11	12	4	8	10	7	10	12	22	11	16	10	14	5	28	58	26	26	20	9	29	12	46	68	71	6	40	9	69	16	36	6	17	3	2	6
ENSG00000186160	1	0	0	0	0	0	0	2	0	0	1	0	1	0	0	0	0	0	1	1	0	0	1	0	0	0	0	0	2	0	0	0	1	0	0	0	1	1	0	0	1	3	0	2	0	0	0	1	0
ENSG00000225506	0	0	0	0	0	2	2	0	8	0	0	0	0	0	2	3	0	3	1	0	0	0	0	0	1	2	1	0	1	0	2	0	0	3	0	0	11	3	2	5	0	0	0	2	1	4	0	1	0
ENSG00000162365	0	0	0	1	0	1	0	0	0	0	1	0	0	0	0	0	0	6	0	0	0	1	0	2	1	0	0	0	0	0	6	0	0	0	1	1	1	0	0	0	1	0	0	0	0	0	0	2	0
ENSG00000224805	0	1	0	0	3	0	1	1	0	0	0	1	1	1	0	2	1	1	0	2	1	0	1	0	0	0	0	0	0	0	1	0	2	0	0	0	6	0	0	0	0	0	0	1	0	0	0	0	0
ENSG00000162366	0	0	2	0	0	0	0	0	3	0	0	0	0	0	0	0	0	0	0	0	0	0	0	0	0	0	0	0	0	0	1	1	0	0	0	0	1	0	0	0	0	0	0	0	0	0	0	0	0
ENSG00000162367	1	14	37	0	1	16	8	6	6	2	2	1	2	2	34	13	6	23	7	1	0	1	8	10	6	2	0	2	1	1	2	2	0	18	31	1	20	0	10	0	16	5	6	20	0	0	1	10	1
ENSG00000226252	0	0	0	0	0	0	0	1	0	0	0	0	0	0	0	0	0	0	0	0	0	1	0	1	0	0	0	0	0	0	0	0	0	0	0	0	1	0	0	0	0	0	1	0	0	0	0	0	0
ENSG00000123473	404	613	377	797	488	781	1075	426	2850	520	303	255	239	265	401	259	368	517	355	205	175	349	74	367	281	480	82	87	24	628	795	544	113	694	455	7	3087	38	542	954	456	114	442	1033	260	292	57	430	35
ENSG00000162368	1285	457	1125	594	1769	1048	974	1490	1605	2907	522	339	281	300	469	356	509	638	390	731	693	895	374	468	301	407	771	441	636	632	1057	513	1329	625	836	494	2138	643	567	726	493	871	465	1277	166	321	196	395	549
ENSG00000225762	2	0	1	1	1	0	0	0	2	1	3	2	0	0	0	2	3	2	1	3	0	0	1	2	4	0	1	3	0	0	4	1	4	1	0	0	0	1	2	0	1	0	1	0	1	0	0	0	0
ENSG00000186790	0	0	0	0	0	0	0	0	0	0	0	1	0	1	0	0	0	0	0	0	0	0	0	0	0	0	1	1	0	0	0	0	7	0	1	0	0	0	1	1	0	0	0	0	0	1	2	0	6
ENSG00000237424	1	1	1	2	2	5	3	1	3	4	1	0	0	0	2	1	2	4	1	0	1	0	0	1	3	0	0	0	0	1	3	1	0	0	2	0	9	0	2	1	1	0	0	0	0	0	1	4	0
ENSG00000186564	0	0	1	0	2	7	2	2	2	0	0	0	1	0	0	2	0	6	2	3	3	4	1	1	0	0	19	1	1	0	4	0	40	0	10	0	7	0	1	2	0	0	0	5	0	0	11	5	98
ENSG00000227947	0	0	0	0	0	0	2	0	0	0	0	1	0	0	0	0	0	0	1	0	0	0	0	0	0	0	0	0	0	0	0	0	0	0	0	0	3	0	0	0	0	0	0	0	0	0	0	0	0
ENSG00000269113	9	11	3	8	7	6	48	12	62	10	6	16	11	11	29	4	4	6	9	21	13	29	11	14	9	7	16	4	1	19	10	11	24	31	8	6	167	0	16	25	7	7	12	24	13	9	7	17	8
ENSG00000225028	0	0	0	0	3	0	0	0	1	0	0	0	0	0	0	0	0	2	1	0	0	0	0	1	0	0	1	0	0	0	3	0	3	0	0	0	3	0	0	1	1	0	0	3	1	0	0	0	0
ENSG00000226133	0	0	2	0	0	0	0	0	0	0	0	0	0	0	1	0	0	1	0	0	0	1	0	0	0	0	0	0	0	0	0	0	0	0	0	0	1	0	0	0	0	0	0	0	0	0	0	0	0
ENSG00000231413	0	0	0	0	0	0	0	0	0	0	0	0	0	0	0	0	0	0	0	0	0	0	0	0	0	0	0	0	0	0	0	0	0	0	0	0	0	0	0	0	0	0	0	0	0	0	0	0	0
ENSG00000223720	0	0	0	0	0	0	0	0	0	0	0	0	0	0	0	0	0	0	0	0	0	0	0	0	0	0	0	0	0	0	0	0	0	0	0	0	0	0	0	0	0	0	0	0	0	0	1	0	0
ENSG00000117834	2	1	0	1	0	1	1	2	4	1	0	0	1	1	3	0	2	3	3	2	3	1	2	3	2	0	0	1	1	1	4	1	2	3	0	0	0	0	3	2	1	6	1	8	0	1	0	1	0
ENSG00000272491	0	0	0	0	0	0	0	0	0	0	1	0	0	0	0	0	0	0	0	0	1	1	1	0	0	0	0	0	0	0	0	0	0	0	0	0	0	0	0	0	0	0	0	1	0	0	0	1	1
ENSG00000132122	294	153	94	118	177	152	259	263	363	278	56	57	38	40	73	40	66	67	44	156	137	176	85	54	38	67	115	63	69	112	126	79	139	92	72	76	279	62	81	122	70	120	80	211	49	57	38	52	92
ENSG00000206700	0	0	0	0	0	0	0	0	0	0	0	0	0	0	0	0	0	0	0	1	0	0	0	0	0	0	0	0	0	0	0	0	0	0	0	0	0	0	0	0	0	0	0	0	0	1	0	0	0
ENSG00000223175	0	0	1	0	0	0	0	0	0	1	0	0	0	0	0	0	0	0	0	0	0	0	0	0	0	0	0	0	0	0	0	0	0	0	0	0	0	0	1	0	0	0	0	0	0	0	0	0	1
ENSG00000186094	30	2	26	5	15	26	19	36	55	13	23	2	1	6	4	5	4	14	6	13	6	23	9	7	0	0	5	11	15	15	18	1	9	5	3	39	14	20	4	4	5	16	4	22	5	3	2	3	3
ENSG00000162373	177	54	92	30	45	138	78	226	55	137	74	110	55	96	102	91	99	146	93	125	118	192	53	64	57	28	62	66	104	28	133	40	138	56	103	77	466	48	104	90	85	145	74	176	13	40	21	96	93
ENSG00000229846	0	0	0	0	0	0	0	1	1	0	0	0	0	0	0	0	1	2	0	0	0	0	0	0	0	0	0	0	0	0	0	0	0	0	0	0	0	1	0	0	0	0	0	0	0	0	0	0	0
ENSG00000239144	0	0	0	0	0	0	0	0	0	0	0	0	0	0	0	0	0	0	0	0	0	0	0	0	0	0	0	0	0	0	0	0	0	0	0	0	0	0	0	0	0	0	0	0	0	0	0	0	0
ENSG00000230114	0	0	0	0	0	1	0	0	2	0	0	0	0	0	1	1	1	0	0	0	0	0	0	0	0	0	0	0	0	0	0	0	0	0	0	0	1	0	0	0	0	0	0	0	1	0	0	0	0
ENSG00000225623	0	0	0	0	0	0	0	0	0	1	0	0	0	0	0	0	0	0	0	0	0	0	0	0	0	0	0	0	1	0	0	0	0	0	0	0	0	0	0	0	0	0	0	0	0	0	0	0	0
ENSG00000221746	0	0	0	0	0	0	0	0	0	0	0	0	0	0	0	0	0	0	0	0	0	0	0	0	0	0	0	0	0	0	0	0	0	0	0	0	0	0	0	0	0	0	0	0	0	0	0	0	0
ENSG00000227839	0	0	0	0	1	0	0	0	0	0	0	0	0	0	0	0	0	0	0	0	0	0	0	0	0	0	0	0	0	0	0	0	0	0	0	0	0	0	0	0	0	0	0	0	0	0	0	0	0
ENSG00000162374	1252	46	4854	11	262	4686	28	1721	20	580	730	5	2	7	11	564	1170	692	645	511	591	489	459	794	351	2	412	771	1864	0	1883	5	498	13	1718	1491	7	1086	710	4	506	1732	12	19	1	7	246	416	257
ENSG00000237337	3	1	2	0	1	4	0	1	0	1	1	0	0	0	0	1	3	0	2	1	3	2	3	2	2	0	0	4	8	0	2	0	2	0	1	3	0	3	3	0	1	6	0	0	0	0	1	2	1
ENSG00000233407	1	0	2	0	0	2	0	0	0	0	0	0	0	0	0	0	0	0	0	0	0	0	0	0	0	0	0	0	1	0	1	0	0	0	0	2	0	1	0	0	0	1	0	0	0	0	0	0	0
ENSG00000142700	27	12	1	0	11	0	0	64	1	51	0	0	0	0	0	2	8	5	1	28	33	15	25	1	3	0	12	13	18	0	7	0	32	0	6	26	10	19	3	0	6	27	0	2	0	1	2	4	22
ENSG00000271782	3	0	0	0	3	1	3	1	1	2	1	0	1	0	1	0	0	0	1	2	1	1	0	1	1	2	4	2	1	1	3	3	0	1	0	3	0	5	0	0	1	6	1	3	0	1	1	0	1
ENSG00000185104	872	661	672	768	904	781	1233	878	2014	1238	318	551	416	451	589	347	515	785	439	595	612	892	420	312	290	553	493	402	533	720	693	676	1130	728	620	696	4503	499	533	1169	416	741	666	1284	305	413	145	401	417
ENSG00000225767	0	0	2	0	1	2	0	0	3	1	0	0	0	0	0	1	4	0	0	3	1	2	2	1	3	0	0	2	1	2	3	0	0	1	5	1	1	0	3	1	1	0	0	4	0	0	0	4	2
ENSG00000202140	0	0	0	0	0	0	0	0	0	0	0	0	0	0	0	0	0	0	0	0	0	0	0	0	0	0	0	0	0	0	1	0	0	0	0	0	0	0	0	0	0	0	0	0	0	0	0	0	0
ENSG00000207194	2	0	2	0	0	0	0	0	1	0	0	0	0	0	0	0	0	1	0	0	0	0	0	2	0	0	0	0	0	0	0	0	0	0	0	0	0	0	0	0	0	0	0	0	0	0	0	0	0
ENSG00000252825	0	0	0	0	0	0	0	0	0	0	0	0	0	0	0	0	0	0	0	0	1	0	0	0	0	0	0	0	0	0	0	0	0	0	0	0	0	0	0	0	0	0	0	0	0	0	0	0	0
ENSG00000123080	55	1	60	0	7	34	0	94	0	12	4	0	0	0	0	37	52	82	12	52	46	55	58	40	16	0	24	16	25	0	71	1	54	0	44	132	42	40	30	0	21	51	0	17	0	0	14	23	24
ENSG00000204006	0	0	0	0	0	0	0	0	0	0	0	0	0	0	0	0	0	0	0	0	0	0	0	0	0	0	0	0	0	0	0	0	0	0	0	0	0	0	0	0	0	0	0	0	0	0	0	0	0
ENSG00000200262	0	0	0	0	0	0	0	0	0	0	0	0	0	0	0	0	0	0	0	0	0	0	0	0	0	0	0	0	0	0	0	0	0	0	0	0	0	0	0	0	0	0	0	0	0	0	0	0	0
ENSG00000203356	1	3	0	0	0	1	1	2	0	0	1	0	0	0	0	0	1	2	0	3	2	0	1	0	1	0	0	1	0	0	0	0	3	1	0	0	0	0	0	0	1	2	0	0	0	0	0	0	0
ENSG00000238618	0	0	0	0	0	0	0	0	0	0	0	0	0	0	0	0	0	0	1	0	0	0	0	0	0	0	0	0	0	0	0	0	0	0	0	0	0	0	0	0	0	0	0	0	0	0	0	0	0
ENSG00000123091	1825	865	1734	1040	1986	1768	1317	2034	2606	3004	756	436	383	397	461	378	771	787	383	873	991	1177	549	435	409	687	928	773	1408	923	1596	825	1692	712	1026	1362	4071	1116	815	992	629	1690	552	1894	336	445	316	524	924
ENSG00000236434	1	0	0	0	2	2	0	0	0	4	0	0	0	0	0	1	0	1	0	0	1	2	1	2	3	0	2	0	0	0	3	0	0	0	0	1	7	2	0	0	4	1	0	0	0	0	0	0	2
ENSG00000085831	49	59	122	91	27	99	117	16	170	15	22	52	31	26	48	41	57	62	17	15	14	23	19	35	28	34	11	17	24	78	275	70	19	50	47	30	1203	148	72	132	61	36	23	96	11	59	11	33	14
ENSG00000261664	2	0	1	1	0	0	1	0	1	0	0	1	1	0	0	0	1	0	0	0	0	0	0	0	0	0	1	0	0	0	2	0	0	0	0	0	2	0	0	0	0	0	0	0	0	0	0	1	0
ENSG00000085832	1992	803	1484	1320	1377	2346	1845	2148	3461	1899	921	485	408	426	472	558	944	1202	724	869	923	1264	581	767	373	867	701	927	1761	1038	1579	692	1020	716	1277	1561	7629	1252	604	1023	624	1718	478	2181	344	513	230	355	364
ENSG00000206595	0	0	0	0	0	0	0	0	2	0	0	0	0	0	0	0	0	0	0	0	0	1	0	0	0	0	1	0	0	0	0	0	0	1	0	0	0	0	0	0	0	0	0	0	0	0	0	0	0
ENSG00000238140	0	0	0	0	0	2	0	0	2	1	1	0	0	0	0	0	1	0	0	0	1	1	0	1	1	2	0	0	0	0	3	1	0	1	0	0	1	0	0	1	1	0	0	0	0	0	0	0	0
ENSG00000227070	0	0	0	1	3	1	2	1	3	0	2	0	0	0	0	1	0	2	0	0	0	0	0	0	0	0	0	0	0	0	0	0	0	0	0	0	2	0	0	1	1	1	0	0	0	0	0	0	1
ENSG00000117859	1173	795	1132	1265	1160	1416	2017	1482	3818	1576	578	688	517	599	749	565	792	1081	700	774	746	1290	466	669	523	902	616	500	628	1173	1633	1058	1094	1142	1109	888	5624	541	950	2004	693	971	910	2506	518	721	219	760	405
ENSG00000212624	0	1	0	0	0	0	1	0	0	0	1	0	0	0	0	0	2	0	0	2	0	0	1	0	2	0	1	1	1	0	1	0	0	0	1	0	1	0	0	0	0	1	0	0	0	0	0	0	2
ENSG00000078618	1130	1201	1149	1585	885	1418	2376	1236	5832	1589	627	968	770	805	1176	548	802	966	755	722	670	1133	357	764	555	1293	626	498	723	1897	1629	1316	1291	1841	968	814	6542	660	981	2837	844	1005	1124	2860	821	881	211	826	476
ENSG00000266993	2	7	11	8	1	13	1	1	23	0	2	3	3	0	2	3	2	3	3	4	0	3	2	5	7	5	2	1	10	7	9	5	2	6	5	2	7	0	7	2	5	2	3	6	3	0	1	8	0
ENSG00000272175	2	0	0	1	0	3	0	0	6	1	1	0	1	1	0	0	2	1	0	0	0	0	1	0	2	0	0	1	1	2	4	0	1	0	1	1	1	0	2	1	1	0	1	2	0	0	0	1	0
ENSG00000212076	0	0	0	0	1	0	0	0	1	0	0	0	0	0	0	0	0	0	1	0	0	0	0	0	0	0	0	0	0	0	0	0	0	0	0	0	0	0	0	0	0	0	0	0	0	0	0	0	0
ENSG00000212174	1	0	0	0	0	1	0	0	0	0	0	0	0	0	0	0	0	0	0	0	0	0	0	0	0	0	0	0	0	1	0	0	1	0	1	0	0	0	1	1	0	0	0	0	0	0	0	0	0
ENSG00000169213	996	596	410	1127	784	831	2708	798	5646	876	333	471	413	330	558	133	224	270	287	307	390	568	334	256	382	767	843	628	1839	1217	1104	908	1322	1403	530	1342	3404	972	627	2099	585	1846	774	2746	445	698	177	502	658
ENSG00000200839	0	0	0	0	0	0	1	0	1	0	0	0	0	0	0	0	0	0	0	0	0	0	0	1	0	0	0	1	2	0	0	0	0	0	0	0	0	0	0	0	1	0	0	0	0	0	0	0	0
ENSG00000117862	857	1189	553	1441	1474	1070	1993	1038	3226	1779	429	856	680	652	945	413	602	849	512	562	510	981	216	329	262	782	411	185	146	991	728	918	630	905	520	85	3769	126	467	1307	424	310	650	1218	377	448	80	390	191
ENSG00000198841	80	78	104	159	136	125	141	84	302	220	61	48	57	35	64	74	112	109	75	69	67	101	20	56	67	73	78	43	28	119	213	128	130	136	94	29	290	44	134	201	127	74	68	190	50	53	17	115	43
ENSG00000223390	0	1	3	0	0	0	0	1	1	0	0	1	0	0	0	0	0	0	0	1	0	1	0	0	0	0	0	0	0	1	1	1	0	1	0	0	3	0	1	1	1	0	0	0	0	0	0	1	0
ENSG00000228369	1	2	4	5	1	6	5	1	7	3	1	1	0	0	0	5	1	2	0	2	2	0	2	0	2	2	4	0	1	1	4	1	0	3	0	1	7	0	6	4	2	2	2	5	1	2	2	1	0
ENSG00000134717	2268	1575	1731	1850	1210	2190	2545	2291	3955	1994	930	835	667	695	926	510	832	1098	770	1055	969	1586	516	546	479	1078	674	633	856	1242	1488	1288	994	1292	1120	852	6174	647	989	1963	859	1247	1139	2626	544	778	306	729	302
ENSG00000157077	634	507	592	585	342	827	859	738	1777	549	255	280	227	182	281	265	377	413	301	252	260	352	196	451	363	453	259	324	589	747	777	515	525	626	631	469	2542	473	541	1036	476	734	402	1342	326	335	104	461	216
ENSG00000241745	0	0	0	0	0	1	0	1	1	0	1	0	0	0	0	1	2	0	0	0	1	0	0	0	0	0	0	0	0	2	1	0	0	0	1	1	0	0	2	0	2	0	0	2	0	0	0	1	0
ENSG00000154222	189	125	215	210	83	288	269	188	641	160	98	49	63	55	80	122	166	223	110	82	80	99	41	198	158	137	95	75	92	221	441	173	209	251	257	97	519	65	255	415	298	149	109	594	95	119	38	227	59
ENSG00000272100	0	2	1	3	0	6	2	0	2	0	1	0	0	0	0	0	3	0	0	0	0	0	0	0	2	0	1	1	1	0	2	2	1	1	2	1	5	0	1	2	2	0	1	3	1	1	0	2	0
ENSG00000085840	215	804	251	917	208	694	1477	257	3744	273	218	570	536	459	726	324	372	582	480	194	156	268	62	402	478	771	36	124	13	1070	993	1016	32	1569	452	5	3490	22	844	2086	770	94	809	1611	517	581	33	734	6
ENSG00000134748	587	485	451	506	670	727	752	599	1277	1032	280	360	295	252	358	374	516	630	450	403	309	498	160	446	380	521	279	191	164	635	813	497	441	613	559	142	1697	127	646	984	586	342	374	1175	249	332	77	500	141
ENSG00000134744	1464	487	600	617	1546	901	1502	1914	2176	2658	318	191	164	171	229	301	381	440	293	555	535	811	282	346	252	264	555	362	478	409	611	275	1097	315	510	350	1835	264	427	515	360	730	232	1225	151	243	217	326	313
ENSG00000239063	0	1	3	0	1	5	2	2	5	0	0	0	0	0	2	3	0	3	3	1	0	1	0	2	2	0	0	2	0	0	0	3	0	2	0	0	1	0	4	1	0	1	0	5	1	1	0	1	0
ENSG00000272371	11	1	2	1	2	4	0	4	3	3	2	0	0	0	1	1	2	5	2	4	1	6	0	4	1	0	0	3	1	0	4	0	3	2	5	0	4	1	2	1	1	4	1	4	0	0	1	7	0
ENSG00000116157	16	165	53	97	22	69	168	30	398	51	27	110	72	62	117	33	40	36	47	9	17	14	10	37	16	100	43	6	3	100	90	154	47	100	35	8	462	14	69	201	23	17	78	84	43	73	24	37	37
ENSG00000182183	1	5	0	2	0	0	2	10	15	3	0	3	3	4	10	3	2	1	4	1	7	4	5	0	0	2	2	6	7	0	2	7	4	10	0	3	7	12	1	15	0	9	3	10	1	4	1	1	4
ENSG00000162377	169	312	124	440	126	256	556	185	1204	147	115	181	247	161	211	137	180	220	148	105	96	161	54	172	170	421	56	71	126	512	448	440	95	467	226	74	1152	95	305	764	242	177	336	657	281	216	19	226	28
ENSG00000239640	0	0	0	0	0	0	0	0	0	0	0	0	0	0	0	0	0	0	0	0	0	0	0	0	0	0	0	0	0	0	0	0	0	0	0	0	1	0	0	0	0	0	0	0	0	0	0	0	0
ENSG00000162378	1809	752	1978	956	1276	2179	1495	2162	2554	2627	842	331	203	218	313	437	688	683	516	643	639	762	355	583	587	698	661	835	1426	932	1983	798	1112	812	1401	898	3351	1188	1190	1288	939	1855	511	2974	353	456	275	830	400
ENSG00000252018	0	0	0	0	0	0	0	0	0	0	0	0	0	0	0	0	0	0	0	2	0	0	0	0	1	0	0	0	0	0	0	0	0	1	0	0	0	0	2	1	0	2	0	0	0	0	0	0	0
ENSG00000206627	0	1	0	1	0	0	1	0	0	0	0	0	0	0	0	0	2	0	0	0	1	0	0	0	1	3	0	0	2	0	0	0	0	3	1	0	2	0	2	1	1	0	0	3	0	0	0	0	0
ENSG00000203995	13	6	6	41	21	8	113	6	419	3	9	8	39	38	78	5	4	14	6	6	15	27	0	9	5	14	5	0	3	20	12	25	6	77	5	3	145	4	7	29	19	8	27	24	27	21	2	15	4
ENSG00000242391	0	0	0	0	0	0	0	0	2	0	0	0	0	0	0	0	0	0	0	0	0	0	0	0	0	0	0	0	0	0	0	0	0	0	0	0	0	0	0	0	0	0	0	0	0	0	0	0	0
ENSG00000121310	2	39	15	41	10	28	164	3	275	5	10	15	25	24	51	4	18	18	7	2	9	14	5	13	9	17	1	3	1	36	44	29	7	95	14	3	354	4	13	62	28	7	40	40	23	59	2	13	5
ENSG00000116171	870	293	539	390	622	609	910	1146	1154	1146	363	366	252	274	375	280	416	554	384	457	499	806	214	279	187	340	444	196	178	435	761	369	736	377	457	188	2060	299	336	589	258	431	305	965	169	271	126	256	256
ENSG00000264834	3	0	0	0	0	0	0	0	0	0	0	0	0	0	0	0	0	0	1	2	0	0	2	0	0	0	0	1	0	0	1	0	0	0	0	1	0	0	0	0	0	2	0	0	0	0	0	0	1
ENSG00000265815	0	0	0	0	0	0	0	0	0	0	0	0	0	0	0	0	0	0	0	0	0	0	0	0	0	0	0	0	0	0	0	0	0	0	0	0	0	0	0	0	0	0	0	0	0	0	0	0	0
ENSG00000174348	4	0	3	0	4	3	2	4	2	1	0	0	1	1	0	3	3	4	0	3	2	1	1	0	1	0	2	2	0	0	30	0	5	1	5	3	45	0	2	2	4	2	0	5	0	0	1	7	6
ENSG00000162383	1	0	0	0	1	1	0	1	0	0	1	0	0	0	0	0	0	0	0	0	0	0	0	0	0	0	0	0	0	0	3	0	0	1	0	0	4	0	0	0	0	0	0	2	0	0	0	0	0
ENSG00000235563	0	2	0	0	1	0	0	0	1	0	0	0	0	0	0	0	0	0	0	0	0	0	0	0	0	0	0	0	0	0	0	0	0	0	0	0	0	0	0	0	0	0	0	0	0	0	0	0	0
ENSG00000157184	246	253	252	254	234	328	473	313	668	394	115	251	205	216	261	180	242	317	209	146	141	208	72	147	124	176	146	70	68	287	499	286	228	380	256	46	1336	87	300	555	244	132	208	509	88	242	40	231	61
ENSG00000162384	356	287	228	259	176	376	527	347	809	311	148	245	198	169	250	213	242	331	274	258	221	361	94	141	165	207	170	88	76	271	410	277	283	306	256	90	1201	85	299	510	273	193	247	559	122	189	56	234	54
ENSG00000259818	2	1	3	7	10	4	3	0	4	12	2	3	5	0	0	8	3	4	6	1	6	4	2	2	3	4	6	4	2	5	11	3	14	1	12	2	8	1	6	3	12	6	0	6	3	1	2	2	1
ENSG00000162385	203	238	133	271	169	227	420	221	799	253	73	290	195	213	310	189	223	321	249	207	187	322	88	127	134	161	75	55	26	286	261	175	191	218	134	45	778	28	217	319	140	81	124	376	93	133	19	168	47
ENSG00000226754	3	5	2	1	1	4	2	5	4	5	3	2	1	0	1	6	6	5	4	4	1	11	1	4	1	0	1	0	2	3	3	0	6	0	4	3	7	0	3	1	4	1	1	3	0	2	1	1	0
ENSG00000270172	102	46	74	48	3	95	68	107	217	14	26	10	21	7	17	24	38	27	29	35	54	42	22	27	37	36	23	42	111	72	117	70	35	59	46	75	125	60	64	124	50	97	35	226	19	27	8	39	20
ENSG00000157193	487	429	351	687	206	542	1475	598	2202	656	149	337	262	300	420	140	220	169	160	184	159	224	82	183	157	407	188	157	273	623	645	549	507	736	281	237	1576	221	229	1249	257	386	412	1102	286	331	70	204	179
ENSG00000234578	0	0	0	0	0	0	0	0	0	0	0	0	0	0	0	0	0	0	0	0	0	0	0	0	0	0	0	0	0	0	0	0	0	0	0	0	0	0	0	0	0	0	0	0	0	0	0	0	0
ENSG00000228838	4	1	4	3	0	0	5	0	2	0	1	1	1	0	0	1	0	0	2	2	0	0	0	1	1	0	0	0	0	2	1	1	0	7	1	0	4	0	0	2	1	0	1	4	1	1	0	1	0
ENSG00000225030	0	2	0	1	0	1	4	1	8	0	0	1	0	0	2	1	0	1	0	0	1	0	0	1	1	2	0	1	0	0	1	1	2	2	3	0	4	0	0	7	3	0	1	4	0	0	0	1	0
ENSG00000232762	2	2	4	4	0	5	4	2	20	1	2	0	1	2	1	2	3	1	5	3	3	1	0	4	3	4	4	2	4	3	7	3	1	5	2	2	6	1	3	13	4	2	2	10	3	1	0	5	0
ENSG00000225675	3	3	2	1	1	2	11	2	7	2	2	0	5	2	1	0	2	1	1	4	1	1	1	1	0	0	0	0	2	3	4	5	2	5	5	0	12	0	0	3	0	2	3	7	4	3	0	2	0
ENSG00000226938	0	0	0	0	0	0	0	0	0	0	0	0	0	0	0	0	0	0	0	0	0	0	0	0	0	0	0	0	0	0	0	0	0	0	0	0	0	0	0	0	0	0	0	0	0	0	0	0	0
ENSG00000143006	0	0	0	2	0	0	7	0	2	0	0	2	5	2	0	0	0	0	0	0	0	1	0	0	0	0	0	0	0	1	1	1	0	7	0	0	0	0	0	0	0	0	0	0	2	0	0	0	0
ENSG00000174332	2	0	1	0	8	5	13	1	4	7	3	0	2	2	1	4	3	8	3	1	1	1	1	6	1	0	4	2	0	0	3	0	2	0	4	1	10	0	5	0	4	1	0	4	0	1	0	2	1
ENSG00000058804	963	2040	988	2623	565	1945	3924	1038	6898	815	731	1105	1118	1058	1420	507	856	1048	733	574	581	928	250	860	768	2361	266	352	152	2741	2063	2426	488	2853	1356	177	8051	196	1428	4179	1190	416	2080	2806	1189	1309	173	1217	182
ENSG00000201003	0	0	2	2	1	2	1	1	0	0	0	0	0	0	0	0	1	0	0	0	0	0	0	0	2	3	0	0	1	0	0	0	0	1	0	0	1	0	0	2	0	0	0	2	1	0	0	1	0
ENSG00000264454	0	0	0	0	0	0	0	0	0	0	0	0	0	0	0	0	0	0	0	0	0	0	0	0	0	0	0	0	0	0	0	0	0	0	0	0	0	0	0	0	0	0	0	0	0	0	0	0	0
ENSG00000058799	500	497	575	461	405	742	555	431	995	627	310	225	163	180	225	273	407	416	385	296	268	358	148	259	169	274	201	184	305	377	669	311	299	364	442	244	1553	345	314	640	285	398	297	1156	159	190	73	291	114
ENSG00000211452	3	0	1	3	2	1	3	1	3	2	1	2	0	0	0	2	1	3	0	2	2	0	1	0	0	1	4	1	0	3	9	0	3	0	0	6	6	3	3	4	4	1	1	3	2	1	0	0	0
ENSG00000081870	169	160	167	195	55	196	223	169	301	95	102	118	102	85	116	87	135	141	172	170	161	216	50	95	56	119	74	57	36	157	325	127	95	143	105	36	707	46	118	241	68	115	101	393	69	110	24	103	45
ENSG00000116212	432	508	710	629	361	904	941	448	1128	493	231	533	399	388	437	465	726	869	526	308	293	535	159	274	226	365	207	142	81	492	834	455	380	585	606	129	3688	123	575	1038	421	260	344	1114	222	300	65	447	170
ENSG00000203985	1	0	0	0	0	1	0	0	0	0	0	0	0	0	0	0	0	0	0	0	1	1	0	0	0	0	0	0	0	0	1	0	0	0	0	0	0	0	0	1	0	0	0	0	0	0	0	0	0
ENSG00000272091	120	9	114	8	97	99	9	124	42	163	40	1	11	4	1	14	93	26	29	26	107	46	32	22	16	8	37	75	150	10	67	8	52	8	69	114	96	122	18	16	28	149	11	133	1	5	5	16	31
ENSG00000116209	1609	879	2643	1213	2021	2738	1425	1541	2405	3325	1318	761	590	551	808	854	1462	1625	1220	933	819	1409	509	641	394	779	838	589	766	846	2242	900	1284	849	1834	694	5126	753	900	1345	814	1183	695	3042	360	501	269	698	541
ENSG00000116205	154	87	138	105	78	161	209	183	212	112	54	56	49	44	59	71	106	150	84	62	60	102	19	114	60	87	58	45	25	153	246	107	120	140	154	26	606	24	120	215	150	78	100	259	45	79	15	113	29
ENSG00000264208	0	0	0	0	0	0	0	0	0	0	0	0	0	0	0	0	0	0	0	0	0	0	0	0	0	0	0	0	0	0	0	0	0	0	0	0	0	0	0	0	0	0	0	0	0	0	0	0	0
ENSG00000212670	21	3	7	4	8	7	17	32	7	14	1	2	0	3	3	4	3	11	8	10	8	5	1	12	5	3	11	2	9	9	23	7	16	2	19	4	39	0	8	3	6	5	4	17	1	7	1	8	10
ENSG00000157211	1	0	0	0	5	0	0	1	0	8	0	0	0	0	0	0	0	0	0	1	0	2	0	0	0	1	0	0	0	1	1	1	3	0	2	0	1	0	0	0	0	0	0	1	0	0	0	1	0
ENSG00000256407	0	0	0	0	0	1	1	0	0	7	0	0	0	0	0	1	0	1	0	0	0	0	0	0	0	0	2	1	0	0	0	0	0	0	1	0	1	0	0	1	0	2	0	1	0	0	1	0	0
ENSG00000248835	45	27	19	42	22	33	111	45	82	25	7	12	17	16	25	6	8	22	16	15	14	24	2	12	20	33	18	10	6	45	47	27	29	43	30	3	231	6	28	79	28	21	24	64	11	42	6	22	6
ENSG00000215883	42	38	13	46	33	50	142	49	109	45	17	22	17	28	34	16	22	36	20	30	16	49	9	24	29	37	14	7	14	63	103	46	28	45	42	6	275	7	42	86	35	18	47	114	25	27	5	27	6
ENSG00000116221	673	1067	721	1592	1031	1113	1867	638	3460	1287	446	961	818	806	973	628	845	1050	656	444	420	811	185	469	384	853	299	229	158	1249	1528	1158	402	1365	838	139	4953	198	831	1849	667	352	726	1526	485	634	82	663	109
ENSG00000157216	940	471	1508	617	757	1767	921	1027	2138	1365	631	404	403	351	514	964	1333	1581	924	623	588	784	418	901	776	534	504	386	571	762	1728	577	738	834	1678	566	4453	358	1046	1159	1148	719	454	2774	280	327	156	901	313
ENSG00000198711	2	4	2	2	3	13	4	2	8	3	7	1	0	0	3	5	8	3	5	4	4	5	4	2	6	1	2	2	1	1	16	1	5	1	11	1	10	0	9	6	12	1	0	14	2	1	1	8	2
ENSG00000225632	1	0	0	1	2	2	0	0	0	3	2	0	0	0	0	1	7	4	3	0	2	2	1	2	4	0	1	1	2	1	4	0	1	1	3	1	0	0	5	0	12	2	0	6	1	0	1	3	1
ENSG00000232245	0	0	0	0	0	0	0	0	0	1	0	0	0	0	0	0	0	0	0	0	0	0	0	0	0	0	0	0	0	0	0	0	0	0	0	0	0	0	0	0	0	0	0	0	0	0	0	0	0
ENSG00000265404	0	0	0	0	0	0	0	0	0	0	0	0	1	0	0	0	0	0	0	0	0	0	0	0	0	0	0	0	0	0	0	0	0	0	0	0	0	0	0	0	0	0	0	0	0	0	0	0	0
ENSG00000235741	0	0	0	0	0	0	0	0	0	0	0	0	0	0	0	0	0	0	0	0	0	0	0	0	0	0	0	0	0	0	0	0	0	0	0	0	0	0	0	0	0	0	0	0	0	0	0	0	0
ENSG00000162390	1	22	13	32	0	22	63	1	67	1	5	51	31	19	35	5	9	10	5	4	10	10	3	8	3	32	3	0	1	49	30	36	5	44	10	6	139	4	17	121	9	2	27	50	10	26	3	17	1
ENSG00000162391	0	0	3	2	0	0	3	0	4	1	0	1	2	1	2	0	1	2	1	0	0	2	0	4	0	4	0	0	0	0	18	4	0	4	3	0	12	0	0	7	3	0	1	2	0	2	1	3	1
ENSG00000230728	0	0	0	0	0	0	0	0	0	0	0	0	0	0	0	1	0	0	0	0	0	0	0	0	0	0	0	0	0	0	0	0	0	0	1	0	0	0	0	0	0	0	0	0	0	0	0	0	0
ENSG00000271723	0	0	0	0	0	0	0	1	0	0	0	0	0	0	1	0	0	1	1	0	0	1	0	0	0	0	0	0	0	0	0	0	0	0	0	0	0	0	0	2	0	0	0	0	0	0	0	0	0
ENSG00000184313	0	0	0	0	0	0	0	0	0	0	0	1	0	0	0	0	0	0	1	0	0	0	0	0	0	0	0	0	0	0	0	0	0	0	2	0	0	0	0	0	0	0	0	0	0	0	0	0	0
ENSG00000243725	37	37	18	24	30	36	43	31	89	45	12	17	15	8	21	20	34	47	23	24	21	32	7	25	25	22	12	6	8	31	70	27	20	36	30	6	104	5	21	33	33	18	23	35	12	17	4	20	9
ENSG00000162396	106	128	89	214	138	150	277	173	386	248	46	151	102	129	143	103	111	181	93	81	82	118	27	80	71	136	44	32	20	154	280	167	141	188	172	26	785	18	118	257	123	63	120	213	71	99	20	79	38
ENSG00000006555	0	1	0	3	1	0	23	0	11	0	0	9	6	8	2	0	1	3	0	0	0	0	0	1	2	9	0	0	0	4	2	11	0	10	1	0	32	0	7	33	3	0	3	5	2	14	1	3	0
ENSG00000237453	0	0	1	0	0	0	0	0	0	0	0	0	0	0	0	0	0	1	0	0	0	0	0	0	0	0	0	0	0	0	0	0	0	0	0	0	0	0	0	0	0	0	0	0	0	0	0	0	0
ENSG00000162398	0	0	0	4	3	0	2	3	6	4	0	2	0	2	1	0	0	0	0	0	0	0	0	4	1	3	1	1	2	2	1	4	1	3	1	0	5	0	0	4	1	0	1	1	0	0	0	0	0
ENSG00000116133	1596	10362	7868	17158	1885	6146	5700	3762	54857	4206	2942	4512	3984	3969	5044	3199	5282	4799	2725	1676	1618	2510	864	2547	2535	8423	918	2007	2736	11878	11646	9831	1956	12057	3090	3201	17976	2622	4287	19343	3871	2777	5512	20698	7386	3526	209	3909	1227
ENSG00000242396	0	0	0	1	0	1	0	0	0	0	0	0	0	0	0	0	0	0	0	0	0	0	0	0	0	0	0	0	0	0	0	1	0	0	0	1	0	0	0	0	0	0	0	0	0	1	0	0	0
ENSG00000233203	0	4	0	0	0	0	4	1	4	0	0	1	0	0	0	1	0	0	2	2	0	0	0	2	0	0	2	0	2	0	2	1	1	3	4	1	6	1	1	0	1	3	0	4	0	0	1	0	0
ENSG00000143001	0	1	0	1	0	0	7	0	5	0	0	4	2	0	0	0	0	0	0	0	0	0	0	0	1	1	1	0	0	1	0	1	1	1	0	0	1	0	0	2	0	0	1	0	0	1	0	0	0
ENSG00000162399	0	0	0	14	2	0	12	0	19	11	0	0	2	7	0	0	1	1	0	0	0	0	0	0	0	1	0	0	0	6	1	3	0	3	2	0	8	0	0	10	0	0	2	1	3	2	0	0	0
ENSG00000169174	7	531	190	1969	10	375	1540	17	12988	58	78	571	536	994	765	129	203	171	49	9	12	17	2	78	54	376	21	1	0	909	494	694	16	1363	71	0	1290	1	126	2304	116	1	211	1322	1320	372	0	100	27
ENSG00000162402	1619	989	1050	1587	659	1533	2318	1845	4750	975	601	510	453	376	766	334	519	517	524	616	705	937	379	697	556	1091	648	729	1058	1580	1307	1214	1159	1422	992	900	4291	771	891	2431	910	1418	938	2750	502	719	301	750	480
ENSG00000231090	0	0	0	0	0	0	0	1	0	0	0	0	0	0	0	0	0	0	0	0	0	0	0	0	0	0	0	0	0	0	0	0	0	0	0	0	0	0	0	0	0	0	0	0	0	0	0	0	0
ENSG00000199831	5	3	9	1	4	7	6	3	7	13	3	7	11	5	7	10	33	28	15	6	9	10	6	0	6	1	8	3	4	1	17	4	5	5	32	2	26	7	16	3	23	12	7	18	2	4	5	13	7
ENSG00000234810	1	0	7	0	0	3	0	1	0	0	0	0	0	0	0	0	1	0	0	0	0	0	0	0	1	0	0	0	0	0	2	0	0	0	0	0	1	0	0	0	0	0	0	2	0	0	0	0	0
ENSG00000233147	0	0	1	0	0	1	0	0	0	0	0	0	0	0	0	0	0	0	0	0	0	0	0	0	0	0	0	0	0	0	0	0	0	0	0	0	0	0	0	0	0	0	0	0	0	0	0	0	0
ENSG00000235612	0	0	0	0	0	0	0	0	0	0	0	0	0	0	0	0	0	1	0	0	0	0	0	0	0	0	0	0	0	0	0	0	0	0	0	0	0	0	0	0	0	0	0	0	0	0	0	0	0
ENSG00000260971	2	1	3	0	0	1	2	0	1	1	0	0	0	0	0	0	3	1	0	0	0	1	0	0	2	0	0	1	0	0	3	0	0	2	0	0	1	0	0	1	0	0	1	0	0	0	0	1	2
ENSG00000223307	0	0	0	0	0	0	0	0	0	0	0	0	0	0	0	0	0	0	1	0	0	0	0	0	0	0	0	0	0	0	2	0	0	0	0	0	0	0	1	0	0	0	0	0	0	0	0	0	0
ENSG00000223956	0	0	0	0	0	0	0	0	0	0	0	0	0	0	1	0	1	0	0	0	1	0	0	0	0	0	0	0	1	0	0	0	0	1	1	0	0	0	1	0	0	0	0	1	0	0	0	0	1
ENSG00000162407	1181	314	266	604	355	555	1093	1260	1254	758	152	285	248	245	271	307	450	486	346	834	797	1110	505	352	222	399	853	412	373	498	586	461	957	539	465	804	1657	380	455	724	466	832	311	1125	248	342	178	400	1354
ENSG00000162409	459	189	211	178	158	216	520	490	410	332	37	164	79	125	98	63	96	98	42	186	179	219	74	49	110	178	205	201	289	282	280	209	246	159	142	214	1422	303	142	302	106	318	213	393	36	171	92	128	129
ENSG00000187889	8	6	2	10	7	4	4	8	4	4	1	1	2	0	0	2	2	1	0	6	2	16	1	0	10	1	26	1	2	2	17	4	11	4	5	1	5	2	16	7	6	0	1	3	0	2	1	5	30
ENSG00000229913	0	0	0	0	0	0	0	0	0	0	0	0	0	0	0	0	0	0	0	0	2	0	0	0	0	0	2	0	0	0	0	0	0	0	0	0	0	0	0	0	0	0	0	0	0	0	0	0	0
ENSG00000157131	0	0	0	0	0	0	0	0	0	0	1	0	0	0	0	0	0	0	0	0	0	1	0	0	0	0	0	0	0	0	0	0	0	0	0	0	0	0	0	0	0	0	0	0	0	0	0	0	0
ENSG00000021852	0	0	1	0	0	0	0	0	0	0	0	0	0	0	0	0	0	0	0	0	0	0	0	0	0	0	0	0	0	0	0	0	0	0	0	0	0	0	0	0	0	0	0	0	0	0	0	0	0
ENSG00000173406	150	207	55	111	30	159	388	364	627	65	25	49	40	37	94	6	21	23	37	40	46	43	54	25	13	67	7	51	66	81	34	47	12	52	46	26	200	55	11	55	32	74	33	180	41	20	7	22	8
ENSG00000227935	0	0	0	0	0	0	1	0	2	0	0	0	0	0	1	0	0	0	1	0	0	0	0	0	0	0	0	1	1	0	0	2	0	0	1	0	0	1	0	2	0	0	0	1	0	0	0	0	0
ENSG00000238773	0	0	0	0	0	0	0	0	1	0	0	0	0	0	0	0	0	0	0	0	0	0	0	0	0	0	0	0	0	0	0	0	0	1	0	0	1	0	0	0	1	0	0	0	1	2	0	0	0
ENSG00000226759	2	5	2	1	0	3	1	2	2	0	3	0	0	0	0	0	5	4	0	0	0	0	0	2	2	0	0	0	1	1	5	0	1	2	6	1	2	3	2	4	0	3	0	5	1	0	0	1	0
ENSG00000235038	0	0	0	1	0	1	0	0	0	0	0	1	0	0	0	0	1	0	1	0	0	1	0	3	0	0	0	0	1	0	2	0	0	0	4	0	1	0	1	0	0	1	0	1	0	1	0	1	0
ENSG00000162600	162	124	187	149	151	253	291	170	429	215	121	145	107	95	135	60	135	161	81	116	103	265	38	99	66	177	67	60	21	164	165	116	121	182	179	12	654	13	112	232	100	87	136	228	84	99	25	105	42
ENSG00000184292	0	4	0	5	20	0	12	0	55	0	1	16	13	18	9	0	0	1	0	0	4	5	0	0	0	9	0	0	0	16	3	8	0	9	0	0	19	0	0	18	2	0	8	7	10	4	1	0	2
ENSG00000162601	209	269	335	865	223	516	1602	226	3938	271	256	238	290	270	438	121	193	228	170	86	112	178	82	214	273	710	104	126	213	882	486	523	205	971	322	163	2179	105	408	998	348	233	593	668	420	272	32	309	67
ENSG00000177606	699	95	244	163	848	544	79	1009	880	1423	135	200	73	105	211	169	246	191	233	536	490	721	375	294	102	101	2298	313	410	190	546	120	1435	141	418	881	1812	461	154	129	301	785	146	957	121	110	267	106	1283
ENSG00000234807	0	0	0	1	0	0	0	2	2	1	0	0	0	0	0	1	0	0	0	1	0	2	2	0	0	0	0	1	0	0	2	0	0	0	0	1	3	0	1	2	2	1	0	2	0	1	1	0	0
ENSG00000272226	0	0	0	0	0	0	0	0	1	0	0	1	0	0	0	0	0	0	0	0	1	0	0	0	0	1	0	0	0	1	1	0	0	0	0	0	0	0	0	0	0	0	0	0	0	0	0	0	0
ENSG00000231740	1	0	0	0	0	0	0	0	1	0	0	0	0	0	0	0	0	0	0	0	0	0	0	0	0	0	0	0	0	0	0	0	0	1	0	0	0	0	0	0	0	0	0	0	0	0	0	1	0
ENSG00000232453	0	1	2	0	0	0	0	0	2	1	0	1	0	0	1	0	1	2	0	0	1	1	0	0	0	0	0	0	0	1	2	2	0	1	0	0	6	0	0	0	0	0	0	2	0	0	0	3	0
ENSG00000230812	1	0	0	0	0	0	1	0	0	0	0	1	0	0	0	0	0	0	0	0	0	2	0	0	0	0	0	0	0	0	0	0	0	0	0	0	2	0	0	1	0	0	0	0	0	0	0	0	0
ENSG00000241042	0	0	0	1	0	2	3	0	3	0	0	3	1	1	0	0	0	0	1	0	0	0	0	2	0	0	0	0	0	0	0	0	0	0	0	0	1	0	2	1	0	0	0	4	0	0	0	1	0
ENSG00000235215	0	3	3	2	0	5	7	0	1	0	0	4	5	1	1	4	1	0	1	0	0	0	0	0	2	2	0	0	0	2	3	3	0	2	1	0	3	0	0	10	3	0	1	10	1	3	0	1	0
ENSG00000237352	1	0	0	1	0	0	0	0	0	0	0	0	0	0	0	0	1	0	0	0	0	0	0	0	0	0	0	0	0	0	0	0	0	0	0	0	2	0	0	0	0	0	0	0	0	0	0	0	0
ENSG00000224609	0	1	0	0	0	0	2	0	0	0	0	0	0	0	0	0	0	1	0	0	0	0	0	0	0	0	0	0	0	0	0	0	0	0	0	0	1	0	0	1	0	0	1	0	0	0	0	1	0
ENSG00000270457	0	0	0	0	0	1	0	1	0	0	0	1	0	0	0	0	0	0	0	0	0	0	0	1	0	0	0	0	0	0	0	0	0	0	0	0	0	0	0	0	0	0	0	0	0	0	0	0	0
ENSG00000172456	172	96	101	96	350	148	129	227	188	481	75	100	53	79	97	58	62	83	83	128	100	195	57	45	42	61	101	74	69	86	69	85	190	84	86	42	851	63	83	129	60	83	71	239	17	53	41	58	58
ENSG00000266150	1	0	0	0	0	0	0	0	0	0	0	0	0	0	0	0	0	0	0	0	0	0	0	0	0	0	0	0	0	0	0	0	0	0	0	0	0	0	0	0	0	0	0	0	0	0	0	0	0
ENSG00000226883	0	0	0	0	0	0	0	1	0	0	1	1	0	0	0	0	0	0	0	0	0	1	0	0	0	0	0	1	0	0	1	0	0	0	0	0	2	0	0	0	0	0	0	0	0	0	0	1	0
ENSG00000231816	1	0	0	0	1	0	0	1	3	2	0	1	0	0	0	0	0	0	1	0	0	0	0	0	1	0	0	0	0	0	0	0	0	0	0	0	0	0	0	0	0	0	0	0	0	0	0	0	0
ENSG00000134709	126	143	35	257	233	158	1040	109	1263	193	59	287	231	208	296	65	74	113	75	46	63	107	35	121	133	353	89	73	130	601	336	445	128	672	125	82	2876	148	224	874	214	209	532	648	190	334	15	157	111
ENSG00000134716	8	11	0	8	3	7	18	1	25	1	0	11	9	5	6	0	4	2	0	0	0	2	2	2	2	18	2	2	0	26	7	11	1	17	2	0	29	6	1	24	3	0	6	8	5	12	0	1	0
ENSG00000162598	0	1	0	2	0	1	10	0	6	0	0	0	0	0	1	0	0	0	0	0	0	0	0	0	0	0	2	0	0	3	2	3	1	4	0	0	1	0	0	4	0	0	1	0	0	2	1	0	1
ENSG00000238242	0	0	8	0	0	3	0	0	0	0	0	0	0	0	0	0	1	0	0	0	0	0	0	0	1	0	0	0	0	0	0	0	0	0	0	0	2	0	0	0	2	0	0	1	0	0	0	0	2
ENSG00000226476	1	3	3	2	3	5	7	7	13	4	1	7	6	2	9	2	1	1	0	2	1	4	0	1	3	1	0	0	0	0	0	1	0	6	1	0	22	0	2	8	2	3	2	4	5	3	0	0	2
ENSG00000231252	0	3	3	0	0	4	0	5	0	4	3	0	1	0	1	1	3	3	4	0	0	2	0	13	1	0	1	0	0	0	2	0	0	1	2	0	4	0	0	0	1	0	0	5	0	0	0	1	3
ENSG00000162599	926	25	46	12	192	79	70	253	176	456	56	8	7	7	41	39	50	88	63	270	259	247	172	177	26	7	462	63	103	10	28	4	373	44	126	182	255	83	28	17	41	179	10	61	6	5	43	30	290
ENSG00000237928	3	0	0	0	1	4	0	0	0	2	0	0	0	1	0	0	0	3	1	3	1	1	0	12	0	0	5	0	0	0	2	0	3	0	1	0	0	0	0	0	6	0	0	1	0	0	1	1	2
ENSG00000263380	0	0	0	0	0	0	0	1	0	0	0	0	0	0	0	0	0	0	0	0	0	0	0	0	0	0	0	0	0	0	0	0	0	0	0	0	0	0	0	0	0	0	0	0	0	0	0	0	0
ENSG00000270742	0	1	1	0	1	0	0	0	0	2	0	0	0	0	0	0	0	0	0	1	2	0	0	6	0	0	2	1	1	0	1	1	1	1	1	0	1	0	0	0	2	1	0	1	0	0	0	1	2
ENSG00000237853	1	0	0	0	2	2	0	0	0	4	0	0	0	0	0	0	2	4	0	0	1	2	0	4	0	0	0	0	0	0	1	0	4	0	1	0	0	0	0	0	1	2	0	3	0	0	0	1	3
ENSG00000162604	329	76	191	87	418	224	223	312	233	609	103	122	97	100	135	104	152	162	113	180	208	311	93	68	61	82	203	74	147	83	190	89	372	104	150	108	629	117	114	148	121	192	73	249	51	59	45	111	135
ENSG00000271200	1	0	0	1	0	0	0	0	1	1	1	1	0	0	0	0	0	0	1	0	1	1	0	0	0	0	0	0	0	2	1	0	0	2	1	0	0	1	1	0	0	1	0	0	0	0	0	1	0
ENSG00000132849	286	276	138	902	454	311	2323	299	3263	201	109	508	286	413	549	101	95	166	78	69	158	206	44	103	188	644	299	63	70	1102	379	686	425	1013	186	31	5453	81	264	1806	274	165	704	860	213	565	48	215	246
ENSG00000200575	0	0	0	0	0	0	0	0	0	0	0	0	1	0	0	0	1	0	0	0	0	0	0	0	0	0	0	0	0	0	0	1	0	0	0	0	0	0	0	1	0	0	0	0	0	0	0	0	0
ENSG00000212360	0	0	0	0	0	0	0	0	0	0	0	0	0	0	0	0	0	0	0	0	1	0	0	0	0	0	0	0	0	0	0	0	0	0	0	0	1	0	1	0	0	0	0	0	0	0	0	0	0
ENSG00000242860	0	0	0	0	0	0	0	0	0	0	0	0	0	0	0	0	0	0	0	0	0	0	0	0	0	0	0	0	0	0	0	0	0	0	0	0	1	0	0	1	0	0	0	0	0	0	0	0	1
ENSG00000263908	0	0	0	0	0	0	0	0	2	0	0	0	0	0	0	0	0	0	0	0	0	0	0	0	0	0	0	0	0	0	0	0	1	0	0	0	0	0	0	0	0	0	0	0	0	0	0	0	0
ENSG00000240563	0	2170	479	5024	71	1900	13224	2	29089	0	308	2267	2787	2137	2880	448	474	489	515	0	106	299	0	876	1650	6316	6	1	1	14282	2941	6927	7	12751	932	4	14175	2	1943	17689	2086	4	7658	15634	3354	3732	13	1709	10
ENSG00000132854	10	9	5	4	40	0	17	16	20	23	0	2	4	2	3	0	0	2	1	6	25	71	3	0	1	1	20	1	2	1	1	2	15	6	0	0	49	24	2	9	0	1	4	10	1	4	1	2	6
ENSG00000162607	1116	944	778	1170	803	1320	1818	1165	3988	1158	496	540	523	503	696	578	842	1149	575	742	609	1139	226	839	899	1025	252	393	161	1447	2231	1370	483	1635	1118	114	6318	319	1776	2401	1422	599	1097	2474	592	694	150	1356	206
ENSG00000116641	1693	532	1043	442	1006	1288	894	1945	1640	1650	489	354	233	221	378	309	469	587	437	738	746	1161	453	477	402	429	573	661	970	646	938	512	925	673	918	861	2372	626	674	1173	569	1365	513	2121	169	401	259	518	291
ENSG00000132855	12	0	6	0	15	11	3	6	2	6	11	0	0	1	0	3	12	4	3	4	1	6	2	1	7	1	2	3	13	5	16	3	7	2	16	11	3	3	6	5	4	8	0	10	0	0	3	9	1
ENSG00000269624	3	3	3	3	6	6	2	2	0	9	4	0	0	0	0	4	3	5	5	1	3	2	3	0	9	1	4	3	6	1	10	1	7	1	2	2	2	4	7	2	1	2	1	4	0	0	2	3	1
ENSG00000235545	4	9	7	2	1	21	5	7	8	6	6	2	2	2	0	1	4	10	3	4	4	4	4	7	10	5	2	4	5	8	23	4	2	7	21	3	16	2	11	10	15	1	1	33	1	4	1	10	1
ENSG00000125703	206	261	139	290	169	252	588	284	677	237	103	191	169	154	176	120	143	222	91	132	108	228	62	111	94	258	71	63	49	316	249	115	163	236	162	44	1061	49	84	396	115	109	218	369	102	171	11	129	40
ENSG00000234318	1	2	1	1	1	0	0	1	1	1	1	0	0	0	0	0	1	0	0	1	1	0	0	1	0	0	0	0	1	0	0	0	0	0	0	0	1	0	0	0	1	1	0	0	0	0	0	0	0
ENSG00000229537	0	0	0	0	0	0	0	0	0	0	0	0	0	0	0	0	0	0	0	0	0	0	0	0	0	0	0	0	0	0	0	0	0	0	0	0	0	0	0	0	0	0	0	2	0	0	0	0	0
ENSG00000203605	0	0	0	0	0	0	0	0	0	0	0	0	0	0	0	0	0	0	0	0	0	0	0	0	0	0	0	0	0	0	0	0	0	0	0	0	0	0	0	0	0	0	0	0	0	0	0	0	0
ENSG00000271593	0	0	0	0	0	0	0	0	0	0	0	0	1	0	0	0	0	0	0	0	0	0	0	0	0	0	0	0	0	0	0	0	0	0	0	0	0	0	0	0	0	0	0	0	0	0	0	0	0
ENSG00000224209	0	0	0	3	0	0	1	0	4	0	2	1	0	1	0	0	0	1	0	0	0	0	0	0	0	0	0	0	0	0	0	0	0	0	0	0	4	0	0	1	0	0	3	1	2	2	0	1	0
ENSG00000228734	1	0	0	1	0	1	0	0	1	0	0	0	0	0	1	1	0	0	0	0	0	0	0	0	0	0	0	0	0	0	0	0	0	0	0	0	0	0	0	1	0	0	0	0	1	0	0	0	0
ENSG00000230798	1	215	16	606	7	19	708	2	861	2	25	471	416	312	445	5	20	14	34	6	9	30	4	12	6	311	6	1	7	385	17	407	7	424	19	4	562	1	13	826	17	9	322	66	158	234	3	4	1
ENSG00000187140	3	85	1	222	4	5	225	4	480	3	11	89	98	59	86	2	3	3	14	7	9	9	0	16	4	153	5	2	1	200	6	209	3	225	8	8	201	0	2	323	17	13	116	62	147	62	2	9	1
ENSG00000088035	221	427	169	331	113	398	616	211	854	146	176	251	225	179	215	97	187	209	139	130	143	231	53	109	118	262	76	68	88	416	335	316	83	359	194	56	948	99	182	616	170	134	300	543	156	237	25	147	21
ENSG00000142856	261	243	181	283	217	342	477	227	622	298	164	237	205	154	231	188	200	338	204	215	158	349	71	143	133	247	69	77	41	285	257	211	99	260	225	50	1405	38	246	431	204	108	262	399	105	149	51	189	33
ENSG00000203965	277	47	46	45	96	90	81	264	71	195	40	30	33	25	35	42	42	67	31	147	118	130	63	34	32	47	71	89	111	33	73	45	120	40	64	120	155	84	52	79	30	146	39	121	16	23	21	30	46
ENSG00000264271	0	0	0	0	2	0	0	0	0	1	0	0	0	0	0	0	0	0	0	0	0	0	0	0	0	0	0	0	0	0	0	0	0	1	0	0	0	0	0	0	0	1	0	0	0	0	0	0	0
ENSG00000251720	2	0	0	0	0	0	0	2	1	4	0	0	0	0	0	0	0	1	0	1	2	1	0	0	0	0	1	0	1	0	0	1	0	0	0	0	0	0	0	1	0	3	0	0	0	0	0	1	0
ENSG00000116652	1	3	1	1	3	3	1	2	1	5	0	0	0	1	1	0	3	1	1	2	2	5	3	2	1	0	1	4	3	0	0	0	3	2	2	1	3	0	3	0	6	1	0	1	0	0	1	2	1
ENSG00000079739	166	629	256	715	481	332	1574	337	2700	472	190	1731	722	1130	2181	168	238	342	216	183	202	379	118	116	105	432	217	117	118	501	579	914	378	892	267	317	3428	172	217	1540	187	239	907	480	269	781	52	201	171
ENSG00000244256	0	0	0	1	0	1	2	1	4	0	0	2	0	0	0	1	1	0	0	1	0	0	0	0	0	1	0	0	0	0	0	2	0	0	2	1	2	0	0	3	0	0	0	1	3	0	0	0	0
ENSG00000185483	219	1415	588	2074	229	1201	2596	152	4556	237	368	602	542	434	630	264	378	396	381	94	102	193	41	318	510	1177	116	68	106	1668	757	1343	101	1308	749	115	3311	137	654	2367	630	118	858	1860	381	771	12	575	60
ENSG00000207190	0	0	0	0	0	0	0	0	0	0	0	0	0	0	0	1	0	0	0	0	0	0	1	0	0	0	0	0	1	0	0	0	0	0	1	0	0	0	2	1	1	0	0	0	0	0	0	0	0
ENSG00000200508	1	0	1	0	0	0	0	0	0	0	1	0	0	0	0	0	0	0	0	0	0	0	0	0	0	0	1	0	0	1	0	0	0	0	2	0	0	0	2	0	0	0	0	0	0	0	0	0	0
ENSG00000223949	5	4	10	8	3	17	4	1	13	0	7	2	3	0	1	4	7	2	5	2	0	4	2	4	9	3	1	3	3	3	17	0	1	3	10	8	8	3	7	9	5	3	1	12	0	3	0	13	0
ENSG00000177414	0	0	0	0	0	0	0	0	0	0	0	0	0	0	0	0	3	0	0	0	0	0	0	1	0	0	0	0	0	0	0	0	0	0	0	0	0	0	0	0	0	1	0	1	0	0	0	1	0
ENSG00000158966	1790	1067	429	1064	650	810	1424	2420	2478	1732	247	291	283	240	480	497	406	574	393	734	726	892	414	330	806	629	695	386	372	1024	1211	660	996	969	771	543	2770	322	1114	1522	725	721	675	2279	422	476	195	1107	425
ENSG00000264470	0	0	0	0	0	0	0	0	0	1	0	0	1	0	1	0	0	0	1	0	0	0	1	0	0	1	0	0	0	0	0	0	0	0	0	0	0	1	0	0	0	0	0	2	0	0	0	0	0
ENSG00000162437	370	383	254	393	213	422	755	417	1384	377	205	174	171	182	258	173	217	319	178	201	149	271	73	170	184	285	111	86	91	360	410	276	170	399	269	57	1567	74	275	503	224	139	199	634	102	170	37	214	79
ENSG00000162434	3169	277	397	535	1186	475	959	2328	1921	2168	181	364	245	250	388	169	296	258	231	1138	1357	1413	992	295	204	361	914	1998	4822	713	636	442	1705	528	403	3620	2879	5169	293	852	344	4612	313	1089	159	365	233	250	841
ENSG00000226891	6	2	2	3	10	7	3	2	3	18	1	7	1	0	0	8	7	3	4	7	5	11	2	0	4	1	4	3	3	4	7	2	2	4	4	5	11	5	5	6	10	8	2	9	0	2	4	6	4
ENSG00000272506	0	1	0	0	2	0	0	2	0	1	0	0	0	0	0	0	0	4	0	1	2	1	0	2	0	0	0	0	4	0	2	0	2	1	1	1	1	1	0	0	0	2	0	1	0	0	0	0	0
ENSG00000212257	1	0	0	0	0	0	0	0	0	0	0	0	0	0	0	0	1	0	0	0	1	0	0	0	0	0	0	0	0	0	1	0	0	0	1	0	0	0	0	0	0	0	0	2	0	0	0	1	0
ENSG00000265996	2	1	0	1	1	2	2	3	1	1	1	1	0	0	0	0	2	2	1	0	1	1	0	0	1	0	0	0	0	0	0	0	2	0	2	0	7	0	2	0	1	1	3	6	0	1	0	0	0
ENSG00000199135	0	0	1	0	1	0	1	0	0	1	0	0	0	0	0	1	0	0	0	0	0	0	0	0	0	0	0	0	0	0	1	0	0	2	0	0	2	0	0	0	0	0	0	1	0	0	0	0	0
ENSG00000231485	0	2	2	0	0	1	1	3	0	1	0	2	1	0	1	0	1	0	0	1	2	0	0	0	3	0	0	0	0	2	0	0	4	2	0	3	3	0	0	1	0	1	0	0	0	1	0	1	1
ENSG00000162433	350	1410	659	1571	284	1849	2833	542	7553	622	373	1612	1378	1478	2073	321	481	492	568	328	306	514	100	469	749	1618	319	153	97	2349	1683	1988	436	2661	459	74	9305	143	1176	3830	1076	295	2274	2392	600	960	135	1050	172
ENSG00000116675	904	57	846	130	271	826	179	832	300	431	302	42	37	51	109	137	249	241	200	236	366	350	311	96	106	36	242	697	1709	61	551	52	393	62	404	1099	943	1345	182	97	177	1636	65	769	8	46	82	132	216
ENSG00000229294	0	0	3	0	0	1	1	0	0	0	0	0	0	0	0	1	2	1	2	5	0	0	1	2	1	0	1	0	0	0	1	1	2	0	2	2	2	0	2	0	0	1	0	4	0	0	0	2	0
ENSG00000222624	0	0	0	0	0	0	0	0	0	0	0	0	0	0	0	0	0	0	0	0	0	0	0	0	0	0	0	0	0	0	0	0	0	0	0	0	0	0	0	0	0	0	0	0	0	0	0	0	0
ENSG00000116678	375	57	231	94	634	246	305	403	161	856	117	58	25	29	37	42	63	80	39	83	79	156	31	53	39	32	239	39	70	28	71	55	353	56	125	61	904	73	61	65	54	101	31	279	12	68	48	20	319
ENSG00000213625	443	349	765	558	103	988	426	407	1496	155	367	142	153	131	138	229	449	406	293	192	180	279	87	214	204	202	153	87	80	306	697	235	173	243	436	118	1399	80	398	407	298	211	151	902	110	158	47	282	121
ENSG00000237852	3	2	2	0	11	1	0	1	0	1	1	1	1	0	0	2	0	1	0	0	1	2	0	1	1	0	1	0	1	2	4	0	1	0	3	0	3	1	0	0	0	0	0	0	0	0	0	0	0
ENSG00000238931	0	0	0	0	0	0	0	0	0	1	0	0	0	0	0	0	0	0	0	0	2	0	0	0	0	0	0	0	0	0	0	1	0	0	0	0	0	0	1	0	0	0	0	0	0	0	0	0	0
ENSG00000239319	0	0	0	0	0	0	0	0	0	0	0	0	0	0	0	0	0	0	0	0	0	0	0	0	0	0	0	0	0	0	2	0	0	0	0	0	0	0	0	0	0	0	0	0	0	0	0	0	0
ENSG00000184588	1351	248	151	768	149	279	414	1081	221	364	32	181	122	113	72	22	36	31	52	493	491	570	404	34	11	329	256	565	1374	381	101	274	419	285	66	1318	201	716	34	457	28	1651	98	419	93	87	127	25	219
ENSG00000227466	2	0	0	0	0	1	0	2	0	1	0	0	0	0	0	1	0	0	0	2	8	2	5	1	0	0	1	2	11	0	1	0	0	0	1	13	0	2	1	0	1	9	0	1	0	0	0	0	0
ENSG00000223152	2	0	0	0	0	1	0	0	0	0	0	0	0	0	0	0	0	0	0	0	0	1	2	0	0	0	0	0	2	0	0	0	1	0	0	10	0	2	0	0	0	4	0	0	0	0	1	0	1
ENSG00000118473	382	14	131	20	60	131	34	408	11	188	83	4	2	2	2	11	15	9	20	85	116	104	104	1	5	6	97	225	513	3	36	3	102	5	21	457	32	316	15	7	14	428	1	198	1	3	27	10	68
ENSG00000264720	0	0	1	0	0	0	0	0	0	0	1	0	0	0	0	0	0	0	1	0	0	1	0	0	0	0	0	1	3	0	0	0	0	0	0	0	0	1	0	1	0	0	0	3	0	0	0	0	0
ENSG00000248458	1	0	0	0	0	0	1	0	0	0	2	0	0	0	0	0	0	0	1	0	0	1	0	1	0	0	0	1	4	0	0	0	2	0	0	2	2	0	0	0	0	5	0	1	0	0	0	0	0
ENSG00000221655	0	0	0	0	0	0	0	0	0	0	0	0	0	0	0	0	0	0	0	0	0	0	0	0	0	0	0	0	0	0	0	0	0	0	0	0	0	0	0	0	0	0	0	0	0	0	0	0	0
ENSG00000152760	9	15	1	4	5	6	15	6	2	25	6	6	4	2	2	3	1	11	0	17	25	25	4	0	1	3	50	3	5	4	11	5	26	5	3	5	34	5	2	10	1	3	5	4	1	11	7	1	44
ENSG00000172410	1	0	0	0	0	0	0	0	0	0	0	0	0	0	0	0	0	0	0	0	0	0	0	0	0	0	0	0	0	0	0	0	0	0	0	0	0	0	0	0	0	1	0	0	0	0	0	0	0
ENSG00000152763	199	37	21	8	133	32	31	109	23	205	19	3	7	7	5	11	15	34	18	114	114	123	50	8	8	13	131	30	33	6	20	5	176	11	32	24	49	36	11	14	10	84	5	39	2	7	44	12	204
ENSG00000231080	0	0	0	0	0	0	0	0	0	0	0	0	0	0	0	0	0	0	0	0	0	1	0	0	0	0	0	0	0	0	0	0	0	0	0	0	0	0	0	0	1	0	0	0	0	0	0	0	0
ENSG00000198160	625	766	391	1052	777	784	1491	720	2070	998	274	340	265	288	348	196	288	391	249	246	265	436	141	261	293	596	264	186	215	652	653	618	458	549	521	284	2582	161	476	845	376	342	439	915	256	384	122	335	167
ENSG00000116704	314	116	190	123	180	194	123	342	345	248	93	24	38	23	33	91	111	123	95	137	158	198	68	124	100	99	138	90	127	123	278	97	223	132	189	113	515	76	135	153	172	178	53	307	36	53	39	131	64
ENSG00000203963	0	0	0	0	0	0	0	0	0	1	0	0	0	0	0	0	0	0	0	0	1	0	0	0	0	0	0	0	0	0	1	0	0	0	0	0	0	0	0	0	0	1	0	0	0	0	0	0	1
ENSG00000252433	0	0	0	0	0	0	0	0	0	0	0	0	0	0	0	0	0	0	0	0	0	0	0	0	0	0	0	0	0	0	0	0	0	0	0	0	0	0	0	0	0	0	0	0	0	0	0	0	0
ENSG00000162594	0	0	1	0	0	0	0	0	0	0	0	0	0	0	0	0	0	0	0	0	0	0	0	0	0	0	0	0	0	0	1	0	0	0	0	0	1	0	0	0	0	0	0	0	0	0	0	0	0
ENSG00000081985	2	30	2	12	6	11	22	2	48	1	2	3	8	4	8	7	1	13	3	0	0	5	4	2	4	3	6	0	1	10	17	19	2	14	6	7	24	4	14	41	6	2	11	15	2	11	0	14	1
ENSG00000142864	4066	5627	3327	6933	3249	5668	15149	5293	22487	5130	2087	6172	4958	5075	6582	2575	3645	5034	3134	2871	2952	5258	1454	3607	3563	7635	2143	1934	1485	10626	8690	8651	3790	10762	5602	1796	29742	1530	6014	14707	4870	3046	6916	11806	3833	5297	768	4527	1673
ENSG00000223263	1	3	3	2	1	1	4	2	6	2	1	1	1	0	0	2	2	1	2	0	2	1	0	0	0	3	0	0	0	4	7	1	0	1	2	0	9	0	2	2	4	2	2	0	1	3	0	2	0
ENSG00000235200	0	0	0	0	0	0	0	0	0	0	0	0	0	0	0	0	0	0	0	0	0	0	0	0	0	0	0	0	0	0	0	0	0	0	0	0	0	0	0	0	0	0	0	0	0	0	0	0	0
ENSG00000116717	232	50	386	88	234	378	172	299	330	231	202	106	59	57	94	217	358	382	210	196	248	319	135	234	173	62	421	104	72	82	1113	59	795	76	366	223	833	146	335	114	284	233	75	383	40	46	54	245	289
ENSG00000172380	506	690	198	1593	568	373	1629	512	2701	1003	199	361	350	275	281	58	153	168	126	186	280	624	91	169	88	887	469	83	41	932	454	818	528	725	279	87	2422	74	179	1047	156	247	408	624	166	475	187	107	283
ENSG00000238778	0	0	0	0	0	0	0	0	1	0	0	0	0	0	0	0	0	0	0	0	0	0	0	0	0	0	0	0	0	0	0	0	0	0	0	0	0	0	0	0	0	0	0	0	0	0	0	0	0
ENSG00000232284	52	4	5	2	12	3	4	42	3	26	0	0	1	2	1	0	1	1	1	18	29	16	9	1	0	1	19	9	0	1	3	2	43	0	2	5	12	8	5	1	1	8	0	0	0	1	7	2	12
ENSG00000162595	7	1	1	2	1	0	0	19	2	8	1	1	6	0	1	1	0	0	1	3	2	3	0	2	1	0	16	0	0	0	4	0	23	3	1	0	8	0	0	0	0	3	1	1	0	0	1	0	4
ENSG00000263542	1	0	0	0	0	0	0	0	0	0	0	0	0	0	0	0	0	0	0	0	0	0	0	0	0	0	0	0	0	0	0	0	0	0	0	0	0	0	0	0	0	0	0	0	0	0	0	0	0
ENSG00000116729	7410	356	59	12	1748	104	64	5583	126	4513	106	16	10	16	108	67	97	140	79	2518	3401	3190	1712	101	36	5	3381	698	270	18	124	8	3510	23	103	1112	353	1152	86	32	64	1196	29	242	5	8	774	78	2851
ENSG00000221203	1	0	0	0	0	0	0	0	0	3	0	0	0	0	1	0	0	0	0	1	2	0	0	0	0	0	1	0	0	0	0	0	0	0	0	0	0	0	0	0	0	0	0	1	0	0	0	0	2
ENSG00000116745	179	2	0	0	33	0	0	40	0	85	0	0	0	0	0	0	1	0	0	67	47	26	13	1	0	0	277	3	2	0	0	0	175	0	0	2	1	7	0	0	0	9	0	0	0	1	4	1	231
ENSG00000024526	264	928	497	866	337	757	1695	509	1932	471	312	559	440	488	482	278	432	658	300	192	184	276	71	423	469	867	66	107	3	1067	927	873	70	958	689	1	5788	33	953	1460	606	92	770	1491	314	727	62	767	13
ENSG00000233589	1	3	2	5	1	6	8	5	13	6	1	7	3	2	3	1	5	5	3	4	5	4	1	3	2	2	0	1	0	1	5	1	0	5	4	0	26	0	5	7	4	2	3	5	1	1	1	3	0
ENSG00000234264	2	12	5	5	0	6	1	1	25	2	4	2	4	1	4	2	4	9	5	2	2	0	2	2	0	3	0	0	2	4	7	6	0	4	2	0	5	0	7	7	6	1	5	14	3	4	1	3	1
ENSG00000223883	1	0	2	0	1	0	0	2	0	0	2	0	0	1	0	1	0	1	1	0	1	1	2	1	1	1	1	0	0	0	3	0	0	1	2	0	0	0	1	2	1	0	0	2	0	0	0	0	0
ENSG00000235446	0	0	0	0	0	0	0	0	0	0	0	0	0	0	0	0	0	0	0	0	0	0	0	2	0	0	0	0	0	0	0	0	0	0	0	0	0	0	0	0	0	0	0	0	0	0	0	0	0
ENSG00000229639	0	0	1	0	0	0	0	0	0	0	1	0	0	0	0	0	0	0	0	0	0	0	0	0	0	0	0	0	0	0	0	0	0	0	0	0	0	0	0	0	0	0	0	0	0	0	0	0	0
ENSG00000033122	110	8	21	14	14	38	28	98	15	42	17	4	3	3	1	13	19	9	17	31	70	50	43	17	12	5	53	78	226	7	30	4	75	10	17	99	35	104	21	12	12	187	5	46	2	5	8	5	42
ENSG00000240692	0	0	0	0	0	0	0	1	0	0	0	0	0	0	0	0	0	0	0	0	0	0	0	0	0	0	0	1	1	0	0	0	0	0	0	0	0	0	0	0	0	0	0	0	0	0	0	0	0
ENSG00000237919	0	0	0	0	0	0	0	0	0	0	0	0	0	0	0	0	0	0	0	1	1	3	1	0	0	0	0	2	2	0	0	0	0	0	0	2	0	1	0	0	0	0	0	0	0	0	0	0	1
ENSG00000066557	1050	699	1117	788	213	1461	1362	1009	2031	434	650	365	273	327	463	388	504	715	441	447	425	603	203	418	364	605	232	411	717	908	1310	637	404	786	913	488	3344	538	784	996	515	735	707	1683	245	388	104	538	120
ENSG00000244389	2	1	9	1	0	6	1	0	2	1	0	2	1	0	0	0	1	1	2	1	0	2	0	1	2	0	0	1	1	1	5	0	1	1	2	2	2	1	3	1	3	2	1	1	2	1	0	2	2
ENSG00000116754	1249	1065	1206	1321	1107	1734	2235	1380	3524	1567	739	721	704	683	933	651	839	1223	708	672	712	1177	298	982	803	1085	526	471	515	1519	2061	1191	1038	1664	1468	441	6876	336	1347	2281	1173	818	1319	3126	518	793	172	1074	401
ENSG00000228988	2	0	2	2	4	5	1	3	1	5	1	0	0	0	0	1	1	2	1	0	1	0	0	1	3	0	1	1	2	0	3	0	1	0	4	0	2	0	2	3	2	1	0	5	3	0	0	2	0
ENSG00000118454	670	293	506	406	395	585	698	666	1283	709	259	239	179	172	256	215	342	341	238	326	352	475	230	356	242	350	292	342	560	431	630	436	591	503	540	522	1634	423	434	652	373	746	321	931	161	247	113	293	302
ENSG00000197568	44	35	18	16	55	34	84	70	71	89	10	18	23	18	14	11	15	20	16	21	13	30	10	8	4	6	16	5	4	10	24	4	9	7	12	3	99	1	6	7	2	9	6	25	1	7	2	11	3
ENSG00000226088	2	0	0	0	1	2	0	0	1	0	1	0	0	0	0	2	0	2	1	1	0	2	1	1	0	0	2	0	3	1	2	0	2	1	0	1	4	1	1	0	0	2	0	2	0	0	0	1	0
ENSG00000116761	120	189	77	280	221	178	531	136	771	347	88	134	125	122	161	64	96	117	63	68	63	122	20	97	44	124	64	24	17	191	160	146	100	133	107	12	2310	29	81	281	68	44	83	214	66	109	9	71	38
ENSG00000271992	0	1	3	2	16	2	9	0	11	25	2	0	2	2	2	0	0	1	1	1	1	2	0	1	2	2	5	1	1	2	1	1	9	3	2	0	51	0	1	4	3	0	2	2	2	3	1	0	1
ENSG00000229051	1	2	1	0	0	0	5	0	2	0	0	0	0	1	0	0	1	1	1	0	0	1	0	0	0	1	0	0	0	1	0	2	2	5	0	0	2	0	0	3	0	0	0	2	1	3	0	0	0
ENSG00000226208	0	0	0	0	0	0	0	0	0	0	0	0	0	0	0	0	0	0	0	0	0	1	0	0	0	0	0	0	0	0	0	0	0	0	0	0	0	0	0	0	0	0	0	0	0	1	0	0	0
ENSG00000050628	62	8	24	18	2	26	26	101	47	8	1	7	1	7	2	1	1	1	8	46	49	57	51	5	1	11	64	39	263	13	15	18	55	22	14	25	30	238	2	26	0	95	4	51	9	12	42	0	23
ENSG00000235782	0	0	0	0	0	0	0	0	0	0	0	0	0	0	0	0	0	0	0	0	0	0	0	0	0	0	0	0	0	0	0	0	0	0	0	0	0	0	0	1	1	0	0	0	0	0	0	0	0
ENSG00000269933	0	0	0	0	0	0	0	1	0	0	0	0	0	0	0	0	0	0	0	0	0	2	0	0	0	0	1	0	0	0	0	0	0	1	0	0	0	1	0	0	0	1	0	1	0	0	0	0	0
ENSG00000235079	2	1	3	2	5	3	0	2	2	2	7	0	0	0	1	1	1	4	0	0	2	1	0	0	5	0	0	1	0	4	4	1	2	3	6	0	1	3	1	0	7	1	1	4	1	1	0	3	0
ENSG00000132485	587	577	621	698	540	1072	761	708	1581	799	412	276	335	246	327	281	445	504	362	368	381	618	197	399	362	568	444	256	280	819	891	640	750	801	569	292	1822	201	633	1074	515	460	445	1241	274	337	74	523	205
ENSG00000207721	3	2	5	3	8	8	3	3	3	2	2	0	0	1	0	0	1	2	1	1	1	2	0	3	2	2	0	0	1	2	7	1	2	1	3	2	3	0	5	1	9	0	1	5	1	4	0	3	1
ENSG00000229956	10	4	10	3	11	6	5	22	4	12	5	1	0	1	1	4	7	12	5	8	21	15	12	7	6	0	3	9	13	2	7	0	18	1	10	13	9	5	2	0	3	22	7	12	0	1	1	1	1
ENSG00000264239	0	0	0	0	0	0	0	0	0	0	0	0	0	0	0	0	0	0	0	0	0	0	0	0	0	0	0	0	0	0	0	0	0	0	0	0	0	0	0	0	0	0	0	0	0	0	1	0	0
ENSG00000237726	0	0	0	0	0	1	0	1	0	1	0	0	0	0	0	0	0	0	0	0	0	1	0	0	0	0	0	0	3	0	0	0	2	0	1	1	0	1	2	0	0	0	0	1	0	0	0	0	0
ENSG00000172260	538	84	24	13	36	65	87	603	41	134	27	16	8	11	45	2	10	19	13	149	251	180	190	18	4	23	193	438	674	21	17	18	222	39	38	286	124	701	11	24	23	627	31	136	4	27	78	12	139
ENSG00000231985	2	0	0	0	0	0	0	1	0	0	0	0	0	0	0	0	2	0	0	0	0	0	0	1	0	0	0	2	0	0	0	0	0	0	0	0	0	0	0	0	0	0	0	0	0	0	0	0	0
ENSG00000228853	0	0	0	0	0	0	0	1	1	0	0	0	0	0	0	0	0	0	0	0	2	0	0	0	0	0	0	0	1	0	0	0	0	0	0	0	0	0	0	0	0	1	0	0	0	0	0	0	1
ENSG00000212366	0	0	0	0	0	0	0	0	0	0	0	0	0	0	0	0	0	0	0	0	0	0	0	0	0	0	0	0	0	0	0	0	0	0	0	0	1	0	0	0	0	0	0	0	0	0	0	0	0
ENSG00000225087	0	2	3	2	1	4	8	1	14	0	1	8	3	2	1	3	0	4	0	0	2	4	0	0	0	1	0	0	0	1	0	3	0	4	1	0	21	1	0	3	0	0	0	0	2	1	0	0	0
ENSG00000227016	0	0	0	0	0	0	0	0	0	0	0	0	0	0	0	0	0	0	0	0	0	0	0	0	0	0	0	0	0	0	1	0	0	0	0	0	0	0	0	0	0	0	0	0	0	0	0	0	0
ENSG00000251825	0	0	0	0	0	0	0	0	0	0	0	0	0	0	0	0	0	0	0	0	0	0	0	0	0	0	0	0	0	0	0	0	0	0	0	0	0	0	0	0	0	0	0	0	0	0	0	0	0
ENSG00000233973	0	0	0	0	0	0	0	0	2	0	0	0	0	0	0	0	0	0	0	0	0	0	0	0	0	0	0	0	0	0	0	0	0	0	1	0	0	0	0	0	0	0	0	0	0	0	0	0	0
ENSG00000223479	2	0	0	0	0	0	0	2	0	0	0	0	0	0	0	0	0	0	0	0	1	0	0	0	0	0	0	0	0	0	0	0	0	0	0	0	0	0	0	0	0	0	0	0	0	0	0	0	0
ENSG00000252005	0	0	0	0	0	0	0	0	0	0	0	0	0	0	0	0	0	0	0	0	0	0	0	0	0	0	0	0	0	0	0	0	0	0	0	0	0	0	0	0	0	0	0	0	0	0	0	0	0
ENSG00000162620	13	25	4	9	3	5	18	16	24	16	2	22	6	2	13	6	5	5	9	17	8	9	3	5	9	9	13	1	0	27	12	13	13	16	8	1	50	4	7	41	5	2	0	13	3	19	2	9	0
ENSG00000254685	196	97	228	94	114	307	96	248	169	177	139	69	33	30	49	101	170	218	95	123	106	152	49	114	101	75	63	65	38	111	263	53	138	54	217	49	346	78	188	112	137	78	26	135	52	43	15	153	25
ENSG00000259030	7	0	3	0	4	1	0	14	0	8	1	0	0	0	0	0	0	0	2	0	5	6	2	2	0	0	3	3	3	0	6	0	6	1	4	2	10	0	1	2	0	8	0	0	0	0	0	0	0
ENSG00000116783	4	0	1	2	2	0	6	4	1	3	0	1	0	0	1	0	1	1	0	1	2	0	0	0	0	0	2	0	0	2	0	1	0	2	2	0	4	0	0	2	0	0	0	1	0	0	3	0	0
ENSG00000237324	0	0	0	0	1	1	0	0	0	2	0	0	0	0	0	0	0	1	0	0	1	0	0	0	0	0	0	0	0	0	1	0	0	0	0	0	0	0	0	0	0	0	0	0	0	0	0	0	0
ENSG00000233894	1	0	0	0	0	0	0	4	0	0	0	0	0	0	0	0	0	0	0	0	2	0	0	0	0	0	1	0	0	0	0	0	1	0	0	0	0	0	0	0	0	0	0	0	0	0	0	0	0
ENSG00000162621	3	0	2	0	1	6	0	2	0	1	0	0	0	0	0	0	1	6	3	0	0	1	0	0	0	0	0	0	0	0	0	0	1	0	3	0	1	0	1	0	1	3	0	2	0	0	0	2	0
ENSG00000178965	5	0	10	0	0	13	1	7	1	1	7	0	0	0	0	3	8	19	13	2	1	0	0	14	6	0	0	1	0	0	10	0	1	0	21	0	648	6	5	0	4	7	0	21	0	0	0	10	0
ENSG00000234497	0	0	0	0	0	0	0	0	0	0	0	0	0	0	0	0	0	0	0	0	0	0	0	0	0	0	0	0	0	0	0	0	0	0	0	0	2	0	0	0	0	0	0	0	0	0	0	0	0
ENSG00000272864	2	1	0	0	0	0	1	4	0	3	0	0	2	0	0	0	2	1	0	0	1	2	0	2	0	0	2	1	0	0	0	0	0	0	0	0	3	0	0	0	0	0	0	0	0	0	0	0	0
ENSG00000116791	222	402	191	415	1	193	403	448	15	997	4	599	337	325	174	315	345	439	93	440	286	512	51	251	41	486	179	149	37	298	216	644	87	500	423	53	1622	45	438	652	219	185	452	417	249	73	120	196	103
ENSG00000162623	128	338	176	383	1	205	433	248	32	431	1	405	353	242	231	257	358	338	161	200	161	295	35	258	108	460	110	71	32	510	435	541	70	643	290	31	1790	42	420	874	404	94	444	764	214	82	36	286	44
ENSG00000229943	0	0	0	0	0	0	0	0	0	0	0	0	0	0	0	0	0	0	0	0	0	0	0	0	0	0	2	0	0	0	0	0	0	0	0	0	0	0	0	0	0	0	0	0	0	0	0	0	0
ENSG00000261213	0	0	0	0	0	0	0	0	0	0	0	0	0	0	0	0	0	0	0	0	0	0	0	0	0	0	0	0	0	0	0	0	0	0	0	0	1	0	2	0	0	0	0	1	0	0	0	0	0
ENSG00000224127	0	0	0	0	0	0	1	0	0	0	0	0	0	0	0	0	0	0	0	0	0	1	0	0	0	0	0	0	0	0	0	0	0	0	0	0	0	0	1	0	0	0	0	2	0	0	0	0	0
ENSG00000162624	0	2	0	4	5	0	8	1	6	2	0	0	4	4	3	0	2	6	0	0	0	2	5	1	3	4	1	0	0	7	6	9	1	3	2	0	10	0	5	10	3	1	1	11	2	2	0	1	1
ENSG00000224149	0	0	0	0	0	0	0	0	0	0	0	0	0	0	0	0	0	0	0	0	0	0	0	0	0	0	0	0	0	0	0	0	0	0	0	0	1	0	1	0	1	0	0	4	0	0	0	0	0
ENSG00000137968	707	64	185	85	62	114	69	916	35	197	48	11	16	10	5	14	31	49	38	306	310	351	161	65	47	31	223	284	710	55	126	17	325	57	120	507	387	364	35	31	79	673	35	292	20	45	122	22	123
ENSG00000252338	1	0	0	0	2	0	0	1	0	1	0	0	0	0	0	0	0	2	0	0	2	3	0	0	0	0	0	0	3	0	1	0	0	0	1	0	0	0	0	0	1	3	0	1	0	0	0	1	3
ENSG00000178193	3	2	3	0	1	6	1	2	0	1	2	0	0	0	2	2	0	0	0	1	0	0	1	2	0	1	0	0	3	2	2	1	1	0	1	1	4	0	3	2	0	1	0	3	0	0	0	1	0
ENSG00000117054	752	610	1020	634	189	1023	906	869	1541	346	607	341	244	327	375	386	604	841	518	478	385	752	170	380	277	469	170	323	235	646	1160	532	243	585	885	159	2426	230	558	824	424	459	414	1348	189	309	79	405	89
ENSG00000137955	694	750	771	1123	1008	1219	1730	593	3250	1765	549	658	541	481	770	590	1074	1115	620	483	542	759	241	413	536	846	371	247	363	1094	1168	912	661	954	886	350	3275	312	883	1679	821	469	716	1422	402	485	112	722	176
ENSG00000057468	5	5	2	3	9	8	5	1	12	9	6	3	1	1	2	2	5	7	7	2	2	1	4	0	2	1	1	4	4	1	9	2	2	1	6	0	8	2	2	3	5	7	2	6	2	1	1	3	0
ENSG00000266832	0	0	0	0	0	0	0	0	0	0	0	0	0	0	0	0	0	0	0	0	0	1	0	0	0	0	0	0	0	0	0	0	0	0	0	0	0	0	0	0	0	0	0	0	0	0	1	0	0
ENSG00000154007	0	0	0	0	0	0	0	0	0	0	0	0	0	0	0	0	0	0	0	0	0	0	0	0	0	0	0	1	0	0	0	0	0	0	0	0	0	0	0	0	0	0	0	0	0	0	0	0	0
ENSG00000225605	0	0	0	0	0	0	0	0	0	0	0	0	0	0	0	0	0	0	0	1	0	0	0	0	0	0	0	0	0	0	0	0	0	0	0	0	0	0	0	0	0	0	0	0	0	0	0	0	0
ENSG00000230027	0	0	0	0	0	0	0	0	0	0	0	0	0	0	0	0	0	0	0	0	1	0	0	0	0	0	0	0	0	0	0	0	0	0	0	0	0	0	0	0	0	0	0	0	0	0	0	0	0
ENSG00000184005	504	717	134	397	51	258	627	467	556	135	74	198	154	161	208	72	82	166	103	226	285	510	126	107	100	320	213	191	177	397	222	281	323	342	181	100	1167	282	175	504	143	301	301	758	95	253	174	149	144
ENSG00000272855	0	1	2	1	0	0	1	3	0	0	0	0	0	0	1	0	0	0	0	0	1	0	0	1	0	1	0	0	0	1	1	0	0	0	0	0	0	0	0	0	0	1	0	1	0	0	0	2	1
ENSG00000237552	0	0	0	0	0	0	0	0	0	0	0	0	0	0	0	0	0	1	0	0	0	0	0	0	0	0	0	1	0	0	0	0	0	0	0	0	0	0	0	0	0	0	0	0	0	0	0	0	0
ENSG00000117069	732	285	570	36	59	803	150	750	61	207	214	45	35	39	101	190	340	278	382	258	389	310	216	190	157	37	152	394	620	62	498	52	193	100	564	465	1043	736	243	75	285	998	57	1107	21	50	65	232	104
ENSG00000221720	0	0	0	0	0	0	0	0	0	0	0	0	0	0	0	0	0	0	0	0	0	0	0	0	1	0	0	0	1	0	1	0	1	0	1	1	0	0	0	0	0	1	0	0	0	0	0	0	0
ENSG00000230498	20	5	6	0	9	13	3	33	0	24	3	1	0	0	1	7	7	9	2	8	11	10	3	2	0	1	5	7	12	2	8	2	7	2	5	12	31	10	5	2	6	21	0	18	1	3	2	3	7
ENSG00000142892	529	353	492	536	495	684	760	535	1439	844	431	248	203	217	253	157	336	410	220	214	250	371	105	217	186	453	206	134	237	488	564	420	361	456	499	219	2399	286	384	596	266	388	395	790	198	281	79	231	119
ENSG00000154027	74	41	13	93	13	41	218	94	177	31	9	50	35	35	30	14	12	24	17	35	66	70	41	13	12	71	35	80	108	66	44	37	106	115	26	94	413	189	22	111	15	167	46	95	33	52	20	7	31
ENSG00000233099	0	0	0	0	0	0	0	0	0	0	0	0	0	0	0	0	0	0	0	0	0	0	0	0	0	0	0	0	0	0	0	0	3	0	0	0	0	0	0	0	0	0	0	0	0	0	0	0	0
ENSG00000251767	0	0	0	0	0	0	0	0	0	0	0	0	0	0	0	0	0	0	0	0	0	0	0	0	1	0	0	0	0	0	0	0	0	1	0	0	2	0	0	0	0	0	0	1	0	0	0	0	0
ENSG00000036549	1186	777	931	1031	1204	1411	1742	1312	3286	1957	565	469	357	384	500	356	548	637	490	536	561	767	324	546	565	784	472	452	534	1232	1208	1031	947	1138	866	455	5456	509	990	1946	861	909	829	2467	402	655	191	790	327
ENSG00000251785	0	0	0	0	0	1	1	0	0	0	1	0	0	0	0	2	1	2	1	1	1	1	0	0	0	0	0	0	2	0	2	0	0	0	1	1	2	0	2	1	1	0	0	3	0	0	0	5	1
ENSG00000243437	2	0	1	0	0	3	0	0	1	0	0	1	3	0	0	1	2	0	0	0	0	0	0	0	0	0	0	0	2	0	2	0	3	0	0	0	3	0	2	1	1	0	0	3	0	0	0	2	0
ENSG00000077254	1967	1222	1883	1369	528	2299	1999	2125	3399	869	989	694	556	504	821	537	886	986	685	893	898	1160	448	796	590	1135	649	785	1429	1418	1739	1323	965	1384	1496	1005	4930	1016	1114	2402	942	1747	1058	3798	476	824	249	892	403
ENSG00000180488	391	105	225	112	537	262	244	475	333	831	112	81	58	50	61	66	110	132	107	131	184	273	94	60	72	76	182	131	239	122	183	101	369	101	165	173	649	168	159	156	111	249	102	234	33	80	47	87	124
ENSG00000235927	3	3	1	0	5	2	1	2	7	6	1	0	0	0	2	2	2	0	1	2	1	3	0	3	2	3	2	0	4	1	4	3	4	0	2	1	11	0	4	7	6	1	0	5	0	1	0	4	1
ENSG00000162614	24	25	12	38	39	26	63	21	181	20	16	5	11	6	10	13	22	27	20	14	15	10	4	25	34	27	16	6	14	55	56	29	16	25	31	7	199	3	36	54	20	6	14	45	5	15	6	23	4
ENSG00000162613	3294	1765	2360	2433	2500	3393	4277	3919	8061	4257	1166	1192	1186	1053	1315	1305	1896	2191	1524	1653	1563	2627	754	1747	1755	2210	1123	1230	1031	3113	3612	2572	2272	3445	2445	760	7940	804	3015	4962	2482	2143	2333	5360	1078	1472	449	2269	682
ENSG00000162616	345	134	259	193	1240	308	298	387	294	1354	149	69	63	37	96	112	199	205	118	138	187	297	101	131	83	94	390	113	143	112	454	58	507	55	262	181	727	123	135	101	95	196	72	325	36	61	61	90	156
ENSG00000137960	10	8	1	12	2	8	26	1	43	4	3	7	14	16	4	2	3	2	3	0	1	2	0	3	1	17	4	1	3	24	1	19	6	18	7	5	112	2	8	21	6	4	22	8	7	16	0	0	1
ENSG00000273338	5	1	6	5	8	7	5	4	8	3	2	4	5	3	3	1	3	6	2	3	6	14	2	6	5	1	7	2	1	3	6	7	5	6	6	4	13	1	13	5	13	2	1	7	4	4	2	15	2
ENSG00000251958	0	0	0	0	0	0	0	0	0	0	0	0	0	0	0	0	0	0	0	0	0	0	0	0	0	0	0	0	0	0	0	0	0	0	0	0	0	0	0	0	0	0	0	0	0	0	0	0	0
ENSG00000202263	0	0	0	0	0	0	0	0	0	0	0	0	0	0	0	0	0	0	0	0	0	0	0	0	0	0	0	0	0	0	0	0	0	0	0	0	0	0	0	0	0	0	0	0	1	0	0	0	0
ENSG00000237413	0	0	0	0	0	1	1	0	0	1	1	0	0	0	0	0	0	0	0	0	0	1	0	0	0	0	0	0	0	0	0	0	0	0	0	0	1	0	0	0	0	0	0	0	0	0	0	0	0
ENSG00000122420	123	4	11	4	22	8	2	152	5	83	1	2	0	3	0	8	4	13	0	22	35	70	22	2	7	0	6	31	49	2	8	1	11	1	5	4	38	171	2	1	0	43	1	4	1	3	6	3	15
ENSG00000137959	121	0	0	0	13	0	0	40	0	20	0	0	0	0	0	0	0	1	6	13	5	3	3	65	0	0	27	0	1	0	0	0	21	0	3	0	3	1	0	0	0	10	0	14	0	0	3	0	5
ENSG00000137965	43	0	0	0	3	0	0	13	0	2	0	0	0	0	0	0	1	1	1	2	9	11	3	0	0	0	7	0	2	0	0	0	17	0	0	1	1	0	1	0	0	5	0	0	0	0	0	2	3
ENSG00000162618	1	12	12	4	11	43	50	8	24	6	13	13	4	4	5	5	9	0	25	2	0	5	29	47	4	4	0	1	1	7	9	13	2	6	14	1	44	1	2	11	10	3	3	87	0	6	2	5	0
ENSG00000260322	0	1	0	0	0	0	0	0	0	0	0	0	0	0	0	0	0	0	0	0	0	0	0	0	0	0	0	0	0	0	0	0	0	0	0	0	0	0	0	0	0	0	0	0	0	0	0	0	0
ENSG00000225598	0	0	0	0	1	0	0	0	0	0	0	0	0	0	0	0	0	0	0	0	0	0	0	0	0	0	0	0	0	0	0	0	0	0	0	0	0	0	0	0	0	0	0	0	0	0	0	0	0
ENSG00000224326	0	0	0	0	0	0	0	0	0	0	0	0	0	0	0	0	0	0	0	0	0	0	0	0	0	0	0	0	0	0	0	0	0	0	0	0	0	0	0	0	0	0	0	0	0	0	0	0	0
ENSG00000234184	0	0	0	0	0	1	0	0	0	0	0	0	0	0	0	0	0	0	0	0	0	0	0	0	0	0	0	0	0	0	0	0	0	0	0	0	0	0	0	0	0	0	0	0	0	0	0	0	0
ENSG00000223026	0	0	0	1	0	0	0	0	0	0	0	0	0	1	1	0	0	0	0	0	0	0	0	0	0	0	0	0	0	0	0	0	0	0	0	0	0	0	0	0	0	0	0	0	0	1	0	0	0
ENSG00000117114	4508	2163	2541	2373	2916	4133	3881	5644	7887	3452	1699	916	698	618	831	1097	1680	1895	1550	1780	1642	2370	1022	2140	1936	1863	1056	1715	1277	2752	3994	2281	1709	1698	3699	1812	6941	1226	3268	3811	2883	2929	1215	6919	580	1399	638	2527	823
ENSG00000227960	0	0	0	0	0	0	0	0	1	0	0	0	0	0	0	0	0	0	0	0	0	0	0	0	0	0	0	0	0	0	0	0	0	0	0	1	0	0	0	0	0	1	0	0	0	0	0	1	0
ENSG00000234953	2	0	0	0	1	1	0	0	0	0	0	0	0	0	0	0	0	0	0	1	1	2	1	0	0	0	0	3	0	0	1	1	0	0	0	1	0	0	0	0	1	3	0	1	0	0	1	0	0
ENSG00000236676	0	0	0	0	0	0	0	1	0	0	0	0	0	0	0	0	1	0	0	0	1	1	1	0	0	0	1	1	1	0	3	0	0	0	0	2	0	0	0	1	0	4	0	0	0	0	0	1	2
ENSG00000233290	0	0	2	0	0	2	0	0	0	0	2	0	0	0	0	1	0	1	1	0	0	0	0	0	0	0	0	0	0	0	2	0	0	1	1	0	0	0	0	0	1	0	0	6	0	0	1	0	0
ENSG00000230817	0	1	2	2	1	0	0	1	0	1	1	1	0	1	0	0	4	0	0	0	0	0	1	1	0	0	0	0	0	0	5	0	0	1	1	0	0	0	4	0	0	0	0	3	0	0	0	0	0
ENSG00000236268	0	0	2	2	0	0	3	1	2	0	1	0	1	2	1	1	0	1	0	1	1	0	0	0	1	3	0	0	0	1	0	3	0	1	0	0	1	0	0	1	2	0	1	1	1	1	0	0	0
ENSG00000233008	1	0	1	1	0	0	0	1	0	0	0	0	0	0	0	0	0	0	1	0	0	1	0	1	0	0	0	0	1	0	0	0	0	1	2	0	3	0	0	0	1	2	0	1	0	0	0	0	0
ENSG00000237076	0	0	0	0	0	0	0	0	0	0	0	0	0	0	0	0	0	0	0	1	0	0	0	0	0	0	0	0	0	0	0	0	0	0	0	0	0	0	0	0	0	1	0	0	0	0	0	0	0
ENSG00000137941	456	133	1328	160	183	1148	162	448	302	383	450	46	52	45	53	308	558	471	282	208	225	277	145	272	322	57	222	381	950	108	1036	92	367	125	881	1089	1594	616	533	145	478	972	60	1146	39	63	61	420	237
ENSG00000233061	4	0	14	1	3	21	2	3	2	3	8	1	0	0	0	14	16	12	9	8	4	8	9	5	6	0	4	7	25	0	41	0	8	0	21	27	2	2	18	0	15	18	0	17	0	0	0	14	3
ENSG00000271576	14	21	14	17	14	25	30	32	13	32	11	9	9	12	3	14	18	18	12	15	9	24	5	9	10	5	2	10	8	6	30	13	19	14	21	7	54	6	24	12	14	13	6	23	4	5	6	18	2
ENSG00000142875	1257	457	416	610	203	673	750	1534	1416	599	262	125	126	127	142	152	220	217	157	539	591	770	363	227	199	411	483	819	2177	565	567	440	714	498	435	1728	1621	1334	363	593	266	2358	303	1046	162	163	184	266	379
ENSG00000203943	22	31	3	6	4	15	29	48	12	25	2	14	10	15	19	4	3	17	11	14	12	24	8	4	3	9	26	5	4	15	11	13	13	12	13	3	137	2	15	19	9	8	17	25	2	12	14	1	18
ENSG00000137976	1	0	0	1	1	0	0	2	0	0	0	0	0	0	0	1	0	0	0	0	1	0	2	0	0	0	1	0	0	0	0	0	0	0	0	1	0	0	0	0	0	1	0	0	0	0	0	0	2
ENSG00000117133	359	383	387	459	335	626	677	356	1430	533	293	292	310	228	383	338	500	621	382	330	243	485	154	254	300	410	167	110	116	510	652	430	293	512	466	135	2004	76	530	788	488	230	403	960	216	267	50	410	120
ENSG00000174021	557	492	1113	466	856	834	526	745	843	1323	553	470	284	266	427	591	980	1094	820	663	518	887	258	462	391	334	406	162	80	529	1173	333	735	309	858	187	2432	122	594	470	501	213	241	1054	141	210	97	489	238
ENSG00000117151	115	45	52	58	463	85	148	82	68	699	29	50	12	23	41	26	44	57	19	44	37	102	22	24	29	25	270	14	32	43	118	22	273	37	66	27	404	24	36	52	18	32	18	130	8	39	20	29	123
ENSG00000180869	0	0	0	1	1	0	0	0	2	0	0	0	0	0	1	0	0	0	0	0	0	1	0	0	0	0	0	0	0	2	0	1	0	0	0	0	0	0	0	0	0	0	0	1	1	0	0	0	0
ENSG00000117155	558	464	725	702	276	857	1121	596	1218	511	184	211	232	174	225	217	343	344	170	299	240	408	116	196	256	450	145	176	150	684	725	436	227	590	482	150	2171	117	513	845	332	340	328	940	198	282	79	402	124
ENSG00000251899	0	0	0	0	0	0	0	0	2	0	0	0	0	0	0	0	0	0	0	0	0	0	0	0	0	0	0	0	0	0	0	0	0	0	0	0	0	0	0	1	0	0	1	0	0	0	0	0	0
ENSG00000171517	1	296	50	229	44	196	758	1	759	6	32	219	295	231	357	56	115	108	113	5	14	26	0	78	60	366	3	0	0	313	180	317	11	533	120	0	1558	0	138	509	193	3	422	265	167	218	2	96	5
ENSG00000153898	2	6	1	30	0	4	38	1	81	4	3	4	7	15	12	1	1	3	4	0	0	7	1	2	2	19	2	1	0	29	2	17	1	24	3	0	53	1	0	33	1	0	21	6	4	10	0	3	0
ENSG00000162643	89	3	16	5	17	12	7	62	6	41	4	0	1	0	1	5	5	8	12	35	16	18	13	14	4	2	67	9	1	4	31	0	66	2	10	5	15	7	6	1	11	22	2	42	1	0	1	6	69
ENSG00000055732	0	14	60	53	4	104	24	0	95	3	28	9	4	3	12	5	30	21	29	1	1	16	1	13	13	30	0	1	0	16	122	12	2	20	46	0	119	0	22	12	29	5	8	325	8	14	0	14	0
ENSG00000266110	0	0	0	0	0	0	0	1	0	0	0	0	0	0	0	0	0	0	0	0	0	0	0	0	0	0	0	0	0	0	0	0	0	0	0	0	0	0	0	0	0	0	0	0	0	0	1	0	0
ENSG00000097096	57	91	48	278	231	78	416	71	1062	166	32	59	90	64	129	12	25	32	23	32	65	138	23	26	28	211	70	45	28	260	104	215	122	268	33	10	679	38	50	342	61	38	179	116	102	121	24	28	53
ENSG00000162642	324	231	210	301	583	324	379	282	978	802	156	137	175	102	164	166	206	238	192	162	189	263	104	151	148	271	196	150	248	331	374	313	354	350	319	200	733	202	277	463	214	420	205	600	149	127	50	216	126
ENSG00000223254	0	0	1	1	0	0	1	0	0	0	1	0	0	0	0	1	0	0	0	0	0	0	0	1	4	0	2	0	0	0	1	2	0	0	0	0	0	0	0	3	1	2	0	0	0	0	0	1	0
ENSG00000142867	303	239	315	382	322	397	525	290	921	442	186	192	203	183	268	177	265	301	217	126	148	262	103	184	144	294	104	118	117	319	509	320	246	325	348	104	1115	104	306	501	251	188	251	547	154	190	53	174	88
ENSG00000223653	4	2	1	3	2	2	2	5	2	3	1	0	0	3	2	1	0	1	2	0	3	3	1	1	0	1	3	5	7	4	6	1	5	1	0	3	5	2	3	3	1	7	2	9	0	0	1	0	2
ENSG00000264380	0	0	0	0	0	0	0	0	0	0	0	0	0	0	0	0	0	0	0	0	0	0	0	0	0	0	0	0	0	0	0	0	1	0	0	0	2	0	1	0	1	0	0	0	0	0	0	0	0
ENSG00000153904	1335	367	100	915	662	406	1418	1066	2783	1140	94	286	232	224	228	74	96	108	87	381	494	458	297	111	130	355	458	539	936	779	481	598	550	479	145	567	2371	1118	227	890	212	1073	383	922	178	420	122	161	391
ENSG00000199459	1	0	0	0	0	0	0	0	1	0	0	0	0	0	0	0	0	0	0	0	0	0	0	0	0	0	3	1	0	0	0	0	0	0	0	0	0	0	0	0	1	0	0	0	0	0	0	0	0
ENSG00000273264	0	0	0	0	0	1	0	0	2	0	0	1	0	0	0	0	0	0	0	0	1	0	0	0	0	0	0	0	0	0	0	1	0	0	0	0	0	0	0	0	0	0	0	0	0	0	0	0	0
ENSG00000272691	0	0	0	0	0	0	0	0	1	0	0	0	0	0	0	0	0	0	0	0	1	0	0	1	0	0	1	0	1	0	0	0	0	0	0	7	2	1	0	0	0	0	0	0	0	0	1	0	1
ENSG00000142871	120	128	20	470	933	38	271	95	2254	514	26	225	140	128	123	16	20	19	49	106	76	111	90	37	22	231	485	37	10	429	70	351	593	171	16	131	1195	28	34	413	48	45	204	134	161	144	43	25	680
ENSG00000199934	0	0	0	0	0	0	0	0	0	0	0	0	0	0	0	0	0	0	0	0	0	0	0	0	1	0	0	0	0	0	0	0	0	0	0	0	0	0	0	0	0	0	0	0	0	0	0	0	0
ENSG00000230285	0	0	0	0	0	1	0	0	0	0	0	0	0	0	0	0	0	0	0	0	0	0	0	0	0	0	0	0	0	0	3	0	1	0	0	0	0	0	0	0	0	0	0	0	1	0	0	0	0
ENSG00000117174	313	121	158	251	338	207	419	348	687	486	105	80	75	67	81	70	103	109	89	113	109	159	64	282	134	182	132	103	122	240	299	158	177	205	177	61	623	86	174	266	172	168	125	442	103	112	25	140	69
ENSG00000171502	35	14	5	10	61	6	28	81	16	55	5	6	6	5	7	8	1	2	2	26	18	18	4	0	3	7	5	4	6	8	2	6	9	9	3	2	73	11	0	11	0	7	12	10	0	8	10	3	3
ENSG00000122417	443	146	217	178	153	301	390	350	483	263	115	103	65	62	60	83	139	161	85	212	164	242	100	103	120	115	163	173	318	223	284	149	249	200	176	213	778	215	165	315	153	313	152	439	49	125	49	112	127
ENSG00000137975	2	1	4	0	0	3	2	3	6	1	3	0	0	1	0	1	0	1	0	0	0	1	0	2	1	0	0	0	0	0	24	1	0	0	0	0	0	0	0	0	1	0	0	10	0	0	0	3	0
ENSG00000016490	0	0	0	0	0	0	0	0	0	0	0	0	0	0	0	0	0	0	0	0	0	0	0	0	0	0	0	0	0	0	0	0	0	0	1	0	3	0	0	0	0	0	0	2	0	0	0	0	0
ENSG00000016602	0	0	0	0	0	0	0	0	0	0	0	0	0	0	0	0	0	0	0	0	0	0	0	1	0	0	0	1	0	0	0	0	0	0	0	0	2	0	1	0	0	0	0	1	0	0	0	0	0
ENSG00000236915	0	0	0	0	0	1	0	0	0	0	0	1	0	0	0	0	0	0	0	1	0	0	0	0	0	0	0	0	0	0	0	0	0	0	0	0	0	0	0	0	0	0	0	0	0	0	0	0	0
ENSG00000221702	0	0	0	0	0	0	0	0	0	0	0	0	0	0	0	0	0	0	0	0	0	0	0	0	0	0	0	0	0	0	0	0	0	0	0	0	0	0	0	0	0	0	0	0	0	0	0	0	0
ENSG00000261737	7	2	5	3	2	6	1	2	5	2	2	4	0	3	2	4	2	5	4	0	3	2	4	2	3	0	0	1	7	2	8	1	2	1	3	3	10	8	8	0	6	2	2	18	0	1	0	1	1
ENSG00000097033	1642	457	1734	704	1192	1904	964	1756	1866	1684	725	312	222	218	256	470	696	728	508	492	570	764	400	618	478	458	563	687	1455	577	1554	504	863	455	1200	1342	4138	992	808	661	736	1609	301	2228	212	303	222	558	442
ENSG00000183291	1071	1251	1183	1625	909	1656	1614	986	3462	1327	692	925	756	707	1030	615	1031	1135	712	714	691	1131	312	550	464	1073	591	317	387	1260	1394	1234	863	1288	949	377	4412	349	972	1869	799	754	894	2009	567	570	149	732	413
ENSG00000153936	980	407	551	411	477	615	759	1245	1260	872	271	187	190	225	335	193	288	385	259	442	438	725	222	316	285	295	327	327	306	533	625	381	435	520	454	292	1973	325	508	586	405	578	355	1061	172	277	128	362	236
ENSG00000267734	0	1	4	1	2	4	0	1	1	1	0	0	0	1	0	1	4	6	2	1	1	4	1	3	9	1	0	1	1	0	9	0	2	1	2	3	5	0	2	3	8	1	0	7	0	0	0	4	0
ENSG00000224198	1	1	0	2	2	1	1	1	1	1	1	1	1	0	1	1	2	0	1	1	0	1	0	0	7	0	1	0	0	1	8	0	1	0	3	0	0	0	4	0	3	0	2	2	0	0	0	4	0
ENSG00000267561	0	0	0	0	0	0	0	0	0	0	1	0	0	0	0	0	0	1	0	0	0	0	0	0	0	0	0	0	0	0	0	0	0	0	0	0	1	0	0	0	0	0	0	0	0	0	0	0	0
ENSG00000267272	0	2	0	1	0	3	5	3	5	0	0	3	2	3	1	0	0	2	0	0	1	0	2	0	1	3	0	0	0	0	1	2	0	4	2	0	12	0	2	4	2	0	7	5	3	5	0	1	1
ENSG00000221222	0	0	0	0	0	0	0	0	0	0	0	0	0	0	0	0	0	0	0	0	0	0	0	0	0	0	0	0	0	0	0	0	1	0	0	0	0	0	0	0	0	0	0	0	0	0	0	0	0
ENSG00000143013	648	677	371	830	575	714	1450	691	2405	726	264	736	521	595	739	342	502	662	384	531	528	756	370	311	297	593	505	230	346	817	839	786	531	1086	594	573	4711	222	567	1131	498	475	678	1179	406	398	122	401	440
ENSG00000227290	0	1	0	1	1	3	0	2	0	1	0	0	0	0	0	3	2	2	2	2	1	0	2	0	2	0	0	2	1	0	2	1	2	1	4	1	4	1	0	1	2	1	0	0	0	0	0	3	0
ENSG00000199318	0	0	0	0	0	0	0	0	0	0	0	0	0	0	0	0	0	0	0	0	0	0	0	0	2	0	0	0	0	1	0	0	0	0	0	0	0	0	0	0	0	0	0	0	0	1	0	0	0
ENSG00000224235	0	0	0	0	0	1	0	0	0	0	0	0	0	0	0	0	0	0	0	0	0	0	0	2	0	0	0	0	0	0	0	0	0	0	0	0	3	0	0	0	0	0	0	0	0	0	0	0	0
ENSG00000239504	1	0	0	0	0	0	0	0	0	0	0	0	0	0	0	0	0	0	0	0	0	0	0	0	0	0	0	0	0	0	0	0	0	0	1	0	0	0	0	0	0	0	0	0	0	0	0	0	0
ENSG00000237505	0	2	3	0	8	4	3	10	1	20	4	0	0	1	4	3	3	1	3	10	1	9	2	0	2	1	4	2	1	1	4	1	4	3	4	0	13	1	4	1	2	0	1	9	0	0	0	2	1
ENSG00000065243	999	571	749	809	736	957	1205	1096	2188	1163	393	268	184	166	261	254	377	497	289	493	560	727	346	360	337	438	354	361	351	619	762	483	780	538	617	522	2483	259	548	813	416	537	357	1074	201	287	141	431	300
ENSG00000207234	0	1	2	0	1	3	3	1	0	1	0	0	0	0	0	2	2	0	0	0	0	0	0	2	2	1	0	0	0	0	5	1	1	0	2	1	1	0	3	0	7	2	0	3	0	1	3	1	0
ENSG00000137947	459	183	454	258	642	478	319	525	645	925	265	178	112	131	177	237	431	396	356	341	298	491	181	209	187	183	318	170	218	200	502	142	484	190	428	207	1167	170	280	258	275	386	155	763	116	98	64	227	151
ENSG00000137944	616	561	404	488	588	853	1355	599	1427	865	291	431	236	281	367	316	278	556	313	390	161	482	116	304	231	586	123	117	70	451	459	434	237	479	608	64	2030	54	477	755	277	150	358	951	183	337	42	259	64
ENSG00000213516	516	474	414	891	498	662	880	539	2656	646	176	188	249	206	201	194	325	322	218	184	219	290	112	299	301	602	173	215	255	912	827	643	266	615	360	239	1403	221	552	1152	442	319	446	1092	414	339	43	387	65
ENSG00000117226	4	0	0	2	24	3	2	5	1	11	0	0	1	0	1	0	1	0	0	0	1	9	1	0	1	0	4	1	4	2	2	0	5	1	1	0	4	1	0	0	2	2	0	1	1	0	1	0	0
ENSG00000117228	9	0	3	0	27	2	0	0	1	35	1	0	1	0	0	2	1	0	2	22	10	24	1	0	1	0	32	1	2	0	0	1	18	1	2	2	1	3	1	0	1	2	0	16	0	1	1	0	92
ENSG00000162645	19	0	1	4	430	1	0	6	2	59	0	0	1	1	1	0	1	2	0	8	8	22	15	1	0	0	3	6	8	1	2	0	9	0	1	16	55	35	0	1	0	20	0	3	0	0	4	1	4
ENSG00000213512	0	0	1	0	0	0	0	0	0	1	0	0	0	0	0	0	0	0	0	0	0	1	0	0	0	0	0	1	0	0	1	0	0	0	0	0	0	0	0	0	0	0	0	0	0	0	0	0	0
ENSG00000162654	1	1	0	1	2	0	1	0	1	0	1	0	1	0	0	0	0	0	0	0	0	10	1	0	0	0	0	0	0	1	1	0	0	1	0	0	0	0	0	0	1	0	1	0	0	0	0	0	0
ENSG00000154451	1	2	0	2	0	0	0	1	1	1	0	0	0	0	0	0	0	0	0	0	0	0	0	0	0	0	0	0	0	0	0	0	1	1	0	0	1	0	0	0	0	0	0	0	0	0	0	0	0
ENSG00000183347	0	0	0	3	1	0	0	1	2	1	2	1	0	1	0	0	0	1	0	0	0	1	0	0	0	1	1	0	2	1	0	0	1	3	0	2	0	0	0	2	0	1	0	0	0	0	1	1	0
ENSG00000197147	501	550	491	761	315	869	1074	653	2228	629	299	269	239	239	329	204	230	348	213	204	214	313	85	192	286	679	228	207	253	806	701	592	351	742	465	165	2451	203	548	1051	427	332	513	1105	289	303	57	444	71
ENSG00000231999	10	2	3	4	6	5	7	6	7	5	4	1	1	4	0	5	5	4	1	0	6	6	3	2	7	1	2	3	4	0	11	4	2	3	3	6	27	5	3	3	4	8	0	10	2	0	1	4	1
ENSG00000230735	1	0	0	0	1	1	1	1	0	0	0	0	0	0	0	2	1	1	0	1	1	0	1	1	1	0	0	0	2	0	1	1	0	1	0	0	1	1	1	1	1	1	0	1	0	0	0	1	1
ENSG00000171488	128	45	99	109	51	172	156	109	174	146	32	24	25	23	12	39	51	51	31	46	52	76	20	43	34	32	91	40	40	66	126	36	63	32	68	58	305	61	72	64	56	63	19	176	22	27	11	69	68
ENSG00000231613	1	0	0	0	0	0	0	0	0	0	0	0	0	0	0	0	0	0	0	0	1	0	0	0	1	0	0	0	0	0	0	0	0	0	0	0	0	0	0	0	0	0	0	0	0	0	0	0	0
ENSG00000272931	18	10	9	5	4	12	17	16	18	16	4	2	5	5	1	11	6	9	5	8	3	9	4	7	11	6	1	2	7	17	11	9	9	12	12	1	32	4	16	18	20	8	4	41	2	4	0	11	2
ENSG00000171492	1443	773	976	1071	1246	1400	1640	1698	2336	1963	519	431	423	388	488	437	729	738	574	686	725	1064	329	378	471	793	491	475	425	1098	1143	791	863	913	932	308	4241	375	824	1386	716	716	607	2394	387	589	143	616	195
ENSG00000272672	0	1	3	0	2	3	1	2	0	2	0	0	0	0	0	0	0	2	2	1	2	0	1	1	0	0	0	2	0	0	0	2	1	1	3	1	0	1	6	0	2	2	0	0	1	1	0	0	0
ENSG00000252797	2	0	0	0	0	2	0	1	0	0	0	0	0	0	0	0	0	0	1	1	1	1	0	2	0	0	0	0	0	0	0	0	0	0	0	1	0	0	0	0	1	1	0	0	0	0	0	1	1
ENSG00000162664	372	147	300	241	205	438	389	267	890	228	179	94	107	80	116	150	278	247	192	153	151	176	89	256	236	190	133	135	171	294	526	182	227	234	302	193	1037	131	387	294	300	261	166	679	101	134	50	285	65
ENSG00000212459	0	0	0	0	0	0	0	0	0	0	0	0	0	0	0	0	0	0	0	0	0	0	0	0	0	0	0	0	0	1	0	0	0	0	0	0	2	0	0	0	0	0	0	0	0	0	0	0	0
ENSG00000229201	0	1	0	0	0	0	0	1	0	0	0	0	0	0	0	0	0	0	0	1	0	0	0	1	0	0	0	0	0	0	0	0	0	0	0	0	0	1	0	0	0	0	0	0	0	0	0	0	0
ENSG00000143032	22	1	0	0	3	0	0	64	1	13	0	0	0	0	0	0	0	0	0	3	20	15	6	0	0	0	11	5	12	0	0	0	10	0	0	7	2	1	0	0	0	17	0	0	0	0	0	0	18
ENSG00000233593	123	8	7	1	84	12	9	121	27	151	14	5	4	4	9	3	9	7	5	60	71	83	35	3	8	0	126	60	84	9	12	2	153	3	23	71	19	58	11	3	6	106	2	14	2	2	25	5	103
ENSG00000225446	2	0	1	0	0	1	0	0	0	0	0	0	0	0	0	0	0	0	0	1	0	1	0	0	0	0	0	0	1	0	1	0	1	1	0	1	0	0	1	0	0	1	0	0	0	0	0	0	1
ENSG00000272094	2	1	0	0	0	1	0	0	0	0	0	0	0	0	0	0	0	0	0	0	1	0	0	0	1	0	0	0	0	0	0	0	0	0	1	0	0	0	0	0	2	0	0	0	0	0	0	0	1
ENSG00000122482	2207	1085	2107	1693	2141	2839	3549	2406	5054	3273	1341	656	698	592	599	758	1132	1341	928	817	892	1259	474	1347	1187	1601	770	739	1079	2021	2764	1323	1189	1825	2175	753	6045	600	1904	2613	1653	1647	1329	4794	675	997	237	1377	416
ENSG00000162669	245	58	165	44	187	179	66	346	83	282	80	24	24	17	17	38	99	124	65	141	119	198	57	70	51	50	127	81	138	70	148	44	185	45	128	71	174	96	121	74	97	155	34	178	28	46	38	83	69
ENSG00000206817	0	0	1	0	0	0	0	0	1	0	0	0	0	0	0	0	0	0	0	0	0	0	1	0	1	0	1	1	0	0	0	0	0	0	0	1	0	0	0	0	0	1	1	0	0	1	0	0	0
ENSG00000097046	546	691	350	666	99	762	1392	648	1659	226	245	463	381	390	561	291	359	560	445	445	350	682	136	300	538	715	102	252	172	986	1183	672	195	1113	577	128	2467	221	751	1714	647	414	851	1314	333	606	69	763	58
ENSG00000069702	84	69	55	109	236	101	115	82	374	231	46	25	55	21	26	46	52	63	71	120	89	455	31	68	57	96	217	57	42	116	180	69	272	98	128	10	199	11	83	136	66	61	75	274	42	36	30	81	223
ENSG00000239794	0	0	0	0	0	1	0	0	0	0	0	0	0	0	0	0	0	0	0	0	0	1	0	0	0	0	0	0	0	0	0	0	0	0	0	0	0	0	1	0	0	0	0	0	0	0	0	0	0
ENSG00000137948	0	0	0	5	0	0	5	1	11	0	0	0	1	2	0	0	0	0	0	0	0	1	0	0	0	1	0	0	0	1	0	1	0	4	0	1	1	0	2	2	0	1	1	0	0	2	0	1	1
ENSG00000172031	12	6	5	10	3	10	10	9	28	3	1	10	3	7	7	2	1	5	2	4	6	9	2	2	4	6	14	2	4	11	8	6	12	12	3	4	24	4	3	16	2	8	7	14	2	6	3	3	5
ENSG00000189195	24	7	12	15	53	26	48	30	31	54	6	22	7	7	12	5	6	14	5	14	12	22	4	8	5	9	10	4	5	19	12	9	42	17	14	6	93	8	9	24	4	13	8	43	3	13	8	5	7
ENSG00000069712	536	27	339	32	133	357	157	541	94	370	19	41	26	27	56	26	59	30	27	131	216	186	117	22	38	33	149	388	671	52	242	27	277	46	109	374	387	724	70	65	31	899	40	325	16	46	62	42	94
ENSG00000273487	1	0	0	0	0	1	0	0	0	0	0	0	0	0	0	0	0	0	0	0	0	0	0	0	0	0	0	0	1	0	0	0	1	0	0	0	0	0	0	0	0	2	0	0	0	0	0	0	0
ENSG00000203910	0	0	1	2	0	3	1	5	5	1	0	0	1	2	3	0	1	0	0	0	0	1	1	2	0	1	0	2	0	0	0	0	0	1	1	2	2	0	1	1	3	1	2	0	2	0	0	3	0
ENSG00000265543	0	0	0	0	0	0	0	0	0	0	0	0	0	0	0	0	0	0	0	0	0	0	0	0	0	0	0	0	0	0	0	0	0	0	0	0	0	1	0	0	0	0	0	0	0	0	0	0	0
ENSG00000174842	222	304	223	313	66	340	443	216	747	104	174	156	163	145	193	111	203	190	209	150	123	193	65	154	130	326	50	99	67	410	280	296	100	373	183	66	718	84	225	535	190	120	287	588	184	145	30	180	31
ENSG00000122484	534	280	241	290	221	422	495	530	903	313	196	184	161	146	217	217	297	385	222	229	225	386	130	244	267	249	141	189	290	374	561	257	244	325	344	178	1401	188	377	497	330	385	223	799	115	189	43	293	66
ENSG00000242764	0	0	0	0	0	0	0	0	1	0	0	0	0	0	0	0	1	0	0	0	0	0	0	0	0	0	0	0	0	0	0	0	0	0	0	0	0	0	1	0	0	0	0	0	0	0	0	0	0
ENSG00000162676	1	0	0	1	14	0	0	1	3	0	0	0	1	0	0	0	0	2	1	0	0	0	1	5	0	0	2	0	0	2	2	1	4	2	0	0	44	0	1	1	3	0	5	2	1	1	0	1	1
ENSG00000067208	672	190	330	237	661	350	396	867	376	1058	145	97	78	62	108	141	239	285	130	276	281	427	163	260	175	151	484	214	357	267	357	162	765	184	337	335	1374	282	206	331	214	435	133	479	76	114	167	199	355
ENSG00000201317	0	0	1	0	0	0	2	0	0	1	0	0	0	0	0	0	0	0	0	0	0	0	0	1	0	0	0	0	0	0	0	1	0	0	0	0	1	0	1	0	0	0	0	0	0	0	0	1	0
ENSG00000122406	15944	12211	9797	12701	26638	15733	20754	18462	34305	37393	6214	10943	8328	8918	12782	8662	11268	16177	10529	12810	11092	21315	4685	7003	5256	10147	10441	4479	2640	11876	14709	11320	18572	13514	11996	2537	64563	2802	10802	21205	8018	6914	10405	20377	5771	7411	2788	8995	4743
ENSG00000251795	1	4	1	5	0	6	7	2	34	2	2	3	1	0	0	7	5	4	3	1	3	2	0	7	4	5	2	2	0	9	14	8	2	11	10	2	12	2	4	16	9	2	5	12	5	8	0	5	2
ENSG00000207523	0	9	3	9	0	12	8	3	17	5	4	5	7	4	2	1	6	10	4	1	7	4	2	4	2	6	0	0	0	6	9	5	3	2	5	0	16	1	4	7	6	1	4	6	7	6	0	0	0
ENSG00000154511	152	61	155	101	56	170	172	106	227	105	105	69	48	68	49	80	114	114	58	63	78	91	52	54	91	91	60	53	129	94	255	65	78	66	122	118	817	149	117	128	85	147	69	169	26	70	24	84	64
ENSG00000207022	0	0	0	0	0	0	0	0	0	0	0	0	0	0	0	2	0	0	1	0	0	1	0	0	1	0	0	0	0	1	0	0	0	1	0	0	1	0	0	0	0	0	0	0	0	1	1	1	0
ENSG00000239710	0	0	0	0	0	0	0	0	0	1	0	0	0	0	0	0	0	0	0	0	0	0	0	0	0	0	0	0	0	0	0	0	0	0	0	0	0	0	0	0	0	0	0	0	0	0	0	0	0
ENSG00000143033	825	924	1704	1297	790	2446	2751	846	3650	967	1057	725	668	669	826	774	1203	1191	930	434	472	720	245	895	927	1168	378	376	532	1587	2334	1229	573	1712	1453	439	6540	329	1648	2247	1378	700	1221	3167	663	867	147	1180	208
ENSG00000117500	791	411	614	753	761	799	846	910	2507	1053	423	181	258	174	227	222	430	425	190	313	362	564	129	386	335	409	340	253	258	593	1081	509	532	506	669	320	2062	227	516	603	419	554	343	922	252	254	157	346	284
ENSG00000122483	184	80	144	104	219	231	334	192	548	272	101	52	44	45	52	96	139	168	91	96	92	120	29	163	137	92	75	59	42	172	369	88	107	180	198	31	829	27	193	287	149	77	127	444	54	94	22	182	41
ENSG00000223745	102	26	24	9	164	37	55	114	21	247	19	24	7	22	26	25	21	47	20	65	58	125	39	20	16	8	79	27	18	13	37	11	185	12	40	10	421	15	35	16	21	54	17	48	4	23	22	24	45
ENSG00000117505	1263	1157	1613	1713	1620	2291	2351	1455	3657	2487	831	612	493	667	699	588	831	1353	629	521	627	1128	285	844	757	1027	502	459	615	1291	2433	1238	760	1100	1621	479	10158	527	1443	1554	982	1030	790	2307	554	740	198	1030	381
ENSG00000207379	1	0	0	0	0	0	0	2	0	0	0	0	0	0	0	0	0	0	0	0	0	0	0	2	0	0	1	0	0	0	0	0	0	0	0	0	2	0	0	0	0	0	0	0	0	0	0	0	0
ENSG00000137942	3105	1416	2441	2348	1295	3347	4314	3087	8524	1969	1200	977	909	865	1427	784	1101	1337	1005	984	963	1356	598	1060	1160	1984	843	1042	2068	2581	2482	1786	1492	2778	2084	1032	10295	1050	2004	3237	1705	2279	1848	6273	816	1329	234	1372	579
ENSG00000212601	0	0	1	0	1	1	0	0	0	2	1	0	0	0	0	0	3	2	2	0	0	2	0	0	0	0	0	0	0	1	3	0	0	0	1	1	0	0	1	2	2	0	0	0	0	1	0	0	1
ENSG00000137936	65	102	76	131	87	113	227	105	786	121	56	52	74	45	112	45	69	70	60	45	52	68	27	59	44	66	57	34	39	77	100	98	80	175	85	59	656	28	87	212	78	63	77	323	45	86	17	68	43
ENSG00000224093	3	0	2	0	0	3	0	1	5	1	0	0	0	0	1	1	3	0	0	0	1	1	2	1	1	0	2	1	7	1	4	1	0	1	3	0	9	2	1	2	1	2	2	9	0	1	0	3	0
ENSG00000230439	4	1	3	0	4	6	10	1	8	2	1	3	2	2	2	2	2	2	1	1	5	3	0	1	1	2	4	0	2	5	3	1	3	2	2	0	47	0	0	4	0	1	3	0	1	3	0	1	0
ENSG00000211575	1	0	1	0	1	1	0	1	0	0	0	0	0	0	1	1	0	0	1	3	1	0	0	1	1	0	1	0	1	0	1	0	1	2	1	1	1	0	0	0	0	2	0	0	0	1	1	0	0
ENSG00000260464	11	1	2	1	7	5	4	12	3	5	1	2	0	0	1	4	4	2	0	8	6	3	5	1	2	0	5	13	19	3	4	1	9	0	2	7	11	11	2	2	1	22	1	4	0	0	3	2	5
ENSG00000067334	781	711	691	1139	545	1046	1806	777	3453	794	368	698	582	558	868	555	687	956	684	474	461	798	223	648	620	838	298	247	305	1420	1462	1088	575	1408	785	212	4327	259	1070	2054	913	530	839	1962	495	566	88	882	158
ENSG00000023909	179	255	412	461	112	459	361	152	1771	159	273	113	131	84	113	129	300	257	174	107	106	142	77	185	152	351	123	75	98	431	536	254	274	252	311	159	1728	92	249	383	227	132	155	682	199	133	41	138	167
ENSG00000198691	10	3	3	3	7	9	3	3	6	16	5	0	3	1	0	2	2	10	2	3	3	8	3	0	2	0	59	1	0	1	7	1	50	3	1	2	126	0	1	3	9	1	5	15	0	2	3	8	71
ENSG00000233482	0	0	0	0	0	0	0	0	0	0	0	0	0	0	0	0	0	0	0	0	1	0	0	0	0	0	0	0	1	0	0	0	0	0	0	0	0	0	0	0	0	0	0	0	0	0	0	0	0
ENSG00000137962	109	65	65	89	650	184	270	53	516	311	43	71	34	67	59	26	42	71	38	30	44	243	75	84	30	35	145	21	12	66	72	35	230	89	58	34	648	20	44	100	70	28	26	146	72	47	55	51	137
ENSG00000264963	0	0	0	0	0	0	0	0	0	0	0	0	0	0	0	0	0	0	1	0	0	0	0	0	0	0	0	0	0	0	0	0	0	0	0	0	0	0	0	0	0	0	0	0	0	0	0	0	0
ENSG00000231363	0	0	0	0	0	0	0	0	0	0	0	0	0	0	0	0	0	0	0	0	0	0	0	0	0	0	0	0	0	0	0	0	0	0	0	0	0	0	0	0	0	0	0	0	0	0	0	0	0
ENSG00000236098	0	0	1	0	0	0	0	0	0	0	0	0	0	0	0	0	0	0	1	0	0	0	1	0	0	0	0	0	0	0	0	0	0	1	0	0	0	0	0	0	0	0	0	0	0	0	0	0	0
ENSG00000226835	0	0	0	0	1	0	0	0	0	0	0	0	0	0	0	0	0	0	0	0	0	1	0	0	0	0	0	0	0	0	0	0	0	0	0	0	0	0	0	0	0	0	0	0	0	0	0	0	0
ENSG00000117528	1455	560	813	871	497	1068	1010	1462	1967	872	530	344	329	285	358	345	565	671	460	757	745	984	403	553	367	570	484	478	543	785	1497	589	777	567	690	431	2702	576	658	1005	487	860	402	1358	348	373	192	523	264
ENSG00000117525	131	33	178	73	42	163	136	131	898	52	397	19	45	34	69	81	107	103	147	29	65	143	21	192	126	58	66	28	7	79	366	73	57	103	102	0	494	4	252	105	222	58	39	172	68	30	22	207	93
ENSG00000223675	1	1	0	0	0	0	0	2	0	0	1	1	0	0	0	0	1	1	0	0	0	0	1	0	0	0	1	0	0	0	0	3	0	0	1	1	0	3	0	0	0	0	0	0	0	0	0	0	0
ENSG00000235565	17	4	41	4	6	17	22	8	14	2	19	3	1	1	3	10	11	24	16	1	3	11	4	11	4	1	12	3	8	1	16	6	7	1	30	8	95	11	27	11	23	5	2	22	0	1	2	18	2
ENSG00000224081	25	10	70	5	30	82	22	23	34	26	60	2	4	3	9	44	63	83	32	4	7	20	3	16	30	14	13	5	10	8	72	8	32	15	54	6	272	21	67	19	45	17	4	53	3	4	2	59	11
ENSG00000263526	1	0	0	0	0	0	0	0	0	0	0	0	0	0	0	0	0	0	0	0	0	0	0	0	0	0	0	0	0	0	2	0	0	0	0	0	0	0	1	0	1	0	2	1	0	0	0	0	0
ENSG00000143036	80	25	430	15	31	365	69	67	79	33	174	17	10	7	17	245	409	369	180	39	53	65	17	77	124	18	41	24	19	23	487	20	66	28	396	18	1114	38	257	53	230	44	25	219	6	14	14	243	27
ENSG00000237416	3	0	3	0	1	8	2	1	4	3	0	0	0	0	1	3	5	4	2	0	0	0	1	2	2	1	0	1	0	0	11	0	0	1	6	2	12	0	8	0	2	0	0	9	0	0	0	4	0
ENSG00000117519	6919	5033	6312	5375	12371	8129	5401	9926	15323	14963	2986	2314	1865	1821	2694	2766	4116	4683	3347	4037	3793	5645	2160	2924	2077	3252	2928	2090	1424	3766	6124	3777	5492	3571	4823	1897	16920	1414	4049	5829	3303	3493	2542	9624	1746	2049	962	3135	1886
ENSG00000235501	94	52	41	59	51	69	104	156	131	92	17	70	38	41	72	39	37	42	25	78	48	95	20	16	29	27	35	33	39	30	44	48	65	42	18	38	281	38	43	90	21	43	34	79	11	41	21	33	27
ENSG00000172339	156	42	80	75	26	79	57	116	196	35	40	21	23	20	25	48	65	63	55	90	75	129	40	43	41	50	54	53	93	48	57	61	54	63	70	57	189	56	51	94	60	98	36	122	23	16	15	57	22
ENSG00000230427	0	0	0	0	1	1	0	1	0	0	0	0	0	0	0	0	0	0	0	2	0	2	0	2	0	0	0	0	3	0	0	0	0	0	0	0	0	0	0	1	0	0	1	0	0	0	0	0	0
ENSG00000152078	98	58	17	100	200	59	168	89	202	229	17	25	22	28	18	8	14	16	7	36	40	67	16	12	23	42	87	33	42	69	46	42	67	50	38	39	467	43	39	67	30	82	32	61	18	42	22	29	71
ENSG00000271092	0	0	0	0	0	1	1	0	0	0	0	0	0	0	0	0	0	1	0	0	0	0	0	0	0	0	0	0	0	1	0	0	1	0	0	1	0	0	0	0	0	0	0	0	0	0	0	0	0
ENSG00000231992	1	1	0	1	0	0	0	0	0	1	0	0	0	2	0	0	0	0	0	0	1	0	0	0	0	0	0	0	3	0	0	0	1	0	0	0	6	0	1	1	1	2	1	0	0	0	1	0	0
ENSG00000206679	0	0	0	0	0	0	0	0	1	0	0	0	0	0	0	0	0	0	0	0	0	0	0	0	1	0	0	0	1	0	0	0	1	0	0	0	0	1	0	0	0	0	0	0	0	0	0	0	0
ENSG00000226026	3	1	0	2	1	2	0	1	3	3	1	0	0	1	0	1	2	4	1	1	2	0	0	0	3	0	3	0	0	3	2	1	3	0	1	0	6	0	0	0	3	0	0	1	1	0	0	1	0
ENSG00000122481	47	19	31	27	18	32	21	40	41	25	16	12	10	7	14	16	25	27	21	24	26	35	17	15	21	17	13	12	25	24	41	15	21	27	28	32	77	15	23	30	34	36	6	39	9	8	5	27	8
ENSG00000228852	2	0	3	1	0	3	0	2	2	2	1	2	0	0	0	1	0	1	0	4	0	0	1	1	0	1	0	3	3	3	0	0	1	0	3	2	5	0	1	1	2	2	0	3	0	0	0	0	0
ENSG00000228504	0	0	0	0	0	0	0	0	0	0	0	0	0	0	0	0	1	0	0	0	1	0	0	0	0	0	0	0	0	0	0	0	0	0	2	0	0	0	0	0	0	0	0	0	0	0	0	0	0
ENSG00000230434	0	0	2	0	0	0	0	0	0	0	0	0	0	0	0	0	0	0	1	0	0	0	0	0	0	0	0	0	0	0	0	0	0	0	0	0	0	0	0	0	0	0	0	0	0	0	0	0	0
ENSG00000237954	0	1	43	0	0	9	0	2	0	0	50	0	0	0	0	2	17	12	25	1	3	0	2	1	1	0	0	0	0	0	12	0	0	0	13	0	52	2	7	0	5	1	0	17	0	0	0	3	0
ENSG00000233907	1	0	0	1	0	0	0	1	1	0	0	0	0	0	0	0	0	0	0	0	0	0	1	0	0	0	0	0	0	0	0	0	0	0	1	0	0	0	0	0	0	0	1	0	0	0	0	0	0
ENSG00000216037	0	0	0	0	0	0	0	0	0	0	0	0	0	0	0	0	0	0	0	0	0	0	0	0	0	0	0	0	0	0	0	0	0	0	0	0	0	0	0	0	0	0	0	0	0	0	0	0	0
ENSG00000228971	3	0	3	2	0	2	1	2	1	1	2	0	0	1	0	1	1	1	0	0	0	1	0	0	3	1	0	0	0	0	4	0	0	0	2	1	6	2	6	0	4	0	0	3	0	0	0	1	0
ENSG00000271252	0	0	4	0	0	1	0	0	3	0	0	0	0	0	0	0	0	0	0	0	0	2	0	0	0	0	0	0	0	0	1	0	0	0	0	0	0	0	4	0	0	0	0	3	0	0	0	0	0
ENSG00000221798	0	0	0	0	0	0	0	1	0	0	0	0	0	0	0	0	0	0	0	0	0	0	0	0	0	0	0	0	0	0	0	0	0	0	0	0	0	0	0	0	0	0	0	0	0	0	0	0	0
ENSG00000237435	0	0	0	0	0	0	0	0	0	0	0	0	0	0	0	0	0	0	0	0	0	0	0	1	0	0	0	0	0	0	0	0	0	0	0	0	0	1	1	0	0	0	1	1	1	0	0	0	0
ENSG00000200800	0	0	0	0	0	0	0	0	0	0	0	0	0	0	0	0	0	0	0	0	0	0	0	0	0	0	0	0	0	0	0	0	0	0	0	0	0	0	0	0	0	0	0	0	1	0	0	0	0
ENSG00000231987	0	0	0	0	0	0	0	0	0	0	0	0	0	0	0	0	0	0	0	0	0	0	0	0	0	0	0	0	0	0	0	0	0	0	0	0	0	0	0	0	5	0	0	0	0	0	0	0	1
ENSG00000241992	0	0	0	0	0	0	2	0	0	0	0	0	0	0	0	0	0	0	0	0	0	0	0	0	0	0	0	0	0	0	0	0	0	1	0	0	0	0	0	1	0	0	0	1	0	0	0	0	0
ENSG00000223229	0	0	0	0	0	0	0	0	1	1	0	0	0	0	0	0	0	0	0	0	0	0	0	0	0	0	0	0	0	0	0	0	0	0	0	0	0	0	0	0	0	0	0	0	0	0	0	0	0
ENSG00000117569	2609	1703	1472	1620	679	2054	1373	3162	3647	1454	874	422	443	378	505	687	936	1147	721	1364	1237	1824	658	634	855	1105	471	1127	1700	1588	1201	1561	799	2076	1142	1334	3935	1076	1621	2701	1197	2151	976	2751	474	558	244	1143	301
ENSG00000188641	252	6	47	12	134	59	48	197	10	253	50	0	2	1	3	24	31	41	50	49	67	76	33	53	12	8	166	55	83	5	32	6	206	7	68	65	75	99	16	11	15	106	1	113	3	2	49	24	95
ENSG00000232878	1	0	2	0	0	0	0	0	0	0	1	0	0	0	0	1	0	1	0	0	1	1	0	0	1	0	0	0	0	0	0	0	0	0	0	1	0	0	0	0	0	0	0	0	0	0	0	0	0
ENSG00000232542	0	0	0	0	0	1	0	0	0	1	0	0	0	0	0	0	0	0	0	0	0	0	0	0	0	0	0	0	0	0	0	0	0	0	0	0	0	0	0	0	0	0	0	0	0	0	0	0	0
ENSG00000235777	0	0	1	0	0	2	0	1	0	1	1	0	0	0	0	0	0	0	1	0	0	0	0	1	0	0	2	0	1	0	2	0	1	0	1	0	0	0	1	0	1	0	0	0	0	0	0	0	0
ENSG00000269998	1	0	2	0	1	4	0	6	0	2	0	0	0	0	0	1	1	0	1	2	2	7	4	2	1	0	0	8	24	0	2	0	0	0	6	17	0	12	0	0	2	15	0	5	0	0	0	1	0
ENSG00000259946	3	0	3	0	0	4	0	3	0	0	4	0	0	0	0	1	0	0	1	7	4	4	4	0	1	0	5	7	26	0	2	0	5	0	3	20	0	9	0	0	2	12	0	3	0	0	0	0	4
ENSG00000225206	29	2	63	2	8	70	0	49	1	8	41	0	0	0	0	23	55	19	35	18	33	38	24	18	16	0	19	50	134	0	68	0	23	0	55	167	0	58	21	0	23	86	0	128	0	0	12	14	11
ENSG00000226053	0	0	2	1	0	0	0	1	0	0	0	0	0	0	0	0	1	0	0	0	0	0	1	0	0	0	0	0	1	0	0	0	0	0	0	1	0	0	0	0	0	2	0	0	0	0	0	0	0
ENSG00000221777	0	0	0	0	0	0	0	0	0	0	0	0	0	0	0	0	0	0	0	0	0	0	0	0	0	0	0	0	0	0	0	0	0	0	0	0	0	0	0	0	0	0	0	0	0	0	0	0	0
ENSG00000162627	237	297	243	342	202	402	422	343	706	353	205	219	161	142	182	156	250	263	220	194	186	275	71	133	85	247	109	70	17	327	362	290	164	308	276	50	1070	68	233	477	190	85	210	576	94	175	58	181	58
ENSG00000117598	244	49	28	44	22	59	78	283	35	104	23	35	34	33	13	27	47	27	18	63	110	61	54	8	30	52	44	146	263	75	128	37	79	32	43	178	165	281	48	89	22	399	59	140	21	44	20	74	43
ENSG00000232825	1	0	0	1	0	0	0	1	0	0	0	0	0	0	0	0	0	0	0	0	2	0	0	0	0	0	0	0	1	1	0	0	0	0	0	0	0	1	0	0	0	0	0	0	0	0	0	0	0
ENSG00000117600	264	15	6	115	21	21	77	176	511	49	1	13	24	21	27	1	8	6	5	55	108	55	55	4	4	93	67	164	204	83	15	38	85	65	11	147	178	614	2	68	2	599	33	26	14	40	31	1	38
ENSG00000224445	2	0	7	0	1	0	0	4	0	4	0	0	0	0	0	0	0	1	0	0	0	2	0	0	0	0	0	0	0	0	0	0	0	0	0	0	0	0	0	0	0	0	0	0	1	0	0	0	0
ENSG00000099260	217	2	17	0	18	3	0	127	0	79	0	0	0	0	1	3	7	3	3	54	34	35	23	11	2	1	99	4	3	1	6	1	84	0	4	6	6	15	5	0	2	60	0	5	1	0	17	3	79
ENSG00000156869	107	71	42	95	42	50	110	196	182	35	19	58	37	56	80	35	47	67	35	54	52	130	39	39	29	83	53	39	0	97	69	54	109	92	56	0	351	20	61	137	52	49	85	59	28	51	42	50	22
ENSG00000201491	0	0	2	0	0	0	0	0	0	0	0	0	0	0	0	0	0	0	0	0	0	0	0	0	0	0	0	0	0	0	0	0	0	0	0	0	0	0	0	0	0	0	0	0	0	0	0	0	0
ENSG00000202254	0	0	0	0	0	0	0	0	0	1	0	0	0	0	0	0	0	0	0	0	0	0	0	0	0	0	0	0	0	0	0	0	0	0	0	0	0	0	0	0	0	0	0	0	0	0	0	0	0
ENSG00000252226	0	0	0	0	0	0	0	0	0	0	0	0	0	0	0	0	0	0	0	0	0	0	0	0	0	0	0	0	0	0	0	0	0	0	1	0	0	0	0	0	0	1	0	0	0	0	0	0	0
ENSG00000162688	682	514	1605	881	135	854	1299	882	2775	299	350	262	311	275	396	198	487	358	194	205	222	353	128	231	334	529	150	252	298	637	808	665	245	796	554	234	2351	292	628	992	368	377	548	987	312	330	122	449	151
ENSG00000228084	0	1	1	2	2	4	12	5	3	10	2	6	3	2	1	3	0	0	0	2	2	4	1	1	1	1	6	1	0	0	4	0	5	0	0	2	13	2	1	2	1	3	0	1	0	3	1	0	0
ENSG00000117620	287	153	119	207	314	204	513	283	869	595	99	124	111	125	128	71	116	150	72	95	121	180	43	131	78	213	141	60	73	272	264	206	254	223	155	66	881	66	145	338	128	172	183	393	111	140	35	92	157
ENSG00000212248	0	0	0	0	0	0	1	0	0	0	0	0	0	0	0	0	0	1	0	0	0	0	0	0	2	0	0	0	0	0	0	0	0	0	0	0	0	0	0	0	0	0	0	0	0	0	0	0	0
ENSG00000202259	0	0	0	0	0	0	1	0	0	0	0	0	0	0	0	0	0	0	0	0	0	0	0	0	0	0	1	0	0	0	0	0	0	0	0	0	1	0	0	0	0	0	0	0	0	0	0	0	0
ENSG00000261254	21	8	11	10	10	17	21	24	32	13	3	2	2	1	2	3	7	9	3	8	10	9	3	6	8	3	8	8	18	6	9	2	21	6	10	14	21	11	15	18	8	31	7	20	7	5	2	5	8
ENSG00000156875	1096	1003	1200	1327	1220	1469	1595	1436	3368	2240	584	674	480	528	724	589	807	840	567	626	646	807	325	488	480	716	690	433	529	869	1291	946	1486	953	901	609	3340	544	901	1415	760	844	689	2087	437	551	176	682	690
ENSG00000241073	0	1	0	1	0	2	0	0	2	1	0	0	1	0	0	1	0	2	0	0	1	1	0	0	1	0	0	0	0	0	1	1	0	0	1	1	1	1	0	1	0	0	1	0	1	0	0	0	0
ENSG00000156876	162	159	131	289	83	276	503	154	746	143	92	81	74	101	89	64	104	124	84	61	64	96	23	121	136	201	34	55	41	289	318	211	55	232	184	46	1098	24	226	326	155	69	189	416	117	142	23	142	21
ENSG00000122435	140	117	86	183	101	145	223	146	505	177	57	52	54	57	65	47	73	71	52	86	84	145	38	65	78	126	63	35	45	213	153	146	118	173	125	56	356	20	123	251	90	88	119	237	62	59	15	73	30
ENSG00000122477	15	1	9	1	11	6	5	12	3	17	3	0	0	3	1	3	1	9	3	4	5	12	1	4	2	0	4	12	19	2	5	1	13	3	6	14	5	14	8	2	5	16	1	5	0	2	2	3	5
ENSG00000137992	431	365	395	526	678	534	1584	512	1485	1187	230	320	246	239	357	161	295	360	218	151	178	325	80	279	200	344	233	136	157	549	625	390	347	520	444	141	2374	155	376	743	289	230	389	952	203	314	51	309	119
ENSG00000224616	9	1	0	1	5	7	5	8	8	14	8	4	2	0	2	8	16	6	9	5	8	6	2	7	5	1	4	5	1	2	10	0	10	2	10	4	14	3	4	1	2	8	2	9	1	3	0	5	6
ENSG00000137996	463	308	582	451	517	595	574	570	1192	757	314	305	313	270	366	298	445	482	367	276	340	490	163	274	190	360	247	223	347	546	804	389	443	496	509	258	2056	266	414	682	335	432	306	914	207	228	49	301	124
ENSG00000207750	3	0	1	1	1	2	2	1	1	0	1	1	0	0	0	0	0	1	1	0	0	1	0	3	5	1	0	0	1	2	2	0	0	2	0	1	6	3	2	1	5	0	0	1	0	1	0	3	0
ENSG00000223906	0	0	0	0	0	0	0	0	0	0	0	0	0	0	0	0	0	0	0	0	0	0	0	0	0	0	0	0	0	0	0	0	0	0	0	0	0	0	0	0	0	0	0	3	0	0	0	1	0
ENSG00000079335	120	161	161	170	106	201	288	160	370	198	63	50	56	59	69	76	101	102	82	73	69	97	32	83	88	115	67	34	23	118	162	143	130	137	143	53	576	26	128	195	115	68	116	254	43	76	44	79	46
ENSG00000216067	0	0	0	0	0	2	1	0	0	0	0	0	0	0	0	1	0	0	1	0	0	0	0	0	0	0	0	0	0	2	0	0	0	1	0	0	1	0	0	0	0	0	0	1	0	0	0	0	0
ENSG00000228086	0	1	5	0	0	3	0	0	3	1	0	0	0	0	0	0	2	0	2	0	0	0	0	0	1	0	0	0	1	1	1	0	0	2	0	0	2	0	1	0	0	0	0	0	0	0	0	0	0
ENSG00000181656	9	1	2	0	0	6	0	1	0	1	0	0	1	0	0	2	0	2	1	6	3	6	13	4	1	1	2	6	3	0	3	1	1	1	3	73	2	12	2	0	0	13	2	27	0	0	0	1	2
ENSG00000230402	0	0	2	0	0	1	0	0	0	0	0	0	0	0	0	3	0	0	0	0	0	0	2	0	0	0	0	1	0	0	0	0	0	0	0	0	0	0	0	0	0	1	0	2	0	0	1	1	0
ENSG00000162692	402	26	7	0	50	11	4	2032	0	142	1	1	0	0	1	3	1	1	2	104	81	67	28	0	3	0	63	15	12	2	1	4	219	1	5	3	17	34	3	2	2	179	1	4	0	3	42	1	71
ENSG00000162694	590	677	396	731	219	640	1367	795	1627	437	267	342	325	330	377	228	300	415	277	320	311	521	129	323	205	642	229	209	196	744	628	623	371	837	476	195	2316	179	417	1130	344	383	693	1030	268	379	135	296	143
ENSG00000162695	667	519	673	804	732	891	846	751	2027	980	354	194	207	147	178	176	316	329	220	257	273	450	114	352	327	498	351	233	277	691	745	659	634	704	519	246	2021	212	540	1025	475	406	429	973	297	271	122	433	240
ENSG00000117543	329	274	324	273	359	354	473	450	609	592	179	237	249	211	282	226	307	415	231	317	244	480	126	145	138	267	177	126	74	307	407	248	321	313	348	72	1840	72	282	465	210	170	268	457	109	217	50	211	102
ENSG00000269175	3	7	6	10	2	9	1	1	5	3	5	1	2	1	1	1	5	5	3	4	3	4	1	4	10	3	0	1	1	8	6	3	3	7	8	1	8	2	6	4	4	6	3	8	1	2	0	6	1
ENSG00000235795	3	3	2	1	0	5	2	4	3	3	0	0	0	0	0	3	5	3	2	0	2	2	1	1	1	1	0	0	1	1	1	0	0	0	2	0	2	0	5	0	2	2	1	1	4	1	0	1	2
ENSG00000233184	76	45	31	32	18	63	47	84	33	38	35	16	17	11	7	28	25	43	35	51	45	78	15	19	12	12	20	22	17	20	52	17	46	23	38	20	150	30	25	32	31	29	22	83	2	12	11	20	9
ENSG00000238296	0	0	0	0	0	0	0	0	0	0	0	0	0	0	0	0	0	0	0	0	0	0	0	0	0	0	0	0	0	0	0	0	0	0	0	0	0	0	0	0	0	0	0	0	0	0	0	0	0
ENSG00000225938	2	2	0	1	0	0	1	5	2	7	0	0	0	0	1	1	0	0	2	2	4	4	1	0	0	0	3	2	0	0	0	1	3	0	0	4	3	1	0	0	2	2	0	3	0	2	1	0	3
ENSG00000170989	355	67	8	12	171	12	43	517	99	612	2	5	12	13	17	2	18	11	10	206	189	325	99	7	4	8	81	110	49	5	7	7	172	14	10	66	81	58	11	18	10	155	14	10	1	10	46	13	69
ENSG00000260940	5	0	0	0	1	0	0	0	0	2	0	0	0	0	0	0	0	0	0	2	2	2	1	0	0	0	0	0	0	0	0	0	3	0	0	1	0	2	0	0	0	0	1	0	0	0	0	0	0
ENSG00000231671	0	1	4	0	0	8	0	2	0	0	0	0	0	0	0	1	6	4	0	0	0	0	0	3	3	0	0	0	0	0	6	0	0	0	3	3	2	0	1	0	2	0	0	3	0	0	0	1	0
ENSG00000226715	0	0	0	0	0	0	0	0	0	0	0	0	0	0	0	0	0	0	0	0	0	0	0	0	0	0	0	0	0	0	0	0	0	0	0	0	0	0	0	0	0	0	0	0	0	0	1	0	0
ENSG00000118733	212	56	23	10	27	64	2	181	12	78	11	8	7	9	11	13	13	18	6	79	147	101	60	7	10	11	95	212	494	15	39	6	116	5	44	659	11	439	13	19	17	496	5	139	1	3	21	24	85
ENSG00000252717	0	0	0	0	0	0	0	0	0	0	0	0	0	0	0	0	0	0	0	0	0	0	0	0	0	0	0	0	0	0	0	0	0	0	0	0	0	0	0	0	0	0	0	0	0	0	0	0	0
ENSG00000233359	0	0	0	0	0	0	0	0	1	0	0	0	0	0	0	0	0	0	0	0	0	0	0	0	0	0	0	0	0	0	0	0	0	0	0	0	0	0	0	0	0	0	0	0	0	0	0	0	0
ENSG00000230864	0	0	0	0	0	0	0	0	0	0	0	0	0	0	0	0	0	0	0	0	0	0	0	0	0	0	0	0	0	0	0	0	0	0	0	0	0	0	0	0	0	0	0	0	0	0	0	0	0
ENSG00000060718	488	102	30	273	488	59	355	633	633	528	25	47	44	43	52	34	28	41	50	142	108	388	55	92	41	62	407	42	18	182	225	114	560	108	90	72	627	82	75	209	78	129	117	258	28	105	68	63	374
ENSG00000224613	0	0	0	0	0	0	0	0	0	0	0	0	0	0	0	0	0	0	0	0	0	0	0	0	0	0	0	0	0	0	0	0	0	0	1	0	0	0	0	0	0	0	1	0	0	0	0	0	0
ENSG00000222069	0	0	2	1	0	0	0	1	0	0	1	0	0	0	0	0	0	0	0	0	0	0	0	0	0	0	0	0	0	0	1	0	0	0	1	0	0	0	1	0	0	0	0	0	0	0	0	0	0
ENSG00000185946	178	71	157	74	230	217	136	152	187	248	114	37	32	40	44	54	95	93	67	67	81	130	31	49	49	48	50	35	66	53	95	49	108	65	124	64	245	34	80	92	61	90	35	164	27	38	24	62	44
ENSG00000240038	75	2	33	5	46	18	15	112	3	139	7	0	3	2	0	5	2	16	14	61	27	49	19	2	3	1	40	30	47	3	6	1	62	3	10	14	24	10	9	9	6	57	4	17	3	2	9	6	23
ENSG00000243480	1	0	0	0	0	0	0	0	0	0	0	0	0	0	0	0	0	0	1	0	0	1	0	0	0	0	1	0	0	0	0	0	0	0	0	0	0	0	0	0	0	0	0	0	0	0	0	0	0
ENSG00000237763	0	1	0	0	0	0	0	0	0	0	0	1	0	0	0	0	0	0	0	0	1	0	1	0	0	0	0	1	0	1	1	1	0	1	0	0	0	0	0	0	0	1	0	1	0	0	0	0	0
ENSG00000215869	0	0	1	0	1	1	0	0	0	2	0	0	0	0	0	1	2	0	0	0	0	0	0	0	0	0	0	0	0	0	0	0	0	0	0	0	0	0	0	1	0	0	0	0	0	0	0	0	0
ENSG00000230768	0	0	0	0	0	0	0	0	0	0	0	0	0	0	0	0	0	0	0	0	0	0	0	0	0	0	0	0	0	0	0	0	0	0	0	0	0	0	0	0	0	0	0	0	0	0	0	0	0
ENSG00000198890	434	517	589	642	49	960	648	485	1317	96	400	230	343	247	241	350	545	539	375	249	284	324	76	314	342	586	121	176	146	733	992	616	168	743	645	161	1453	199	638	1069	579	344	390	1118	294	296	57	547	63
ENSG00000162631	185	17	20	90	51	58	59	248	193	71	16	8	6	14	8	5	11	8	15	54	102	117	119	25	3	10	63	47	43	29	17	26	82	14	28	146	134	73	6	19	8	99	7	98	20	7	20	3	73
ENSG00000238883	2	0	0	0	0	0	0	0	0	0	0	0	0	0	0	0	0	0	0	0	0	0	1	0	0	0	0	0	0	0	1	0	1	0	0	0	0	0	0	0	0	0	0	0	0	0	0	0	0
ENSG00000134215	224	158	75	204	21	198	419	275	497	83	24	88	52	76	159	66	59	66	39	78	78	94	70	47	54	131	37	152	118	242	123	147	118	188	114	102	1415	150	102	194	85	292	109	206	85	144	33	37	44
ENSG00000265536	0	0	0	0	0	0	0	0	0	0	0	0	0	0	0	0	0	0	0	0	0	0	0	0	0	0	0	0	0	0	0	0	0	0	0	0	0	0	0	0	0	0	0	0	0	0	0	0	0
ENSG00000230489	0	0	0	1	0	0	0	2	1	0	0	1	0	1	0	1	0	1	1	1	1	0	0	0	0	2	0	1	0	0	0	0	0	0	0	0	4	0	0	4	0	2	0	1	0	0	0	0	0
ENSG00000226822	0	0	0	0	0	0	0	0	0	0	0	0	0	0	0	0	0	0	0	0	0	0	0	0	0	0	0	0	0	0	0	0	0	0	0	0	0	0	0	0	0	0	0	0	0	0	0	0	0
ENSG00000085491	666	1006	1022	1063	274	1519	1798	618	5075	632	954	193	440	302	693	248	783	623	739	181	315	476	200	515	372	1035	151	247	121	1483	1482	739	324	929	1195	214	2651	214	622	890	554	370	323	2101	303	482	123	325	152
ENSG00000260879	12	2	8	5	1	10	4	13	4	4	3	0	1	0	1	3	7	3	4	4	9	5	5	1	1	0	2	3	3	3	6	0	5	1	9	3	6	8	2	3	3	5	0	8	1	1	2	2	1
ENSG00000196427	0	0	5	0	1	13	0	0	0	0	5	0	0	0	0	3	4	4	14	0	0	0	0	12	0	0	0	0	0	0	3	0	0	0	10	0	0	0	1	0	3	0	0	42	0	0	0	2	0
ENSG00000186086	1	0	5	0	0	15	0	0	0	0	4	0	0	0	0	1	4	3	13	0	0	0	0	8	1	0	0	0	0	0	2	0	0	0	10	0	0	0	2	0	0	0	0	18	0	0	0	3	0
ENSG00000162636	620	396	2143	808	721	2150	1673	754	3318	1185	653	435	433	319	615	390	793	592	396	240	293	396	145	394	325	387	190	252	438	612	1236	605	370	777	1051	387	4712	480	650	752	454	531	440	1494	242	382	142	478	159
ENSG00000162639	20	83	74	68	6	84	114	15	270	4	91	28	48	33	68	16	55	57	56	4	13	21	6	21	20	67	6	15	48	90	96	94	11	113	60	56	286	62	41	140	65	40	63	164	52	46	1	46	5
ENSG00000134186	324	282	250	404	397	346	693	289	1474	662	147	200	150	156	200	177	268	266	179	145	147	263	85	264	256	349	204	108	124	485	579	297	371	488	362	127	1503	86	323	615	358	227	287	733	149	157	66	328	170
ENSG00000143107	2	9	3	11	4	4	2	1	4	2	2	7	7	4	3	9	5	3	3	5	1	1	0	3	3	2	5	0	1	2	1	9	1	1	1	0	11	0	3	11	3	1	9	15	5	9	1	0	2
ENSG00000232971	0	0	0	0	0	0	0	0	0	0	0	0	0	0	0	0	0	0	0	0	0	0	0	0	0	0	0	0	0	0	0	0	0	0	0	0	0	0	0	0	0	0	0	0	0	0	0	0	0
ENSG00000116266	503	330	341	482	728	469	764	546	1132	1104	223	251	166	184	274	140	218	265	196	246	214	338	97	214	213	297	160	88	79	396	544	375	289	326	325	87	1628	100	338	506	228	133	305	767	153	241	70	212	103
ENSG00000162641	11	0	1	3	2	5	1	16	0	7	0	1	0	0	1	1	1	0	1	9	8	8	1	0	1	1	3	4	3	0	6	0	5	0	1	0	4	1	1	0	3	5	0	6	0	0	1	0	1
ENSG00000203897	2	0	0	0	0	0	0	2	0	0	0	0	0	0	1	0	0	0	0	2	0	0	0	0	0	0	0	1	0	0	0	0	0	0	0	0	0	0	0	0	0	0	0	0	0	0	0	0	0
ENSG00000121957	505	124	322	115	502	380	408	859	288	902	132	151	74	122	186	177	278	371	191	387	299	419	114	192	146	89	150	126	54	139	350	95	253	176	359	29	2042	45	239	226	210	214	143	517	54	129	90	225	100
ENSG00000121940	307	146	258	227	250	265	422	433	646	465	152	128	112	125	161	106	177	222	119	127	149	267	68	130	116	177	120	122	102	306	463	194	352	278	211	97	1421	140	192	236	164	172	196	454	106	112	54	137	84
ENSG00000085433	1578	91	1771	155	693	1625	182	1665	608	1287	586	52	47	42	71	278	521	406	364	467	522	512	346	346	229	94	311	688	1573	109	849	75	634	122	983	1120	550	856	352	148	430	1376	103	1575	49	66	118	251	250
ENSG00000197780	282	134	232	274	542	259	467	285	864	794	95	113	140	99	145	93	217	200	110	122	139	181	63	138	110	156	143	47	84	271	364	123	304	208	190	68	786	83	150	296	181	117	108	445	80	107	16	156	95
ENSG00000273382	5	3	7	1	2	6	2	2	9	1	5	1	2	0	1	3	9	3	6	6	4	5	0	3	4	1	3	2	0	3	5	1	1	3	5	1	5	0	5	2	6	3	3	15	0	3	1	4	2
ENSG00000215717	770	259	540	296	1348	639	461	877	719	2195	239	176	166	164	192	192	379	396	282	392	422	653	257	179	180	257	498	273	410	283	557	213	832	274	432	279	1827	318	326	382	320	576	216	780	136	154	117	246	289
ENSG00000270066	2656	2818	3063	2238	4808	3830	1961	3727	3340	6296	1752	2641	2141	1942	2470	2442	3735	4357	3660	4047	4197	6203	1842	911	575	1408	1136	908	629	1153	3009	1672	2790	1981	2861	669	8350	851	1823	2456	1751	2359	1318	4228	980	812	609	1541	637
ENSG00000179902	43	0	3	0	12	2	1	8	5	39	2	0	0	0	0	1	3	2	2	29	24	11	12	4	4	0	25	1	1	2	3	1	13	0	3	3	6	3	5	4	5	4	0	1	1	0	0	2	21
ENSG00000116299	104	12	17	12	57	22	39	90	9	85	6	18	9	6	3	9	5	16	10	31	38	23	30	12	6	2	31	65	75	3	33	9	67	7	14	101	195	108	13	17	17	171	4	74	9	6	14	11	33
ENSG00000238310	0	0	0	0	0	0	0	0	0	0	0	0	0	0	0	0	0	0	0	0	0	0	0	0	0	0	0	0	0	0	0	0	0	0	0	0	0	0	0	0	0	0	0	0	0	0	0	0	0
ENSG00000031698	3472	1428	2768	1816	2756	3320	2441	3467	6169	4823	1714	1123	809	911	1306	1666	2336	2805	1789	2212	1897	3303	899	1084	1083	1297	1591	1014	1187	1799	5130	1335	3972	1788	3064	1194	19588	1197	2030	2625	1796	2400	1015	4953	598	961	389	1794	1019
ENSG00000143126	1961	320	1036	332	641	995	735	3259	715	1479	363	220	144	193	150	798	1064	1134	656	989	765	911	418	898	1103	273	552	808	670	427	3210	359	1240	509	1920	403	3097	636	1502	950	1583	1734	200	2264	158	268	587	1464	512
ENSG00000134222	860	601	332	565	233	710	976	856	1314	347	208	362	294	250	325	310	406	552	297	418	298	395	130	288	287	428	43	101	41	507	697	446	58	674	455	17	4351	69	610	866	536	711	388	889	228	268	49	489	28
ENSG00000221986	6	0	8	2	1	11	5	1	0	0	3	0	1	1	1	3	6	2	12	0	1	2	0	5	4	0	2	1	4	2	105	1	2	2	19	0	8	1	14	1	5	3	1	13	2	1	1	6	0
ENSG00000134243	2490	568	834	980	754	1198	1644	2321	3427	973	433	486	490	408	483	494	664	857	498	1021	841	866	507	566	604	818	576	590	1003	1125	1541	1150	870	1065	993	712	5991	715	971	2156	822	2136	744	2057	405	626	198	800	387
ENSG00000143106	1022	1621	1188	2368	1070	1766	2223	1064	5122	1690	894	1278	1323	1113	1455	723	1139	1337	1113	848	881	1424	495	578	455	1506	784	417	443	1778	1572	1627	2038	1840	901	714	5046	531	973	2926	818	697	1314	2362	890	696	199	913	687
ENSG00000143028	1	5	19	17	17	21	9	3	108	8	15	3	8	3	5	7	4	15	9	0	1	2	0	18	15	9	2	2	3	9	29	5	15	11	17	3	124	2	29	32	42	7	1	32	5	6	2	25	6
ENSG00000162650	126	65	177	86	79	236	99	96	293	110	92	32	48	21	27	63	94	96	110	65	59	72	42	72	81	71	75	46	68	94	179	88	112	96	94	62	337	63	100	152	158	115	51	379	41	26	17	76	41
ENSG00000174151	138	41	126	68	70	180	91	104	138	80	73	25	25	21	21	78	100	102	71	48	71	75	39	63	73	20	62	56	59	35	186	36	88	53	150	62	212	89	101	76	113	77	29	205	21	20	12	84	29
ENSG00000181754	289	51	65	42	105	128	83	248	86	230	22	32	9	8	18	51	39	52	39	63	53	53	41	62	45	21	54	87	178	39	130	31	139	45	51	173	242	174	77	52	95	253	23	235	20	39	27	44	45
ENSG00000156097	29	5	19	4	22	13	6	29	4	24	9	4	3	5	5	6	7	8	7	13	19	22	8	8	3	4	12	22	30	5	27	7	32	9	9	41	20	36	14	6	14	57	4	23	5	2	6	11	12
ENSG00000065135	2753	1827	3338	2281	3775	4420	2592	3245	6109	6393	1769	1118	949	835	1037	1164	2007	2012	1430	1322	1290	2119	647	1176	1077	1621	1326	771	865	2091	3536	1906	2617	1999	2469	765	7041	691	2080	2874	1679	1431	1290	5249	795	993	326	1522	796
ENSG00000206832	1	1	0	1	0	4	0	2	1	2	2	0	0	0	0	0	0	1	0	0	0	0	0	2	0	0	0	2	0	0	0	0	0	0	0	1	0	0	3	0	1	1	0	3	0	0	0	0	0
ENSG00000225113	14	1	4	5	18	18	19	9	35	26	5	1	4	3	1	5	7	3	3	3	3	4	0	8	9	6	15	3	6	9	14	2	9	7	7	6	26	2	7	9	5	4	6	25	0	3	3	4	4
ENSG00000207709	3	1	1	0	4	1	3	0	6	2	0	0	0	0	0	0	1	0	1	0	1	0	0	1	1	0	3	0	1	2	1	1	0	1	0	1	8	0	4	5	1	0	0	9	0	1	0	1	0
ENSG00000134183	9	9	30	6	14	19	22	3	46	12	8	3	5	2	5	5	15	10	8	3	4	3	4	11	11	6	4	3	9	9	31	20	10	14	13	8	45	5	11	21	20	15	0	70	4	4	1	11	13
ENSG00000116337	499	224	161	336	331	288	556	528	821	808	67	191	175	176	158	115	132	162	105	235	261	299	118	148	131	276	506	202	254	379	404	426	940	541	216	219	1009	376	178	767	226	466	306	502	228	201	137	152	512
ENSG00000168765	51	91	57	40	82	104	175	24	165	305	39	103	32	41	37	70	45	78	45	59	29	23	13	55	21	28	63	11	10	55	114	69	91	98	95	48	419	52	53	116	68	68	57	145	33	48	12	38	37
ENSG00000213366	53	30	42	15	124	41	44	123	64	187	23	31	18	14	29	32	30	58	39	59	40	86	17	28	20	7	47	17	0	18	69	11	95	22	37	2	132	16	33	60	28	21	11	91	9	17	18	22	29
ENSG00000134184	0	74	6	13	0	0	0	1	0	19	0	34	7	0	0	12	3	0	0	1	3	0	0	1	30	0	12	0	0	0	0	0	31	34	1	1	0	0	0	104	17	0	8	0	6	37	0	44	0
ENSG00000134201	41	1	0	12	14	0	6	23	0	17	0	45	15	0	0	2	3	0	0	3	5	5	7	2	1	8	7	3	3	0	0	21	22	2	4	15	132	0	5	23	0	5	12	28	7	5	0	8	12
ENSG00000241720	1	0	0	0	0	0	0	0	0	4	0	0	0	0	0	0	0	0	0	0	0	0	2	0	0	0	1	0	1	0	0	0	1	0	0	0	0	1	0	0	0	2	0	0	0	0	0	0	2
ENSG00000134202	230	76	49	31	253	28	27	369	89	443	33	43	11	32	17	33	18	48	33	191	129	275	114	16	20	5	187	102	214	19	116	24	553	23	11	173	100	251	19	48	27	248	9	59	5	30	56	22	147
ENSG00000198758	0	0	0	1	1	0	0	0	0	0	0	0	0	0	0	0	0	0	0	0	0	1	0	0	0	0	0	0	0	0	0	0	0	1	0	0	1	0	0	0	0	1	0	1	0	0	0	0	0
ENSG00000228420	0	1	0	0	0	0	1	0	0	0	0	0	0	0	0	0	0	0	0	0	0	0	0	0	0	0	0	0	0	1	0	0	0	1	0	0	0	0	0	0	0	0	0	0	0	0	0	0	0
ENSG00000235005	0	0	0	0	0	0	0	0	0	0	0	0	0	0	0	0	0	0	0	0	0	0	0	0	0	0	0	0	0	0	0	0	0	1	0	0	3	0	0	0	0	0	1	0	0	0	0	0	0
ENSG00000261055	0	0	0	0	1	0	0	0	0	0	0	0	0	0	0	0	0	0	0	0	0	0	0	0	0	0	0	0	0	0	0	0	0	0	0	0	0	0	0	0	0	0	0	0	1	0	0	0	0
ENSG00000184371	273	29	20	23	59	17	65	169	113	102	4	20	10	17	10	12	8	20	12	62	64	107	46	19	13	14	73	21	20	21	214	13	109	36	31	18	73	23	32	42	20	102	16	31	5	24	24	17	62
ENSG00000168710	1305	1032	985	1142	1914	1495	2619	1753	3623	3258	615	879	647	718	957	540	733	997	610	781	632	1178	395	602	487	732	1150	378	312	1233	1514	934	2111	1354	1017	389	6418	227	764	1800	702	605	748	1841	411	714	232	667	906
ENSG00000143093	693	380	440	477	256	693	653	759	1331	392	232	147	167	155	167	281	331	409	275	418	374	459	238	336	333	347	276	329	586	472	757	419	717	700	556	549	1102	386	478	1019	505	802	362	1186	204	260	106	442	278
ENSG00000258634	94	47	59	56	54	97	199	131	241	75	34	24	38	27	43	27	37	33	28	42	29	32	15	44	49	42	30	35	50	56	85	58	75	76	74	52	268	40	79	133	89	81	40	178	16	47	10	54	15
ENSG00000156150	0	0	0	1	1	0	0	0	1	1	1	0	0	1	0	0	1	0	0	0	0	0	0	0	0	0	0	0	0	1	0	0	0	0	0	0	1	0	0	0	0	0	0	0	0	0	0	0	0
ENSG00000258673	0	0	0	0	1	1	0	0	2	0	0	0	0	0	0	0	0	0	0	0	0	0	0	0	0	1	0	0	0	0	1	0	1	0	0	0	7	0	0	2	0	0	0	1	0	0	0	0	0
ENSG00000186150	0	0	0	0	0	0	0	0	0	0	0	0	0	1	1	0	0	0	1	0	0	0	0	0	0	0	0	0	0	1	0	1	0	0	0	0	4	0	0	0	0	0	0	1	0	0	0	0	0
ENSG00000197106	57	3	10	13	31	13	10	82	44	44	3	1	3	1	0	1	4	5	6	16	20	14	23	6	0	2	26	34	72	2	26	0	37	4	12	89	45	138	4	3	5	226	0	13	2	0	4	3	43
ENSG00000227091	0	0	0	0	0	0	0	0	0	1	0	0	0	0	0	0	0	0	0	0	0	0	0	0	0	0	0	0	0	0	1	0	0	0	0	1	0	1	0	0	0	0	0	0	0	0	0	0	0
ENSG00000235526	1	0	0	1	0	1	0	0	0	0	0	0	0	0	1	0	0	0	0	0	0	0	0	0	0	0	0	0	0	0	5	1	0	0	0	3	2	0	0	0	0	1	0	0	0	0	0	0	0
ENSG00000224965	0	1	2	1	1	6	2	1	2	0	1	0	0	0	0	0	0	3	1	0	0	2	2	2	0	1	0	0	0	0	9	3	2	0	1	0	7	0	2	0	1	0	1	0	3	0	0	0	0
ENSG00000116396	46	38	46	70	48	47	166	46	169	67	34	61	45	46	49	32	41	51	19	25	24	33	12	71	34	62	40	28	20	61	395	58	51	78	67	32	510	48	50	121	47	48	63	98	31	48	4	54	21
ENSG00000200536	0	0	0	0	0	0	0	0	0	0	0	0	0	0	0	0	0	0	0	0	0	0	1	0	0	0	0	0	0	0	0	0	0	0	0	0	0	0	0	0	0	0	0	0	0	0	0	0	0
ENSG00000227963	8	9	5	9	2	8	10	5	11	4	3	5	6	2	2	0	6	3	2	2	6	3	2	4	5	3	2	0	0	7	6	9	3	6	4	0	20	0	6	14	6	0	3	7	4	6	0	6	2
ENSG00000162775	493	583	590	819	726	1158	1137	573	2477	961	441	330	218	245	308	264	404	451	343	261	261	400	138	509	463	574	307	209	203	670	1254	729	729	928	723	220	2673	138	789	1329	738	342	505	1377	347	329	116	720	241
ENSG00000168679	12	16	37	12	12	25	11	13	22	16	29	3	3	3	7	23	30	34	13	13	9	13	1	31	26	8	12	11	17	12	90	7	10	7	51	8	111	4	28	21	29	9	7	34	2	8	2	40	11
ENSG00000273373	19	11	11	9	22	17	43	16	17	17	5	6	4	3	3	12	18	19	17	14	14	20	3	19	26	9	7	10	7	9	41	10	17	23	20	4	65	1	28	27	16	15	10	36	5	9	5	24	5
ENSG00000224699	18	8	5	1	17	22	9	18	14	37	13	1	7	2	4	3	14	15	7	5	9	12	5	2	8	3	9	6	9	5	21	1	19	8	4	4	53	6	15	6	7	6	2	12	3	3	0	4	1
ENSG00000134248	511	299	726	410	781	586	519	768	813	1325	325	303	234	245	251	272	438	463	338	366	310	450	138	188	159	219	240	115	150	284	479	229	500	252	321	105	807	134	242	348	255	208	171	560	101	139	56	188	153
ENSG00000143125	1	0	0	0	0	0	1	3	1	3	0	0	0	0	0	0	0	0	0	0	0	1	0	0	0	0	0	0	0	0	0	0	1	0	0	0	3	0	0	0	0	1	0	0	0	0	0	0	0
ENSG00000235407	0	0	0	1	0	1	0	0	0	0	0	0	0	0	0	0	0	1	0	0	0	0	0	0	0	1	0	0	0	0	0	0	0	0	0	0	0	0	0	0	0	0	0	0	0	0	0	0	0
ENSG00000143105	0	0	0	0	0	0	0	0	0	0	1	0	1	0	0	0	0	2	0	0	0	0	0	0	0	0	0	0	0	0	0	0	0	0	0	0	0	0	0	1	0	0	0	0	0	0	0	0	0
ENSG00000177301	69	8	40	6	7	48	13	41	10	25	28	0	1	1	4	3	13	9	33	29	34	27	19	5	10	6	25	39	87	3	46	0	51	5	12	95	5	61	8	2	9	89	2	80	1	2	10	3	43
ENSG00000259834	53	12	17	8	5	16	29	67	8	12	6	3	4	0	1	4	7	4	5	11	16	13	5	5	1	8	29	28	37	11	24	3	15	6	3	11	38	41	3	3	4	57	6	34	3	2	7	4	13
ENSG00000177272	47	12	24	13	5	32	39	67	15	23	3	16	8	6	8	13	10	6	10	18	10	18	10	8	9	8	46	17	24	11	57	4	54	16	11	21	48	22	11	19	14	59	11	64	2	12	21	9	23
ENSG00000143119	0	6	2	9	13	9	6	1	20	4	4	5	3	3	5	1	3	4	2	0	2	5	1	0	0	6	0	1	1	3	5	3	0	5	0	0	30	0	2	13	1	4	7	14	4	7	0	3	0
ENSG00000261654	12	2	14	7	14	12	7	14	23	29	3	4	1	1	2	2	4	6	5	3	1	9	3	2	5	3	10	8	17	7	10	6	6	6	11	3	24	6	21	13	9	18	2	20	1	2	1	6	3
ENSG00000232811	14	2	10	7	18	4	14	21	22	33	2	2	3	1	1	9	6	7	2	4	6	3	0	10	6	2	8	6	11	2	7	7	7	9	12	4	19	4	5	8	7	9	7	11	3	4	1	7	3
ENSG00000121931	300	238	256	287	274	260	486	534	940	589	164	143	108	158	169	163	228	281	127	183	204	313	65	243	146	175	162	143	217	211	441	145	211	242	315	170	916	121	228	291	230	289	199	559	160	129	42	197	74
ENSG00000273010	7	2	2	2	8	3	3	3	3	10	3	1	1	3	2	3	4	1	2	2	8	6	2	1	1	1	3	3	2	1	5	1	14	1	6	1	10	1	2	3	3	3	2	6	1	0	1	4	1
ENSG00000156171	308	320	511	362	913	560	541	474	653	1422	317	298	184	216	313	225	379	382	285	193	186	388	88	175	133	244	320	88	99	268	494	239	546	242	440	111	2117	70	311	439	232	150	202	850	87	204	88	227	203
ENSG00000134255	306	287	221	303	340	383	476	304	637	609	196	158	120	90	164	144	230	248	152	176	184	274	115	151	120	251	287	103	130	241	464	204	619	190	314	231	800	134	173	312	181	197	173	492	113	149	77	180	276
ENSG00000162777	2	15	6	8	1	18	62	2	57	4	4	12	10	7	8	1	4	5	2	0	2	2	1	3	0	14	1	0	2	15	12	14	6	12	3	2	103	2	4	40	10	2	8	21	11	14	0	6	1
ENSG00000064886	0	0	4	7	1	2	1	0	10	0	0	0	0	0	0	0	0	0	2	0	1	1	0	1	0	3	0	0	0	0	9	0	0	0	2	0	2	0	0	3	1	0	0	5	0	0	0	4	1
ENSG00000134216	0	0	0	0	0	0	0	0	0	0	0	0	0	0	0	0	0	1	0	0	0	0	0	0	0	0	0	0	0	0	0	0	0	0	0	0	0	0	0	0	0	0	0	0	0	0	0	0	0
ENSG00000229283	0	0	0	0	0	0	0	0	0	0	0	0	0	0	0	0	0	0	0	0	0	0	0	0	0	0	0	0	0	0	0	0	0	0	0	0	0	0	0	0	0	0	0	0	0	0	0	0	0
ENSG00000173947	262	47	44	117	126	51	144	111	281	283	16	36	37	44	35	6	22	25	26	117	96	121	34	15	6	37	507	12	4	26	87	33	363	37	26	0	238	6	8	71	19	13	46	143	31	49	30	13	349
ENSG00000085465	10	3	4	0	37	7	18	8	5	21	1	0	0	1	3	1	3	6	2	1	4	8	8	2	3	2	8	1	7	0	7	5	21	3	3	1	60	10	1	10	3	4	0	20	0	0	3	3	6
ENSG00000260948	15	4	14	5	1	10	23	8	20	6	4	1	0	2	3	2	5	10	2	3	5	10	3	1	3	4	6	7	14	5	11	3	7	5	16	11	58	7	8	17	9	9	2	25	0	8	0	9	7
ENSG00000243960	5	2	5	5	4	5	10	4	14	0	5	1	1	0	3	2	1	3	4	0	0	2	2	1	3	3	5	1	1	4	6	3	4	3	1	3	12	2	9	10	5	2	6	6	2	1	1	6	1
ENSG00000116455	289	529	462	830	39	703	815	345	1986	83	195	307	367	275	375	262	392	361	436	206	250	357	108	240	208	544	91	112	90	683	872	667	154	833	376	127	926	107	425	1402	381	208	516	999	346	208	43	414	58
ENSG00000199890	0	0	0	2	0	3	4	1	4	2	0	0	0	0	0	0	0	0	1	1	0	0	0	0	0	2	1	0	0	1	3	0	1	3	1	0	2	0	4	2	0	1	0	1	3	1	0	0	0
ENSG00000116459	2341	2305	3014	2868	1885	3769	3141	2262	7169	2733	2010	1856	1699	1588	2027	1649	2683	3246	2205	1535	1487	2457	710	1367	1015	2339	837	879	944	2432	3532	2482	1491	2736	2875	748	8971	996	2129	3927	1745	1731	2076	4880	1270	1259	294	1820	453
ENSG00000143110	2	0	0	2	5	2	5	1	3	6	0	1	1	1	1	3	5	5	3	0	1	1	0	0	1	1	4	1	2	1	4	2	4	0	3	2	8	0	1	2	1	3	2	4	0	0	0	2	0
ENSG00000121933	0	0	7	1	0	0	2	0	2	1	0	0	0	2	0	0	0	0	0	1	0	0	0	0	0	0	1	0	0	0	1	0	0	1	0	0	6	0	1	0	0	1	0	0	0	1	0	1	0
ENSG00000200360	0	0	0	0	0	0	0	0	0	0	0	0	0	0	0	0	0	0	0	0	0	0	0	0	0	0	0	0	0	0	2	0	0	0	0	0	0	0	0	0	0	0	0	0	0	0	0	0	0
ENSG00000116473	287	144	176	247	198	241	266	313	478	321	110	122	113	112	133	84	140	134	98	249	269	329	256	111	74	157	255	172	321	204	250	187	436	157	191	510	678	248	125	231	116	318	115	363	70	109	73	94	314
ENSG00000231346	0	2	0	0	1	2	3	0	1	0	1	0	0	0	0	0	1	0	0	0	0	0	0	0	1	2	0	0	0	1	2	0	0	1	0	0	2	0	0	0	0	0	1	3	0	0	0	0	0
ENSG00000201028	2	0	2	0	0	2	0	1	0	1	0	0	1	0	0	0	0	1	0	0	0	0	0	1	2	1	0	0	0	1	2	1	0	0	0	0	0	1	0	0	0	0	0	1	0	0	0	0	0
ENSG00000197852	269	88	2105	289	36	2372	495	245	476	80	1061	67	76	109	83	1060	1575	1557	921	84	92	128	67	1464	1040	94	109	68	57	139	3839	134	232	140	2426	47	3366	33	1635	329	1944	111	135	2209	83	103	25	1442	82
ENSG00000227811	23	7	73	11	5	70	7	25	14	35	31	6	5	3	4	42	55	61	30	3	11	11	14	30	21	1	13	7	7	8	111	3	22	4	65	3	57	5	43	8	54	8	5	70	2	7	0	42	7
ENSG00000064703	457	605	726	1008	276	1320	1107	464	2450	401	462	339	389	316	427	416	594	625	504	279	238	448	111	491	455	672	161	178	241	956	1257	778	230	908	739	177	2392	174	762	1443	821	361	691	1770	467	424	82	565	97
ENSG00000171385	219	8	22	26	10	24	13	155	46	61	3	2	5	3	1	3	7	8	9	47	74	49	54	6	5	15	60	97	140	11	40	13	89	8	15	72	9	163	13	39	5	320	3	52	2	2	21	8	65
ENSG00000232558	1	0	0	0	0	0	0	0	0	0	0	0	0	0	0	0	0	0	0	0	0	0	0	0	0	0	0	0	0	0	0	0	0	0	0	1	0	0	0	0	0	2	0	0	0	0	0	0	0
ENSG00000237556	0	0	0	0	0	1	0	1	0	2	0	0	0	0	0	0	0	0	0	0	0	0	0	0	0	1	0	1	0	0	0	0	2	0	0	0	0	0	0	0	4	1	0	0	0	0	1	0	0
ENSG00000231437	4	0	0	0	0	2	0	5	0	2	0	0	0	0	0	0	0	1	0	4	2	1	3	0	1	0	0	4	3	1	0	0	5	0	1	2	1	2	0	0	0	7	0	1	0	0	2	0	6
ENSG00000231246	0	0	0	0	0	0	1	0	0	0	0	0	0	0	0	0	0	0	0	0	0	0	0	0	0	0	0	0	0	0	0	0	0	0	0	0	1	0	0	0	0	0	0	0	0	0	0	0	0
ENSG00000143079	772	328	788	516	692	967	786	801	1562	1019	338	221	150	178	214	272	443	469	376	276	268	355	166	400	358	288	187	200	360	389	961	317	406	384	702	229	1806	162	545	605	524	382	222	1306	186	226	70	487	134
ENSG00000134245	590	12	28	16	49	44	15	249	18	418	14	0	2	2	5	25	35	141	28	147	219	200	129	52	26	6	1108	32	24	9	65	7	943	11	119	57	187	112	48	27	67	53	4	48	6	12	79	44	523
ENSG00000273483	14	0	1	1	1	1	4	1	2	2	0	0	0	0	1	0	1	4	0	1	2	0	0	3	1	0	3	0	5	1	5	1	5	1	3	1	5	0	1	3	0	1	0	1	0	0	1	0	1
ENSG00000007341	211	76	157	90	164	222	156	215	191	242	73	59	37	49	54	72	120	169	86	152	103	195	65	93	73	124	123	100	118	93	271	121	216	129	173	117	557	79	136	160	111	189	82	306	32	62	44	107	81
ENSG00000116489	2587	2081	3071	2372	2046	3896	2970	2590	5432	2676	1655	987	932	834	1123	969	1764	1996	1249	1244	1326	2054	694	1469	979	1924	1235	1042	1030	2142	3271	1796	2288	2381	2575	986	7361	911	1884	3120	1569	1534	1678	4371	1120	981	369	1419	717
ENSG00000252750	0	0	1	0	0	0	0	1	0	0	0	0	0	0	0	1	0	0	0	0	0	0	0	1	1	0	1	0	0	0	2	0	0	0	1	0	0	0	2	0	1	0	0	0	0	0	0	0	0
ENSG00000238975	1	3	1	3	1	3	2	2	6	1	3	0	0	0	3	0	4	2	3	4	2	1	1	2	2	1	1	2	0	1	3	1	3	2	1	2	5	2	3	4	4	4	4	4	0	0	0	2	2
ENSG00000155363	208	286	66	325	252	165	849	212	1310	277	47	211	230	145	257	90	127	109	132	115	105	248	58	101	149	260	149	61	13	322	385	414	260	523	214	30	1181	33	264	956	196	30	229	452	69	283	39	184	78
ENSG00000225075	2	0	0	0	0	0	0	0	3	1	0	1	0	0	0	0	0	0	1	0	0	0	0	1	0	0	1	0	0	2	0	1	0	1	0	0	2	0	3	1	2	0	0	2	0	3	0	0	0
ENSG00000155366	553	395	499	373	981	629	561	508	732	1339	207	293	179	189	259	277	465	553	352	346	445	663	196	334	148	288	550	177	150	294	1030	339	1058	391	583	278	1698	291	355	561	339	310	190	708	174	206	188	239	359
ENSG00000271810	0	0	0	0	0	0	0	0	0	0	0	0	0	0	0	0	0	0	0	0	0	0	0	0	0	1	0	0	0	0	0	1	0	0	0	0	1	0	0	0	0	0	0	0	0	0	0	0	0
ENSG00000155367	12	36	14	45	18	33	162	9	87	22	13	90	47	47	57	11	16	17	16	3	18	8	5	18	12	38	17	8	8	46	49	56	18	62	31	5	241	11	24	166	25	18	35	79	15	83	4	34	13
ENSG00000261595	0	1	0	2	0	1	1	2	0	0	0	0	0	0	0	3	2	1	1	2	1	5	2	2	3	0	3	0	0	0	3	1	3	0	5	1	2	0	0	0	2	0	0	0	0	0	1	0	4
ENSG00000184599	0	0	3	2	0	0	4	2	3	0	2	4	4	1	2	1	0	0	1	0	0	2	1	0	1	4	0	2	0	2	4	0	0	3	1	0	4	1	0	6	5	0	0	1	0	4	0	2	0
ENSG00000215866	1	47	2	99	32	2	203	0	644	0	2	64	22	35	77	3	3	0	1	0	4	9	0	5	1	5	0	0	3	14	8	36	0	17	0	0	88	0	1	43	4	0	2	6	10	30	1	2	0
ENSG00000224167	0	1	0	6	0	0	3	0	8	1	0	2	1	3	2	0	1	0	1	0	0	0	0	0	1	1	0	0	0	1	4	4	0	0	1	0	6	0	0	2	2	0	0	2	1	1	1	0	0
ENSG00000155380	1576	7199	2495	8995	1598	4242	15705	1791	20774	2114	1725	4588	4627	3681	4218	1938	2412	3082	2101	1114	1178	2342	362	2392	2394	8687	825	631	192	10842	7343	10640	1083	10394	3949	161	24230	312	4733	18292	3385	728	6924	12431	3754	6436	398	3665	444
ENSG00000226419	22	20	5	31	26	19	73	23	55	30	6	23	16	13	10	13	17	22	21	14	18	40	7	10	10	15	10	5	7	36	37	32	37	43	20	10	196	1	36	70	27	11	15	29	12	29	5	27	1
ENSG00000236066	1	1	2	0	0	2	2	1	6	0	1	1	0	0	0	4	0	0	0	1	0	0	2	2	0	1	0	1	0	0	0	1	0	0	0	0	2	2	1	0	0	2	0	1	0	0	1	1	1
ENSG00000238198	6	4	7	0	8	12	5	22	4	14	2	3	3	3	0	5	5	6	7	10	7	9	2	3	3	1	1	6	12	1	11	3	13	7	12	12	15	6	2	6	5	15	2	7	0	0	1	6	2
ENSG00000198799	747	402	657	521	1074	799	1191	927	1834	1574	324	323	175	250	294	243	332	439	305	306	333	498	173	371	280	366	327	265	469	464	726	443	685	549	618	352	3337	267	536	858	459	631	338	1540	210	308	117	388	240
ENSG00000081026	715	138	244	133	244	264	366	870	528	449	96	85	56	53	89	107	144	164	131	288	224	363	146	91	134	120	243	260	387	174	340	106	444	156	261	317	1063	334	212	279	199	564	102	570	33	102	72	210	172
ENSG00000116793	569	633	1069	426	179	1105	592	509	1712	359	445	151	176	156	297	255	544	457	457	319	267	379	167	269	223	354	255	196	184	467	845	294	385	339	621	260	730	203	410	587	288	359	281	1438	213	199	88	300	221
ENSG00000081019	1164	453	1039	417	694	1146	758	1250	908	1349	363	282	178	217	343	276	488	548	313	422	443	570	265	365	286	201	394	413	652	304	806	286	744	341	732	547	1840	390	538	539	465	843	300	1097	158	225	196	400	343
ENSG00000231128	4	0	1	1	2	4	0	2	1	2	0	0	0	0	0	2	0	0	0	2	2	4	0	1	0	0	0	0	0	0	3	1	1	1	1	0	3	0	0	0	1	1	0	4	0	0	0	0	1
ENSG00000134242	4	0	3	1	4	3	0	1	2	5	1	1	0	0	1	2	2	0	2	0	0	0	0	0	1	0	0	1	3	0	1	0	1	0	1	0	3	1	1	0	0	4	0	3	0	0	1	1	4
ENSG00000226167	0	1	0	0	1	2	0	1	4	5	0	2	1	1	1	0	0	2	1	3	2	0	1	1	0	0	1	2	4	3	0	1	3	2	5	4	5	0	5	2	3	1	0	4	2	0	1	2	0
ENSG00000188761	1	1	2	1	1	2	0	0	4	3	0	0	0	1	0	0	2	0	1	2	1	1	0	0	2	1	1	2	5	2	1	0	2	1	0	1	3	0	2	2	0	3	2	1	1	0	0	0	1
ENSG00000134262	115	63	117	81	73	134	103	99	234	138	66	22	44	24	29	60	76	109	77	69	56	86	26	71	32	59	63	52	69	81	133	70	129	99	77	82	245	69	99	135	73	109	59	211	49	19	7	75	26
ENSG00000118655	220	186	274	228	173	301	320	258	589	187	112	73	71	75	66	127	169	203	147	102	92	151	57	174	120	118	55	68	43	134	389	140	127	178	202	59	632	64	243	253	232	143	106	291	63	96	40	177	33
ENSG00000235527	8	3	4	1	5	4	2	5	1	4	1	0	2	0	2	3	3	2	0	2	4	3	2	1	1	0	1	1	1	1	1	1	10	1	8	1	9	2	3	0	4	6	0	1	2	0	2	5	2
ENSG00000163349	1203	671	1080	1070	1480	1470	1767	1395	2983	2464	418	424	383	343	447	422	641	572	411	580	704	792	536	634	540	662	863	566	683	983	1736	739	1447	833	1048	1260	3741	576	920	1330	823	931	563	2249	391	488	311	668	939
ENSG00000116774	27	635	121	1399	91	249	1000	10	4458	9	103	406	358	264	415	110	154	114	127	30	114	305	24	119	92	337	32	4	13	526	389	681	35	634	89	36	1113	24	198	1320	176	9	302	696	254	441	9	131	34
ENSG00000134207	54	156	76	308	16	98	613	60	1227	35	20	158	158	138	209	50	48	56	43	36	34	32	31	44	67	187	15	33	64	202	105	264	27	461	44	31	370	52	126	620	122	71	192	276	99	165	7	114	18
ENSG00000197323	1934	923	1160	1153	797	1873	2315	1801	4402	1141	734	448	445	364	520	472	645	721	538	599	652	799	337	744	797	868	583	651	914	1397	1750	1029	862	1297	1202	723	4693	504	1187	1864	986	1286	777	3052	394	639	165	964	337
ENSG00000201114	0	1	1	0	0	2	1	2	0	1	0	0	0	0	0	0	0	0	0	1	1	0	2	0	1	0	1	1	0	0	3	0	1	0	3	1	1	2	2	0	1	2	0	0	0	0	1	0	1
ENSG00000116752	643	486	661	584	985	906	837	687	2005	1409	408	377	367	308	486	359	542	654	495	437	401	643	201	399	357	523	308	197	195	732	1085	563	643	767	489	161	2140	221	626	913	518	410	509	1384	309	303	82	474	157
ENSG00000175984	18	72	30	114	60	50	197	30	278	22	39	52	35	37	25	22	27	49	21	13	15	32	1	91	20	70	22	13	9	106	85	70	25	85	41	12	417	15	62	156	60	9	36	125	37	64	7	50	14
ENSG00000116748	0	0	1	0	1	1	0	0	1	0	0	0	0	0	0	1	0	0	0	0	0	0	0	0	0	0	1	0	1	0	0	0	2	0	1	0	0	0	0	0	1	0	0	0	0	0	0	0	0
ENSG00000242769	0	0	0	0	0	0	0	0	0	0	0	0	0	0	0	0	0	0	0	0	0	0	0	0	0	0	0	0	0	0	0	0	0	0	0	0	0	0	0	0	0	0	0	0	0	0	0	0	0
ENSG00000213281	2780	3030	5095	2908	3816	6329	3769	3094	7215	4878	2750	1061	864	866	995	1028	1968	1959	1364	904	1012	1603	430	1586	1343	1798	736	727	685	2072	3672	2305	1261	2144	3095	744	8794	553	2497	3297	2027	1197	1506	5173	817	1178	255	1864	404
ENSG00000009307	10895	7877	11570	9134	14274	16102	18706	11870	31991	19599	6976	5310	4212	4282	6292	4000	6214	7342	6105	4985	4935	7809	3161	6978	5115	8416	6074	4457	6256	10127	12274	9004	12008	10935	10631	6883	45541	4596	8962	16192	7442	7641	7369	24879	4373	5586	1665	6934	4546
ENSG00000201900	4	3	1	1	1	7	3	3	2	1	2	1	2	0	0	0	2	2	4	2	1	0	2	1	5	0	0	3	0	5	4	0	2	1	4	1	5	0	9	2	2	0	1	3	3	0	0	5	1
ENSG00000052723	1328	871	1432	1011	905	1707	1715	1295	2899	1415	653	406	385	347	375	363	643	691	415	467	455	726	226	592	437	783	565	434	579	1080	1345	941	1086	1061	1080	514	3251	591	890	1459	774	842	677	1937	355	539	180	627	321
ENSG00000198765	0	5	0	4	0	1	9	0	6	0	0	2	0	1	0	0	1	0	0	0	0	0	0	0	0	5	0	0	0	5	0	3	1	6	1	0	16	0	1	8	0	0	1	4	4	5	0	0	0
ENSG00000134200	0	0	0	0	0	1	0	0	0	0	0	0	0	0	0	0	0	0	0	0	1	0	2	0	0	0	1	0	0	0	0	0	0	0	0	0	0	2	0	0	0	2	0	0	0	0	1	0	0
ENSG00000134198	184	223	179	158	49	294	450	151	506	68	51	156	94	104	97	43	49	72	59	51	91	89	51	41	50	124	114	145	282	172	174	137	144	132	103	179	638	235	126	237	72	202	110	405	22	141	41	66	71
ENSG00000233730	4	0	0	0	1	0	0	1	0	4	0	0	0	0	0	0	0	0	0	0	0	4	1	0	0	0	8	1	1	0	0	0	1	0	0	2	0	0	0	0	1	1	0	0	0	0	0	0	3
ENSG00000228035	0	0	0	0	0	0	0	2	1	0	0	0	0	0	0	0	0	1	1	1	2	3	2	0	0	0	0	1	2	0	1	0	0	0	0	3	0	5	0	0	0	4	0	0	0	0	0	0	1
ENSG00000134259	1	5	24	14	18	8	2	1	22	24	4	3	3	3	7	6	10	10	7	1	4	6	0	6	7	2	4	2	1	0	26	1	5	5	13	1	69	2	12	0	6	1	3	11	2	2	1	21	4
ENSG00000173218	111	292	268	452	56	395	681	118	1456	77	141	174	159	113	239	93	137	130	103	56	66	72	39	126	125	277	97	49	77	479	345	424	101	388	207	116	1109	129	178	715	193	107	268	495	121	241	22	149	62
ENSG00000118729	7	0	8	0	0	7	0	9	0	0	3	0	0	0	0	4	5	7	4	9	12	9	2	2	4	0	1	1	0	0	0	0	3	0	14	1	4	1	1	0	2	10	0	25	0	0	3	2	6
ENSG00000177551	178	25	4517	12	15	3222	53	280	60	16	554	11	15	10	32	565	1040	745	776	83	91	90	79	409	445	15	58	255	543	25	2514	25	84	22	1855	253	236	419	779	39	702	503	32	3133	4	24	73	448	71
ENSG00000228127	6	0	11	0	0	15	1	7	4	1	5	2	1	0	1	0	1	2	5	2	2	4	2	2	0	0	0	8	2	1	4	1	3	2	2	2	2	11	3	1	1	7	0	17	0	1	0	1	2
ENSG00000163393	113	26	256	27	52	236	60	141	68	64	69	20	14	16	23	48	70	79	74	57	60	73	45	45	25	29	77	88	146	24	190	22	138	38	164	106	177	141	55	40	75	177	34	453	11	8	28	49	64
ENSG00000237993	0	1	0	1	0	0	0	0	0	1	1	0	0	0	0	0	0	1	3	0	0	1	0	0	3	0	1	0	1	0	2	0	0	0	3	0	1	0	3	0	0	2	0	1	0	0	0	0	0
ENSG00000173212	3	0	0	1	6	2	0	1	0	0	2	0	0	0	0	1	0	1	0	0	1	3	0	0	0	0	0	1	1	0	2	0	0	0	2	0	0	1	0	0	0	1	0	3	0	0	0	0	1
ENSG00000235933	0	0	0	0	0	1	0	0	0	0	0	0	0	0	0	0	0	0	0	0	0	0	0	1	0	0	0	0	0	0	0	0	0	0	0	0	1	0	0	0	0	0	0	0	0	0	0	0	0
ENSG00000163399	1086	2374	1401	3333	2488	2542	3972	1446	9080	2654	874	1579	1520	1128	1689	796	1048	1349	1117	604	729	1197	541	1191	1034	2179	905	348	405	3016	3440	2530	1656	3056	1602	798	8963	427	1464	5219	1479	706	1750	3999	1317	1534	203	1561	751
ENSG00000203865	15	16	24	8	4	24	19	20	18	10	15	22	6	9	7	12	15	19	17	21	15	23	7	15	10	9	11	14	16	2	32	8	20	4	26	5	77	6	9	22	24	17	8	30	3	7	3	19	4
ENSG00000212385	1	2	1	0	0	0	1	0	0	0	2	2	0	0	1	1	0	1	0	0	1	2	1	1	0	0	1	1	0	0	4	0	1	0	0	0	0	0	0	1	0	1	0	3	0	1	0	1	0
ENSG00000233154	0	1	0	0	0	1	0	0	0	0	0	0	0	0	1	1	0	0	0	0	0	1	0	0	0	0	0	0	0	0	0	0	0	0	1	0	7	0	0	1	0	1	0	1	0	0	0	0	0
ENSG00000230381	0	0	0	0	0	0	0	0	0	0	0	0	0	0	0	0	0	0	0	0	0	0	0	0	0	0	0	0	0	0	0	0	0	0	0	0	0	0	0	0	0	0	0	0	0	0	0	0	0
ENSG00000224950	1	0	0	0	0	2	0	0	1	0	1	0	0	0	1	1	1	3	0	0	1	1	0	2	2	0	1	0	0	0	5	0	0	2	8	0	3	0	6	0	2	0	0	2	0	0	0	1	0
ENSG00000116815	56	34	79	37	14	85	65	43	112	27	59	25	24	26	37	49	85	94	42	36	20	42	15	31	34	29	21	9	5	48	146	33	42	38	63	7	835	21	94	69	60	21	28	59	22	28	5	75	21
ENSG00000264419	0	0	0	0	0	0	0	0	0	0	0	0	0	0	0	0	0	0	0	0	0	0	0	0	0	0	0	0	0	1	0	0	0	0	0	0	0	0	0	0	0	0	0	0	1	0	0	1	0
ENSG00000143061	1397	567	1570	624	449	1663	1610	1493	1808	763	835	403	259	323	469	526	760	874	552	318	341	630	192	846	603	464	437	369	706	710	2503	683	883	800	1519	355	6896	606	1145	1453	1143	1081	452	2363	237	558	213	980	410
ENSG00000238532	0	1	0	0	0	1	0	0	0	0	0	0	0	0	0	0	0	0	0	0	0	0	0	0	0	0	0	0	0	0	1	0	0	0	0	0	2	0	0	0	0	0	0	0	0	0	0	1	0
ENSG00000203864	0	0	0	0	0	0	0	0	1	0	0	0	0	0	0	1	0	0	0	0	0	0	0	0	0	0	0	0	0	0	0	0	0	0	0	0	0	0	0	0	0	0	0	0	0	0	0	0	0
ENSG00000116824	0	0	0	0	0	0	0	0	0	0	0	0	0	1	0	0	0	1	0	0	0	0	0	0	0	0	0	0	0	0	1	0	0	0	0	0	0	0	0	0	0	0	0	0	0	0	1	0	0
ENSG00000272715	0	0	2	0	0	1	0	2	0	0	1	0	0	0	0	0	2	0	2	0	1	1	1	1	0	0	0	0	0	0	5	0	1	0	2	0	4	0	2	0	0	0	0	5	0	1	0	0	0
ENSG00000134247	790	314	1020	436	390	877	879	963	1826	971	566	306	219	243	299	547	765	1088	502	324	404	589	158	1163	690	307	762	166	167	515	2189	381	1132	554	1199	94	6978	225	1131	747	1112	448	457	1420	196	314	183	1032	499
ENSG00000252510	0	0	0	0	0	0	0	0	0	0	0	0	0	0	0	0	0	0	0	0	1	0	0	1	0	0	0	0	0	0	0	0	0	1	0	0	3	0	0	0	0	0	0	0	0	0	0	0	2
ENSG00000134256	6	6	25	12	6	23	20	6	47	6	19	2	4	3	4	20	20	35	10	4	6	3	4	30	21	5	6	2	5	10	62	5	8	6	24	2	33	5	30	22	14	9	9	20	4	2	1	22	1
ENSG00000236137	2	2	5	4	1	5	1	0	9	0	1	1	5	0	1	2	5	1	4	0	1	1	0	1	2	0	0	1	2	2	8	1	1	3	4	0	9	0	3	3	2	3	3	3	5	0	0	6	1
ENSG00000116830	252	682	312	812	73	535	1875	267	4049	53	228	402	446	329	457	182	322	379	270	135	141	270	56	312	366	648	81	86	32	954	986	614	95	1046	447	21	4133	54	513	2465	493	106	845	1471	365	553	24	682	31
ENSG00000215930	0	0	0	1	0	0	1	0	2	0	1	0	0	0	1	0	0	1	0	0	0	0	0	0	0	0	0	0	0	0	1	0	1	0	0	0	1	0	2	0	1	0	1	1	0	0	0	1	0
ENSG00000134253	90	155	64	129	19	116	203	105	188	51	59	49	54	38	39	75	91	115	76	46	49	61	21	65	97	95	48	25	4	97	297	110	83	136	170	7	1075	12	186	195	130	32	68	180	46	74	20	199	44
ENSG00000134258	16	15	4	3	31	6	1	14	3	2	4	0	0	1	1	3	6	4	8	8	35	187	5	1	2	1	9	3	12	2	8	3	7	1	7	1	42	8	9	6	4	12	0	26	0	1	5	10	6
ENSG00000235202	0	0	0	0	0	0	1	0	0	0	0	0	0	0	0	0	0	0	0	0	0	0	0	0	0	0	0	0	0	0	0	0	0	0	0	0	0	0	0	0	0	0	0	0	0	0	0	0	0
ENSG00000271427	0	0	3	1	1	4	1	2	2	1	0	2	0	0	0	0	0	2	0	1	1	0	1	3	3	1	1	0	1	1	4	1	1	0	2	0	8	1	4	0	2	0	2	3	0	0	2	0	0
ENSG00000198162	2101	585	1356	528	1451	1585	1189	2516	1700	2513	660	260	198	187	325	422	758	694	699	883	970	1248	493	666	517	508	884	722	1039	676	1452	503	1645	622	1200	805	3409	888	921	878	759	1820	345	2104	251	297	291	744	632
ENSG00000236866	0	0	0	0	0	0	0	0	0	2	0	1	0	0	0	0	0	0	0	1	0	0	0	0	0	0	0	0	0	0	0	0	1	0	1	0	2	0	0	2	0	0	0	0	0	0	0	0	0
ENSG00000183508	21	12	45	23	32	64	45	11	41	34	138	15	12	14	8	18	30	39	31	9	9	31	7	52	30	9	65	6	5	15	122	19	24	13	26	12	288	32	46	44	64	4	7	68	12	15	1	46	39
ENSG00000196505	771	380	659	540	1134	853	829	813	1351	1541	356	207	182	145	221	215	365	409	288	257	275	419	154	310	225	359	374	272	323	496	818	331	671	387	599	305	1593	214	362	617	338	432	261	986	171	229	96	356	233
ENSG00000065183	744	1166	642	1785	582	1156	2251	904	3949	1050	408	608	669	491	705	391	515	674	507	444	413	714	187	575	472	1556	242	299	371	1826	1068	1455	591	1798	805	232	3414	338	788	2857	792	595	1151	1713	794	739	109	679	168
ENSG00000155761	40	9	1	10	60	11	3	26	12	65	3	1	6	3	4	4	0	5	3	27	11	13	5	6	4	4	147	3	7	5	8	8	72	6	4	7	12	3	1	9	0	4	4	7	3	5	3	2	58
ENSG00000092607	19	2	9	5	30	54	4	1	6	0	17	4	0	0	0	4	11	12	29	20	30	26	26	39	4	0	94	26	33	2	4	4	168	1	15	140	25	45	8	1	20	26	1	61	0	0	19	2	225
ENSG00000226172	0	0	0	0	0	0	0	0	0	0	0	0	0	0	0	0	0	0	0	0	0	0	0	0	0	0	0	0	0	0	0	0	1	0	0	0	0	0	0	0	0	1	0	0	0	0	0	0	0
ENSG00000116874	265	141	156	216	370	264	324	253	531	478	111	123	69	115	126	92	128	187	109	139	118	227	53	87	103	167	109	54	72	186	173	179	172	204	145	91	730	61	143	286	118	110	123	367	103	69	34	114	45
ENSG00000224238	2	0	0	0	2	2	0	0	2	0	1	0	0	0	0	3	1	2	1	0	2	1	1	1	0	0	0	0	1	0	2	1	1	2	2	1	0	0	4	4	0	2	0	1	0	0	0	3	2
ENSG00000231365	41	24	21	23	13	76	41	25	49	22	18	11	10	14	13	29	32	33	18	19	19	41	9	31	33	15	11	12	23	15	45	28	32	21	31	20	69	6	48	45	36	19	16	87	6	12	12	33	10
ENSG00000238679	0	0	0	0	0	0	0	0	0	0	0	0	0	0	0	0	0	0	0	0	0	0	0	0	0	0	0	0	0	0	0	0	0	0	0	0	0	0	0	1	0	0	0	0	0	0	0	0	0
ENSG00000227712	0	3	1	4	0	0	7	0	12	0	1	1	4	2	5	1	2	0	1	0	0	0	0	0	0	1	0	0	0	1	0	2	0	2	0	0	3	0	0	2	0	0	0	2	1	1	0	0	1
ENSG00000232650	0	4	0	6	0	1	14	1	13	0	0	1	5	4	8	0	0	1	1	0	0	0	0	0	0	3	0	0	1	3	0	5	0	5	0	0	6	0	0	8	3	1	4	3	1	3	0	1	0
ENSG00000194297	0	1	0	0	0	0	1	0	3	0	0	0	0	0	0	0	0	0	0	0	0	0	0	0	0	1	0	1	0	0	0	1	0	1	0	0	0	0	0	3	0	0	0	1	0	0	0	0	0
ENSG00000116882	0	1	0	0	1	0	5	0	4	0	0	2	1	3	2	0	0	0	0	0	0	0	0	1	0	0	0	0	0	2	0	2	0	3	0	0	3	0	0	2	1	0	0	0	1	0	0	0	2
ENSG00000203859	0	0	0	0	0	0	0	0	0	0	0	0	0	0	0	0	0	0	0	0	0	0	0	0	0	0	0	0	0	0	0	0	0	0	0	0	0	0	2	0	0	0	0	0	0	0	0	0	0
ENSG00000203857	0	0	0	0	10	0	0	0	0	0	0	0	0	0	0	0	0	0	0	0	1	3	0	0	0	0	0	0	0	0	0	0	0	0	0	0	0	0	0	0	0	0	0	0	0	0	0	0	0
ENSG00000260941	0	2	4	0	0	2	12	7	10	2	2	0	0	1	2	2	3	2	5	1	0	1	3	1	2	0	1	3	6	2	3	4	3	0	1	1	31	4	3	2	4	4	1	10	1	2	0	1	0
ENSG00000143067	530	242	415	549	563	671	908	620	2419	564	214	255	240	258	335	236	319	381	266	263	279	337	181	326	218	403	164	230	533	659	831	337	324	522	462	301	2964	265	355	621	502	635	302	1112	330	236	55	294	104
ENSG00000092621	1588	3514	844	3307	903	3035	6414	1264	8276	1069	871	3220	2690	2323	2435	1845	2346	3247	1006	1696	1306	2781	380	996	1012	2622	535	448	93	3479	3080	3118	737	4058	2005	134	23827	194	2093	6720	1920	967	1882	5262	1461	2037	185	1821	227
ENSG00000134240	2	0	0	0	0	0	0	0	0	0	0	0	0	0	0	0	0	0	0	5	9	5	10	0	0	0	1	3	2	0	0	0	0	0	0	7	0	1	0	0	1	1	0	0	1	0	1	0	0
ENSG00000134193	0	0	0	0	0	0	0	0	1	0	0	0	0	0	2	0	0	0	0	1	0	0	0	0	0	0	0	0	0	0	0	0	0	0	0	1	2	0	0	0	0	0	0	0	0	0	0	0	0
ENSG00000261662	6	0	2	3	2	3	2	5	7	1	1	0	1	0	0	0	1	3	1	4	4	4	1	1	2	1	4	2	0	3	4	3	2	2	2	2	7	0	1	3	0	2	2	10	0	0	1	0	5
ENSG00000134250	2076	1268	335	2241	2107	1011	3497	2334	9067	2966	419	672	628	500	743	349	387	535	515	866	871	1336	405	814	548	1264	1399	520	102	1720	1346	1441	2132	1957	781	245	5102	292	865	2899	833	525	955	2305	673	966	359	810	1119
ENSG00000273406	0	1	0	0	0	1	0	0	0	0	0	0	0	0	0	0	1	0	0	0	1	1	0	0	0	1	0	1	0	0	0	2	0	0	0	0	0	0	0	1	0	0	0	0	0	0	0	0	0
ENSG00000273131	32	13	23	11	10	30	16	23	29	22	11	4	4	4	4	10	9	12	4	8	7	21	7	16	12	7	32	7	28	10	35	9	35	15	27	31	54	18	33	18	18	28	5	31	4	5	6	9	16
ENSG00000236933	0	0	1	0	4	0	1	0	4	0	1	0	2	3	1	0	7	3	5	0	0	1	0	5	2	0	1	0	0	1	1	0	3	2	0	0	38	0	0	3	0	0	0	6	0	2	0	1	0
ENSG00000188610	38	54	21	39	39	40	166	63	111	54	14	95	44	62	56	33	28	67	24	30	17	50	14	31	27	59	8	7	1	101	59	52	9	67	47	2	696	2	59	93	33	16	57	72	27	57	4	47	5
ENSG00000227193	1	1	0	4	0	0	1	0	2	1	0	9	5	0	6	3	1	0	0	0	2	0	1	0	0	0	0	2	0	8	1	0	0	0	0	1	4	1	2	0	0	1	1	1	0	0	0	0	3
ENSG00000234998	0	0	0	0	0	0	0	0	0	0	0	2	0	0	0	1	0	0	0	0	0	0	0	0	0	0	0	0	0	3	3	0	0	0	0	0	0	1	0	0	0	1	0	0	0	0	0	0	0
ENSG00000233029	2	1	0	0	0	3	2	1	3	0	0	0	0	0	1	0	0	0	0	0	0	0	2	0	0	1	0	2	0	0	0	0	0	1	0	2	5	3	1	1	1	2	0	2	0	2	0	0	0
ENSG00000198019	0	0	0	0	0	0	0	0	0	0	0	0	0	0	0	0	0	0	0	0	0	1	0	0	0	0	0	1	0	0	0	0	0	1	0	0	0	0	0	0	0	1	0	0	0	0	0	0	0
ENSG00000230806	0	0	2	0	0	0	0	0	0	1	1	0	1	0	0	0	2	0	8	3	0	1	4	2	1	0	1	0	0	0	3	0	0	0	1	0	3	0	1	0	0	1	0	1	0	1	1	1	0
ENSG00000269996	153	31	81	46	147	93	148	130	194	224	46	32	24	34	52	31	67	77	42	57	45	79	34	73	61	53	58	28	49	55	122	51	72	61	68	24	597	41	79	58	54	69	49	165	5	45	27	32	52
ENSG00000227082	8	3	3	0	2	1	0	3	0	5	1	0	0	0	0	0	4	1	0	7	2	1	2	1	1	0	3	1	2	0	1	0	2	0	1	2	2	3	0	0	0	1	0	2	0	0	1	0	0
ENSG00000231429	1	0	0	0	0	0	0	0	0	0	0	0	0	0	0	1	0	0	0	0	0	1	2	0	0	0	1	0	1	0	0	0	0	0	0	1	0	0	0	0	1	0	0	0	0	0	0	0	1
ENSG00000228826	0	0	0	0	0	0	0	0	0	0	0	1	0	0	0	0	0	0	0	0	0	0	0	0	0	0	0	0	0	0	0	0	0	0	0	0	0	0	0	0	0	0	0	0	0	0	0	0	0
ENSG00000272583	4	5	15	7	0	11	8	2	17	2	3	8	5	3	1	5	7	6	6	2	0	5	2	2	3	3	2	3	4	4	9	7	4	9	3	7	35	6	7	12	6	3	4	20	3	4	0	6	0
ENSG00000224857	0	1	0	1	0	1	2	0	1	0	0	0	0	0	0	0	0	0	0	0	0	1	0	0	0	0	0	0	0	0	2	1	0	0	0	0	3	1	0	0	0	0	0	0	0	0	0	0	0
ENSG00000227552	0	0	0	0	0	0	0	0	0	0	0	0	0	0	0	0	0	0	0	0	0	0	0	0	0	0	0	0	0	0	0	0	0	0	0	0	0	0	0	0	0	0	0	0	0	0	0	0	0
ENSG00000230880	4	0	0	0	0	0	0	1	0	1	0	0	0	0	0	0	0	0	0	0	0	1	1	2	0	0	2	1	0	0	1	0	1	0	0	1	0	0	0	0	0	1	0	0	0	0	1	0	3
ENSG00000203849	23	0	1	0	0	1	0	7	0	0	0	0	0	0	0	0	0	0	0	0	5	11	7	1	0	0	1	11	0	0	1	0	24	0	1	2	0	6	2	0	2	0	0	1	0	0	4	0	5
ENSG00000266657	0	0	0	0	0	0	0	0	0	0	0	0	0	0	0	0	0	0	0	0	0	0	0	0	0	0	1	0	0	0	0	0	0	0	0	0	0	0	0	0	0	0	0	0	0	0	0	0	0
ENSG00000239012	0	0	0	0	0	0	0	0	0	0	0	0	0	0	0	0	0	0	0	0	0	0	0	0	0	0	0	0	0	0	0	0	0	0	0	0	0	0	0	0	0	0	0	0	0	0	0	0	0
ENSG00000265466	0	0	0	0	0	0	0	0	0	0	0	0	0	0	0	0	0	0	0	0	0	0	0	0	0	0	0	0	0	0	0	0	0	0	0	2	0	0	0	0	0	0	0	0	0	0	0	0	0
ENSG00000265715	0	0	0	0	0	0	0	0	0	0	0	0	0	0	0	0	0	0	0	0	0	0	0	0	0	0	0	0	0	0	0	0	0	0	0	0	0	0	0	0	0	0	0	0	0	0	0	0	0
ENSG00000234978	0	0	0	0	0	0	0	0	0	0	0	0	0	0	1	0	0	1	2	2	0	4	0	0	0	0	5	0	0	2	4	1	2	5	0	4	8	1	2	2	6	0	0	5	0	2	1	0	1
ENSG00000232274	17	0	1	0	1	1	0	10	0	1	0	0	0	0	0	0	0	0	0	1	7	6	4	0	0	0	15	4	1	0	2	0	14	0	0	0	0	7	0	0	0	4	1	0	0	0	5	0	7
ENSG00000230850	5	0	0	0	0	1	0	2	0	0	0	0	0	0	0	0	0	0	0	0	2	3	2	0	0	0	1	0	0	0	1	2	5	0	0	0	1	3	3	0	3	3	0	1	0	0	0	0	1
ENSG00000237291	1	0	0	0	0	0	0	2	0	0	0	0	0	0	0	0	0	0	0	0	0	0	0	0	0	0	0	0	0	0	0	0	2	0	0	0	0	0	0	0	0	0	0	0	0	0	0	0	1
ENSG00000265661	1	0	0	0	0	0	0	0	0	0	0	0	0	0	0	0	0	0	0	0	0	0	0	0	0	0	0	0	0	0	0	0	0	0	0	0	0	0	0	0	0	0	0	0	0	0	0	0	2
ENSG00000232336	0	0	0	0	0	0	0	0	0	0	0	0	0	0	0	0	0	0	0	0	0	0	0	0	0	0	0	0	0	0	0	0	0	0	0	0	0	0	0	0	0	0	0	0	0	0	0	0	0
ENSG00000225278	0	0	0	0	0	0	0	0	0	0	0	0	0	0	0	0	0	0	0	0	0	0	0	0	0	0	0	1	0	0	1	0	3	0	0	1	3	2	0	0	0	0	0	2	0	0	0	0	1
ENSG00000242569	0	0	0	0	0	0	0	0	0	0	0	0	0	0	0	0	1	0	0	0	0	0	0	0	0	0	1	0	0	0	0	0	1	0	0	0	0	3	0	0	1	0	0	2	0	0	0	1	4
ENSG00000185044	0	0	0	0	0	0	0	0	0	0	0	0	0	0	2	0	0	0	0	1	0	0	0	0	0	0	0	0	0	0	2	0	0	0	0	0	1	0	0	0	2	0	0	0	0	0	1	0	1
ENSG00000238261	3	0	0	0	1	0	0	6	0	0	0	0	0	0	0	0	0	0	0	0	0	6	2	0	1	0	2	4	0	0	1	0	8	0	0	2	2	2	0	0	0	1	1	3	0	1	1	0	8
ENSG00000226897	0	0	0	0	0	0	0	0	0	0	0	0	0	0	0	0	0	0	0	0	0	0	0	0	0	0	0	0	0	0	0	0	1	0	0	0	0	0	0	0	0	0	0	0	0	0	0	0	0
ENSG00000223804	9	10	3	17	10	6	17	14	27	12	2	13	5	14	17	7	5	12	4	13	16	15	8	2	1	14	6	7	14	9	13	16	20	15	13	5	66	14	10	18	2	28	6	13	3	9	3	5	6
ENSG00000238825	0	0	0	0	0	0	0	0	0	0	0	0	0	0	0	0	0	0	0	0	0	0	0	0	0	0	0	0	0	0	0	0	0	0	0	0	0	0	0	0	0	0	0	0	0	0	0	1	0
ENSG00000231734	0	1	3	1	5	2	2	5	1	6	1	1	0	0	1	0	3	7	2	4	2	7	0	0	2	1	1	0	1	0	0	0	8	2	3	0	17	0	3	1	0	2	0	3	0	2	0	1	0
ENSG00000226637	0	0	0	0	0	0	0	0	0	0	0	0	0	1	1	0	0	0	0	0	0	0	0	0	0	2	0	1	1	0	1	0	0	0	0	0	0	0	0	0	1	0	0	0	0	0	0	0	0
ENSG00000236334	2	0	0	0	1	0	1	1	0	1	0	2	1	5	1	1	3	2	1	2	2	5	6	0	2	1	4	1	3	0	4	2	11	2	0	13	5	6	1	4	3	6	2	1	4	1	1	1	7
ENSG00000263497	0	0	0	0	0	0	0	0	0	0	0	0	0	0	0	0	0	0	0	0	0	0	0	0	0	0	0	0	0	0	0	0	0	0	0	0	0	0	0	0	0	0	0	0	0	0	0	0	0
ENSG00000215784	27	23	21	60	42	31	125	71	87	45	10	53	39	46	67	20	24	58	19	28	23	44	5	23	20	34	8	8	0	52	35	31	13	35	41	0	550	2	45	53	26	9	47	55	22	38	3	32	1
ENSG00000224363	0	1	1	0	0	0	0	0	0	0	0	0	0	0	1	1	1	1	0	1	0	0	0	0	0	0	0	0	0	0	1	0	0	0	1	0	1	0	0	0	0	0	0	0	0	0	0	0	0
ENSG00000162825	2	0	1	0	2	0	0	0	0	2	1	1	0	0	0	0	0	2	0	0	1	1	2	0	0	0	1	0	1	0	1	1	1	1	2	3	1	0	0	0	0	0	0	1	0	1	1	0	0
ENSG00000235398	2	8	0	1	3	1	3	1	8	3	0	1	4	7	12	0	0	2	1	8	5	7	0	1	0	6	1	3	6	7	2	2	2	6	2	1	13	7	1	1	0	6	2	1	0	1	1	1	0
ENSG00000207106	0	0	0	0	0	0	0	0	0	0	0	0	0	0	0	0	0	0	0	0	0	1	0	0	0	0	0	0	0	0	0	0	0	0	0	0	0	0	0	0	0	0	0	0	0	0	0	0	0
ENSG00000231360	1	5	0	2	0	0	2	1	3	3	0	3	4	7	1	2	4	4	2	0	5	3	1	0	0	1	0	0	1	3	0	1	2	5	1	0	9	2	1	0	2	0	0	0	1	3	0	0	1
ENSG00000255854	0	0	0	0	0	0	0	0	1	0	0	0	0	0	0	1	0	0	0	0	0	0	0	0	0	0	0	0	0	0	0	0	0	0	0	0	0	0	0	1	0	0	0	0	0	0	0	0	0
ENSG00000236943	8	10	1	2	6	8	14	1	20	7	1	2	6	3	6	0	0	8	3	3	1	4	2	1	1	10	2	9	10	5	4	5	2	5	2	4	23	9	2	4	1	19	2	2	3	2	2	1	2
ENSG00000201699	3	21	15	22	3	24	8	3	3	5	5	7	14	4	3	11	26	18	23	1	5	18	1	6	5	13	6	2	0	8	20	11	7	11	14	0	4	0	13	14	14	0	3	1	15	5	0	6	3
ENSG00000168614	131	33	44	19	30	72	62	110	59	153	17	11	6	16	12	19	32	48	26	82	31	85	23	50	20	11	69	27	79	18	73	9	124	21	57	53	230	58	29	46	27	91	8	139	7	19	16	35	26
ENSG00000254539	2	0	1	1	0	1	3	0	4	0	2	0	1	0	0	0	1	2	0	1	1	3	1	0	1	0	0	0	5	0	0	2	0	1	0	5	2	0	0	1	2	1	0	0	0	2	0	1	0
ENSG00000178104	2160	344	652	826	847	873	1096	1941	1026	2057	342	251	239	144	214	178	214	219	253	728	914	1056	615	268	190	445	1084	1195	3157	556	649	510	1698	513	468	3393	3268	1984	319	943	329	3284	334	1870	217	332	293	220	1030
ENSG00000255148	0	1	0	3	1	2	2	1	2	0	1	0	0	0	0	1	0	0	1	1	3	3	1	0	1	1	0	0	4	0	1	2	0	0	0	4	1	2	0	0	1	1	0	0	0	0	0	1	0
ENSG00000254913	1	2	1	0	0	0	1	1	2	2	0	0	0	1	0	0	0	0	1	2	2	1	1	0	0	0	1	1	5	1	0	0	3	0	0	3	3	0	0	0	1	5	0	1	0	1	0	1	2
ENSG00000266739	0	0	0	0	0	0	0	0	1	0	0	0	0	0	0	0	0	0	0	0	0	1	0	0	0	0	0	0	0	0	0	0	0	0	0	1	0	0	0	0	0	0	0	0	0	0	0	0	2
ENSG00000222788	0	0	0	0	2	0	0	1	0	0	1	0	0	0	0	0	0	0	0	0	1	0	0	0	0	0	0	0	0	0	0	0	0	0	0	0	0	0	0	1	2	0	0	0	0	0	0	0	0
ENSG00000268172	0	0	0	0	0	0	1	0	1	0	0	0	0	0	0	0	0	0	0	2	1	2	0	0	0	1	1	2	6	0	1	0	1	0	0	7	0	4	0	0	1	1	0	1	0	0	0	0	0
ENSG00000272755	7	2	0	5	0	0	5	3	11	3	0	2	3	2	1	0	0	0	1	5	5	4	6	1	1	5	4	6	9	7	2	3	4	5	0	9	7	2	0	1	1	17	6	1	0	2	0	0	2
ENSG00000252656	0	0	0	0	0	0	0	3	0	1	0	0	1	0	0	0	0	1	0	0	3	1	1	0	0	0	0	0	1	0	0	0	0	1	0	2	0	0	0	0	0	0	0	1	0	0	0	0	0
ENSG00000223380	733	348	753	449	415	979	585	756	1350	798	480	206	185	181	251	270	466	481	398	407	432	697	265	346	233	271	587	269	363	423	752	312	1488	439	552	563	1845	316	395	515	339	569	286	1169	204	171	125	342	483
ENSG00000272709	3	0	0	0	0	0	0	3	0	0	0	0	0	1	0	0	1	0	0	1	0	1	0	0	0	0	3	0	0	0	0	0	0	0	0	0	2	0	0	0	0	0	0	0	0	0	0	0	0
ENSG00000213240	118	29	19	27	67	31	50	128	116	112	10	19	13	16	14	23	30	48	14	89	57	98	34	25	25	20	76	19	10	41	47	24	100	37	35	38	151	17	27	42	33	41	21	79	12	24	11	19	39
ENSG00000255168	0	0	0	0	3	0	0	0	0	0	0	0	1	0	0	0	0	0	0	0	0	0	0	0	0	0	1	0	0	0	0	0	0	0	0	0	1	0	0	1	0	0	0	0	0	0	0	0	0
ENSG00000163386	116	10	8	8	57	12	82	114	153	79	14	13	9	11	13	12	21	39	13	64	43	91	30	31	21	18	54	26	5	27	42	21	88	41	21	14	198	13	25	54	40	35	27	74	7	14	11	27	48
ENSG00000233396	109	29	34	34	9	76	169	101	43	18	16	37	25	16	12	32	24	22	18	59	46	35	26	16	16	16	28	33	84	15	41	29	35	22	16	76	259	43	17	36	28	59	15	88	8	17	8	17	16
ENSG00000201558	22	23	53	59	4	61	22	14	96	5	18	12	35	17	18	31	54	47	50	17	20	34	11	16	13	25	16	9	2	27	73	34	13	45	39	5	77	6	37	51	33	10	20	90	29	9	0	32	2
ENSG00000168509	0	3	0	3	0	0	6	0	8	1	0	6	1	8	5	1	0	1	1	0	1	0	0	5	0	2	0	0	1	0	0	5	0	5	0	0	43	0	1	3	0	0	3	5	1	1	0	1	0
ENSG00000117289	6287	220	2357	327	17616	1194	384	13210	317	21856	644	320	78	339	451	637	874	1305	649	3243	3347	5590	1517	577	583	57	3223	1761	2096	258	2802	176	8592	227	1862	1382	14482	1493	982	337	954	4934	263	1674	144	725	1209	822	1313
ENSG00000121851	231	37	82	20	135	107	100	236	52	326	69	43	15	26	37	46	76	128	70	189	129	269	74	52	21	8	108	95	87	26	124	14	212	21	87	96	276	83	45	42	30	149	17	150	2	36	36	26	45
[truncated: 35,877 more rows]
[truncated: 96 more columns]
