# Supplementary material for: The 22q11.2 region regulates presynaptic gene-products linked to schizophrenia
Source: Nat Commun. 2022 Jun 27;13:3690. doi: 10.1038/s41467-022-31436-8 (PMC9237031; doi:10.1038/s41467-022-31436-8)
Supplement: Supplementary file 26 — Supplementary Data 23 [file 41467_2022_31436_MOESM26_ESM.xlsx]

## Sheet: Isogenic_counts_Manuscript
Supplementary Data 23. Isogenic Sample Counts. Clones A and D are controls, and clones E and G carry the 22q11.2 deletion.
	H1.G_D4_Deletion_R3	H1.G_D28_Deletion_R3	H1.G_D0_Deletion_R3	H1.A_D4_Control_R1	H1.A_D28_Control_R1	H1.A_D0_Control_R1	H1.D_D4_Control_R2	H1.D_D28_Control_R2	H1.D_D49_Control_R2	H1.D_D0_Control_R2	H1.A_D4_Control_R3	H1.A_D28_Control_R3	H1.A_D0_Control_R3	H1.E_D4_Deletion_R3	H1.E_D28_Deletion_R3	H1.E_D0_Deletion_R3	H1.E_D4_Deletion_R1	H1.E_D28_Deletion_R1	H1.E_D0_Deletion_R1	H1.D_D4_Control_R3	H1.D_D28_Control_R3	H1.D_D0_Control_R3	H1.D_D4_Control_R1	H1.D_D28_Control_R1	H1.D_D0_Control_R1	H1.E_D4_Deletion_R2	H1.E_D28_Deletion_R2	H1.E_D0_Deletion_R2	H1.G_D4_Deletion_R1	H1.G_D28_Deletion_R1	H1.G_D0_Deletion_R1	H1.A_D4_Control_R2	H1.A_D28_Control_R2	H1.A_D0_Control_R2	H1.G_D4_Deletion_R2	H1.G_D28_Deletion_R2	H1.G_D0_Deletion_R2
ENSG00000243485	0	0	0	0	0	0	0	0	0	1	0	0	0	0	0	0	0	0	0	0	0	0	0	0	0	0	0	0	0	0	0	1	1	0	0	0	0
ENSG00000238009	0	0	0	0	0	0	0	0	1	0	0	0	1	0	0	0	0	0	0	0	0	0	1	0	0	0	1	0	0	0	0	0	2	0	0	0	0
ENSG00000237683	2	0	2	3	1	4	0	0	2	6	4	0	4	3	3	0	0	0	1	0	5	2	1	4	0	0	1	12	1	0	2	2	7	4	4	0	4
ENSG00000239906	0	0	0	0	0	0	0	0	0	1	0	0	0	0	0	0	0	0	0	0	0	0	0	1	0	0	0	0	1	0	0	0	0	0	0	0	1
ENSG00000241860	1	2	0	1	0	2	3	7	1	1	1	1	0	3	1	0	8	6	1	1	3	2	4	9	2	2	3	8	1	4	0	1	19	1	1	1	3
ENSG00000222623	0	0	0	0	0	0	0	0	0	0	0	0	0	0	0	0	0	0	0	0	0	0	0	0	0	0	0	0	0	0	2	0	0	0	0	0	0
ENSG00000241599	0	0	0	0	0	0	0	0	0	0	0	0	0	0	0	0	0	0	0	0	0	0	0	0	0	0	0	0	0	0	1	0	0	1	0	0	1
ENSG00000228463	0	0	0	0	0	0	0	0	1	1	1	0	1	0	0	0	0	0	1	0	1	0	0	0	0	0	0	0	0	0	0	0	2	1	0	0	0
ENSG00000237094	0	0	0	0	0	0	0	0	0	0	0	0	0	0	0	0	0	0	1	1	0	0	0	0	0	0	0	0	1	0	0	0	0	0	0	0	0
ENSG00000235249	0	0	0	0	0	0	0	0	0	0	0	0	0	0	0	0	0	0	0	0	0	0	0	0	0	0	0	0	0	0	0	0	0	0	0	0	0
ENSG00000236743	0	0	0	0	0	0	0	0	0	0	0	0	0	0	0	0	0	0	0	0	0	0	0	0	0	0	0	0	0	0	0	0	0	0	0	0	0
ENSG00000231709	0	0	0	0	0	0	0	0	0	0	0	0	0	0	0	0	0	0	0	0	0	0	0	0	0	0	0	0	0	0	0	0	0	0	0	0	0
ENSG00000235146	0	0	0	0	0	0	0	0	0	0	0	0	0	0	0	0	0	0	0	0	0	0	0	0	0	0	0	0	0	0	0	0	0	0	0	0	0
ENSG00000239664	0	0	0	0	0	0	0	0	0	0	0	0	0	0	0	0	0	0	0	0	0	0	0	0	0	0	0	0	0	0	0	0	0	0	0	0	0
ENSG00000230021	0	0	0	0	0	0	1	1	0	0	0	0	0	0	0	0	0	0	0	0	0	0	0	0	0	0	0	0	1	0	0	0	0	0	0	0	0
ENSG00000235373	1	0	2	1	1	0	0	8	0	2	1	0	2	0	2	0	1	3	0	0	4	1	3	3	1	2	4	1	2	0	3	3	12	0	0	1	1
ENSG00000223181	0	0	0	0	0	0	0	0	0	0	0	0	0	0	0	0	0	0	0	0	0	0	0	0	0	0	0	0	0	0	0	1	0	0	0	0	0
ENSG00000240618	0	0	0	1	0	0	0	0	1	0	0	0	0	0	1	0	0	0	0	0	0	0	0	0	0	0	0	0	1	0	0	0	2	0	0	0	0
ENSG00000229905	0	0	0	0	0	0	0	0	0	0	0	0	0	0	0	0	0	0	0	0	0	0	0	0	0	0	0	0	0	0	0	0	0	0	0	0	0
ENSG00000228327	0	4	0	3	1	2	2	7	0	5	4	0	4	1	0	0	1	5	1	0	3	1	3	5	1	3	4	2	3	5	7	3	7	2	0	1	2
ENSG00000237491	2	0	2	1	2	0	1	3	2	1	2	2	1	0	4	0	4	4	2	2	3	2	3	1	1	2	3	2	4	2	1	0	8	0	0	1	1
ENSG00000269831	0	0	0	0	0	0	0	0	0	0	1	0	0	0	0	0	0	0	0	0	0	0	0	0	0	1	0	0	0	0	0	0	0	0	0	0	0
ENSG00000240453	1	1	0	0	2	0	0	8	1	1	2	3	1	3	4	0	1	9	0	1	2	0	2	3	1	0	5	0	3	1	1	3	16	0	2	2	3
ENSG00000177757	2	0	0	0	0	1	0	0	1	0	0	0	0	0	2	0	0	0	0	0	0	1	0	0	2	1	0	0	0	0	0	1	3	0	0	0	0
ENSG00000225880	1	0	1	0	1	2	2	3	0	3	2	1	1	3	1	0	0	3	1	0	3	1	1	1	3	0	1	1	1	2	0	4	3	0	0	0	2
ENSG00000228794	21	11	12	15	7	7	22	35	4	15	28	10	8	20	7	0	24	20	10	16	19	14	42	22	13	21	17	18	35	8	12	28	57	16	8	11	10
ENSG00000230368	0	1	0	0	0	0	0	0	0	0	0	0	0	0	0	0	0	0	0	1	0	0	0	0	0	0	0	0	1	0	0	0	0	0	0	0	0
ENSG00000269308	0	0	0	0	0	0	1	0	0	0	0	0	0	2	0	0	0	0	0	0	0	0	0	0	0	0	0	0	2	0	0	1	0	0	0	0	0
ENSG00000272438	0	0	0	1	0	0	3	0	1	0	1	1	0	0	0	0	2	1	0	0	1	0	7	1	0	6	1	0	2	0	1	3	2	1	0	0	0
ENSG00000230699	2	2	1	5	2	1	0	2	1	0	3	2	1	1	0	0	0	5	0	2	1	0	2	2	0	1	1	0	0	0	0	1	6	0	0	1	0
ENSG00000241180	0	0	0	0	0	0	0	0	1	0	0	0	0	0	0	0	0	0	0	0	0	0	0	0	0	0	0	0	0	0	0	0	0	0	0	0	0
ENSG00000223764	16	5	2	10	3	1	14	10	4	0	10	3	0	10	1	0	12	6	1	6	3	1	22	3	0	17	10	0	17	2	0	28	22	0	3	2	0
ENSG00000187634	1	4	2	0	11	0	7	25	5	6	2	7	2	1	4	0	3	12	0	1	11	1	4	21	1	3	19	3	4	1	1	2	47	4	0	3	1
ENSG00000268179	0	0	0	0	0	0	0	0	0	0	0	0	0	0	0	0	0	0	0	0	0	0	0	0	0	0	0	0	0	0	0	0	0	0	0	0	0
ENSG00000188976	257	78	596	152	104	653	336	422	83	596	325	110	457	155	96	24	260	299	393	124	156	708	518	275	485	278	221	666	332	94	387	457	677	710	167	99	492
ENSG00000187961	18	0	13	5	3	19	19	12	2	19	20	2	11	2	3	0	16	8	8	4	1	19	29	12	11	9	6	14	18	2	24	32	15	23	10	1	9
ENSG00000187583	0	0	1	0	0	2	0	0	0	0	1	0	1	0	0	0	0	0	2	0	0	1	0	0	1	0	0	3	0	0	0	1	0	2	0	0	4
ENSG00000187642	0	0	1	0	0	0	0	0	0	0	0	0	0	1	0	0	0	0	0	0	0	0	1	1	0	0	0	1	0	0	0	0	0	0	0	0	0
ENSG00000272512	1	0	0	0	2	0	2	2	1	0	2	0	0	0	0	0	1	1	1	1	0	2	4	2	0	4	0	0	3	1	2	4	7	1	0	0	0
ENSG00000188290	29	6	5	22	26	5	73	52	19	20	76	17	7	20	14	0	36	36	2	28	24	12	194	65	12	37	30	8	49	9	4	87	139	14	26	9	4
ENSG00000224969	0	0	2	0	0	0	0	0	0	0	0	0	0	0	0	0	1	0	0	1	0	0	0	0	0	1	1	0	0	0	0	0	1	2	0	0	0
ENSG00000187608	23	10	71	12	51	86	28	30	2	74	29	2	75	11	2	2	15	5	27	16	20	90	44	11	55	16	13	62	33	8	49	52	42	91	12	3	90
ENSG00000188157	283	148	447	216	134	430	339	427	176	405	388	140	293	121	172	6	269	317	226	123	145	467	523	350	319	330	260	438	394	157	330	565	837	476	165	90	312
ENSG00000273443	0	0	0	0	0	1	0	0	0	1	0	0	0	0	0	0	0	0	0	1	0	0	0	1	1	1	0	2	1	0	2	0	1	2	0	0	0
ENSG00000237330	0	0	0	0	0	1	0	0	0	1	0	1	1	0	0	0	0	0	0	0	0	0	0	2	0	0	1	0	0	0	0	0	3	0	0	0	0
ENSG00000131591	19	5	17	9	13	18	19	28	6	20	26	11	9	7	13	1	17	20	12	8	12	15	47	35	12	20	24	14	28	11	10	33	80	17	5	14	11
ENSG00000223823	0	0	0	0	0	0	0	0	0	0	0	0	0	0	0	0	0	0	0	0	0	0	0	0	0	0	0	0	0	0	0	0	0	0	0	0	0
ENSG00000207730	0	0	0	0	0	1	0	0	0	0	0	0	0	0	0	0	0	0	0	0	0	0	0	0	0	0	0	0	0	0	0	0	0	0	0	0	0
ENSG00000207607	0	0	0	0	0	0	0	0	0	0	0	0	0	0	0	0	0	0	0	0	0	0	0	0	0	0	0	0	0	0	0	0	0	0	0	0	0
ENSG00000198976	0	0	0	0	0	0	0	0	0	0	0	0	0	0	0	0	0	0	0	0	0	0	0	0	0	0	0	0	0	0	0	0	0	0	0	0	0
ENSG00000272141	0	0	0	0	0	1	0	0	0	1	0	0	0	0	0	0	0	1	0	0	0	1	0	0	0	0	0	1	0	0	1	0	0	1	0	0	0
ENSG00000205231	0	0	0	0	0	0	0	0	0	0	0	0	2	0	0	0	0	0	0	0	0	0	0	0	0	0	0	0	0	0	0	0	0	0	0	0	0
ENSG00000162571	0	0	0	0	0	0	0	1	0	0	0	0	0	0	0	0	0	0	0	0	0	1	0	0	2	0	0	1	0	0	0	0	0	0	0	0	0
ENSG00000186891	0	0	2	0	0	3	1	0	0	2	0	0	0	1	0	0	0	0	2	0	0	5	4	0	1	0	0	3	1	0	1	0	0	0	0	0	2
ENSG00000186827	1	0	0	0	0	0	0	0	0	0	0	0	0	0	0	0	0	0	0	0	0	0	0	0	0	0	0	0	0	0	0	0	0	0	0	0	0
ENSG00000078808	126	115	197	82	143	223	152	517	134	217	195	136	168	63	129	0	119	320	125	53	191	230	258	429	179	139	246	207	161	117	139	231	1085	229	72	110	177
ENSG00000176022	56	31	35	52	29	62	74	134	39	60	117	37	44	38	37	0	73	90	25	42	36	66	155	125	52	72	72	50	111	43	42	164	261	79	39	22	46
ENSG00000184163	1	0	5	2	2	10	0	1	0	8	0	0	5	2	0	0	1	1	3	0	1	6	2	0	4	2	0	3	0	0	3	2	1	7	1	0	4
ENSG00000260179	0	1	0	0	0	0	0	0	0	0	1	0	0	0	0	0	0	0	1	0	0	0	1	0	0	1	0	0	0	0	1	1	1	0	0	0	0
ENSG00000160087	136	42	139	90	38	191	155	198	38	145	185	47	106	69	54	1	127	144	83	57	59	173	307	159	133	143	100	142	210	47	104	268	362	177	81	49	124
ENSG00000230415	0	0	0	1	0	0	0	0	0	0	0	0	0	0	1	0	0	0	0	0	0	0	0	1	0	0	0	1	0	0	0	1	0	0	1	0	0
ENSG00000162572	3	3	0	3	0	0	5	3	0	1	2	0	0	0	2	0	0	4	0	2	1	0	4	5	0	1	0	0	1	0	1	6	10	1	0	1	0
ENSG00000131584	176	27	33	143	29	39	231	123	41	22	261	33	30	94	38	0	184	117	18	113	36	39	403	95	33	225	76	31	250	32	28	386	208	42	97	22	27
ENSG00000169972	42	11	51	27	29	58	45	71	17	54	50	15	42	18	21	0	37	33	28	33	25	84	98	49	60	51	29	65	51	12	45	79	124	70	25	15	62
ENSG00000127054	124	65	196	81	64	226	184	254	64	201	170	73	132	93	74	7	137	153	146	75	100	252	274	189	175	138	106	193	161	59	175	268	440	262	81	60	168
ENSG00000240731	3	0	3	4	0	3	1	2	0	2	0	0	2	2	1	0	1	0	1	1	2	3	7	3	2	4	0	1	3	0	4	5	3	2	3	1	1
ENSG00000224051	23	13	25	22	24	32	31	65	27	23	36	22	20	18	21	2	26	70	20	17	26	30	58	56	19	24	46	35	44	23	11	52	153	28	12	16	16
ENSG00000169962	3	1	2	2	1	2	4	6	0	0	1	4	2	4	1	0	2	9	2	1	2	1	5	3	2	3	3	2	10	0	0	4	6	2	0	1	0
ENSG00000107404	115	33	97	84	45	114	122	123	35	108	122	41	74	31	36	2	94	92	61	52	34	132	191	107	88	131	48	103	138	34	61	201	243	124	44	26	70
ENSG00000162576	11	34	31	14	83	33	33	121	48	26	17	51	18	8	34	0	11	96	24	11	76	34	48	92	22	28	74	34	36	25	24	36	331	44	9	23	16
ENSG00000175756	166	69	290	144	109	422	226	335	50	367	287	60	263	111	81	5	173	177	203	117	106	447	450	269	255	170	165	346	241	83	245	372	527	469	97	61	369
ENSG00000221978	101	30	71	62	44	100	124	142	30	80	149	44	59	73	26	2	125	98	65	54	30	108	209	93	90	114	80	83	140	34	77	202	227	100	56	20	84
ENSG00000224870	44	17	50	17	19	38	43	79	10	46	55	18	31	23	18	2	39	48	33	28	24	55	71	57	37	45	36	43	49	17	31	81	112	47	11	13	52
ENSG00000242485	147	74	221	104	82	298	192	314	53	227	194	75	186	108	96	6	147	169	177	105	118	340	320	229	219	174	159	250	230	72	183	272	499	301	112	67	265
ENSG00000272455	3	3	4	6	1	15	3	7	1	7	7	3	3	2	4	0	5	5	5	4	4	9	10	5	5	6	3	6	9	3	4	9	21	5	1	5	6
ENSG00000235098	16	0	1	7	2	9	11	1	0	4	13	0	3	6	0	0	11	0	1	13	0	2	33	0	2	14	0	3	13	0	2	20	2	4	4	0	6
ENSG00000225905	0	0	1	1	0	0	0	0	0	0	0	0	1	0	0	0	1	0	0	0	0	1	3	0	1	0	0	0	0	0	0	1	0	0	0	0	0
ENSG00000205116	0	0	0	0	0	2	0	0	0	0	0	0	0	0	0	0	2	0	0	0	0	2	1	0	0	0	0	0	0	0	0	0	1	0	0	0	0
ENSG00000225285	2	0	2	0	0	0	2	0	0	5	2	0	1	0	0	0	1	0	1	0	0	1	1	2	3	0	0	2	1	1	2	2	3	0	1	0	1
ENSG00000179403	43	35	96	51	56	128	104	141	24	114	84	33	98	27	27	2	45	105	63	31	51	141	138	106	106	66	72	124	98	31	84	145	269	139	37	30	84
ENSG00000215915	0	1	1	0	1	0	1	0	0	1	0	0	0	2	0	0	1	1	0	0	0	1	2	1	0	0	1	5	0	0	0	1	1	1	0	1	0
ENSG00000160072	102	23	228	45	34	276	114	132	25	213	107	35	202	48	20	7	86	63	162	52	57	315	187	72	194	95	58	274	111	17	159	183	183	270	49	35	228
ENSG00000197785	85	18	186	53	27	211	83	80	17	169	86	18	127	40	22	5	47	56	126	25	28	215	129	46	150	64	38	185	84	16	135	142	162	206	36	21	132
ENSG00000205090	1	1	1	3	2	1	0	7	2	1	1	1	2	1	3	0	3	1	0	3	2	1	7	4	0	1	3	2	3	1	2	4	14	4	2	1	1
ENSG00000160075	268	122	329	183	126	434	337	437	90	343	367	104	260	183	118	7	275	294	218	168	166	442	601	341	298	306	229	372	389	115	233	534	829	389	145	112	331
ENSG00000215014	3	1	2	4	1	2	3	4	0	1	2	1	2	0	0	0	1	1	1	1	0	2	6	2	1	4	3	1	7	1	5	4	8	5	1	3	4
ENSG00000228594	27	13	39	17	14	54	32	78	17	45	39	10	36	8	24	0	25	38	26	20	24	55	66	44	50	23	35	31	27	18	19	51	92	47	10	14	39
ENSG00000272106	10	17	9	10	18	14	11	56	11	17	24	11	7	8	21	1	17	46	9	4	15	13	31	59	13	15	37	11	16	10	6	21	106	18	6	15	11
ENSG00000197530	37	27	45	41	49	69	40	133	40	56	47	35	38	25	36	0	37	99	30	23	37	78	81	106	52	36	57	61	67	27	50	70	237	80	28	28	41
ENSG00000189409	16	3	8	14	8	7	36	11	5	6	33	4	1	8	4	0	14	14	4	20	6	6	58	19	6	17	6	5	28	3	7	44	25	7	11	3	7
ENSG00000248333	22	9	31	14	5	30	19	25	4	33	16	9	22	6	7	0	18	14	12	17	12	41	40	18	25	22	11	26	33	2	20	28	47	25	15	8	23
ENSG00000272004	0	1	0	0	0	0	0	0	1	1	1	0	0	0	0	0	2	0	2	1	0	1	0	1	0	0	1	0	0	0	0	1	2	0	0	0	1
ENSG00000189339	141	66	58	90	51	92	118	190	51	74	159	62	58	82	65	1	149	181	44	71	68	91	219	163	68	184	146	76	159	83	54	241	401	76	62	40	64
ENSG00000269737	4	1	1	4	0	0	1	1	1	2	2	0	1	0	0	0	3	3	1	3	1	2	10	3	2	5	1	3	3	1	2	11	6	0	2	2	2
ENSG00000008128	3	1	2	0	0	1	3	3	0	3	1	1	0	0	2	0	0	1	0	0	0	3	3	2	2	0	2	3	1	0	1	5	3	2	3	0	5
ENSG00000268575	12	6	7	5	7	6	10	18	5	6	10	4	3	12	4	0	16	27	4	1	5	11	21	11	4	15	15	6	13	7	5	21	42	6	5	6	4
ENSG00000215790	18	14	8	12	11	10	28	41	8	12	24	5	10	29	18	0	13	31	4	2	14	12	28	31	7	26	20	16	34	9	8	26	87	5	17	8	6
ENSG00000008130	87	46	175	57	77	164	111	188	32	182	96	53	107	49	45	0	111	116	95	63	74	230	201	141	134	115	81	154	122	46	113	179	374	208	58	35	162
ENSG00000078369	908	351	775	573	333	829	1001	1234	229	869	1129	329	705	536	395	20	932	785	524	505	492	976	1578	792	651	965	610	901	1205	277	623	1567	2156	992	514	294	829
ENSG00000231050	0	1	0	1	0	0	1	2	1	0	0	1	0	0	0	0	0	1	0	0	0	0	1	5	1	1	0	0	0	0	1	1	0	1	0	0	0
ENSG00000169885	0	0	0	0	0	0	0	0	0	0	0	1	0	0	0	0	0	0	0	0	0	0	0	0	0	0	0	0	0	0	0	1	1	1	0	1	0
ENSG00000178821	3	1	18	5	4	33	9	6	0	20	8	3	21	6	1	0	5	4	11	7	1	26	12	4	21	10	5	22	8	3	15	10	10	27	4	0	29
ENSG00000142609	0	0	0	0	0	0	1	3	0	1	0	0	1	1	1	0	0	0	0	0	0	0	0	0	0	0	0	1	0	1	2	0	2	0	0	0	0
ENSG00000233542	1	0	0	0	0	0	0	0	0	2	0	0	1	0	0	0	0	0	0	0	0	0	0	0	0	0	0	0	0	0	1	1	0	0	0	0	0
ENSG00000187730	11	2	10	6	1	7	17	0	0	16	11	0	7	3	0	0	8	1	6	7	1	9	19	2	6	8	1	8	6	0	5	16	1	9	6	0	6
ENSG00000226969	0	0	0	0	0	1	0	0	0	0	0	0	1	0	0	0	0	0	1	0	0	0	0	0	0	0	1	0	0	0	0	0	0	1	0	0	1
ENSG00000067606	35	25	91	22	29	84	35	79	25	94	46	21	58	18	31	0	38	57	46	19	29	110	85	49	78	51	44	99	49	22	62	84	163	124	17	20	82
ENSG00000271806	0	0	1	0	0	2	0	2	0	1	1	0	1	0	0	0	1	0	1	0	0	0	1	0	1	1	0	1	0	0	1	1	3	1	0	0	0
ENSG00000182873	1	0	0	4	2	0	0	1	0	1	0	0	1	0	0	0	4	2	2	0	0	2	2	1	3	2	3	4	1	3	1	4	7	1	0	2	0
ENSG00000162585	73	26	95	51	37	95	75	131	17	99	82	24	65	24	33	2	60	67	44	44	45	110	126	77	90	53	74	92	74	31	44	110	231	96	37	23	71
ENSG00000203301	0	1	0	0	1	0	0	3	1	0	0	1	0	2	2	0	1	0	0	2	0	0	0	0	0	0	0	0	0	2	0	0	3	0	0	1	1
ENSG00000234396	0	0	0	0	0	0	0	0	0	0	0	0	0	0	0	0	0	0	0	0	0	0	0	0	0	0	0	0	0	0	0	0	0	0	0	0	0
ENSG00000157933	72	65	116	67	66	108	78	140	52	80	104	50	127	39	77	1	62	141	51	35	51	113	129	117	97	82	100	129	117	55	115	129	418	157	50	39	92
ENSG00000116151	20	7	8	6	8	12	6	38	10	7	15	11	6	6	14	0	12	35	9	9	19	12	19	31	8	8	24	12	16	17	10	14	46	15	3	8	8
ENSG00000272161	0	0	0	0	0	0	0	0	0	0	0	0	0	0	0	0	0	0	0	0	0	0	0	0	0	0	0	1	0	0	0	0	0	0	0	0	0
ENSG00000269753	0	0	0	0	0	0	0	0	0	0	0	0	0	0	0	0	0	0	0	0	0	0	0	0	0	1	0	0	0	0	0	0	0	0	0	0	0
ENSG00000269896	2	4	6	0	2	4	3	2	3	4	3	5	3	1	4	0	1	11	5	0	3	5	4	9	6	3	7	3	6	2	4	6	18	9	0	2	3
ENSG00000272420	0	0	0	0	0	0	0	0	0	2	0	0	0	0	0	0	0	0	0	1	0	0	0	0	0	0	0	0	0	0	0	0	4	0	0	1	0
ENSG00000271921	0	0	0	0	0	1	0	1	0	0	0	0	0	0	0	0	0	1	0	0	0	0	0	1	1	0	0	0	0	0	0	0	0	0	0	0	0
ENSG00000271847	1	0	0	0	1	0	0	2	0	0	0	0	0	0	0	0	0	1	0	0	0	0	1	1	0	1	0	0	0	0	0	1	0	0	0	0	0
ENSG00000157916	165	116	190	100	156	240	186	567	139	170	204	148	165	108	148	2	142	364	132	95	243	239	312	416	169	169	268	234	189	168	114	266	1125	225	98	148	206
ENSG00000157911	24	21	55	26	29	57	41	92	14	43	39	23	42	17	31	0	23	71	28	19	40	52	74	64	41	44	52	55	24	30	38	75	159	53	15	16	48
ENSG00000149527	57	3	1	37	7	3	91	10	25	3	45	5	2	41	3	0	57	10	1	47	9	3	165	5	0	71	5	2	90	2	1	135	32	0	23	3	3
ENSG00000224387	0	0	0	0	0	0	0	0	0	0	0	0	0	0	0	0	1	0	0	0	0	0	1	0	0	1	0	0	0	0	0	1	0	0	0	0	0
ENSG00000229393	1	0	0	0	0	0	0	0	0	0	0	0	0	0	0	0	0	0	0	0	0	0	0	0	0	0	0	0	3	0	0	1	0	0	0	0	0
ENSG00000157881	57	30	67	38	40	68	46	128	31	79	53	50	45	20	31	4	50	101	31	36	45	84	78	87	52	52	63	80	70	29	52	96	260	81	22	27	77
ENSG00000197921	67	16	4	55	33	1	138	52	96	2	135	17	2	53	32	0	82	13	0	67	33	4	264	72	1	76	50	2	118	6	0	158	270	2	42	6	5
ENSG00000272449	14	1	1	9	1	5	15	0	0	5	9	0	0	6	1	0	9	0	1	3	0	1	22	1	5	9	2	6	6	0	2	16	7	2	8	0	7
ENSG00000238164	0	0	0	0	1	0	0	0	0	0	0	0	0	0	0	0	0	0	0	0	0	0	0	0	0	1	0	0	0	0	0	1	1	0	0	1	0
ENSG00000157873	0	0	0	0	0	0	0	0	0	0	1	0	0	0	0	0	0	1	0	0	0	0	1	0	0	0	0	1	0	0	0	1	0	0	0	0	0
ENSG00000225931	0	0	0	0	0	0	0	0	0	0	1	0	0	0	0	0	0	0	0	1	1	0	0	0	0	0	0	0	0	0	0	0	0	0	0	0	0
ENSG00000228037	0	1	0	0	0	0	1	1	0	1	2	0	0	0	0	0	3	2	2	0	1	2	0	2	0	0	1	0	0	0	0	1	6	1	2	0	0
ENSG00000157870	43	20	71	33	41	132	36	100	12	59	61	29	66	25	30	1	52	93	67	17	33	113	85	100	68	53	51	120	51	26	75	94	166	127	23	20	62
ENSG00000142606	0	0	4	0	0	2	0	0	0	0	0	0	1	0	0	0	0	0	0	0	0	1	0	0	1	0	1	3	2	0	0	0	2	0	3	0	5
ENSG00000237058	0	0	2	0	0	3	0	0	0	0	0	0	1	0	0	0	2	0	1	0	0	2	0	0	2	0	0	1	0	0	1	0	0	2	0	0	3
ENSG00000215912	1	2	1	0	1	1	0	2	1	1	0	1	0	0	3	0	2	2	0	0	2	0	0	1	0	0	1	0	2	3	1	2	6	0	1	1	0
ENSG00000231630	0	0	0	0	0	0	0	0	0	0	0	0	0	0	0	0	0	0	0	0	0	0	0	0	0	0	0	0	0	0	0	0	0	0	0	0	0
ENSG00000169717	0	0	0	0	0	0	0	0	0	0	0	0	0	0	0	0	0	0	0	0	0	0	0	0	0	0	0	0	0	0	0	0	0	0	0	0	0
ENSG00000177133	0	1	0	0	1	0	0	0	0	0	1	0	1	0	0	0	0	1	0	0	0	0	0	2	0	0	5	0	1	0	0	0	9	0	0	0	0
ENSG00000142611	0	3	2	0	2	4	1	0	0	0	2	2	1	0	1	0	2	5	1	1	2	4	1	1	2	0	6	1	1	2	1	1	19	2	0	0	0
ENSG00000226286	0	0	0	0	0	0	0	0	0	0	0	0	0	0	0	0	0	0	0	0	0	0	0	0	0	0	1	0	0	0	0	0	0	0	0	0	0
ENSG00000272235	0	0	0	0	0	0	0	0	0	0	0	0	0	0	0	0	0	0	0	0	0	1	0	0	0	1	0	0	0	0	0	0	0	0	0	0	0
ENSG00000130762	11	4	62	12	19	75	22	43	6	75	17	7	47	8	10	1	24	7	49	18	17	78	52	26	55	29	22	58	26	8	60	47	69	94	17	7	58
ENSG00000272088	0	0	0	0	0	0	0	0	0	0	0	0	0	0	0	0	0	0	0	0	0	0	1	0	0	0	0	1	0	0	0	0	0	0	0	0	0
ENSG00000162591	33	20	9	25	24	14	44	71	24	21	38	29	11	17	17	1	33	56	7	17	24	16	60	68	10	43	46	14	43	19	13	52	223	22	14	16	14
ENSG00000207776	0	0	0	0	0	0	0	0	0	0	0	0	0	0	0	0	0	0	0	0	0	0	0	0	0	0	0	0	0	0	0	0	0	0	0	0	0
ENSG00000238260	0	0	0	0	0	0	0	3	0	0	0	0	0	0	0	0	0	0	0	0	0	0	0	0	0	0	0	0	0	0	0	0	1	0	1	0	0
ENSG00000158109	51	46	74	41	52	67	47	149	27	66	100	27	59	50	50	3	52	76	38	32	62	89	95	99	36	54	78	93	73	38	62	93	311	76	29	44	71
ENSG00000116213	32	15	75	33	25	62	48	69	14	102	45	15	49	16	15	0	30	30	35	21	36	92	72	49	58	37	29	59	43	19	52	76	111	75	30	13	69
ENSG00000078900	6	0	7	7	1	4	7	5	2	13	5	1	11	2	1	0	10	3	6	6	2	17	22	7	7	4	3	10	9	2	8	7	9	21	3	0	9
ENSG00000227589	0	0	0	0	0	0	0	0	0	0	0	0	0	0	0	0	0	0	0	0	0	0	0	0	0	0	0	0	1	0	0	0	0	0	0	0	1
ENSG00000235131	0	0	0	0	0	0	0	0	0	0	0	0	0	0	0	0	0	0	0	0	0	0	0	0	0	0	0	0	0	0	0	0	0	0	0	0	0
ENSG00000227372	68	24	77	38	23	91	83	95	25	108	83	27	72	46	29	2	66	95	44	39	37	98	134	88	68	75	72	92	80	32	54	124	248	101	37	28	65
ENSG00000162592	0	3	0	1	1	0	0	3	2	0	0	1	0	1	1	0	0	1	0	0	0	2	1	2	2	0	1	1	0	1	1	0	1	1	0	0	0
ENSG00000235169	1	11	3	1	16	2	5	38	11	6	4	13	2	0	11	0	4	27	1	3	13	5	9	25	3	6	13	3	8	6	6	8	76	7	4	11	6
ENSG00000130764	177	77	354	125	106	440	201	451	82	439	251	80	332	108	97	6	197	216	240	96	131	525	371	236	351	186	190	405	258	87	294	360	698	488	97	76	380
ENSG00000266075	0	0	1	0	0	0	0	1	1	0	0	0	0	0	0	0	0	0	1	0	0	0	1	0	2	0	0	0	0	0	0	1	2	0	0	0	1
ENSG00000272153	1	1	1	0	0	1	3	3	1	1	0	0	0	0	1	0	2	1	2	1	0	0	0	3	2	0	0	0	0	0	4	1	2	3	0	0	3
ENSG00000116198	39	29	67	29	15	37	45	89	24	52	68	30	45	30	36	3	46	67	45	36	36	66	92	68	52	62	51	71	61	27	51	79	162	64	26	20	51
ENSG00000169598	17	6	33	13	6	28	24	27	6	25	19	10	16	18	9	0	20	13	21	14	5	38	31	23	31	23	20	26	27	8	25	35	52	29	7	5	18
ENSG00000198912	44	25	91	23	40	85	42	104	27	91	50	32	68	31	45	4	67	105	53	32	46	109	81	83	62	47	72	95	61	42	75	65	267	111	41	32	84
ENSG00000236423	0	0	1	1	0	2	2	1	0	1	2	0	1	1	0	0	0	0	0	0	0	2	3	0	0	1	0	1	1	0	2	3	1	0	1	0	0
ENSG00000233304	0	0	0	0	0	0	0	0	0	0	0	0	0	0	0	0	0	0	0	0	0	0	0	0	0	0	0	0	0	0	0	0	0	0	0	0	0
ENSG00000226374	0	0	0	0	0	0	0	0	0	0	0	0	0	0	0	0	0	0	0	0	0	0	0	0	0	0	0	0	0	0	0	0	0	0	0	0	0
ENSG00000235054	0	0	0	0	0	0	0	0	0	0	0	0	0	0	0	0	0	0	0	0	0	0	0	0	0	0	0	0	0	0	0	0	0	1	0	0	0
ENSG00000196581	29	0	25	47	4	35	44	13	0	29	65	1	21	29	1	1	31	3	15	11	6	33	66	4	12	34	4	22	42	1	13	89	11	40	14	1	24
ENSG00000231510	0	0	2	0	0	1	0	0	0	0	0	0	1	0	0	0	0	0	0	0	1	0	0	0	0	0	0	2	0	0	0	0	0	3	0	0	1
ENSG00000236948	0	0	0	0	0	0	0	0	0	0	0	0	0	0	0	0	0	0	0	0	0	0	0	0	0	0	0	0	0	0	0	0	0	0	0	0	0
ENSG00000264101	0	0	0	0	0	0	0	0	0	0	0	0	0	0	0	0	0	0	0	0	0	0	0	0	0	0	0	0	0	0	0	0	0	0	0	0	0
ENSG00000131697	27	21	20	19	15	19	25	60	19	27	27	17	26	13	27	0	34	58	9	6	27	43	32	51	18	20	42	29	23	24	25	36	102	27	12	23	18
ENSG00000266687	0	0	0	0	0	0	0	0	0	0	0	0	0	0	0	0	0	0	0	0	0	0	0	0	0	0	0	0	0	0	0	0	0	0	0	0	0
ENSG00000069424	6	13	30	7	11	25	2	30	5	34	12	10	22	11	11	0	0	13	21	5	9	36	11	17	29	8	16	38	9	4	20	11	60	46	2	2	29
ENSG00000116254	3	3	14	0	3	14	0	21	7	11	2	6	4	1	3	0	1	10	6	0	9	16	4	8	9	1	8	9	1	6	9	2	13	12	0	2	7
ENSG00000116251	707	610	1199	400	596	1331	839	2288	644	1425	969	545	1044	562	859	24	835	1714	794	466	905	1561	1728	1762	1137	864	1186	1359	1078	611	984	1369	4167	1632	461	569	1643
ENSG00000226944	0	0	0	0	0	0	0	0	0	0	0	0	0	0	0	0	0	0	0	0	1	2	0	0	0	0	0	1	0	0	0	0	2	0	0	0	0
ENSG00000158286	1	1	3	2	1	5	1	14	3	1	0	0	3	0	2	0	2	3	0	2	1	3	1	4	5	5	0	0	0	4	1	1	9	2	2	2	6
ENSG00000116237	321	107	493	204	101	551	354	444	72	474	409	90	380	251	98	11	339	252	326	167	156	564	599	306	439	385	218	540	467	97	404	549	706	621	184	110	412
ENSG00000225077	8	0	15	3	2	19	13	8	2	18	9	3	17	2	0	1	8	3	12	10	4	18	11	5	12	6	3	20	16	0	13	13	15	24	5	1	19
ENSG00000173673	6	2	7	8	5	11	15	37	0	18	17	0	10	3	0	0	13	0	9	6	10	16	20	3	4	12	5	10	16	0	7	28	4	9	3	0	11
ENSG00000158292	107	35	21	70	19	18	160	98	37	19	174	26	16	50	40	1	112	62	9	52	32	45	272	69	21	122	51	22	130	12	13	253	171	24	62	17	21
ENSG00000097021	162	25	249	118	40	279	183	233	38	297	225	34	239	77	41	4	150	83	179	89	58	388	288	123	248	165	95	290	219	36	197	343	266	350	85	35	266
ENSG00000069812	20	1	8	12	0	5	21	3	1	9	31	0	5	12	1	1	19	1	5	10	0	4	32	0	12	21	1	6	24	0	9	43	6	10	10	0	7
ENSG00000187017	9	1	29	3	5	31	9	12	0	50	10	4	39	4	0	0	7	1	15	4	4	55	17	10	40	3	3	35	3	2	25	20	14	61	4	1	38
ENSG00000265392	0	0	0	0	0	0	0	0	0	0	0	0	0	0	0	0	0	0	0	0	0	0	0	0	0	0	0	0	0	0	0	0	0	0	0	0	0
ENSG00000231868	0	0	0	0	0	0	0	0	0	3	0	0	1	0	0	0	0	0	0	0	0	1	0	0	0	0	0	0	0	0	0	0	0	1	0	0	0
ENSG00000215788	1	1	14	0	1	13	4	6	4	8	3	2	11	3	1	0	0	5	10	1	4	26	5	0	10	1	2	4	7	3	10	4	8	26	0	0	15
ENSG00000171680	24	15	76	16	11	75	28	50	8	76	36	11	62	19	22	0	39	35	37	21	18	99	68	36	67	36	17	90	31	19	66	63	92	104	19	20	69
ENSG00000162408	150	70	232	80	47	220	118	152	45	166	152	68	167	121	56	1	164	146	144	78	75	207	240	129	171	130	109	257	231	64	160	245	310	237	91	59	158
ENSG00000253022	0	0	1	0	0	0	0	0	0	0	0	0	0	0	0	0	0	0	1	0	0	0	0	0	0	0	0	0	0	0	0	0	0	0	0	0	0
ENSG00000173662	0	0	0	0	0	0	0	0	0	0	1	0	0	0	0	0	0	0	0	1	0	0	0	1	0	0	0	0	0	0	1	0	0	2	0	0	1
ENSG00000204859	21	12	34	17	15	33	22	55	13	41	24	19	21	18	25	2	25	39	20	10	38	37	36	45	27	27	32	33	32	12	36	47	107	41	18	12	37
ENSG00000162413	46	27	72	35	47	139	73	147	30	93	72	40	80	30	36	2	54	97	77	14	36	116	85	84	75	45	67	89	83	27	61	95	217	114	26	26	65
ENSG00000116273	81	55	160	51	51	152	74	169	23	151	82	47	117	36	64	4	80	140	108	50	65	194	140	129	131	92	87	186	103	53	114	134	312	192	44	40	158
ENSG00000041988	25	12	22	13	23	32	34	70	18	40	37	20	29	15	15	0	30	68	15	16	35	42	47	64	28	32	44	37	35	18	29	49	129	34	14	15	52
ENSG00000007923	87	29	168	70	31	201	102	142	23	151	116	52	107	57	48	2	96	91	107	53	56	187	187	95	147	140	79	216	137	39	130	209	234	188	58	35	148
ENSG00000228750	0	0	0	0	0	0	0	0	0	0	0	0	0	0	0	0	0	0	0	0	0	0	0	0	0	0	0	0	0	0	0	0	0	0	0	0	0
ENSG00000237436	2	0	1	3	4	1	1	2	2	4	3	0	0	2	0	0	0	2	2	1	2	4	5	3	0	4	0	2	5	1	0	8	5	2	0	0	2
ENSG00000171735	110	45	133	50	55	137	119	222	50	155	136	38	90	99	67	0	122	118	106	64	79	162	212	129	112	157	111	125	136	47	102	190	344	176	61	33	176
ENSG00000237365	0	0	0	0	0	0	0	0	0	0	0	0	0	0	0	0	0	0	0	0	0	0	0	0	0	0	0	0	0	0	0	0	0	0	0	0	0
ENSG00000207056	0	0	0	0	0	0	0	0	0	0	0	0	0	0	0	0	0	0	0	0	0	0	0	0	0	0	0	0	0	0	0	0	0	0	0	0	0
ENSG00000237402	0	0	0	0	0	0	1	0	0	0	1	0	0	0	0	0	0	1	0	1	0	0	0	0	0	0	0	0	0	0	0	1	1	0	0	0	0
ENSG00000237728	0	0	0	1	0	0	0	0	1	0	0	0	0	0	0	0	0	0	0	0	0	0	0	0	0	0	0	0	0	0	0	0	0	0	0	0	0
ENSG00000225126	0	0	0	0	0	0	0	0	0	0	0	0	0	0	0	0	0	0	0	0	0	0	0	0	0	0	0	0	0	0	0	0	0	0	0	0	0
ENSG00000270171	0	0	0	0	0	0	0	1	0	0	0	0	0	1	0	0	0	0	0	0	0	0	0	0	0	1	0	0	0	0	0	0	0	0	0	0	0
ENSG00000270035	0	0	0	0	0	0	0	1	0	0	0	0	0	1	0	0	1	0	0	0	0	0	0	1	0	0	0	0	0	0	0	0	0	0	0	0	1
ENSG00000269978	0	0	0	0	0	0	0	0	0	0	1	0	0	0	0	0	1	0	0	0	0	0	0	0	0	0	0	0	0	0	0	0	0	1	0	0	0
ENSG00000049245	67	126	160	42	136	134	77	513	92	184	103	144	111	40	179	2	79	397	99	46	198	199	145	352	149	93	289	207	103	133	122	117	1036	155	44	143	197
ENSG00000269925	2	1	0	0	2	2	0	2	0	0	0	1	0	0	0	0	0	0	0	0	2	0	0	1	0	1	2	0	1	0	0	0	0	0	0	1	0
ENSG00000049246	2	7	31	1	4	24	2	20	3	26	13	7	24	4	4	0	1	7	17	2	12	34	13	5	30	3	7	39	6	5	21	12	16	31	7	0	30
ENSG00000236266	0	0	1	0	0	0	0	0	0	0	0	0	0	0	0	0	0	0	0	0	0	2	0	0	0	1	0	0	0	0	0	0	0	0	0	0	0
ENSG00000049247	0	0	0	0	0	0	0	1	0	0	0	0	1	0	0	0	0	0	0	0	0	0	0	0	0	0	1	0	0	0	0	0	0	0	0	0	0
ENSG00000049249	0	2	0	0	1	0	0	3	1	0	0	1	0	0	1	0	0	1	0	0	0	0	0	2	0	0	1	0	0	0	0	0	5	0	0	0	0
ENSG00000116288	386	215	616	236	246	674	431	955	169	680	537	226	546	238	260	13	396	579	378	224	365	823	790	698	571	413	476	737	499	216	423	684	1630	749	191	217	779
ENSG00000200344	0	0	0	0	0	0	0	0	0	0	0	0	0	0	1	0	0	0	0	0	0	0	0	0	0	1	0	0	1	0	0	0	0	0	0	0	0
ENSG00000116285	39	60	131	25	102	227	50	186	22	107	62	86	160	30	52	0	52	117	98	17	116	186	78	143	147	46	106	154	61	48	110	87	550	231	25	51	94
ENSG00000238290	0	0	0	0	0	0	0	2	0	0	0	0	0	0	0	0	0	0	0	0	1	0	0	0	0	0	0	0	0	0	0	1	0	0	1	0	0
ENSG00000227634	0	0	0	0	0	0	0	0	0	0	0	0	0	0	0	0	0	0	0	0	0	0	0	0	0	0	0	0	0	0	0	0	0	0	0	0	0
ENSG00000233645	0	0	0	0	0	0	0	0	0	0	0	0	0	0	0	0	0	0	0	0	0	0	0	0	0	0	0	0	0	0	0	0	0	0	0	0	0
ENSG00000265414	0	0	0	0	0	0	0	0	0	0	0	0	0	0	0	0	0	0	0	0	0	0	0	0	0	0	0	0	0	0	0	0	0	0	0	0	0
ENSG00000251977	0	0	0	0	0	0	0	0	0	0	0	0	0	0	0	0	0	0	0	0	0	0	0	0	0	0	0	0	0	0	0	0	0	0	0	0	0
ENSG00000162426	2	1	2	5	3	2	6	4	2	2	8	1	5	0	2	0	5	1	0	3	2	8	5	11	2	4	6	5	3	1	3	6	16	3	4	0	1
ENSG00000252254	0	0	0	0	0	0	0	0	0	0	0	0	0	0	0	0	0	0	0	1	0	0	0	0	0	0	0	0	0	0	0	0	0	0	0	0	0
ENSG00000142599	117	117	123	117	148	116	115	450	137	107	201	146	110	97	160	2	103	333	71	61	178	127	212	318	101	159	291	155	193	119	127	229	1010	153	87	109	110
ENSG00000232912	0	1	0	2	0	0	0	1	0	0	0	1	0	2	0	0	1	1	0	0	1	2	0	0	0	2	1	0	0	0	1	0	5	0	0	1	1
ENSG00000221083	0	0	0	0	0	0	0	0	0	0	0	0	0	0	0	0	0	0	0	1	0	0	0	0	0	0	0	0	0	0	0	0	1	0	2	0	0
ENSG00000222511	0	0	0	0	0	0	0	1	0	0	2	0	0	0	0	0	0	0	0	0	1	0	0	0	1	1	1	0	0	0	0	0	0	0	0	0	0
ENSG00000228423	0	0	0	0	0	0	0	0	0	0	0	1	0	0	0	0	0	0	1	0	0	1	0	0	0	0	1	0	2	0	1	1	1	1	0	0	0
ENSG00000074800	3357	1457	12421	2265	1396	12246	5056	7927	1010	15605	4564	1434	9734	2204	1582	176	3951	3593	7754	3107	2848	18114	10405	4576	11359	4400	3019	13659	4596	1635	9162	6615	9765	16371	1959	1523	14849
ENSG00000236269	0	0	5	2	1	6	2	4	1	2	2	0	0	2	1	0	0	1	1	3	0	4	3	5	1	3	1	2	1	1	0	1	9	3	0	1	2
ENSG00000230679	0	0	0	0	2	0	0	1	0	0	0	2	2	0	1	0	1	0	1	0	0	0	1	2	1	0	1	1	1	0	0	2	0	1	0	1	0
ENSG00000201725	0	0	0	0	0	0	0	0	0	0	0	0	0	0	0	0	0	0	0	0	0	0	0	0	0	0	0	0	0	0	0	0	0	0	0	0	0
ENSG00000131686	0	0	0	0	0	0	0	1	0	0	0	0	0	0	0	0	0	0	0	0	0	0	1	0	0	0	0	0	0	0	0	0	0	0	0	0	0
ENSG00000265141	0	0	0	0	0	0	0	0	0	0	0	0	0	0	0	0	0	0	0	0	0	0	0	0	0	0	0	0	0	0	0	0	0	0	0	0	0
ENSG00000197241	0	0	0	0	0	0	0	0	0	0	0	0	0	0	0	0	0	2	0	0	0	0	2	0	0	0	0	1	0	0	0	1	1	1	0	0	0
ENSG00000142583	0	0	3	1	16	6	1	31	0	9	4	12	5	2	2	0	4	5	5	2	18	12	1	23	7	1	5	9	2	7	4	3	82	9	0	7	7
ENSG00000180758	1	3	8	3	8	9	6	8	1	12	4	6	13	1	8	0	8	4	5	1	9	15	9	12	10	5	10	17	7	2	5	14	37	9	1	4	10
ENSG00000207865	1	0	0	0	0	0	0	1	0	0	0	0	0	0	0	0	0	0	0	0	0	0	0	0	1	0	0	0	0	0	0	0	0	0	0	0	0
ENSG00000228526	0	0	1	1	1	0	2	2	1	2	2	1	4	1	0	0	1	0	0	0	1	1	0	0	2	2	0	1	1	2	1	1	4	2	1	1	1
ENSG00000234546	1	2	0	2	1	3	0	2	0	8	1	1	2	0	0	0	4	2	0	2	3	2	1	5	2	9	2	4	1	1	1	3	8	2	3	1	3
ENSG00000049239	19	135	37	19	138	8	29	272	116	36	30	141	26	22	214	0	29	373	5	11	149	31	54	267	11	28	231	31	40	136	18	46	937	32	4	86	32
ENSG00000252841	0	0	0	0	0	0	0	0	0	0	0	0	0	0	0	0	0	0	0	0	0	0	0	0	0	0	0	0	0	0	0	0	0	0	0	0	0
ENSG00000171621	82	29	24	35	27	21	80	72	14	20	97	23	21	48	28	0	80	62	10	27	28	30	119	55	26	85	36	26	82	30	19	107	125	19	28	23	21
ENSG00000235263	0	0	0	0	0	0	0	0	0	0	0	0	0	0	0	0	0	0	0	0	0	0	0	0	0	0	2	0	0	0	0	0	0	0	0	0	0
ENSG00000171612	54	21	88	27	29	94	61	140	23	81	87	21	63	59	30	4	79	44	58	44	55	102	131	86	82	75	50	91	90	25	60	115	193	106	26	25	76
ENSG00000188807	38	16	51	30	11	73	64	53	3	47	57	15	44	14	17	2	38	45	21	32	16	56	117	36	37	38	36	51	57	18	48	83	105	65	17	18	29
ENSG00000171608	59	8	110	27	9	111	57	41	6	163	66	6	106	31	5	2	31	14	82	36	14	187	91	18	108	65	19	129	57	7	124	97	48	150	25	3	104
ENSG00000179840	0	0	0	0	0	0	0	0	0	0	0	0	0	0	0	0	0	0	0	0	0	0	0	0	0	0	0	0	0	0	0	0	0	0	0	0	1
ENSG00000231789	12	3	22	7	1	16	11	18	4	23	11	3	15	4	9	0	10	9	10	6	9	29	19	7	16	10	9	22	12	3	17	27	34	20	4	0	24
ENSG00000171603	233	140	270	155	157	215	270	514	157	304	258	160	210	118	234	3	190	438	176	137	189	370	444	409	214	280	326	306	265	139	226	402	1136	344	128	149	270
ENSG00000178585	87	53	70	75	67	71	119	200	45	103	152	54	71	47	71	0	104	145	46	61	73	105	221	164	91	118	113	91	127	51	44	206	473	97	69	59	81
ENSG00000162441	96	48	47	47	51	57	76	216	57	67	102	51	60	62	70	2	69	165	44	50	94	79	158	157	46	80	124	76	106	64	48	125	441	78	38	57	69
ENSG00000228150	0	0	0	1	0	2	3	5	0	2	3	1	2	0	0	0	1	1	0	0	1	6	0	2	3	1	1	0	1	0	1	1	7	1	0	1	3
ENSG00000173614	16	10	9	14	22	5	25	50	18	14	27	16	8	18	26	0	24	44	10	8	37	16	45	33	11	18	30	18	23	15	14	36	119	10	11	13	15
ENSG00000202415	1	0	1	1	1	0	0	0	0	2	0	1	1	0	0	0	0	1	1	1	0	1	1	0	0	2	0	0	0	0	2	0	1	1	0	0	0
ENSG00000265521	0	0	0	0	0	0	0	0	0	0	0	0	0	0	0	0	0	0	0	0	0	0	0	0	0	0	0	0	0	0	0	0	0	0	0	0	0
ENSG00000162444	5	0	16	2	1	16	4	4	0	16	4	1	8	4	0	0	0	2	11	2	2	10	7	2	12	5	1	15	4	2	6	4	3	18	0	0	13
ENSG00000130939	145	94	295	95	81	246	157	236	57	289	199	75	214	90	107	10	144	205	170	67	96	325	205	180	255	195	149	306	207	95	221	203	573	326	88	96	237
ENSG00000201746	0	0	0	0	0	0	0	0	0	0	0	0	0	1	0	0	0	0	0	0	0	0	0	1	0	0	0	0	0	0	0	0	0	0	0	0	0
ENSG00000054523	361	252	506	282	195	315	315	561	180	318	497	198	305	271	282	11	364	514	251	152	201	358	484	397	283	451	406	475	560	216	286	549	1238	426	234	192	358
ENSG00000264881	0	0	0	0	0	0	0	0	0	0	0	0	0	0	0	0	0	0	0	0	0	0	0	0	0	0	0	0	0	0	1	0	0	0	0	0	0
ENSG00000199562	0	0	2	1	0	0	1	1	0	0	0	0	0	0	0	0	0	0	0	0	0	0	0	0	0	0	0	1	0	0	0	0	0	0	0	0	0
ENSG00000265945	1	0	0	0	0	0	0	0	0	0	0	0	0	0	0	0	0	0	0	0	0	0	1	0	0	0	0	1	0	0	0	1	2	0	0	0	0
ENSG00000142657	635	222	964	350	245	919	589	923	135	925	821	194	792	347	248	15	605	568	600	296	292	1152	1035	598	770	638	491	984	772	207	697	1001	1508	1030	344	204	991
ENSG00000271989	0	0	0	0	0	0	1	0	0	0	0	0	0	0	0	0	0	0	0	0	0	0	1	0	2	0	0	0	0	0	0	0	0	1	0	0	0
ENSG00000175279	6	5	6	1	3	16	5	23	4	14	16	4	8	7	3	0	13	12	6	3	5	13	19	11	8	10	10	16	13	4	3	18	25	12	2	6	11
ENSG00000241563	1	1	0	0	0	1	0	0	0	0	0	2	0	0	0	0	0	3	0	0	0	0	0	1	0	0	0	0	0	0	0	0	2	1	0	0	0
ENSG00000160049	99	59	367	83	73	350	126	276	57	350	140	101	230	79	103	3	94	204	254	59	98	407	218	194	279	135	153	428	143	71	317	191	540	423	81	80	346
ENSG00000142655	52	22	65	28	34	53	46	81	17	62	56	22	43	25	29	0	45	71	30	16	30	96	77	64	39	62	50	57	73	18	40	92	153	62	30	19	66
ENSG00000243267	0	0	0	0	0	0	0	0	0	0	0	0	0	0	0	0	0	0	0	0	0	0	0	0	0	0	0	0	0	0	0	0	1	0	0	0	0
ENSG00000130940	15	2	15	11	2	15	19	6	3	14	11	4	22	2	2	1	5	9	10	3	10	19	13	7	9	5	4	8	11	0	11	20	31	10	7	1	14
ENSG00000272078	0	0	0	0	0	0	0	0	0	1	0	0	0	0	1	0	0	0	1	0	1	1	2	2	3	1	0	2	0	0	2	0	4	6	1	0	3
ENSG00000175262	0	0	0	0	0	2	1	0	0	0	0	0	0	0	0	0	0	0	0	0	0	1	0	0	1	0	0	1	0	0	1	0	0	0	0	0	1
ENSG00000207213	0	0	0	0	0	0	0	0	0	0	0	0	0	0	0	0	0	0	0	0	0	0	0	0	0	0	0	0	0	0	0	0	0	0	0	0	0
ENSG00000120948	238	72	309	116	55	345	235	273	40	234	292	82	240	144	100	2	212	213	194	101	111	332	380	215	274	253	157	335	326	77	200	356	492	320	111	75	313
ENSG00000009724	3	1	3	1	2	3	1	1	1	0	0	1	1	3	1	0	1	2	1	0	2	1	3	1	0	5	0	1	4	2	1	2	12	2	3	0	0
ENSG00000271895	1	0	2	0	1	2	2	0	0	0	0	0	1	0	1	0	5	1	0	1	1	1	1	0	0	0	1	1	0	0	1	2	2	0	1	0	1
ENSG00000116649	105	56	234	82	60	372	119	218	42	288	161	51	245	60	49	5	98	149	169	52	75	315	249	143	236	112	122	278	139	49	191	233	377	342	77	51	287
ENSG00000171824	150	57	196	106	66	214	174	197	38	171	188	50	140	106	79	8	166	150	145	87	93	223	284	158	137	189	132	188	210	63	130	262	399	228	95	57	204
ENSG00000226849	0	0	0	1	1	0	0	0	0	0	0	0	0	1	0	0	0	0	0	0	0	2	0	0	0	0	0	1	2	0	0	1	1	1	0	0	0
ENSG00000230337	1	0	2	1	0	2	0	1	0	3	4	0	1	0	0	0	2	0	1	1	0	1	1	0	0	1	0	0	1	0	1	0	1	0	0	0	0
ENSG00000198793	259	98	698	153	79	497	272	270	58	475	300	72	422	171	90	5	224	200	381	124	131	545	367	176	454	338	161	669	405	93	451	386	505	575	166	81	458
ENSG00000225602	3	0	1	0	0	0	1	0	0	0	1	0	2	0	0	0	0	1	0	0	0	1	1	0	1	0	0	1	1	0	0	1	0	1	0	0	0
ENSG00000253086	0	0	0	0	0	0	0	0	0	0	2	0	0	0	0	0	0	0	0	0	0	0	0	0	0	0	0	0	0	0	0	0	0	0	0	0	0
ENSG00000271794	0	0	0	0	0	0	0	0	0	0	0	0	0	1	0	0	0	0	0	0	0	0	0	0	0	0	0	0	0	0	0	0	0	0	0	0	0
ENSG00000171819	1	3	2	0	0	2	1	2	1	1	0	0	1	0	2	0	0	4	0	0	1	0	1	7	0	1	1	0	0	1	1	0	4	1	2	1	2
ENSG00000207451	0	0	0	0	0	0	0	0	0	0	0	0	1	0	0	0	0	0	0	0	0	0	0	0	0	0	0	0	0	0	0	0	0	0	0	0	0
ENSG00000120942	45	28	82	26	22	86	70	79	19	59	66	20	46	43	30	3	64	70	48	25	46	82	95	63	62	76	47	82	91	23	44	92	196	71	30	28	60
ENSG00000204624	38	3	22	41	6	23	57	15	5	25	72	4	19	31	8	0	47	16	11	29	3	25	100	13	13	57	8	22	62	6	27	67	33	23	28	2	23
ENSG00000235643	0	0	0	0	0	0	0	0	0	0	0	0	1	0	0	0	0	0	0	0	0	0	0	0	0	0	1	0	1	0	0	0	0	0	0	0	0
ENSG00000116661	27	128	192	24	89	190	59	473	122	211	57	107	138	18	172	0	47	411	87	31	115	248	155	370	148	49	243	195	50	125	114	74	790	220	18	148	205
ENSG00000132879	30	17	30	20	17	51	41	128	15	37	34	24	40	18	31	1	28	68	31	13	30	63	57	65	49	35	51	50	45	20	28	71	140	56	12	21	45
ENSG00000116663	3	5	2	3	10	4	0	19	5	6	3	5	3	2	9	0	1	13	3	5	7	4	5	18	5	3	8	3	5	9	6	5	30	8	1	5	2
ENSG00000116670	195	189	726	202	293	963	326	1271	213	850	333	219	676	173	288	16	263	637	511	167	399	1036	659	754	672	302	549	797	332	216	554	531	2014	926	145	227	856
ENSG00000162490	188	111	141	101	106	134	174	327	178	126	184	113	88	120	207	1	197	248	102	86	150	176	328	306	111	227	295	144	235	69	112	342	884	179	80	70	96
ENSG00000177674	57	41	181	35	60	223	82	185	19	202	94	46	128	36	38	2	57	75	134	38	93	249	119	99	166	63	59	194	62	44	147	94	345	195	21	31	239
ENSG00000215910	0	0	4	0	0	0	0	0	0	1	0	0	0	0	0	0	0	0	2	0	0	2	0	0	1	1	0	2	0	0	1	0	2	0	1	0	0
ENSG00000177553	0	0	0	0	0	0	0	0	0	0	0	0	0	0	0	0	0	0	0	0	0	0	0	0	0	0	0	0	0	0	0	0	0	0	0	0	0
ENSG00000177000	83	65	48	52	70	46	85	154	41	56	90	53	36	49	73	0	55	156	39	40	84	49	119	113	47	96	113	51	121	38	45	122	419	53	43	60	48
ENSG00000011021	61	26	46	28	27	32	50	73	29	46	74	18	34	26	23	1	64	58	25	24	39	42	71	56	40	56	47	38	77	28	42	84	150	50	31	19	28
ENSG00000242349	0	0	0	0	1	0	0	1	0	1	1	0	0	1	0	0	0	0	0	0	0	0	0	0	0	1	0	0	0	0	0	0	1	0	0	0	0
ENSG00000175206	0	0	0	0	0	0	0	0	0	0	0	0	1	0	0	0	1	0	0	0	0	0	0	0	0	0	0	0	1	0	0	0	1	0	0	0	0
ENSG00000120937	0	0	1	0	3	1	0	6	1	0	0	3	1	0	2	0	0	4	1	0	4	0	2	6	0	1	0	1	0	2	2	0	10	1	0	1	0
ENSG00000199347	13	13	3	6	2	12	7	41	6	8	18	7	7	8	12	0	17	17	7	8	14	9	26	25	1	18	17	9	8	12	5	6	50	12	13	7	10
ENSG00000201801	8	3	4	3	3	10	4	12	2	5	5	2	5	10	5	0	13	8	5	2	5	4	15	5	7	5	5	3	4	4	5	6	18	7	5	2	5
ENSG00000116685	112	58	203	94	80	233	173	277	62	222	161	63	151	65	65	0	120	140	136	76	122	278	265	215	173	145	114	210	176	56	134	284	522	253	64	54	148
ENSG00000083444	145	277	235	96	254	222	225	806	292	264	197	226	218	93	334	1	169	661	132	143	384	273	412	670	185	198	434	254	220	271	172	319	1850	299	90	207	220
ENSG00000116688	182	127	210	129	120	229	216	427	97	196	247	103	186	137	138	7	181	313	155	88	205	253	343	274	156	235	223	224	277	125	168	337	800	244	120	105	206
ENSG00000116691	52	30	111	41	31	133	86	117	17	129	91	28	123	21	15	3	76	79	77	44	48	180	135	100	102	75	62	124	90	33	77	138	225	144	29	29	111
ENSG00000202461	0	0	0	2	0	0	0	0	0	0	0	0	0	0	0	0	0	0	0	0	0	0	0	0	0	0	0	1	0	0	0	0	1	0	0	0	0
ENSG00000243539	0	0	0	0	0	0	0	0	0	0	0	0	0	0	0	0	0	0	0	0	0	0	0	0	0	0	0	0	0	0	0	0	0	0	0	0	0
ENSG00000120949	5	3	115	6	5	162	7	35	2	89	9	0	91	2	3	2	4	9	69	5	9	130	14	10	97	1	6	120	6	3	77	26	10	142	1	3	83
ENSG00000201135	0	0	0	0	0	1	0	0	0	0	0	0	0	0	0	0	0	0	0	0	0	0	0	0	0	0	0	0	0	0	0	0	0	0	0	0	0
ENSG00000028137	6	1	11	0	11	6	1	12	4	7	3	5	5	0	1	0	1	4	5	1	3	4	5	4	8	0	1	4	3	3	3	0	49	2	0	3	12
ENSG00000048707	86	103	242	52	68	156	69	251	45	142	112	72	137	78	101	6	101	189	93	31	92	154	116	160	102	112	147	196	123	86	152	120	459	156	38	93	162
ENSG00000239149	0	0	1	0	0	0	0	1	0	2	0	0	1	0	0	0	1	0	0	0	0	0	0	0	0	0	0	0	0	0	1	1	0	0	1	0	0
ENSG00000229484	0	0	0	0	0	0	0	0	0	0	0	0	0	0	0	0	0	0	0	0	0	0	0	0	0	0	1	0	0	0	0	0	0	0	0	0	0
ENSG00000162496	14	101	77	14	68	61	23	393	118	82	21	65	51	7	102	3	12	254	45	13	114	110	44	247	47	24	175	83	30	104	44	25	446	95	4	105	67
ENSG00000221340	0	0	0	0	0	1	0	0	0	0	0	0	0	0	0	0	0	1	0	0	0	0	0	0	0	0	0	0	0	0	0	0	0	0	0	0	0
ENSG00000272482	1	6	2	0	2	2	0	9	3	1	0	2	3	0	0	0	1	9	3	0	1	0	2	3	2	1	7	6	0	3	1	0	7	2	0	7	3
ENSG00000204518	0	0	0	1	0	0	0	0	0	0	0	0	0	0	0	0	0	0	0	0	0	0	0	0	0	0	0	0	0	0	0	0	0	0	0	0	0
ENSG00000188984	3	0	14	1	1	18	1	3	0	7	0	1	16	0	0	1	0	0	4	1	0	19	3	0	12	0	0	4	1	0	15	1	1	14	0	0	14
ENSG00000238771	0	0	0	0	0	0	0	0	0	0	0	0	0	0	0	0	0	0	0	0	0	0	0	0	0	0	0	0	0	0	0	0	0	0	0	0	0
ENSG00000157330	0	0	0	0	0	0	0	0	0	0	0	0	0	0	0	0	0	0	0	0	0	0	0	0	0	0	1	0	0	0	0	0	1	0	0	0	0
ENSG00000116726	0	0	0	1	0	1	6	0	0	1	0	0	1	1	0	0	2	0	0	2	0	1	13	0	0	1	0	0	1	0	0	2	0	0	0	0	0
ENSG00000116721	0	0	0	0	0	0	0	0	0	0	1	0	0	0	0	0	0	0	0	0	0	2	1	0	0	0	0	0	0	0	0	1	0	1	0	0	0
ENSG00000204513	0	0	0	0	0	0	0	0	0	1	0	0	0	0	0	0	0	0	0	0	0	0	0	0	0	0	0	0	0	0	0	0	0	0	0	0	0
ENSG00000179172	1	1	4	6	5	7	10	10	2	17	16	7	7	3	7	0	8	17	5	5	2	17	10	3	4	3	9	6	2	2	2	5	16	8	5	5	5
ENSG00000120952	0	0	0	0	0	0	0	0	0	0	1	0	0	0	0	0	0	0	0	1	0	0	3	0	0	1	0	0	0	0	0	1	0	0	0	0	0
ENSG00000243073	0	0	0	0	0	0	2	0	0	0	2	0	0	0	0	0	0	0	0	0	0	0	0	0	0	0	0	0	0	0	0	0	0	0	0	0	0
ENSG00000187545	0	0	0	0	0	0	0	0	0	0	0	0	0	0	0	0	0	0	0	0	0	0	0	0	0	0	0	0	0	0	0	0	0	0	0	0	0
ENSG00000204510	0	0	0	0	0	0	0	0	0	0	0	0	0	0	0	0	0	0	0	0	0	0	0	0	0	0	0	0	0	0	0	0	0	0	0	0	0
ENSG00000232423	0	0	0	0	0	0	0	0	0	0	1	0	0	0	0	0	0	0	0	0	0	0	0	0	0	0	0	0	0	0	0	0	0	0	0	0	0
ENSG00000204508	0	0	0	0	0	0	0	0	0	0	0	0	0	0	0	0	0	0	0	0	0	0	0	0	0	0	0	0	0	0	0	0	0	0	0	0	0
ENSG00000239810	0	0	0	0	0	0	0	0	0	0	0	0	0	0	0	0	0	0	0	0	0	0	0	0	0	0	0	0	0	0	0	0	0	0	0	0	0
ENSG00000229571	0	0	0	0	0	0	0	0	0	0	0	0	0	0	0	0	0	0	0	0	0	0	0	0	0	0	0	0	0	0	0	0	0	0	0	0	0
ENSG00000182330	0	0	0	0	0	0	0	0	0	0	0	0	0	0	0	0	0	0	0	0	0	0	0	0	0	0	0	0	0	0	0	0	0	0	0	0	0
ENSG00000204495	0	0	0	0	0	0	0	0	0	0	0	0	0	0	0	0	0	0	0	0	0	0	0	0	0	0	0	0	0	0	0	0	0	0	0	0	0
ENSG00000204486	0	0	0	0	0	0	0	0	0	0	0	0	0	0	0	0	0	0	0	0	0	0	0	0	0	0	0	0	0	0	0	0	0	0	0	0	0
ENSG00000204481	0	0	0	0	0	0	0	0	0	0	0	0	0	0	0	0	0	0	0	0	0	0	0	0	0	0	0	0	0	0	0	0	0	0	0	0	0
ENSG00000204478	0	0	0	0	0	0	0	0	0	0	0	0	0	0	0	0	0	0	0	0	0	0	0	0	0	0	0	0	0	0	0	0	0	0	0	0	0
ENSG00000162494	0	0	0	0	2	0	0	0	0	0	0	0	0	0	0	0	0	2	0	0	0	0	0	1	0	0	0	1	0	0	0	0	0	0	0	0	0
ENSG00000259961	0	0	0	0	0	0	0	0	0	0	0	0	0	0	0	0	2	0	2	0	0	0	0	0	0	0	0	0	0	0	0	0	0	0	0	0	0
ENSG00000162493	62	155	335	51	134	444	95	421	100	371	80	152	311	48	178	10	83	446	211	50	170	456	189	416	308	110	248	357	104	168	237	135	1045	466	42	141	378
ENSG00000222952	0	0	0	0	0	0	0	0	0	0	0	0	1	0	0	0	0	0	0	0	0	0	0	0	0	0	1	0	0	1	0	0	1	0	0	0	0
ENSG00000266358	0	0	0	0	0	0	0	0	0	0	0	0	0	1	0	0	0	0	0	0	0	0	0	0	0	0	0	0	0	0	0	0	0	0	0	0	0
ENSG00000237445	0	0	0	0	0	0	0	0	0	0	0	0	0	0	0	0	0	0	0	0	0	0	0	0	0	0	0	0	0	0	0	0	0	0	0	0	0
ENSG00000253085	0	0	0	0	0	0	0	0	0	0	0	0	0	0	0	0	0	0	0	0	0	0	0	0	0	0	1	0	0	0	0	0	0	0	0	0	0
ENSG00000116731	65	41	37	59	35	24	81	79	26	25	114	28	34	77	51	1	60	79	21	31	34	26	103	70	34	82	63	44	109	39	32	108	188	39	55	25	28
ENSG00000252151	0	0	0	0	0	0	0	0	0	0	0	0	0	0	0	0	0	0	0	0	0	0	0	0	0	0	0	0	0	0	0	0	0	0	0	0	0
ENSG00000231606	0	0	1	0	0	0	0	0	0	0	0	0	0	0	0	0	0	0	0	0	1	0	0	0	0	0	0	0	0	0	0	0	0	0	0	0	0
ENSG00000234593	0	0	0	0	0	0	0	0	0	0	0	0	0	0	0	0	0	0	0	0	0	0	0	1	0	0	0	0	1	0	0	0	0	0	0	0	0
ENSG00000189337	12	7	23	17	11	25	16	42	7	32	31	9	19	11	6	0	12	36	14	8	10	34	33	28	17	27	22	35	39	9	17	30	72	27	11	8	14
ENSG00000175147	1	1	0	0	0	0	0	1	0	0	0	0	0	0	1	0	0	2	0	0	0	1	0	4	0	2	3	0	1	0	0	2	6	0	0	1	0
ENSG00000171729	11	19	10	11	28	8	20	102	24	6	22	30	8	12	19	0	7	51	5	9	33	9	35	51	9	25	41	13	20	12	7	32	156	10	16	14	16
ENSG00000204464	0	0	0	0	0	0	1	0	1	0	0	0	0	0	0	0	0	0	0	0	2	0	0	2	2	0	0	0	0	0	0	1	0	1	0	0	0
ENSG00000142621	0	2	1	1	2	0	0	0	1	0	1	1	1	0	1	0	0	1	0	0	2	0	0	0	0	0	0	0	0	0	1	0	3	0	0	2	0
ENSG00000233485	0	0	0	0	0	0	0	0	0	0	0	0	0	0	0	0	0	0	0	0	0	0	0	0	0	0	0	0	0	0	0	0	0	0	0	0	0
ENSG00000236045	0	0	0	0	0	0	0	0	0	0	0	0	0	0	0	0	0	0	0	0	0	0	0	0	0	0	0	0	0	0	0	0	0	0	0	0	0
ENSG00000228140	0	0	1	0	0	0	0	1	0	0	0	1	0	1	1	0	0	0	0	0	0	1	0	0	1	0	0	2	2	0	0	0	0	1	1	0	0
ENSG00000142634	12	23	36	11	23	50	20	91	20	40	26	23	25	6	31	1	19	80	18	20	24	39	41	85	18	20	44	34	29	22	35	51	144	38	14	12	27
ENSG00000162438	0	0	0	0	0	0	0	0	0	0	0	0	0	0	0	0	0	0	0	0	0	0	0	0	0	0	0	0	0	0	0	0	1	0	0	0	0
ENSG00000142615	0	0	0	0	0	0	0	0	0	0	0	0	0	0	0	0	0	0	0	0	0	0	0	0	0	0	0	0	0	0	0	0	0	0	0	0	0
ENSG00000215704	0	0	0	0	0	0	0	0	0	0	0	0	0	0	0	0	0	0	0	0	0	0	0	0	0	0	0	0	0	0	0	0	0	0	1	0	0
ENSG00000132906	10	12	31	17	16	38	25	51	5	38	21	14	27	21	12	3	20	30	22	10	21	59	51	38	26	25	30	38	33	16	30	42	95	49	8	15	37
ENSG00000116138	84	72	89	34	44	97	78	139	32	69	84	41	78	57	53	3	79	133	66	41	74	85	103	96	77	97	87	111	92	44	98	100	335	100	45	40	87
ENSG00000251866	0	0	0	1	0	0	0	0	0	0	0	0	0	0	0	0	1	0	0	0	0	0	0	0	0	0	0	0	0	0	0	0	0	0	0	0	0
ENSG00000272510	0	0	0	0	0	0	0	0	0	0	0	0	0	0	0	0	0	0	0	0	0	0	0	0	0	0	0	0	0	0	0	0	0	1	0	0	0
ENSG00000116771	2	4	35	1	10	27	5	25	3	24	6	3	26	3	2	0	2	2	14	1	11	34	9	24	22	2	5	22	6	2	14	9	33	39	1	2	20
ENSG00000237301	0	0	0	0	0	2	0	0	0	0	1	1	2	0	1	0	1	1	0	0	0	0	0	1	2	0	0	0	0	0	0	1	0	1	0	0	0
ENSG00000252417	0	0	0	0	0	0	0	0	0	0	0	0	0	0	0	0	0	0	0	0	0	2	0	0	0	0	0	0	0	0	0	0	0	0	0	0	0
ENSG00000197312	88	44	174	48	47	113	77	115	31	90	79	35	103	61	47	3	78	86	83	30	53	120	127	92	108	107	85	172	125	51	108	125	280	125	55	55	104
ENSG00000271742	0	0	0	0	0	0	0	0	0	0	0	0	0	0	0	0	0	0	0	0	0	0	0	0	0	0	0	0	0	0	0	0	0	0	0	0	0
ENSG00000116786	104	78	136	80	94	171	151	215	65	128	147	82	99	53	82	1	111	196	82	63	89	206	230	159	110	152	126	134	139	75	71	211	525	174	70	44	101
ENSG00000237938	0	0	1	0	0	1	1	0	1	0	0	0	0	0	0	0	0	0	0	0	1	0	2	0	0	0	2	1	3	1	1	1	3	0	1	0	0
ENSG00000162461	2	1	0	2	0	1	0	0	0	0	1	0	0	0	0	0	0	0	0	0	3	0	1	0	0	3	3	0	0	1	0	2	5	0	1	1	3
ENSG00000224459	0	0	0	0	0	0	0	0	0	0	0	0	0	0	0	0	0	0	0	0	0	0	0	0	0	0	0	1	0	0	0	0	0	0	0	0	0
ENSG00000162460	0	0	0	0	4	0	2	5	1	0	0	2	1	0	1	0	0	2	0	0	3	1	1	6	0	0	1	0	0	0	1	0	15	0	0	1	1
ENSG00000162458	62	57	171	65	54	259	76	176	20	188	91	45	156	47	48	2	97	131	131	27	68	222	112	133	151	79	101	213	93	50	152	139	298	238	28	33	202
ENSG00000179743	12	9	13	13	9	26	31	40	10	28	36	14	19	16	7	1	18	28	10	22	14	38	42	41	18	17	11	19	27	9	18	37	80	40	11	9	26
ENSG00000065526	76	56	122	61	43	74	74	124	56	63	104	54	67	68	83	2	82	150	54	33	50	78	113	92	58	103	98	117	194	46	84	121	315	107	47	55	55
ENSG00000238818	0	0	0	0	0	0	0	0	0	0	0	0	0	0	0	0	0	0	0	0	0	0	0	0	0	0	1	0	0	0	0	0	2	0	0	0	0
ENSG00000116809	38	13	55	26	31	52	46	66	29	59	48	24	34	34	26	1	42	68	35	26	44	93	76	54	41	45	54	70	77	20	36	96	156	63	25	20	53
ENSG00000183888	0	0	0	0	1	0	0	2	0	0	0	1	0	0	0	0	0	0	0	0	2	0	0	0	0	0	0	0	0	0	0	0	1	0	0	1	0
ENSG00000173641	1	2	1	0	7	1	3	15	9	2	3	8	2	0	8	0	2	16	2	1	10	1	3	11	0	4	4	3	3	7	2	1	42	0	0	8	1
ENSG00000186510	2	1	4	1	1	2	3	2	0	1	3	1	2	0	1	0	1	3	1	1	2	0	2	1	2	6	2	1	1	1	0	5	6	1	1	0	4
ENSG00000184908	0	2	2	1	4	2	0	5	2	3	0	1	3	0	1	0	0	5	5	0	2	5	3	2	2	1	2	4	2	1	3	1	19	4	1	3	4
ENSG00000185519	2	0	2	0	1	0	0	3	0	0	2	3	1	2	1	0	2	0	0	0	0	1	0	4	1	2	0	1	0	1	0	2	4	0	0	1	3
ENSG00000142627	59	12	117	21	37	126	33	83	32	115	70	18	97	24	25	0	33	41	85	13	33	129	59	47	85	58	50	144	59	22	88	73	146	134	19	16	86
ENSG00000227959	1	0	0	1	0	2	0	1	0	0	2	0	0	0	0	0	1	0	0	0	1	0	3	0	1	0	1	0	0	0	1	1	1	3	0	1	0
ENSG00000224621	0	0	0	0	0	0	0	1	0	0	0	0	0	0	1	0	0	0	0	0	0	0	0	0	0	0	0	0	1	0	0	0	0	0	0	0	0
ENSG00000142632	16	6	122	21	5	140	36	40	6	121	31	6	77	10	4	1	20	25	65	17	12	138	45	24	107	25	14	118	26	7	81	45	41	148	5	11	117
ENSG00000204377	3	3	2	0	0	2	2	1	0	1	1	0	0	1	2	0	4	3	0	1	4	3	3	0	0	1	1	2	0	0	1	0	3	1	1	0	0
ENSG00000132881	4	8	5	4	6	7	3	25	10	17	3	4	4	1	11	0	5	20	4	3	12	13	8	13	3	6	11	10	3	6	3	10	44	7	2	3	7
ENSG00000037637	74	53	126	44	38	138	82	154	43	160	85	46	90	57	61	0	90	148	106	53	78	184	191	106	109	121	84	153	110	42	101	152	314	178	58	58	142
ENSG00000055070	118	87	195	70	92	206	148	278	54	159	145	88	168	65	86	6	92	275	110	50	97	243	231	220	155	127	191	216	185	100	135	216	597	247	88	86	160
ENSG00000187144	1	0	0	0	0	0	0	0	0	0	0	1	1	1	0	0	0	1	0	0	0	1	0	0	1	1	0	0	0	0	2	0	1	0	0	1	0
ENSG00000157191	58	72	75	55	79	82	83	264	70	84	94	85	68	54	92	0	74	204	47	41	134	97	153	236	80	92	139	86	99	68	65	149	641	96	29	81	75
ENSG00000226029	1	0	2	0	0	1	4	2	0	0	2	0	1	2	3	0	5	3	0	0	0	0	5	4	0	3	2	0	2	0	1	4	6	0	0	1	2
ENSG00000206652	32	23	13	24	16	18	21	109	25	10	34	26	14	25	26	1	36	69	12	17	42	17	58	87	14	27	51	10	42	25	11	38	189	19	15	28	17
ENSG00000261135	0	0	0	1	2	0	1	5	0	2	5	2	4	2	0	0	1	3	1	0	2	1	1	5	0	4	2	1	1	0	0	3	9	1	1	0	3
ENSG00000224174	0	0	2	0	0	0	2	1	0	3	0	0	1	0	0	0	0	0	0	0	0	3	1	0	2	0	0	3	1	1	3	0	3	4	0	0	2
ENSG00000233421	4	5	7	1	2	7	2	25	2	4	12	1	11	0	4	0	2	8	1	1	8	6	8	21	5	4	1	8	8	2	8	9	13	7	4	7	13
ENSG00000268674	0	0	0	0	0	0	0	0	0	0	0	0	0	0	0	0	0	0	0	0	0	0	0	0	0	0	0	0	0	0	0	0	0	0	0	0	0
ENSG00000266584	0	0	0	0	0	0	0	0	0	0	0	0	0	0	0	0	1	0	0	0	1	0	0	1	3	0	0	0	0	0	0	0	0	0	0	0	0
ENSG00000219481	39	54	25	28	39	19	22	147	28	24	50	82	19	29	91	0	43	167	15	18	57	34	64	145	21	67	131	30	65	60	14	73	408	30	30	53	17
ENSG00000271732	0	0	0	0	0	0	0	0	0	0	0	0	0	0	0	0	0	1	0	0	0	0	0	0	1	0	0	0	0	0	0	0	3	0	1	0	0
ENSG00000215908	12	14	14	9	11	16	20	43	14	16	24	15	7	7	10	0	13	24	9	16	21	6	37	31	11	20	24	12	23	12	8	38	86	12	13	6	8
ENSG00000207513	1	0	0	0	2	0	1	0	0	0	0	0	0	3	0	0	2	5	0	0	0	0	0	2	0	0	0	1	0	0	0	0	0	0	0	1	1
ENSG00000264742	0	0	0	0	0	0	0	0	0	0	0	0	0	0	0	0	0	0	0	0	0	0	0	0	0	0	1	0	0	0	0	0	0	0	0	0	0
ENSG00000058453	17	16	69	21	18	80	25	48	14	79	29	12	44	4	23	0	23	31	49	10	17	80	49	35	52	23	23	94	34	14	87	42	100	84	15	11	60
ENSG00000207389	4	3	1	0	4	2	1	12	1	0	1	3	0	2	2	0	1	9	1	0	8	2	1	7	1	4	4	0	4	3	2	4	15	1	2	2	1
ENSG00000223643	0	0	0	0	0	0	1	0	0	0	0	0	0	0	0	0	0	0	0	0	0	0	0	0	0	0	0	0	0	0	0	0	0	0	0	0	0
ENSG00000230239	0	0	0	0	0	0	0	0	0	1	0	0	0	0	0	0	0	0	0	0	0	0	0	0	0	0	0	0	0	0	0	0	0	0	0	0	0
ENSG00000263811	0	0	0	0	0	0	0	0	0	0	0	0	0	0	0	0	0	0	0	0	0	0	0	0	0	0	0	0	0	0	1	1	0	0	0	0	0
ENSG00000228549	2	5	8	2	1	6	6	12	0	9	3	1	10	0	0	0	3	2	4	6	12	16	10	13	12	4	3	9	3	1	11	10	5	15	2	3	18
ENSG00000238142	1	10	10	1	5	8	3	23	1	21	2	5	11	1	4	0	0	12	10	2	8	25	15	17	16	2	11	14	1	3	9	4	35	10	0	3	27
ENSG00000207005	7	5	2	1	8	9	6	26	5	3	9	6	3	7	12	0	4	20	4	3	20	8	14	18	3	9	13	2	13	5	2	15	59	1	5	12	4
ENSG00000272426	0	0	1	0	0	1	0	3	0	1	0	1	0	0	0	0	2	2	0	0	2	3	1	3	2	2	2	1	3	0	0	2	6	2	0	0	3
ENSG00000117122	36	114	137	16	146	157	35	444	137	153	45	137	108	16	147	3	38	337	97	22	166	198	69	330	116	45	291	170	45	96	136	84	916	204	19	112	173
ENSG00000226526	0	0	0	0	0	0	1	1	0	1	0	0	0	0	0	0	0	0	0	0	0	0	0	1	0	0	1	0	0	0	0	0	1	0	0	0	2
ENSG00000159363	109	62	221	69	66	227	124	256	63	280	145	70	152	58	87	4	92	163	133	64	73	323	232	157	180	108	131	255	140	58	185	263	405	283	60	60	183
ENSG00000117118	131	77	298	85	115	334	168	350	67	291	157	100	240	108	89	2	160	214	208	95	160	367	329	262	279	177	159	344	178	68	269	239	677	375	64	74	311
ENSG00000117115	3	4	28	10	10	25	6	39	3	36	14	7	12	7	4	0	17	10	18	2	11	37	20	17	26	12	15	36	10	4	25	14	67	45	9	4	40
ENSG00000204362	0	0	0	0	0	0	0	0	0	0	0	0	0	0	0	0	0	2	0	0	0	0	0	1	0	0	0	0	0	0	0	0	0	0	0	0	0
ENSG00000142623	0	2	1	0	0	2	0	1	0	0	0	0	0	0	0	0	0	2	0	0	1	1	1	2	2	1	1	0	0	1	2	0	7	0	0	0	0
ENSG00000142619	1	0	0	0	0	1	0	2	0	6	0	0	2	0	0	0	0	0	2	0	1	0	1	1	0	0	0	2	0	0	1	1	2	1	1	0	1
ENSG00000266634	0	0	0	0	0	0	0	0	0	0	0	0	0	0	0	0	0	0	0	0	0	0	0	0	0	0	0	0	0	0	0	0	0	0	0	0	0
ENSG00000159339	0	0	0	0	0	0	0	0	0	1	0	0	0	0	0	0	0	0	0	0	0	0	0	0	0	0	0	0	0	0	0	0	0	0	0	0	0
ENSG00000269468	0	0	0	0	0	0	0	0	0	0	0	0	0	0	0	0	1	0	0	0	0	0	0	0	0	0	0	0	0	0	0	0	0	0	0	0	1
ENSG00000256049	0	0	0	0	0	0	0	0	0	0	0	0	1	0	0	0	0	1	0	0	0	0	0	0	0	0	0	0	0	0	0	0	1	0	0	0	0
ENSG00000179051	588	186	1683	364	125	1948	623	726	92	1390	747	148	1349	347	177	35	614	373	1114	309	224	1873	1063	412	1372	763	334	1808	860	161	1329	1110	961	1952	372	147	1280
ENSG00000239020	0	0	0	0	0	0	0	0	0	0	0	0	0	0	0	0	0	0	0	0	0	0	0	0	0	0	0	0	0	0	0	0	0	0	0	0	0
ENSG00000074964	83	35	133	59	35	130	129	145	18	125	115	42	86	34	43	2	100	95	89	32	47	155	203	86	102	86	66	140	132	28	80	151	245	149	53	26	98
ENSG00000236648	0	0	0	0	0	0	0	0	0	0	0	0	0	0	0	0	0	0	0	0	0	0	0	0	0	0	0	0	0	0	0	0	0	0	0	0	0
ENSG00000117148	0	0	1	1	0	0	1	2	0	3	2	1	0	0	1	0	2	0	1	0	0	2	3	0	3	0	1	3	0	0	1	1	0	3	1	0	1
ENSG00000117154	12	4	45	9	10	45	18	12	3	55	18	3	25	8	3	0	8	5	19	6	5	81	37	5	38	15	6	58	17	0	41	27	24	47	13	1	45
ENSG00000230035	0	0	0	0	0	0	0	0	0	0	0	0	0	0	0	0	0	0	0	0	0	0	0	0	0	0	0	0	0	0	0	0	0	0	0	0	0
ENSG00000225387	0	1	0	0	1	1	0	0	0	0	1	0	0	0	0	0	0	0	0	0	1	0	0	0	0	0	0	1	0	0	0	0	5	1	0	0	0
ENSG00000179023	4	0	12	7	1	15	5	4	0	9	7	1	8	2	0	0	5	0	8	2	4	14	9	1	11	3	0	10	14	4	8	8	8	14	4	1	9
ENSG00000009709	2	2	0	0	7	0	0	5	8	0	3	4	0	0	5	0	1	8	0	1	1	0	1	12	0	3	13	0	2	0	0	0	19	1	3	0	0
ENSG00000179002	0	0	0	0	0	0	0	0	0	0	0	0	0	0	0	0	0	0	0	0	0	0	0	0	0	0	0	0	0	0	0	0	0	0	0	0	0
ENSG00000255275	0	0	0	0	0	0	0	0	0	0	0	0	0	0	0	0	0	0	0	0	0	0	0	0	0	0	0	0	0	0	0	0	0	0	0	0	0
ENSG00000159423	60	4	92	46	3	77	98	32	3	98	81	3	38	36	6	0	76	12	47	31	7	128	130	13	67	88	16	83	87	6	51	105	30	115	39	10	73
ENSG00000221662	0	0	0	0	0	0	0	0	0	0	0	0	0	0	0	0	0	0	0	0	0	0	0	0	0	0	0	0	1	0	0	0	0	0	0	0	0
ENSG00000169991	67	6	53	46	17	32	89	35	9	59	92	11	38	27	10	1	87	24	30	39	13	50	151	16	29	86	19	67	141	9	21	126	57	37	48	8	37
ENSG00000272084	2	0	0	2	1	1	0	1	1	0	1	1	2	1	0	0	0	2	2	1	0	1	4	2	0	3	2	1	0	1	2	0	1	0	3	1	0
ENSG00000127481	313	172	655	255	153	440	274	407	88	380	428	150	384	226	183	13	286	364	326	105	165	480	339	274	354	421	293	574	530	165	457	428	867	489	185	157	439
ENSG00000266098	0	0	0	0	0	0	0	1	0	0	1	0	0	1	0	0	1	1	0	0	0	0	1	0	0	0	1	1	3	0	0	0	1	0	1	0	0
ENSG00000230424	1	1	0	0	0	1	0	3	0	0	0	0	0	0	0	0	1	0	1	0	0	0	2	1	0	0	1	0	1	0	1	0	4	0	1	0	0
ENSG00000127463	161	126	221	111	101	256	172	481	99	191	195	120	188	95	160	11	164	327	143	87	192	285	261	330	196	185	248	289	248	119	203	297	832	276	92	143	177
ENSG00000053372	124	50	143	79	46	248	150	222	41	149	176	41	149	69	73	1	157	158	117	65	71	206	261	162	156	163	128	188	150	52	135	246	356	226	45	52	165
ENSG00000162482	1	1	2	0	0	1	1	2	0	3	0	1	1	1	1	0	0	0	1	0	3	3	0	0	1	1	0	1	1	1	0	0	4	2	0	0	2
ENSG00000053371	116	98	90	60	105	113	151	407	65	110	152	93	75	69	125	2	115	284	67	62	151	138	276	284	101	147	222	109	152	97	67	203	774	124	67	69	142
ENSG00000200403	0	0	0	0	0	0	0	0	0	0	0	0	0	0	0	0	0	1	0	0	0	0	1	0	0	0	1	0	0	0	0	0	1	0	0	0	0
ENSG00000040487	34	23	31	27	22	25	44	89	12	28	54	20	13	21	26	0	38	55	18	23	32	32	55	54	15	37	46	31	42	28	12	63	130	28	17	27	22
ENSG00000077549	287	110	508	238	151	525	411	595	99	524	478	162	397	213	155	8	345	378	324	183	254	694	692	403	410	430	282	519	438	138	342	634	1104	634	177	145	493
ENSG00000240490	0	0	0	0	0	0	0	0	0	0	2	0	0	0	0	0	0	0	0	0	0	0	0	0	0	1	0	0	0	1	0	0	1	0	0	0	0
ENSG00000201609	0	0	0	0	0	0	0	0	0	0	0	0	0	0	0	0	0	0	0	0	0	0	0	0	0	0	0	0	0	0	0	0	0	0	0	0	0
ENSG00000239027	0	0	0	0	0	0	0	0	0	0	0	0	0	0	0	0	0	0	0	0	0	0	0	0	0	0	0	0	0	0	0	0	0	0	0	0	0
ENSG00000235185	0	0	0	0	0	0	0	0	0	0	0	0	0	0	1	0	0	0	1	0	0	0	0	0	0	1	0	0	0	0	0	0	0	0	0	0	0
ENSG00000270136	0	0	0	0	0	0	0	0	0	0	0	0	0	0	0	0	0	0	0	0	0	0	0	0	0	0	0	0	0	0	0	0	0	0	0	0	0
ENSG00000173436	48	15	59	20	15	53	45	87	25	44	51	15	52	40	29	1	32	68	44	21	22	69	76	57	44	46	37	46	67	13	35	67	118	71	24	16	84
ENSG00000158747	10	5	12	7	0	11	14	16	3	11	9	3	8	2	4	0	4	9	12	2	5	21	18	8	4	7	6	12	9	2	12	23	23	17	2	1	11
ENSG00000158748	0	0	4	0	0	1	0	0	1	5	0	0	2	1	3	1	0	1	4	0	1	0	0	0	1	0	1	4	0	0	3	0	0	8	0	0	7
ENSG00000162542	3	0	6	2	5	13	0	11	0	18	1	5	14	2	1	0	4	0	8	3	5	16	4	12	13	1	9	8	2	2	8	4	17	18	0	0	15
ENSG00000178828	0	0	0	0	0	0	0	0	0	0	0	0	0	0	0	0	0	0	0	0	0	0	0	0	0	0	0	0	0	0	0	0	1	1	0	0	0
ENSG00000169914	23	27	37	21	22	35	31	57	25	28	36	24	31	14	30	0	28	57	26	17	28	30	50	56	25	34	43	40	46	26	30	48	153	44	11	22	40
ENSG00000188784	0	0	0	0	0	0	0	0	0	0	0	0	0	0	0	0	0	0	0	0	0	0	0	0	0	0	0	0	0	0	0	0	0	0	0	0	0
ENSG00000188257	0	2	1	1	3	0	0	0	7	0	0	2	0	0	2	0	0	4	1	1	4	1	0	1	0	1	1	1	0	0	0	0	20	0	1	1	0
ENSG00000127472	0	0	0	0	4	0	1	0	0	0	0	2	0	0	2	0	0	0	0	0	0	0	1	2	0	1	1	0	0	0	0	0	19	0	0	3	2
ENSG00000117215	0	0	0	0	0	0	0	0	0	0	0	0	0	0	0	0	0	0	0	0	0	0	0	0	0	0	0	0	0	0	0	0	0	0	0	0	0
ENSG00000158786	0	0	0	0	0	0	0	1	0	0	0	0	0	0	0	0	0	1	0	0	0	0	0	1	0	0	0	0	0	0	0	0	0	0	0	0	0
ENSG00000227066	0	0	0	0	0	0	0	0	0	0	0	0	0	0	0	0	0	0	2	0	0	0	0	0	0	0	0	0	0	0	0	0	0	0	0	0	0
ENSG00000187980	0	0	0	0	0	0	0	0	0	0	0	0	0	0	1	0	0	1	0	0	0	0	0	0	0	0	0	0	0	0	0	0	0	0	0	0	0
ENSG00000225986	0	0	1	0	1	1	0	2	0	0	0	0	0	0	0	0	0	0	0	0	0	0	0	1	0	0	0	0	0	1	0	1	2	0	0	1	0
ENSG00000162543	5	1	2	0	8	4	6	9	1	4	9	4	3	2	3	0	3	9	3	5	6	4	11	5	4	3	8	5	10	3	3	9	25	11	0	3	6
ENSG00000228105	0	0	0	0	0	0	0	0	0	0	0	0	0	0	0	0	0	0	0	0	0	0	0	0	0	0	0	0	0	0	0	0	0	0	0	0	0
ENSG00000158816	1	2	1	3	0	0	1	5	0	0	1	1	1	1	1	0	1	7	0	1	0	0	1	7	1	1	6	4	4	1	0	3	14	0	0	1	1
ENSG00000226664	0	0	0	0	0	0	0	0	0	0	0	0	0	0	0	0	0	0	0	0	0	0	1	0	0	0	0	0	0	0	0	0	0	0	0	0	0
ENSG00000236963	0	0	0	1	0	0	0	0	0	0	0	0	0	0	0	0	0	0	0	0	0	0	0	0	0	0	0	0	0	0	0	0	0	0	0	0	0
ENSG00000226487	0	0	0	0	0	0	0	0	0	0	0	0	0	0	0	0	0	0	0	0	0	0	0	0	0	0	0	0	0	0	0	0	0	0	0	0	0
ENSG00000162545	121	33	8	69	33	12	134	135	37	19	184	44	6	73	43	1	111	140	4	64	49	16	274	126	7	129	96	7	161	55	10	258	262	9	85	56	4
ENSG00000090432	94	40	72	74	57	93	110	149	33	67	119	37	56	54	49	4	81	101	49	58	62	77	168	127	60	99	82	80	129	52	57	170	296	117	48	47	58
ENSG00000183114	2	1	32	0	0	46	0	1	4	31	3	0	24	0	5	0	4	2	23	2	0	46	7	2	19	1	2	28	2	1	19	2	0	45	0	1	12
ENSG00000158825	2	1	56	1	2	47	1	10	0	53	0	1	63	3	1	1	2	0	23	2	5	75	5	6	38	4	3	48	2	1	35	2	9	72	2	0	62
ENSG00000158828	26	23	109	23	37	131	30	104	18	132	42	16	94	17	27	2	43	67	61	10	31	136	66	62	84	20	52	112	28	28	65	59	181	146	9	21	100
ENSG00000117242	6	6	9	3	4	5	4	11	4	6	5	7	2	6	7	1	5	9	3	0	4	7	14	15	3	3	8	5	12	4	5	13	27	4	3	4	1
ENSG00000244038	485	447	1088	328	499	994	592	1987	448	1155	678	448	717	339	598	21	561	1283	639	314	807	1418	1154	1310	906	630	936	1091	752	456	774	978	3594	1239	300	471	1069
ENSG00000117245	5	8	62	2	12	52	2	38	5	80	8	11	45	6	5	1	8	17	54	2	14	90	9	16	60	6	23	82	9	7	52	11	74	80	3	9	59
ENSG00000189410	3	2	47	5	3	27	8	6	2	44	3	1	51	5	1	3	4	9	28	2	6	57	9	3	44	11	5	45	11	3	40	12	20	53	4	1	39
ENSG00000233069	0	0	1	0	0	0	0	0	0	0	0	0	0	0	0	0	0	0	0	0	0	0	0	0	0	0	0	0	0	0	0	0	0	0	0	0	0
ENSG00000127483	317	176	136	157	121	132	250	543	141	140	321	172	104	219	228	6	314	482	88	155	227	146	448	435	122	354	382	169	415	160	114	450	1181	152	167	185	153
ENSG00000075151	131	72	229	103	54	163	144	207	55	171	154	55	133	89	96	2	134	185	121	56	85	196	208	148	136	171	152	272	176	75	175	210	431	214	67	53	217
ENSG00000251914	0	0	0	0	0	0	0	0	0	0	0	0	0	0	0	0	0	0	0	0	0	0	0	0	0	0	0	0	0	0	0	0	0	0	0	0	0
ENSG00000221808	0	1	0	1	0	0	0	2	0	0	0	0	1	0	0	0	0	0	0	3	0	0	0	1	0	0	0	0	0	0	0	0	0	0	0	0	0
ENSG00000266867	0	0	0	0	0	0	0	0	0	0	0	0	0	0	0	0	0	0	0	0	0	0	0	0	0	0	0	0	0	0	0	0	0	0	0	0	0
ENSG00000117298	102	163	113	88	175	89	147	402	118	115	119	172	75	63	187	0	93	413	66	58	203	139	218	398	76	149	280	122	140	132	97	231	1135	132	57	125	82
ENSG00000236936	0	0	0	0	0	0	0	0	0	0	0	0	0	0	0	0	0	0	0	0	1	0	1	0	0	0	0	0	0	0	0	0	2	0	0	0	0
ENSG00000231105	0	1	0	0	0	1	0	0	1	0	0	0	0	0	2	0	0	0	0	0	0	0	0	1	0	0	3	0	2	0	0	0	4	0	0	0	0
ENSG00000236009	0	0	0	0	0	0	0	0	0	0	0	0	0	0	0	0	0	0	0	0	0	0	0	0	0	0	0	0	0	0	0	0	0	0	0	0	0
ENSG00000142794	2	8	15	5	10	9	4	26	3	17	5	5	12	1	10	0	3	18	5	0	10	15	6	13	19	8	18	20	4	7	9	5	58	18	3	8	15
ENSG00000162551	100	19	511	102	18	594	162	99	8	630	181	26	485	76	12	5	136	14	316	90	33	720	360	55	522	195	32	597	144	7	410	314	94	732	58	11	518
ENSG00000233431	1	0	0	0	0	0	0	0	0	0	0	0	0	0	0	0	0	0	0	0	0	0	0	0	0	0	0	0	0	0	0	0	0	0	0	0	0
ENSG00000221781	0	0	0	0	0	0	0	0	0	0	0	0	0	0	0	0	0	0	0	0	0	0	0	0	0	0	0	0	0	0	0	0	0	0	0	0	0
ENSG00000076864	6	23	34	9	27	28	7	55	42	28	8	14	32	2	21	0	13	57	22	7	29	42	17	39	38	6	37	31	3	24	21	10	115	36	0	11	28
ENSG00000090686	94	80	348	44	68	260	104	224	47	274	114	67	226	80	68	2	94	204	198	55	85	311	168	153	208	101	137	326	128	68	243	155	329	314	51	73	316
ENSG00000187942	0	1	1	0	1	1	0	0	0	1	0	1	1	1	0	0	0	1	1	0	0	1	0	1	0	0	0	2	3	1	0	2	2	4	0	0	0
ENSG00000142798	37	308	149	53	341	130	59	593	274	163	55	316	125	17	364	1	49	770	78	38	265	171	93	524	93	60	580	124	69	276	102	80	1995	148	24	233	100
ENSG00000219073	0	0	0	0	0	0	1	0	0	0	1	0	0	0	0	0	0	0	0	0	0	0	0	0	0	0	0	0	0	0	0	0	0	0	0	0	0
ENSG00000264385	0	0	0	0	0	0	0	0	0	0	0	0	0	0	0	0	0	0	0	0	0	0	0	0	0	0	0	0	0	0	0	0	0	0	0	0	0
ENSG00000263991	0	0	0	0	0	0	0	0	0	0	0	0	0	0	0	0	0	0	0	0	0	0	0	0	0	0	0	0	0	0	0	0	0	0	0	0	0
ENSG00000142789	0	0	0	0	0	0	0	1	0	0	0	0	0	0	0	0	0	0	0	0	0	0	0	0	0	0	0	0	0	0	0	0	0	0	0	0	0
ENSG00000263582	0	0	0	0	0	0	0	0	0	0	0	0	0	0	0	0	0	0	0	0	0	0	0	0	0	0	0	0	0	0	0	0	0	0	0	0	0
ENSG00000228397	1	0	0	0	0	1	0	1	0	3	1	0	0	0	0	0	0	1	0	0	0	0	0	1	0	0	0	0	0	0	0	1	2	1	0	0	0
ENSG00000218510	15	6	50	15	12	52	28	47	15	70	26	12	50	14	18	2	21	36	36	13	19	70	43	26	48	21	30	49	26	9	35	37	114	75	10	6	72
ENSG00000070831	1082	591	1097	573	652	1131	1171	2550	456	1068	1429	633	925	842	773	24	1217	1813	730	606	1052	1420	2008	1775	966	1308	1396	1266	1517	766	817	1895	4625	1343	623	751	1273
ENSG00000230068	1	0	0	0	1	0	0	3	0	0	0	0	0	0	1	0	0	1	0	0	0	1	0	0	0	1	2	0	3	0	0	1	4	0	0	0	0
ENSG00000271840	2	0	0	2	1	0	1	0	0	0	1	2	0	0	1	0	0	1	0	0	0	0	0	0	0	0	3	0	0	1	1	1	2	0	0	1	0
ENSG00000162552	1	14	2	1	7	1	1	22	13	7	2	5	1	1	6	0	0	17	2	0	16	1	1	14	1	2	4	2	3	1	0	2	65	4	1	1	1
ENSG00000184677	38	25	73	26	28	57	43	88	19	54	65	25	34	34	33	0	40	85	42	16	32	70	68	47	51	39	61	66	84	28	47	59	191	56	28	27	49
ENSG00000237200	0	0	0	0	0	0	1	0	0	0	0	0	0	1	0	0	0	0	0	0	0	0	0	0	0	0	0	0	1	0	0	1	0	0	0	0	0
ENSG00000070886	5	0	13	3	5	6	3	3	4	13	1	2	8	0	1	0	3	3	2	0	1	11	7	2	9	3	0	14	1	0	6	3	16	9	2	0	6
ENSG00000173372	0	0	0	0	0	0	0	0	0	0	0	0	0	0	0	0	0	0	0	0	0	0	0	0	0	0	0	0	0	0	0	0	1	0	0	0	0
ENSG00000159189	0	1	0	0	0	0	0	0	0	0	0	0	0	0	0	0	0	0	0	0	0	0	0	0	0	0	0	0	0	0	0	0	0	0	0	0	0
ENSG00000173369	0	1	0	0	0	0	0	0	0	0	0	0	0	0	0	0	0	0	0	0	0	0	0	0	0	0	0	0	0	0	0	1	0	0	0	0	0
ENSG00000133216	129	107	84	75	80	70	193	316	126	70	184	74	57	87	108	0	147	305	47	88	116	93	296	250	59	200	187	73	203	93	44	296	489	78	98	105	62
ENSG00000265422	0	0	0	0	0	0	0	0	0	0	0	0	0	0	0	0	0	0	0	1	0	0	0	0	0	0	0	0	0	0	0	0	1	0	0	0	0
ENSG00000216157	0	0	0	0	0	0	0	0	0	0	0	0	0	0	0	0	0	0	0	0	0	0	0	0	0	0	0	0	1	0	0	0	0	0	0	0	0
ENSG00000225952	0	0	0	0	0	0	1	0	0	0	0	0	0	0	0	0	1	1	0	0	0	0	0	0	0	0	0	0	1	0	1	0	0	0	0	0	0
ENSG00000264014	0	0	0	0	0	0	0	0	0	0	0	0	0	0	0	0	0	1	0	0	0	0	0	0	0	0	0	0	0	0	0	0	0	0	0	0	0
ENSG00000272796	12	6	0	5	4	0	21	27	8	0	15	4	0	6	17	0	13	26	0	7	6	0	22	13	0	19	15	0	19	3	0	20	20	0	8	11	1
ENSG00000215906	0	0	0	0	0	0	0	0	0	0	0	0	0	0	0	0	0	0	0	0	0	0	0	0	0	0	0	0	0	0	1	0	1	0	0	0	1
ENSG00000227868	0	0	0	0	0	0	0	1	0	0	0	0	0	0	0	0	0	0	0	0	0	0	1	0	0	0	0	0	1	0	0	0	0	0	0	0	0
ENSG00000004487	838	318	1292	506	310	1306	1004	1131	264	1209	1101	309	933	621	435	21	1023	780	849	499	457	1576	1744	827	1086	1094	626	1480	1180	319	968	1620	2258	1500	547	314	1220
ENSG00000240553	0	0	0	1	0	0	1	3	0	0	0	0	0	1	0	0	3	0	0	0	0	0	2	1	0	1	0	1	0	0	0	0	4	1	0	0	1
ENSG00000263793	0	0	0	0	0	0	0	0	0	1	1	0	0	1	0	0	1	0	0	0	0	0	0	0	0	0	0	0	0	0	0	0	0	0	0	0	0
ENSG00000266802	0	0	0	0	0	0	1	0	0	0	1	0	0	0	0	0	1	0	0	0	0	0	0	0	0	0	1	0	2	0	0	0	0	0	0	0	0
ENSG00000169641	122	49	246	92	32	191	115	124	22	153	157	49	169	86	55	2	107	132	118	59	53	200	224	90	145	157	86	257	174	35	195	202	260	224	93	47	174
ENSG00000206935	0	0	0	0	0	0	0	0	0	0	0	0	0	0	0	0	0	0	0	0	0	0	0	0	0	0	0	1	1	0	0	0	0	0	0	0	0
ENSG00000252578	0	0	0	0	0	0	0	0	0	0	0	0	0	0	0	0	0	1	0	0	0	0	0	0	0	0	0	0	0	0	0	0	0	0	0	0	1
ENSG00000179546	9	1	28	7	2	12	19	13	0	20	12	0	7	6	1	0	19	2	16	12	1	35	34	2	9	24	7	28	19	2	17	26	8	32	7	1	26
ENSG00000261326	3	5	2	3	2	3	3	10	3	4	5	3	2	5	6	0	8	9	2	4	4	1	10	7	1	8	5	3	7	0	1	4	18	4	0	1	1
ENSG00000125944	520	248	578	291	170	503	461	720	157	442	610	201	400	346	312	16	488	640	341	287	262	607	910	524	434	625	449	605	648	233	380	894	1465	550	281	215	580
ENSG00000125945	35	51	10	18	39	3	35	143	28	3	37	39	5	26	56	0	41	142	3	4	55	10	39	111	9	42	99	5	39	51	6	72	286	11	17	41	10
ENSG00000249087	4	8	0	4	10	0	7	34	9	0	8	6	0	1	8	0	4	17	1	3	15	3	8	20	1	5	9	1	4	5	0	6	54	0	2	5	1
ENSG00000271420	0	0	0	0	0	0	0	1	0	1	0	0	0	0	0	0	0	0	0	0	1	0	1	0	0	0	0	0	0	0	0	0	0	0	0	0	0
ENSG00000204219	0	6	6	1	10	5	3	18	4	4	0	8	1	1	3	0	1	11	2	0	22	2	0	24	4	0	15	4	1	7	3	1	68	7	0	4	2
ENSG00000088280	88	81	292	68	68	262	104	222	56	281	96	87	190	43	89	11	101	168	204	59	121	332	179	179	218	107	152	324	147	75	193	139	508	325	53	53	234
ENSG00000007968	45	19	4	32	7	25	76	39	7	12	49	20	5	31	21	0	38	36	9	43	15	9	110	37	8	69	26	17	79	15	16	88	94	13	32	14	11
ENSG00000235052	0	0	0	0	0	0	0	1	0	0	0	0	1	0	0	0	2	0	0	0	0	0	0	0	0	0	0	0	0	0	0	0	0	0	1	0	0
ENSG00000117318	198	74	183	145	154	214	222	395	73	184	296	130	139	96	97	3	179	140	126	84	185	235	416	299	151	161	205	200	283	75	130	440	1024	215	122	41	209
ENSG00000197880	0	0	1	0	0	0	0	0	0	0	0	0	0	0	0	0	0	0	0	0	1	1	0	0	0	0	0	0	1	0	1	0	0	0	1	0	0
ENSG00000142676	2172	2457	3941	1192	2713	3897	2227	10549	2478	4652	2966	2439	3155	1450	3006	82	2108	7043	2445	1260	4103	5381	4975	7576	3659	2473	4979	4252	3135	2706	2973	3974	18271	4616	1379	2553	5572
ENSG00000244609	0	0	0	1	0	0	0	1	0	0	0	0	0	0	0	0	0	0	0	0	0	0	0	0	0	0	0	0	0	0	0	0	0	0	0	0	0
ENSG00000011007	144	75	246	109	67	265	164	230	56	159	176	63	168	126	85	5	169	189	140	66	136	248	292	175	168	212	138	235	234	89	173	311	430	259	80	49	193
ENSG00000236810	1	0	2	1	6	1	1	7	2	3	0	2	2	1	2	0	6	1	3	2	2	7	6	3	1	8	2	4	3	2	1	6	8	2	0	0	2
ENSG00000057757	99	70	137	64	78	150	112	280	75	122	132	68	112	62	68	3	100	178	105	42	122	197	166	202	128	135	139	154	159	73	94	201	494	170	62	60	149
ENSG00000011009	213	45	353	145	70	421	239	266	48	332	287	63	263	108	67	8	199	146	273	102	107	455	455	164	278	214	121	354	263	59	264	409	431	423	111	51	305
ENSG00000117308	41	23	61	29	37	86	58	148	26	69	59	50	54	24	41	0	40	90	47	28	59	88	108	120	48	44	67	82	52	33	67	83	326	108	20	34	63
ENSG00000117305	45	40	93	25	77	72	58	217	44	169	55	74	56	31	81	1	57	141	53	28	95	173	103	144	62	47	113	98	49	54	80	81	505	117	32	51	149
ENSG00000179163	35	28	44	23	51	47	56	144	40	55	39	47	37	23	54	0	32	99	43	24	70	62	56	130	56	47	66	57	48	39	45	71	318	61	31	34	61
ENSG00000188822	0	0	0	0	0	0	0	0	0	0	0	0	0	0	0	0	0	0	0	0	0	0	0	0	0	0	2	5	0	0	0	0	1	0	0	0	0
ENSG00000264347	0	0	0	0	0	0	0	0	0	0	0	0	0	0	0	0	0	0	0	0	0	0	0	0	0	0	0	0	0	0	0	0	0	0	0	0	0
ENSG00000232557	0	0	0	0	0	0	0	0	0	0	0	0	0	0	0	0	0	0	0	0	0	0	0	0	0	0	0	0	0	0	0	0	0	0	0	0	0
ENSG00000264926	0	0	0	0	0	0	0	0	0	0	0	0	0	0	0	0	0	0	0	0	0	0	0	0	0	0	0	0	0	0	0	0	0	0	0	0	0
ENSG00000189266	52	24	87	18	18	65	39	48	12	43	59	18	49	45	24	4	45	47	36	27	35	71	93	36	39	64	37	91	57	20	59	65	117	65	22	10	75
ENSG00000188529	18	14	41	19	11	33	24	50	11	37	37	16	38	30	18	3	38	34	23	14	18	46	40	34	31	49	33	59	23	15	37	48	93	52	12	8	45
ENSG00000225315	0	0	0	0	0	0	0	0	0	0	0	0	0	0	0	0	0	0	0	0	0	1	0	2	0	0	0	0	0	0	0	0	0	0	0	0	0
ENSG00000142661	0	1	2	0	0	0	0	4	0	0	0	0	0	0	1	0	0	0	0	0	0	2	1	1	0	0	0	0	0	0	1	0	0	1	0	0	1
ENSG00000142677	1	0	0	0	0	1	0	0	0	2	0	0	0	1	0	1	1	0	0	1	0	1	0	0	0	3	0	2	0	0	3	0	0	1	0	0	2
ENSG00000185436	12	2	68	6	5	57	16	8	1	50	16	1	23	4	3	1	13	1	41	7	7	59	19	7	51	11	4	71	14	1	49	12	13	77	5	0	49
ENSG00000230023	0	0	0	0	0	0	0	0	0	0	0	0	0	0	0	0	0	0	0	0	0	0	0	0	0	0	0	0	0	0	0	0	0	0	0	0	0
ENSG00000221032	0	0	0	0	0	0	0	0	0	0	0	0	0	0	0	0	0	0	0	0	0	0	0	0	0	0	0	0	0	0	0	0	0	0	0	0	0
ENSG00000232298	0	0	0	0	0	0	0	1	0	0	0	1	0	0	1	0	0	0	0	0	0	0	0	0	0	0	0	0	0	0	0	1	2	0	0	0	0
ENSG00000158055	4	1	6	2	3	9	8	3	0	7	7	1	4	7	3	0	5	4	3	3	2	4	5	0	5	7	3	4	6	1	3	11	7	10	1	0	8
ENSG00000001460	12	6	23	2	10	25	13	36	9	28	7	8	22	9	10	0	7	22	15	8	12	26	16	23	21	14	14	28	16	13	8	12	64	40	4	6	24
ENSG00000001461	11	57	34	14	55	32	19	100	32	40	28	50	29	14	58	0	26	139	27	16	63	56	40	96	25	27	94	39	29	53	22	43	307	42	10	60	40
ENSG00000117602	59	24	59	24	29	39	45	88	12	52	60	34	45	32	25	3	62	50	35	45	49	46	103	56	44	102	54	46	90	19	41	100	204	50	28	24	44
ENSG00000266551	0	0	0	0	0	0	0	0	0	0	0	0	0	0	0	0	0	0	0	0	0	0	0	0	0	0	0	0	0	0	0	0	0	0	0	0	0
ENSG00000264443	0	0	0	0	1	1	0	0	0	0	0	0	0	0	0	0	0	0	0	0	0	0	0	0	0	0	0	0	0	0	0	0	2	0	0	1	0
ENSG00000184454	0	1	1	0	1	2	0	4	0	2	0	3	2	0	1	0	1	2	3	0	4	5	0	9	4	0	3	4	0	0	4	0	14	4	0	3	1
ENSG00000133226	79	37	158	58	42	150	65	95	14	155	105	42	127	50	39	2	76	89	88	54	36	165	129	78	118	99	56	171	118	31	166	136	183	173	50	33	154
ENSG00000238986	1	0	0	0	0	0	1	0	0	0	0	0	0	0	0	0	0	0	0	0	0	0	2	0	0	0	0	0	1	0	0	1	0	0	0	0	1
ENSG00000169504	822	602	1779	369	410	1402	732	1802	389	1565	859	468	1256	667	695	27	806	1467	1028	392	735	1882	1192	1266	1396	925	1008	1941	1131	583	1382	1202	3518	1798	451	563	1611
ENSG00000238482	0	0	0	0	0	0	0	0	0	0	0	0	0	0	0	0	0	0	0	0	0	0	0	0	0	0	0	0	0	0	1	0	1	0	0	0	0
ENSG00000020633	1	0	3	1	0	4	0	0	0	0	2	0	6	0	0	0	1	1	1	1	0	3	2	0	3	1	0	4	0	0	8	4	2	2	0	0	7
ENSG00000229162	0	0	0	0	0	0	0	0	0	0	0	0	0	0	0	0	1	0	0	0	0	0	0	0	0	0	0	0	0	0	0	0	0	0	0	0	0
ENSG00000261025	0	0	0	0	0	1	0	0	0	0	0	0	0	0	0	0	0	0	3	0	0	0	0	0	0	0	0	0	0	0	0	0	1	0	0	0	0
ENSG00000264371	0	0	0	0	0	0	0	0	0	0	0	0	0	0	0	0	0	0	0	0	0	0	0	0	0	0	0	0	0	0	0	0	0	0	0	0	0
ENSG00000233755	0	0	0	0	0	0	0	0	0	0	0	0	0	0	0	0	0	0	0	0	0	0	0	0	0	0	0	0	0	0	0	0	0	0	0	0	0
ENSG00000231953	0	0	0	0	0	0	0	0	0	0	0	0	0	0	0	0	0	0	0	0	0	0	0	0	0	0	0	0	0	0	0	0	0	0	0	0	0
ENSG00000117614	90	62	99	59	78	116	112	216	64	102	121	46	69	77	83	2	105	176	48	64	116	115	192	170	70	134	132	113	136	62	85	183	503	113	52	62	124
ENSG00000117616	34	90	37	22	51	31	35	282	91	41	34	92	32	21	134	2	33	249	27	23	104	55	63	215	27	25	142	38	62	105	38	46	599	34	23	98	52
ENSG00000272432	0	0	0	1	0	1	0	1	0	1	1	0	0	0	0	0	1	0	0	0	0	0	1	2	1	0	0	0	0	0	1	0	4	0	0	0	1
ENSG00000187010	1	1	0	1	0	1	0	1	0	1	1	0	1	6	0	0	1	2	0	2	0	0	3	1	0	1	2	1	3	0	0	2	12	1	0	2	1
ENSG00000183726	196	84	186	105	118	191	220	390	78	194	266	98	127	173	103	4	207	246	124	109	149	256	338	279	177	244	223	197	255	110	157	333	694	201	128	102	228
ENSG00000252515	0	0	0	0	0	0	0	0	0	0	0	0	0	0	1	0	0	0	0	0	0	0	0	0	0	0	0	0	0	0	0	0	0	0	0	1	0
ENSG00000238889	0	0	0	0	0	0	0	0	0	0	0	0	0	0	0	0	0	0	0	0	0	0	0	0	0	0	0	0	0	0	1	0	0	0	0	0	0
ENSG00000188672	1	2	1	0	3	4	2	7	3	2	2	4	0	0	0	0	0	6	2	0	5	4	2	7	0	2	5	0	2	0	1	3	13	1	0	2	1
ENSG00000204178	143	62	100	105	54	100	170	192	63	66	205	51	53	129	71	3	151	188	68	113	77	93	354	164	74	201	112	96	188	71	57	266	411	91	77	63	99
ENSG00000157978	25	24	82	18	31	114	45	73	16	94	48	26	69	16	27	1	25	48	58	22	41	125	71	68	79	36	48	103	49	28	68	60	166	119	18	20	68
ENSG00000225643	0	0	0	0	1	0	0	2	1	1	0	0	0	0	0	0	0	0	1	0	1	1	0	1	1	0	0	1	1	0	1	0	3	0	1	0	2
ENSG00000117643	25	28	67	19	25	124	25	96	38	95	24	20	72	18	30	2	25	41	58	16	46	101	72	86	86	29	40	101	33	19	86	58	172	103	16	15	73
ENSG00000233478	0	0	1	1	0	1	1	0	0	0	0	0	0	0	0	0	0	0	0	0	0	2	0	0	0	0	0	1	0	0	3	1	1	0	0	0	0
ENSG00000162430	82	39	103	96	51	116	104	137	27	113	123	62	94	62	47	3	98	119	59	35	53	123	191	118	76	120	102	134	124	32	95	175	306	142	56	40	89
ENSG00000228172	0	0	0	0	0	0	0	0	1	0	0	0	0	0	1	0	0	0	0	0	0	0	1	0	1	0	0	1	0	1	0	0	0	0	0	0	0
ENSG00000117640	59	67	45	48	53	52	75	222	58	62	95	54	35	37	75	2	61	154	42	41	89	70	120	160	36	92	132	59	101	56	36	131	428	62	30	53	47
ENSG00000223474	0	0	0	0	1	1	0	1	0	0	0	0	0	0	0	0	1	2	0	0	1	1	0	0	0	0	0	3	1	0	0	0	4	0	1	0	0
ENSG00000272478	0	0	0	0	0	0	0	0	0	0	0	0	0	0	0	0	0	0	0	0	0	1	0	0	0	0	0	0	0	0	0	0	0	0	0	0	0
ENSG00000127423	27	4	63	20	6	80	27	31	1	77	33	10	50	20	13	0	24	28	50	22	6	78	60	16	58	41	19	84	39	5	48	43	48	100	16	8	82
ENSG00000236528	0	0	1	0	0	1	0	0	0	0	0	0	0	0	0	0	0	1	0	0	1	1	0	0	0	0	0	0	0	0	0	0	0	0	0	0	0
ENSG00000182749	14	18	36	3	28	52	9	86	15	45	8	16	30	4	20	1	9	41	29	1	35	60	22	61	19	18	44	36	13	14	22	25	149	44	4	23	26
ENSG00000207302	0	1	0	0	0	0	0	0	0	0	0	0	0	0	1	0	0	0	0	0	0	0	0	0	0	0	0	0	0	0	0	0	1	0	0	0	0
ENSG00000117632	3453	605	1983	2108	590	1956	4214	2892	427	1955	5047	610	1507	3023	800	33	4154	1806	1206	2407	1017	2311	7760	2095	1582	4353	1511	2031	4840	605	1434	6742	4362	2089	1982	651	2267
ENSG00000158006	16	22	52	16	22	49	26	80	12	69	29	21	36	29	21	1	38	50	37	30	32	47	65	53	46	27	41	65	32	18	43	39	144	54	13	13	48
ENSG00000207237	0	0	0	0	0	0	0	0	0	0	0	0	0	0	0	0	0	0	0	0	0	0	0	0	0	0	0	0	0	0	0	0	0	0	0	0	0
ENSG00000252190	0	0	0	0	0	0	0	0	0	0	0	0	0	0	0	0	0	0	0	0	0	0	0	0	0	0	0	0	0	0	0	0	0	0	0	0	0
ENSG00000252691	0	0	0	0	0	0	0	0	0	0	0	0	0	0	0	0	0	0	0	0	0	0	0	0	0	0	0	0	0	0	0	0	0	0	0	0	0
ENSG00000158008	5	1	6	4	1	5	10	10	0	3	4	1	8	3	1	0	4	0	0	2	2	4	20	5	2	9	4	3	8	0	3	10	8	2	4	0	4
ENSG00000158014	0	15	0	0	11	1	4	107	45	1	0	8	3	0	11	0	0	29	1	1	29	1	0	34	0	0	44	1	3	4	2	2	145	4	0	10	2
ENSG00000158022	0	1	0	0	1	0	0	1	2	0	0	0	0	0	0	0	0	0	0	0	0	0	0	3	0	0	1	0	0	2	0	0	2	0	0	0	0
ENSG00000175087	19	11	16	16	15	15	19	71	22	16	29	21	23	25	29	1	34	41	6	17	25	13	24	51	18	42	53	14	41	20	18	41	168	21	21	25	22
ENSG00000197245	0	1	5	1	1	4	0	11	0	8	5	6	7	0	5	0	5	11	1	1	1	9	3	6	2	3	7	4	4	1	4	2	27	7	1	1	8
ENSG00000142684	0	0	1	1	0	2	0	1	0	3	3	0	0	0	1	0	1	1	2	3	0	1	3	3	1	0	1	0	3	0	1	0	3	1	0	1	1
ENSG00000236782	1	0	0	2	0	0	1	1	1	0	0	0	0	1	0	0	0	0	0	0	0	0	0	0	0	0	0	0	1	1	0	1	1	0	0	0	1
ENSG00000142675	2	1	15	1	2	15	2	22	1	11	2	2	15	0	6	0	6	9	8	1	5	16	13	19	10	7	6	14	3	0	6	6	54	13	0	6	12
ENSG00000188782	0	0	2	0	0	0	0	0	0	1	1	0	2	0	0	0	1	0	1	0	0	4	1	0	1	1	0	0	0	0	2	0	1	1	1	0	0
ENSG00000130695	107	31	164	56	28	152	91	127	12	112	137	31	128	71	34	1	117	66	75	48	40	172	204	71	131	107	75	152	167	44	132	158	209	175	45	25	141
ENSG00000142669	257	31	108	197	49	149	398	157	29	176	354	45	94	196	29	4	299	89	58	188	65	190	770	115	114	332	71	116	350	36	93	519	262	158	166	30	139
ENSG00000158062	9	8	6	4	8	12	10	49	11	13	10	14	2	4	10	0	10	22	7	4	25	10	22	25	7	9	19	9	20	11	13	17	76	9	7	11	7
ENSG00000169442	3	3	5	1	1	5	5	4	1	13	0	2	4	2	4	0	3	10	9	4	3	5	11	8	3	0	6	5	3	1	7	2	9	11	2	3	16
ENSG00000176092	5	1	46	3	7	32	6	16	4	32	6	3	24	3	5	1	1	9	25	6	1	57	6	9	44	6	1	48	6	0	30	6	26	49	0	0	43
ENSG00000265143	0	0	0	0	0	0	0	0	0	0	0	0	0	0	0	0	0	0	0	0	0	0	0	0	0	0	0	0	0	0	0	0	0	0	1	0	0
ENSG00000176083	0	0	0	0	0	0	0	0	0	0	0	0	0	0	0	0	1	0	0	0	0	0	0	0	0	0	0	0	0	0	0	0	0	0	0	0	0
ENSG00000131914	1619	137	6627	1021	318	5980	1823	1222	12	6808	2005	138	4700	1161	50	115	1928	68	4099	948	500	7641	3470	492	5500	2165	333	7529	2479	50	5348	3255	1104	7469	1028	60	6066
ENSG00000117682	53	59	67	40	59	97	81	178	62	83	96	50	64	63	58	0	92	130	60	37	72	112	140	139	73	65	105	91	82	48	79	121	380	81	39	48	74
ENSG00000225891	1	0	0	0	0	0	0	0	0	1	0	0	0	0	0	0	0	2	0	2	0	1	0	0	0	0	0	1	0	0	1	1	3	0	0	0	0
ENSG00000198830	717	662	729	387	520	730	946	2764	513	709	913	621	551	581	932	15	827	2273	494	516	980	821	1620	2007	626	1009	1498	811	1073	756	562	1374	4615	823	446	791	821
ENSG00000117676	71	18	296	59	52	306	79	118	19	285	89	38	248	48	35	4	62	63	206	49	58	386	176	80	263	102	68	364	102	32	214	138	252	361	36	37	295
ENSG00000243905	0	0	0	0	0	0	0	0	0	0	1	0	0	0	0	0	0	0	0	0	0	0	0	0	0	0	0	0	0	0	0	0	0	0	0	0	0
ENSG00000260063	2	2	1	1	4	1	2	4	0	0	2	2	2	0	6	0	5	8	0	0	6	1	2	9	1	1	2	1	5	0	2	2	17	0	2	2	3
ENSG00000117713	199	97	107	157	101	105	149	238	48	58	245	108	90	106	110	0	167	234	47	67	77	75	228	132	69	232	152	100	292	125	123	257	528	113	105	75	79
ENSG00000266138	0	0	0	1	0	0	0	0	0	0	0	0	0	0	0	0	0	0	0	0	0	0	0	1	0	0	0	0	1	0	0	0	0	1	0	0	0
ENSG00000060642	20	15	71	5	33	51	24	88	23	79	23	19	52	14	29	0	27	52	31	9	32	86	45	55	56	31	40	78	32	16	40	35	171	81	12	14	83
ENSG00000241188	0	0	0	0	0	0	0	0	0	0	0	0	0	0	0	0	0	0	0	0	0	0	0	0	0	0	0	0	0	0	0	0	0	0	0	0	0
ENSG00000204160	73	23	56	56	43	72	93	118	22	80	93	40	61	47	38	1	79	81	50	48	57	100	169	72	63	95	48	78	100	22	54	153	217	88	38	27	58
ENSG00000175793	3	1	17	1	7	23	1	7	1	21	3	5	26	1	1	0	2	1	16	3	3	21	7	1	18	3	5	17	3	1	12	9	17	27	2	1	23
ENSG00000142751	39	24	63	23	18	79	45	80	26	77	52	18	61	32	25	2	31	64	52	22	42	89	96	65	75	44	43	69	63	24	45	76	194	76	28	21	65
ENSG00000198746	32	19	37	30	17	47	32	65	9	28	55	10	33	25	19	0	50	29	21	18	13	53	44	43	35	34	29	37	51	13	30	64	110	49	20	12	38
ENSG00000090273	149	75	342	128	85	359	195	330	69	361	189	82	319	99	68	4	153	177	233	87	111	446	359	226	331	202	154	398	208	83	251	357	551	460	85	74	357
ENSG00000131910	0	0	1	0	0	0	1	0	0	0	0	1	0	0	0	0	0	0	1	0	0	0	0	0	0	0	0	1	0	0	0	0	0	1	0	0	0
ENSG00000175707	5	1	79	5	8	76	10	29	2	69	8	5	65	10	4	0	9	1	45	6	8	73	26	7	49	18	2	74	10	1	33	23	42	72	5	1	70
ENSG00000253368	41	61	83	34	47	123	43	164	65	95	51	60	72	25	79	3	34	157	64	24	48	129	89	117	94	40	100	109	46	50	66	89	297	116	18	31	82
ENSG00000158246	170	14	612	145	33	877	233	145	7	818	236	13	612	113	5	14	174	28	433	105	37	1001	493	72	662	171	21	763	204	5	485	396	106	990	75	10	551
ENSG00000090020	13	8	19	14	18	35	14	26	5	11	18	15	26	13	9	0	17	34	15	3	6	22	21	13	17	21	20	29	20	8	18	32	81	26	8	15	18
ENSG00000224311	0	0	0	0	0	0	0	0	0	0	0	0	0	0	0	0	0	0	0	0	1	0	0	0	0	0	0	0	0	0	0	0	0	0	0	0	0
ENSG00000142784	59	33	49	48	37	31	62	121	33	47	90	38	25	59	36	0	72	112	34	39	57	55	125	81	43	89	74	55	97	53	39	152	252	52	38	40	45
ENSG00000252098	0	0	0	0	0	0	0	0	0	0	0	1	0	0	0	0	0	0	0	0	0	0	0	0	0	0	0	0	0	0	0	0	0	0	0	0	0
ENSG00000186501	77	30	49	61	35	58	86	134	37	34	130	34	33	36	40	1	79	90	27	41	34	40	182	98	34	81	74	43	130	32	37	166	239	49	38	32	45
ENSG00000206888	0	0	0	1	0	0	1	1	0	0	0	0	1	0	0	0	0	0	0	0	0	0	0	1	0	0	0	0	1	0	0	0	2	0	0	0	0
ENSG00000142765	11	6	16	8	10	18	10	45	2	27	10	10	10	9	16	1	15	20	7	7	20	29	16	22	23	9	15	13	18	4	10	19	93	23	4	9	17
ENSG00000142733	9	15	47	5	15	35	13	81	25	38	11	16	26	6	22	0	17	42	29	9	39	49	27	53	30	15	34	25	23	18	31	24	127	39	2	19	37
ENSG00000142748	0	0	0	0	0	0	0	1	0	1	0	1	0	0	0	0	0	0	0	0	3	0	0	0	0	0	0	2	0	1	2	0	2	1	0	1	1
ENSG00000174950	0	0	3	0	0	2	0	0	0	7	1	0	2	0	0	0	2	0	2	0	0	2	0	0	0	0	0	5	1	0	2	0	1	1	0	0	1
ENSG00000181773	5	1	12	3	2	19	6	1	3	9	4	0	5	1	2	2	4	4	13	0	2	12	10	3	12	7	3	14	10	1	8	7	5	20	6	0	11
ENSG00000158195	77	89	161	68	109	133	82	274	72	143	110	99	127	44	117	8	79	251	99	41	135	172	145	192	117	109	211	204	130	94	139	128	734	171	52	85	123
ENSG00000241169	0	0	0	2	0	0	1	0	0	0	0	0	0	0	0	0	0	0	0	0	0	0	0	1	0	0	0	0	1	0	0	0	1	0	0	0	0
ENSG00000237429	0	0	2	0	0	0	1	4	1	2	1	0	0	0	1	0	2	5	1	1	0	0	0	2	0	1	1	0	1	0	0	3	12	0	1	2	1
ENSG00000126705	67	55	39	54	40	30	86	109	26	35	79	33	28	41	35	0	34	116	22	25	30	40	114	73	33	68	86	49	111	46	25	107	243	38	43	34	23
ENSG00000000938	0	0	1	1	0	1	0	0	0	2	0	0	2	0	0	0	0	0	4	0	0	3	1	0	3	0	0	6	0	0	1	0	0	5	0	0	6
ENSG00000233975	0	0	0	0	0	0	0	0	0	0	0	0	0	0	0	0	0	0	0	0	0	0	0	0	0	0	0	0	0	0	0	0	0	1	0	0	0
ENSG00000126709	8	25	7	9	20	6	4	42	15	4	4	11	5	2	12	0	3	44	1	0	17	8	7	49	4	4	30	7	3	18	6	8	112	3	2	7	8
ENSG00000225886	0	0	0	0	1	0	0	0	0	1	0	0	0	0	0	0	0	0	0	1	2	0	0	0	0	0	0	0	0	0	0	0	3	0	0	0	1
ENSG00000206767	0	0	0	0	0	0	0	0	0	0	0	0	0	0	0	0	0	0	0	0	0	0	0	0	0	0	0	0	0	0	0	0	0	0	0	0	0
ENSG00000009780	28	14	53	12	11	57	18	63	9	49	26	16	34	20	24	0	22	33	41	10	31	52	49	31	40	26	44	56	30	19	31	39	106	55	16	11	36
ENSG00000117758	97	93	52	56	82	35	101	310	81	44	119	95	40	65	92	0	101	232	23	63	112	48	186	203	40	103	178	38	123	95	30	152	681	54	44	100	38
ENSG00000269971	0	0	0	0	1	0	1	2	0	0	0	0	0	0	0	0	0	2	0	0	0	1	0	4	0	0	1	0	1	1	0	0	1	0	1	0	0
ENSG00000270031	0	0	0	0	0	0	0	1	0	1	0	0	0	0	0	0	0	0	0	0	0	0	0	0	0	1	0	1	0	0	0	0	1	0	0	0	0
ENSG00000223062	0	0	0	0	0	0	0	0	0	0	0	0	0	0	0	0	0	0	0	0	0	0	0	0	0	0	0	0	0	0	0	0	0	0	0	0	0
ENSG00000117751	155	67	170	91	82	193	160	263	59	189	220	62	159	138	86	3	205	203	136	110	118	212	335	197	143	214	157	194	236	57	142	333	499	224	91	73	186
ENSG00000252947	5	2	1	3	3	5	4	16	3	3	6	5	5	6	2	0	5	10	0	0	0	2	14	1	3	0	2	3	6	0	1	8	14	4	6	3	2
ENSG00000130775	13	3	69	15	1	79	18	12	1	65	21	0	59	10	1	2	14	0	48	19	4	99	47	9	51	23	6	82	16	0	50	41	10	77	9	0	59
ENSG00000117748	166	75	204	80	84	202	169	381	55	168	199	87	114	100	104	4	164	188	105	88	142	243	313	226	147	212	176	189	225	82	134	257	573	208	73	85	169
ENSG00000130768	9	6	109	10	0	128	17	24	0	108	20	0	77	4	0	1	23	2	74	4	5	142	38	11	90	18	2	121	12	1	84	29	9	127	8	0	112
ENSG00000227050	0	0	2	0	0	0	0	0	0	0	0	0	0	0	0	0	0	0	0	0	0	0	0	0	0	1	0	1	0	0	0	0	0	1	0	0	0
ENSG00000158156	47	15	41	34	15	47	45	66	10	70	55	18	44	25	17	0	39	37	34	18	25	73	81	44	53	38	28	49	47	17	32	65	121	68	18	16	46
ENSG00000158161	71	36	114	50	45	70	61	144	29	76	91	42	94	60	56	0	72	121	62	34	74	112	127	74	54	83	91	105	91	43	90	135	267	128	48	34	103
ENSG00000240750	0	0	0	0	0	0	1	0	0	1	0	0	0	0	0	0	0	0	0	0	0	0	1	0	0	0	0	0	0	0	0	0	0	0	0	0	0
ENSG00000169403	2	0	3	1	0	7	1	0	0	2	1	0	8	0	0	0	0	0	4	0	1	10	1	1	4	1	0	4	1	0	4	2	0	3	1	1	8
ENSG00000126698	222	76	366	121	107	321	268	355	69	287	309	116	271	228	105	9	254	295	209	151	153	374	524	293	272	287	226	377	317	101	242	437	770	413	139	105	359
ENSG00000215902	0	0	0	0	0	1	0	1	0	1	1	0	0	0	0	0	1	1	0	1	0	1	1	1	1	2	1	0	1	1	1	1	3	1	0	0	0
ENSG00000130770	133	113	299	92	128	362	176	506	75	368	219	116	262	100	109	5	167	285	173	95	180	418	416	321	277	149	233	323	187	95	230	345	911	379	104	113	443
ENSG00000270605	4	0	0	1	0	1	0	0	1	0	4	0	0	0	0	0	2	0	0	0	0	2	2	0	0	2	1	0	3	0	0	0	2	1	0	0	1
ENSG00000271398	0	0	0	0	0	0	0	0	0	0	0	0	0	0	0	0	0	0	0	0	0	0	0	0	0	0	0	0	0	0	0	0	0	0	0	0	1
ENSG00000130766	50	69	97	32	91	99	56	236	58	103	77	52	75	40	65	2	60	166	65	19	89	146	101	191	86	50	128	105	84	61	82	85	461	117	41	69	78
ENSG00000130772	24	7	25	10	12	35	35	45	14	41	24	14	34	18	13	1	27	42	25	17	20	46	61	39	28	16	29	48	27	7	40	28	112	67	9	9	43
ENSG00000204138	48	22	63	30	21	57	45	36	9	51	64	24	52	38	33	1	63	49	36	35	20	54	76	51	39	64	37	78	81	6	57	68	116	42	27	9	48
ENSG00000206779	0	1	0	0	0	0	0	1	0	0	0	0	0	0	0	0	0	0	0	0	0	0	0	0	0	0	0	0	0	1	0	1	1	0	0	0	0
ENSG00000221216	0	0	0	0	0	0	0	0	0	0	0	0	0	0	0	0	0	0	0	0	0	0	0	0	0	0	0	0	0	0	0	0	0	0	0	0	0
ENSG00000180198	126	31	189	62	36	237	155	179	16	168	155	39	162	85	48	5	104	111	125	38	55	245	219	139	181	127	89	223	175	46	155	217	237	234	61	38	174
ENSG00000242125	1612	1124	935	1291	3160	1688	1870	7074	1498	1243	2917	1680	1321	877	1829	23	1889	4748	614	1122	1712	1518	3945	4458	1218	1392	3126	1225	2769	1636	762	2911	12899	1370	1255	1651	1737
ENSG00000200087	846	592	366	879	1896	1069	882	3612	731	602	1673	1033	697	576	977	19	996	2681	302	531	849	694	2166	2320	625	663	1456	529	1298	857	314	1536	6552	677	603	859	826
ENSG00000238821	0	0	0	0	0	0	0	0	0	0	2	0	0	0	0	0	0	0	0	0	0	0	0	0	0	0	0	0	0	0	0	0	0	0	0	0	0
ENSG00000180098	63	28	63	41	36	94	85	135	30	74	72	26	77	50	36	3	60	65	56	50	35	114	133	80	70	78	66	86	75	32	52	123	199	100	35	20	85
ENSG00000197989	44	21	67	28	33	112	48	68	20	102	62	21	82	30	18	0	27	64	47	17	29	105	66	48	86	39	38	86	55	13	81	74	157	104	18	15	124
ENSG00000221539	0	0	2	0	1	2	0	0	0	1	1	1	0	0	2	0	1	1	3	1	0	2	3	0	3	0	2	2	1	1	2	3	5	2	0	1	1
ENSG00000120656	57	42	77	25	52	61	53	197	40	77	58	55	51	31	59	2	56	127	44	30	80	87	110	148	62	64	83	83	49	47	55	87	403	105	28	47	96
ENSG00000188060	2	1	9	2	1	14	0	6	1	10	1	1	3	1	2	0	2	5	8	3	6	10	5	3	7	1	6	14	3	2	5	6	7	18	1	0	16
ENSG00000229388	0	1	1	0	0	1	0	3	0	2	1	0	0	0	2	0	3	1	2	1	0	0	4	1	2	0	1	3	4	1	0	0	7	1	0	1	1
ENSG00000270103	12	22	11	5	8	22	17	85	6	10	18	21	6	14	24	0	22	47	8	12	27	6	26	64	4	15	35	13	31	15	8	33	110	16	14	24	15
ENSG00000162419	61	12	111	49	23	67	71	57	19	99	85	18	76	52	27	1	52	41	80	35	32	99	114	47	65	68	42	86	81	23	89	131	134	102	52	15	77
ENSG00000252777	0	0	0	0	0	0	0	0	0	0	0	0	0	0	0	0	0	0	0	0	0	0	0	0	0	0	0	0	0	0	0	0	0	0	0	0	0
ENSG00000198492	529	142	608	295	103	681	522	540	79	459	614	140	435	368	147	8	542	375	419	248	195	651	847	355	497	655	262	656	716	144	457	844	914	661	319	154	532
ENSG00000116329	0	0	2	1	0	4	0	0	0	2	1	0	3	0	0	0	1	0	3	1	0	0	3	0	3	1	0	4	1	0	2	2	1	2	0	0	1
ENSG00000226852	0	1	2	0	0	2	2	0	1	0	1	0	1	0	0	0	0	0	1	0	0	1	1	0	2	1	0	2	0	0	1	2	0	1	0	0	3
ENSG00000233427	0	0	0	0	0	0	0	0	0	2	0	0	1	0	0	0	0	0	0	0	0	0	0	0	0	0	0	0	0	0	0	0	0	0	0	0	1
ENSG00000199756	0	0	0	0	0	0	0	0	0	1	0	0	0	0	0	0	0	0	0	0	0	0	0	0	0	0	0	0	0	0	0	0	0	0	0	0	0
ENSG00000159023	501	109	252	304	96	162	415	267	97	161	622	98	158	334	136	1	518	222	141	184	137	211	661	241	169	586	204	245	728	86	176	782	626	199	270	99	205
ENSG00000206704	0	0	0	0	0	0	0	0	0	0	0	0	0	0	0	0	0	0	0	0	0	0	0	0	0	0	0	0	0	0	0	0	0	0	1	0	0
ENSG00000253304	1	24	17	1	29	20	3	104	15	16	2	32	12	1	27	0	7	82	13	2	35	30	6	73	13	0	55	23	1	34	14	6	244	29	0	26	18
ENSG00000225750	0	0	1	0	0	0	0	0	0	0	0	0	0	0	0	0	0	0	0	0	0	0	0	0	0	0	0	0	1	0	0	1	1	0	0	0	0
ENSG00000116350	125	71	217	73	76	168	143	242	53	205	161	85	190	100	92	2	132	181	129	88	85	247	286	193	156	172	149	248	179	77	175	249	553	250	73	58	210
ENSG00000227637	0	0	2	0	0	0	0	0	0	0	1	0	1	0	1	0	0	1	0	0	0	0	3	0	0	1	1	1	1	0	0	1	0	1	0	1	0
ENSG00000116353	27	17	42	20	37	47	37	96	19	61	36	26	32	8	28	0	41	63	29	16	39	68	73	79	33	46	54	54	39	20	30	69	135	47	16	21	55
ENSG00000237934	0	0	1	0	0	0	0	1	0	0	1	0	0	0	0	0	0	0	0	0	0	0	0	1	2	1	0	0	0	1	0	0	0	0	0	0	1
ENSG00000060656	88	120	201	50	104	153	137	277	117	214	92	93	144	51	136	2	86	299	94	40	119	217	223	274	153	98	185	188	115	119	137	148	726	214	60	80	166
ENSG00000221550	0	0	0	0	0	0	0	0	0	0	0	0	0	0	0	0	0	0	0	0	0	0	0	0	0	0	0	0	0	0	0	0	0	0	0	0	0
ENSG00000230523	0	0	0	0	0	0	0	0	0	0	0	0	0	0	0	0	0	0	0	0	0	0	0	0	0	1	0	0	0	0	0	1	0	0	0	0	0
ENSG00000228176	0	0	0	0	0	0	0	0	0	0	0	0	0	0	0	0	0	0	0	0	0	0	0	0	0	0	0	0	0	0	0	0	0	0	0	0	0
ENSG00000233399	0	0	0	0	0	0	0	0	0	0	0	0	0	0	0	0	0	0	0	0	0	0	0	0	0	0	0	0	0	0	0	0	0	0	0	0	0
ENSG00000236335	0	0	0	0	0	0	0	0	0	0	0	0	0	0	0	0	0	1	0	0	0	0	0	0	0	0	0	0	0	0	0	0	0	0	0	0	0
ENSG00000162510	0	13	5	0	1	2	0	9	4	0	0	2	2	0	5	0	0	14	2	0	2	2	0	12	1	1	16	1	0	6	1	0	40	2	1	3	2
ENSG00000186056	0	2	1	0	2	0	1	3	4	0	3	0	0	0	5	0	0	5	0	0	4	1	1	6	0	0	3	0	0	2	0	2	15	0	0	0	2
ENSG00000162511	11	0	0	1	4	0	5	6	0	0	5	2	1	3	4	0	1	0	0	2	5	2	4	2	0	2	3	1	4	2	1	3	27	0	4	0	0
ENSG00000264773	0	0	0	0	0	0	0	0	0	0	0	0	0	0	0	0	0	0	0	0	0	0	0	0	0	0	0	0	0	0	0	0	0	0	0	0	0
ENSG00000229607	0	0	0	0	0	0	0	0	0	0	0	0	0	0	0	0	0	0	0	0	0	0	0	0	0	0	0	0	0	0	0	0	0	0	0	0	0
ENSG00000223382	0	1	0	0	0	0	0	1	0	0	0	0	0	0	0	0	1	1	0	0	0	1	0	2	0	0	0	2	0	0	0	0	1	0	1	0	0
ENSG00000222784	0	0	0	0	0	0	0	0	0	0	0	0	0	0	0	0	0	0	0	0	0	0	0	0	0	0	0	0	0	0	0	0	0	0	0	0	0
ENSG00000235143	0	0	0	0	0	0	0	0	0	0	0	0	0	0	0	0	0	0	0	0	0	0	0	0	0	0	0	0	0	0	0	0	0	0	0	0	0
ENSG00000162512	58	82	51	45	88	37	47	267	98	54	69	91	41	35	114	4	51	224	37	19	106	61	118	232	41	78	196	41	59	70	42	102	631	56	16	61	37
ENSG00000134644	410	216	647	242	204	555	403	723	161	545	429	205	431	242	264	8	439	579	371	213	302	674	608	515	477	480	425	613	545	225	487	630	1437	655	265	187	514
ENSG00000200154	0	0	0	0	0	0	1	0	0	0	0	0	0	0	0	0	1	0	0	0	0	1	0	0	0	0	0	0	0	0	0	1	0	0	0	0	0
ENSG00000202107	1	0	1	0	0	1	0	0	0	1	0	0	0	0	0	0	0	1	1	0	0	2	0	0	0	1	0	2	4	0	0	2	0	0	0	0	1
ENSG00000200181	0	0	1	0	0	1	1	0	0	0	3	1	1	0	1	0	3	0	2	0	2	2	0	2	0	0	2	2	2	1	0	4	2	1	0	0	1
ENSG00000084628	115	11	49	124	10	77	182	67	13	53	211	9	62	79	18	0	128	27	39	76	17	68	250	44	53	158	32	81	185	12	49	304	92	76	75	8	61
ENSG00000060688	304	95	360	172	122	379	324	425	69	310	383	115	295	196	112	9	310	233	239	161	171	436	583	282	300	377	197	406	436	101	267	538	734	404	181	101	386
ENSG00000121766	117	34	155	65	47	147	133	217	51	149	175	44	119	91	55	5	123	136	87	66	87	178	223	155	139	129	120	173	161	42	119	196	371	201	71	36	173
ENSG00000229044	0	0	0	1	0	0	0	1	0	0	0	0	0	1	1	0	0	2	0	0	0	0	0	0	0	0	0	0	0	0	0	0	0	0	0	0	0
ENSG00000121769	33	20	118	17	37	122	82	68	7	107	54	17	63	33	16	0	50	16	64	36	40	144	130	23	109	53	20	139	57	15	68	76	124	144	18	7	144
ENSG00000168528	27	7	48	13	13	33	32	26	5	59	29	6	39	13	7	2	23	13	28	11	13	65	43	22	43	31	14	48	42	1	33	51	64	63	14	1	51
ENSG00000268950	1	0	0	0	0	0	1	0	1	2	0	0	0	0	0	0	0	0	1	1	0	0	0	0	0	0	0	0	0	0	0	0	1	0	1	0	0
ENSG00000206981	0	0	0	0	0	0	0	0	0	0	0	0	0	0	0	0	0	0	0	0	0	0	0	0	0	0	0	0	0	0	0	0	0	0	0	0	0
ENSG00000228682	0	0	0	0	0	0	0	0	0	0	0	0	0	0	0	0	0	1	0	0	0	0	0	0	0	0	0	0	0	0	0	0	0	0	0	0	0
ENSG00000223907	0	0	0	0	0	0	0	0	0	0	0	0	0	0	0	0	0	0	0	0	0	0	0	0	0	0	0	0	0	0	0	0	0	0	0	0	0
ENSG00000229167	0	0	0	0	0	0	0	0	0	0	0	0	0	0	0	0	0	0	0	0	0	0	0	0	0	0	0	0	0	0	0	0	1	0	0	0	0
ENSG00000142910	1	3	21	1	10	24	1	16	6	23	0	2	15	0	5	1	0	11	4	0	9	16	1	9	10	1	16	30	1	1	21	1	65	22	0	1	21
ENSG00000121764	0	1	0	0	0	2	2	6	0	0	0	0	0	0	1	0	1	0	0	0	0	0	0	4	0	1	1	0	0	0	0	0	4	0	0	0	0
ENSG00000162517	126	63	141	79	99	144	143	367	81	159	174	84	121	69	90	4	115	217	81	57	141	178	253	219	134	121	155	154	147	77	95	215	680	156	67	71	146
ENSG00000235790	0	0	0	0	0	1	1	1	0	0	0	0	0	0	0	0	0	2	0	0	0	1	1	2	0	0	0	1	1	0	0	0	3	0	0	0	1
ENSG00000264078	0	0	0	0	0	2	0	2	1	0	0	0	0	0	0	0	0	0	0	0	0	0	0	2	0	0	0	0	0	0	1	0	0	0	0	0	0
ENSG00000084636	5	31	18	4	16	8	10	49	37	25	7	31	13	3	30	0	6	61	11	8	23	18	20	47	10	3	57	16	9	24	12	19	107	12	2	11	17
ENSG00000121753	9	47	62	8	54	70	8	150	62	47	17	42	47	10	58	0	12	128	45	2	43	66	38	135	47	22	90	57	21	36	50	26	281	54	10	24	34
ENSG00000266580	0	0	0	0	0	0	0	0	0	0	0	0	0	0	0	0	0	0	0	0	0	0	0	0	0	0	0	0	0	0	0	0	0	0	0	0	0
ENSG00000254545	0	0	0	0	0	0	0	0	0	0	0	0	0	0	0	0	0	0	0	0	0	0	0	0	0	0	0	0	0	0	0	0	0	0	0	0	1
ENSG00000134668	3	1	6	1	0	6	3	6	0	8	2	0	3	1	0	0	2	2	4	0	3	4	4	1	4	0	3	7	3	0	8	5	4	5	1	1	4
ENSG00000203620	0	0	0	0	0	0	0	0	0	0	0	0	0	0	0	0	0	0	0	0	0	0	0	0	0	0	0	0	0	0	0	0	0	0	0	0	0
ENSG00000269967	0	0	0	0	0	0	0	0	0	0	2	0	0	0	0	0	0	0	0	0	1	0	1	0	0	0	0	0	0	0	0	0	0	0	0	0	0
ENSG00000184007	453	414	735	265	309	670	480	1303	322	678	557	365	508	345	468	16	480	1161	482	266	535	804	860	981	599	569	808	772	640	447	537	773	2596	779	287	417	658
ENSG00000212673	0	0	0	2	0	0	1	1	1	1	2	0	1	2	0	0	1	0	0	0	0	1	0	2	0	0	1	1	3	0	1	4	4	1	1	1	1
ENSG00000228634	1	0	0	0	1	0	0	0	0	0	0	0	0	0	0	0	0	1	0	0	0	2	3	0	0	0	0	1	1	0	0	0	5	0	0	0	0
ENSG00000121774	638	287	795	396	225	601	751	834	187	744	799	225	610	461	275	22	646	624	474	336	317	924	1093	555	604	777	469	848	851	231	537	1120	1433	840	413	208	715
ENSG00000203325	1	1	0	0	0	0	0	1	0	0	1	1	0	0	0	0	0	0	0	0	0	0	0	0	0	2	1	0	1	0	1	1	2	0	2	0	0
ENSG00000121775	33	13	35	14	18	64	29	60	9	31	35	16	31	23	27	1	32	39	31	17	22	60	62	44	36	34	37	52	31	19	32	52	125	27	9	9	43
ENSG00000266203	0	0	0	0	1	0	0	0	0	0	0	0	0	0	0	0	0	0	0	0	0	0	0	0	0	0	0	0	0	0	1	0	0	0	0	0	0
ENSG00000025800	223	140	555	158	116	455	234	407	84	400	315	130	344	164	147	6	261	322	292	106	157	472	397	291	330	339	219	574	367	134	364	436	799	475	182	118	417
ENSG00000084652	231	132	276	111	97	235	199	369	110	197	237	91	165	95	142	4	175	358	149	79	150	254	298	317	160	229	255	257	259	138	190	324	759	289	141	130	201
ENSG00000160050	29	18	44	10	37	45	32	89	17	51	40	14	22	16	28	0	23	64	20	14	32	53	54	72	26	36	49	33	33	27	26	49	174	50	20	24	43
ENSG00000224066	0	0	0	0	0	0	0	0	0	0	0	1	0	0	1	0	0	2	0	0	0	0	2	2	0	0	1	0	2	0	1	1	2	1	0	0	0
ENSG00000160051	5	8	13	6	1	9	8	20	5	4	8	5	5	7	7	0	7	15	3	2	10	11	7	12	2	6	14	8	6	1	7	12	44	9	4	2	6
ENSG00000222046	1	0	0	0	0	0	1	1	1	0	0	0	0	1	1	0	1	1	1	0	0	1	1	0	0	1	5	0	3	2	1	1	3	0	1	0	1
ENSG00000160055	12	24	9	4	20	15	14	71	15	7	9	20	7	9	20	0	18	49	9	7	18	11	28	48	4	19	35	12	23	20	12	16	126	14	10	12	14
ENSG00000084623	432	282	975	264	370	1038	566	1272	251	1045	582	291	746	284	359	25	534	822	622	293	542	1265	961	923	836	526	598	1069	564	302	671	839	2339	1174	238	296	1058
ENSG00000183615	1	0	0	0	0	0	0	1	0	3	0	0	0	1	0	0	0	0	0	3	0	1	0	0	0	2	0	3	2	0	1	0	2	2	0	0	1
ENSG00000182866	12	3	360	22	5	331	24	36	0	385	25	0	263	8	1	6	34	1	233	18	5	443	46	10	305	29	4	354	36	0	212	55	4	406	11	1	359
ENSG00000116478	188	117	487	152	148	526	261	542	78	530	283	119	384	144	146	14	227	375	292	138	225	619	507	368	384	316	267	568	272	114	345	382	898	637	146	115	528
ENSG00000175130	1030	176	853	769	212	1065	1217	1036	206	858	1571	230	641	696	271	15	1167	534	547	618	363	1119	2342	754	758	1250	578	987	1519	187	717	2191	1610	1057	600	203	890
ENSG00000233775	0	0	0	0	0	0	0	0	0	0	0	0	0	0	1	0	0	0	0	0	0	0	0	0	0	0	0	0	0	0	0	1	1	1	0	1	0
ENSG00000162526	0	0	2	0	1	0	1	1	1	1	1	0	0	0	1	0	0	2	0	0	1	0	1	1	0	1	1	2	1	0	1	1	0	0	0	0	0
ENSG00000225828	0	0	0	1	3	0	0	3	0	1	4	1	0	1	0	0	2	1	1	1	1	1	1	5	0	0	3	0	1	0	0	3	11	0	0	1	2
ENSG00000160058	174	84	129	116	110	131	177	288	74	123	209	72	85	111	97	4	170	217	86	108	135	155	306	206	106	205	149	124	191	71	94	315	582	135	99	77	103
ENSG00000263529	0	0	0	0	0	0	0	0	0	0	0	0	0	0	0	0	0	0	0	0	0	0	0	0	0	0	0	0	0	0	0	0	0	0	0	0	0
ENSG00000254553	0	0	0	0	0	0	0	0	0	1	0	0	0	0	0	0	0	0	0	0	0	0	0	0	0	0	0	0	0	0	0	0	0	0	0	0	0
ENSG00000273274	4	4	19	3	6	8	4	22	2	18	5	9	7	2	9	0	10	10	8	3	10	20	8	9	10	9	11	21	4	2	8	9	35	15	5	7	11
ENSG00000160062	22	6	23	6	6	19	14	21	15	4	17	11	16	9	6	0	10	21	6	4	11	13	26	14	16	30	15	18	33	6	15	27	51	19	12	2	15
ENSG00000176261	49	25	78	19	24	80	57	113	24	64	62	31	65	41	29	3	69	69	51	32	37	112	140	80	83	76	59	81	70	19	54	110	172	97	35	32	99
ENSG00000200591	0	0	0	0	0	0	1	1	0	0	0	0	0	0	0	0	0	0	0	0	0	0	0	0	1	0	0	0	0	0	0	0	0	0	0	0	0
ENSG00000162521	691	321	657	351	264	626	594	1070	225	574	795	302	530	449	405	14	680	773	398	389	412	658	1065	775	506	817	585	751	985	288	495	1099	2058	680	382	316	650
ENSG00000162520	0	2	0	0	1	0	0	3	0	0	1	1	0	0	0	0	0	3	0	0	2	0	0	4	0	0	2	0	0	0	0	3	8	0	0	0	0
ENSG00000224409	0	0	0	0	0	0	0	0	0	0	0	0	0	0	0	0	0	0	0	0	0	1	0	0	0	1	0	0	0	0	0	0	0	0	0	0	0
ENSG00000162522	47	52	79	56	51	68	52	128	33	82	62	78	71	33	48	1	63	127	51	32	45	97	98	115	59	52	87	103	99	49	94	135	323	107	23	32	52
ENSG00000134684	273	300	585	157	280	560	347	1173	220	606	353	250	456	175	381	12	270	762	398	157	469	712	564	794	450	337	605	633	382	305	468	511	1859	682	153	301	577
ENSG00000116497	70	64	189	48	56	172	85	245	36	175	102	55	139	60	90	6	84	151	105	52	89	214	149	166	137	91	110	180	151	54	126	151	413	195	51	56	162
ENSG00000160097	272	32	3	237	34	2	375	139	39	0	440	32	2	191	33	0	312	114	4	174	59	4	577	97	0	349	117	1	410	37	3	607	258	3	175	41	4
ENSG00000121905	221	2	2	120	4	1	250	2	4	2	282	1	0	144	3	0	168	4	1	130	1	2	416	7	1	196	1	0	272	1	0	388	17	2	108	0	2
ENSG00000121900	11	7	20	10	11	21	11	40	4	31	11	12	16	16	9	0	10	17	9	5	24	36	36	26	23	15	20	23	11	7	12	16	57	31	7	6	21
ENSG00000221423	0	0	0	0	0	0	0	0	0	0	0	0	0	0	0	0	0	0	0	0	0	0	0	0	0	0	0	0	0	0	0	0	0	0	0	0	0
ENSG00000116514	28	22	31	18	33	44	47	90	19	44	43	18	35	18	24	0	31	49	29	15	46	62	74	58	35	33	39	38	57	20	19	56	190	48	17	13	34
ENSG00000267885	0	0	0	0	0	0	0	0	0	0	0	0	0	0	0	0	0	0	0	0	0	0	0	0	0	0	0	0	0	0	0	0	0	0	0	0	0
ENSG00000236065	4	1	0	0	0	1	1	2	0	0	1	0	0	0	0	0	1	3	0	0	0	0	0	0	0	2	0	0	0	0	0	0	0	1	0	0	1
ENSG00000004455	140	115	306	63	140	332	134	460	97	287	152	100	237	98	135	10	146	326	199	91	200	352	348	310	246	175	233	334	191	140	211	244	1001	375	106	138	341
ENSG00000142920	4	9	0	3	10	3	3	29	8	0	6	8	3	1	17	0	6	27	3	5	11	1	10	28	0	5	18	4	3	7	3	5	79	2	1	7	0
ENSG00000116525	103	6	26	65	7	25	132	34	5	18	125	5	10	63	9	0	99	19	14	56	15	19	211	27	10	141	15	36	135	7	14	176	53	21	61	11	9
ENSG00000160094	59	34	22	39	39	27	52	92	41	20	71	49	19	30	55	2	39	105	11	22	52	27	93	113	23	71	73	31	60	39	21	106	306	31	27	43	26
ENSG00000270115	0	0	0	1	0	0	0	2	0	0	0	0	1	0	0	0	1	1	0	0	0	0	2	1	0	1	0	0	1	0	0	2	1	0	2	0	0
ENSG00000184389	0	0	0	0	1	0	0	0	0	0	0	0	0	0	0	0	0	1	0	0	0	0	1	0	0	0	0	0	0	0	0	1	0	0	0	0	0
ENSG00000225313	2	0	0	2	0	0	6	2	0	0	4	0	0	1	0	0	0	1	0	1	0	0	5	1	0	8	2	0	4	0	0	12	1	0	1	0	0
ENSG00000134686	782	96	5	441	111	3	982	346	113	5	996	100	6	499	146	1	881	264	4	476	151	6	1571	304	3	940	210	4	1019	106	7	1332	777	11	405	84	9
ENSG00000266239	1	0	0	0	0	0	0	0	0	0	0	0	0	0	0	0	1	2	0	0	0	0	1	0	0	0	0	0	0	0	0	1	0	0	0	0	0
ENSG00000222112	1	1	0	2	0	0	3	1	0	0	4	0	0	0	1	0	1	0	0	0	0	0	1	1	0	3	0	0	3	0	0	1	1	0	0	0	0
ENSG00000233246	1	0	0	3	0	0	2	0	0	0	4	1	0	0	0	0	3	1	0	0	1	0	0	1	0	3	0	0	2	0	0	1	1	0	1	0	0
ENSG00000121903	8	15	14	11	10	8	13	30	10	13	14	5	14	5	13	0	9	36	7	7	10	19	20	19	12	14	20	16	18	10	12	15	84	22	6	17	10
ENSG00000121904	7	2	43	6	5	28	6	6	1	42	5	3	31	5	1	0	7	5	20	3	6	27	13	13	27	6	4	45	16	1	28	20	12	29	3	1	30
ENSG00000176256	0	0	0	0	0	0	0	1	0	0	0	0	0	0	0	0	0	0	0	0	0	0	0	0	0	0	0	0	0	0	0	0	0	0	0	0	0
ENSG00000231163	0	0	0	0	0	0	0	0	0	0	0	0	1	0	0	0	2	0	0	0	0	0	0	0	0	0	0	0	0	0	0	0	0	0	0	0	0
ENSG00000201148	0	0	0	0	0	0	0	0	0	0	0	0	0	0	0	0	0	0	0	0	0	0	0	0	0	0	0	0	0	0	0	0	0	0	0	0	0
ENSG00000142698	3	1	17	1	0	17	6	1	0	25	0	0	13	1	0	0	7	0	9	2	0	23	13	0	14	7	0	17	2	0	10	6	0	17	2	0	17
ENSG00000221053	0	0	0	0	0	0	0	0	0	0	0	0	0	0	0	0	0	0	1	0	0	0	0	0	1	0	0	0	0	0	0	0	0	0	0	0	0
ENSG00000163866	122	39	110	101	43	173	138	148	21	101	157	36	97	102	52	6	110	103	86	83	44	114	229	99	88	156	77	120	161	39	88	200	264	134	52	31	124
ENSG00000189280	0	0	12	0	0	6	0	0	0	7	0	0	6	0	1	0	1	0	2	0	0	10	0	1	4	0	0	7	0	0	3	2	0	3	0	0	5
ENSG00000189433	0	0	0	0	0	0	0	0	0	0	0	0	0	0	0	0	0	0	0	0	0	1	0	0	0	0	0	0	1	0	0	0	0	0	0	1	0
ENSG00000255811	0	0	0	0	0	0	0	0	0	0	0	0	0	0	0	0	0	0	0	0	0	0	0	0	0	0	0	0	0	0	0	0	0	0	0	0	0
ENSG00000188910	0	0	3	1	0	0	0	0	0	5	1	0	2	0	0	0	0	0	0	0	0	2	0	0	1	0	1	2	0	0	0	2	1	3	0	0	1
ENSG00000187513	8	0	7	4	4	5	3	0	1	5	6	2	6	3	2	0	10	0	2	2	4	6	5	5	0	3	0	4	11	0	6	15	27	8	3	0	8
ENSG00000230163	0	1	0	1	0	1	1	3	0	1	3	1	1	0	1	0	2	5	0	0	0	0	2	0	1	6	2	1	4	0	0	1	3	2	0	3	0
ENSG00000116544	24	4	46	20	3	40	22	13	3	37	27	5	41	9	1	0	19	4	22	14	5	49	45	3	44	14	6	34	35	2	26	34	10	63	14	3	40
ENSG00000252728	0	0	0	0	0	0	0	0	0	0	0	0	0	0	0	0	0	0	0	0	0	0	0	0	0	0	0	0	0	0	0	0	0	0	0	0	0
ENSG00000241014	0	2	0	0	1	0	1	0	2	1	2	2	0	1	4	0	0	6	0	0	1	1	0	4	0	0	3	1	0	1	0	1	5	1	1	0	0
ENSG00000271741	0	0	0	0	0	0	0	0	0	0	0	0	0	0	0	0	0	0	0	0	0	0	0	0	0	0	0	0	0	0	0	0	0	0	0	0	0
ENSG00000243749	0	0	1	0	0	1	0	1	0	0	1	0	1	0	0	0	1	2	0	0	0	0	0	1	0	1	0	0	0	0	0	0	3	0	0	0	0
ENSG00000163867	20	21	26	6	19	22	22	43	11	18	20	14	15	26	23	0	16	45	11	9	26	37	24	37	20	35	31	35	16	19	18	31	118	30	3	19	32
ENSG00000197056	65	36	201	24	31	169	54	117	24	158	59	33	135	54	48	4	73	94	113	52	58	185	129	93	141	101	75	223	93	37	143	127	278	182	44	42	183
ENSG00000116560	1330	348	1229	799	243	1638	1328	1313	207	1006	1620	312	1118	932	395	36	1344	938	879	646	433	1385	2203	968	1177	1574	833	1598	2055	348	1089	2479	2043	1509	818	310	992
ENSG00000201868	0	0	0	0	0	0	0	0	0	0	0	0	0	0	0	0	0	0	0	0	0	0	0	0	0	0	0	0	0	0	0	0	0	0	0	0	0
ENSG00000263591	0	0	0	0	0	1	0	0	0	0	0	1	0	0	0	0	0	0	0	0	0	0	0	0	0	0	0	0	0	0	0	0	0	0	0	0	0
ENSG00000146463	214	181	327	102	130	236	171	520	121	238	273	162	209	141	242	6	202	500	169	93	217	272	277	379	197	259	349	300	332	192	261	286	1094	279	103	236	230
ENSG00000240374	0	0	0	0	0	0	0	0	0	0	0	0	0	0	0	0	0	0	0	0	0	0	0	0	0	0	0	0	0	0	0	1	1	0	0	0	0
ENSG00000201542	0	0	0	0	0	1	0	0	0	0	0	0	0	1	0	0	0	0	0	0	0	0	2	0	0	0	0	0	0	0	0	0	0	0	0	0	0
ENSG00000227409	0	0	1	0	1	0	0	0	0	0	0	0	0	0	0	0	0	0	1	0	0	0	0	1	0	0	1	0	0	0	0	1	1	0	0	0	0
ENSG00000202129	0	0	0	0	0	0	0	0	0	0	0	0	0	0	0	0	0	0	0	0	0	0	0	0	0	0	0	0	0	0	0	0	0	0	0	0	0
ENSG00000142687	113	82	218	77	87	171	127	306	86	228	163	90	138	73	127	6	123	239	127	68	139	256	214	217	151	179	172	200	176	101	158	235	588	220	73	81	199
ENSG00000020129	77	49	67	74	32	78	100	152	35	64	101	23	49	51	44	1	82	103	58	45	48	86	149	98	51	96	76	71	109	38	61	176	228	65	45	38	49
ENSG00000239636	0	1	0	0	0	1	0	0	0	0	0	0	0	0	0	0	0	1	0	0	1	0	0	0	0	0	0	1	0	0	1	0	0	0	0	0	0
ENSG00000116819	0	0	1	2	1	3	2	1	0	2	0	0	2	0	0	0	0	2	0	2	0	4	0	0	1	0	0	4	0	0	2	0	1	3	1	1	1
ENSG00000126067	309	134	348	172	113	383	303	567	75	437	375	121	301	207	163	9	312	270	234	173	179	491	641	358	329	344	228	375	397	104	296	532	792	431	179	105	439
ENSG00000239859	0	0	0	0	0	0	0	0	0	0	0	0	0	0	0	0	0	0	0	0	0	0	0	0	0	0	0	0	0	0	0	0	0	0	0	0	0
ENSG00000142686	12	13	51	7	9	58	24	69	7	57	28	14	39	22	27	1	16	42	42	9	26	52	39	52	37	35	24	53	22	16	33	48	108	59	10	18	34
ENSG00000092853	73	19	88	39	15	67	50	52	4	67	59	14	66	36	16	2	51	31	55	15	20	58	107	38	49	74	37	87	86	13	80	84	82	71	33	26	54
ENSG00000232335	0	0	0	0	0	0	0	0	0	0	0	0	0	0	0	0	0	0	0	0	1	0	0	0	0	0	0	0	0	0	0	0	0	0	0	0	0
ENSG00000134698	61	47	35	34	55	29	65	108	28	39	58	48	30	45	41	1	58	121	22	27	50	40	109	103	38	78	94	44	100	32	39	78	258	57	39	35	54
ENSG00000092847	280	100	527	203	84	382	258	302	53	361	384	83	352	192	124	16	267	236	247	125	130	481	387	169	339	362	163	473	506	94	401	400	573	485	195	82	360
ENSG00000271914	0	0	1	1	0	0	0	2	0	0	1	0	0	0	0	0	1	1	1	0	0	0	0	0	1	0	1	1	1	0	0	2	2	1	1	0	0
ENSG00000126070	41	91	65	34	60	51	45	175	64	57	56	77	35	35	113	0	55	225	29	18	92	53	80	138	40	49	126	75	63	69	51	80	426	59	28	66	44
ENSG00000271554	0	0	0	0	0	0	0	0	0	1	0	0	0	0	0	0	0	0	0	0	0	0	0	0	0	1	0	0	0	0	1	0	0	0	1	0	0
ENSG00000092850	1	1	3	1	0	3	1	5	1	1	0	1	0	1	1	1	0	0	0	0	1	3	0	6	1	0	2	5	0	0	7	2	6	5	0	1	3
ENSG00000116863	46	31	101	39	47	115	68	140	33	88	57	37	70	23	51	0	46	90	65	28	57	151	98	115	80	51	60	93	89	31	70	95	239	127	33	41	104
ENSG00000171812	0	168	24	1	126	13	1	401	236	28	1	170	22	0	261	0	3	422	15	0	163	37	0	392	11	0	212	22	0	150	23	1	1006	31	1	145	17
ENSG00000054116	74	64	81	41	47	95	92	260	69	114	108	65	75	52	61	2	86	186	47	51	106	96	161	201	67	80	134	97	101	63	73	139	479	111	36	76	100
ENSG00000116871	129	72	29	99	60	38	188	209	65	53	171	69	37	74	76	1	132	157	20	79	63	53	319	187	28	157	136	36	178	66	28	253	499	46	70	54	36
ENSG00000054118	402	231	801	223	150	664	341	560	131	654	449	181	518	298	263	10	404	539	447	200	253	844	637	405	513	514	377	805	557	205	569	670	1117	803	223	183	636
ENSG00000214193	6	19	23	1	11	10	6	30	8	15	5	7	10	1	17	0	5	16	9	1	9	16	8	23	9	5	30	13	1	9	23	8	64	24	2	10	20
ENSG00000142694	3	30	25	1	66	33	9	144	24	37	12	51	19	1	47	0	8	111	14	7	50	35	17	110	26	6	61	22	5	39	23	11	297	34	3	28	29
ENSG00000116883	0	3	2	0	2	3	1	3	4	2	0	1	3	0	4	0	0	3	1	2	2	3	2	6	4	0	2	3	2	2	2	3	16	3	2	1	5
ENSG00000196182	32	66	54	29	65	52	41	194	55	44	65	55	30	21	67	2	29	151	27	16	64	56	85	144	36	41	105	40	78	63	33	70	423	50	22	64	34
ENSG00000181817	35	15	53	18	16	46	34	61	14	44	41	16	29	10	12	3	27	39	40	11	27	52	60	47	46	23	35	43	33	5	25	48	111	60	17	11	49
ENSG00000222821	0	0	1	0	0	0	0	0	0	0	0	0	0	0	0	0	0	0	0	1	0	0	0	0	0	0	0	0	0	0	0	0	0	0	0	0	0
ENSG00000116885	13	14	14	10	16	15	13	47	8	13	15	14	15	5	12	0	18	32	5	11	20	18	24	39	11	19	32	12	17	16	6	28	101	9	5	17	17
ENSG00000201448	0	0	0	1	0	0	1	1	3	0	1	1	0	0	3	0	0	1	0	0	2	0	1	2	0	0	0	0	0	2	0	0	1	1	0	0	0
ENSG00000116898	184	67	284	106	107	300	230	344	40	276	287	83	230	149	79	4	174	184	182	125	139	339	433	241	240	242	170	279	258	71	192	361	558	329	118	66	305
ENSG00000119535	0	8	0	0	21	0	0	37	2	0	0	15	0	0	10	0	0	11	0	0	23	0	0	36	0	0	14	0	0	5	0	0	97	0	0	8	0
ENSG00000234481	0	0	0	0	0	0	0	0	0	0	0	0	0	0	0	0	0	0	0	0	0	0	0	0	0	0	0	0	0	0	0	0	0	0	0	0	0
ENSG00000163873	74	6	17	50	9	11	70	32	22	4	80	9	9	41	9	0	61	15	9	28	6	13	99	22	14	63	26	13	80	7	15	107	59	10	42	1	13
ENSG00000233621	1	5	1	1	4	2	0	15	6	3	0	2	2	0	0	0	0	9	0	0	3	4	2	14	3	0	8	1	1	3	1	2	19	2	0	4	4
ENSG00000163874	5	9	16	4	9	30	7	20	11	13	2	5	9	1	10	1	5	20	8	1	15	15	22	22	13	7	11	18	11	6	17	12	53	30	4	10	17
ENSG00000163875	96	51	66	52	49	90	96	217	59	71	131	53	63	70	79	2	108	157	49	42	86	85	165	158	55	91	136	67	146	54	61	176	409	93	57	49	79
ENSG00000263675	1	0	0	0	0	1	0	0	0	0	0	0	0	0	0	0	0	0	0	1	0	0	0	1	0	0	0	0	0	0	0	0	0	0	0	0	0
ENSG00000163877	57	24	66	34	21	61	63	110	23	54	62	36	48	38	38	4	53	70	38	16	28	66	93	73	55	55	67	85	80	31	53	75	204	82	33	25	73
ENSG00000163879	19	2	23	9	8	15	22	16	10	16	17	7	19	11	10	0	17	10	12	11	12	30	32	12	13	19	16	20	23	3	12	32	56	27	12	3	27
ENSG00000134697	139	110	384	85	103	374	189	309	77	293	222	86	267	130	117	7	157	215	252	97	156	396	287	239	290	232	155	413	219	77	267	275	601	388	89	79	369
ENSG00000169218	0	20	0	0	35	0	0	56	9	1	0	34	0	0	15	0	0	60	0	0	38	1	2	70	0	0	32	1	0	21	0	0	240	0	0	19	0
ENSG00000116922	69	25	96	37	34	106	77	115	23	96	72	36	58	52	41	1	53	63	56	48	55	127	133	86	86	64	55	96	90	23	73	122	230	116	39	30	72
ENSG00000134690	99	38	168	52	35	161	123	173	22	162	134	33	133	59	33	3	101	93	110	62	62	194	229	110	150	131	87	204	132	31	131	200	249	214	66	29	173
ENSG00000183317	1	2	7	2	4	4	2	12	2	5	5	2	4	1	3	0	2	8	1	1	4	3	6	9	3	5	7	6	1	2	5	6	12	8	0	3	4
ENSG00000200421	0	0	0	0	0	0	0	0	0	0	0	0	0	0	0	0	0	0	0	0	0	0	0	0	0	0	0	0	0	0	0	0	0	0	0	0	0
ENSG00000238871	0	0	0	0	0	0	0	0	0	0	0	0	0	0	0	0	0	0	0	0	0	0	0	0	0	0	0	0	0	0	0	0	0	0	0	0	0
ENSG00000185090	61	7	20	62	12	20	101	47	9	15	83	10	24	24	6	4	68	24	13	33	19	16	131	31	11	64	21	28	74	5	20	148	80	26	27	6	15
ENSG00000196449	46	20	95	42	32	101	75	109	18	65	76	21	62	39	26	2	82	52	66	37	34	91	123	63	72	67	49	96	67	23	70	116	127	107	36	23	88
ENSG00000197982	74	40	55	65	86	93	125	260	62	79	137	53	69	74	63	1	73	157	44	55	81	89	184	209	71	98	114	84	105	49	31	194	456	85	54	49	74
ENSG00000188786	18	14	29	8	12	40	23	39	7	24	25	12	21	15	17	1	13	31	15	7	12	23	27	30	19	34	19	29	35	15	35	30	69	32	8	16	19
ENSG00000230610	0	0	0	0	0	0	0	0	0	0	0	0	0	0	0	0	0	0	0	0	0	0	0	0	0	0	0	0	0	0	0	0	0	0	0	0	0
ENSG00000204084	60	41	113	36	41	112	53	142	35	123	51	28	94	35	60	1	58	111	81	38	54	158	107	125	92	66	77	139	71	50	97	78	281	122	19	24	117
ENSG00000252448	0	0	0	0	0	0	0	0	0	0	0	0	0	0	0	0	0	1	0	0	0	1	1	0	0	0	0	0	0	0	0	0	0	0	0	0	0
ENSG00000222282	0	0	0	0	0	0	0	0	0	0	0	0	0	0	0	0	0	0	0	0	0	0	0	0	0	0	1	0	0	0	0	0	0	0	0	0	0
ENSG00000183431	375	158	712	277	177	729	509	684	118	635	588	158	588	303	183	18	509	386	483	252	271	834	913	386	579	594	331	817	591	139	513	785	1144	829	261	143	685
ENSG00000212541	0	0	0	0	0	0	0	0	0	0	0	0	0	0	0	0	0	0	0	0	0	1	1	1	0	0	0	0	1	0	1	0	0	1	0	0	0
ENSG00000183386	20	26	55	19	31	51	17	121	32	63	33	32	34	8	29	2	16	85	30	15	31	80	49	67	52	25	55	54	35	21	38	34	210	67	9	19	64
ENSG00000183520	111	55	187	78	57	220	127	224	41	164	147	44	174	121	75	1	128	158	142	73	79	200	243	159	171	160	128	223	160	48	146	223	396	244	72	67	215
ENSG00000185668	53	4	66	39	5	76	76	7	1	78	72	2	50	32	1	0	59	4	46	29	2	67	118	3	61	45	6	72	74	3	53	129	19	82	31	1	78
ENSG00000224592	0	0	3	2	1	3	3	3	0	1	2	0	5	1	2	0	1	2	0	1	3	1	6	2	2	5	0	1	3	0	0	0	5	3	3	1	3
ENSG00000265596	0	0	0	0	0	0	0	0	0	0	0	0	0	1	0	0	0	0	0	0	0	0	0	0	0	0	0	0	0	0	0	0	0	0	0	0	0
ENSG00000237290	0	0	1	0	0	1	0	0	0	2	1	0	0	0	0	0	0	0	0	0	0	1	0	0	1	0	0	0	0	0	1	0	0	1	0	0	2
ENSG00000200796	0	0	0	0	0	0	0	0	0	0	0	0	0	0	0	0	0	0	0	0	0	0	0	0	0	0	0	0	0	0	0	0	0	0	0	0	0
ENSG00000238063	0	0	0	0	0	1	0	0	0	1	0	0	0	0	0	0	1	0	1	0	0	1	1	0	0	0	0	0	0	0	0	0	0	0	0	0	0
ENSG00000116954	42	47	42	35	46	34	53	135	34	37	66	34	29	31	52	1	61	106	28	23	66	56	85	89	32	64	77	48	56	48	23	87	272	43	19	46	47
ENSG00000228436	1	0	1	1	0	1	1	1	0	1	0	0	0	1	1	0	0	1	0	0	0	0	1	6	0	0	1	0	0	0	0	0	5	0	0	0	1
ENSG00000214114	52	29	96	26	21	110	55	114	13	104	56	26	77	51	30	0	44	59	74	24	40	107	86	58	66	54	60	106	69	18	71	75	162	114	32	25	85
ENSG00000131233	1	0	0	0	0	0	0	0	0	0	0	0	0	0	0	0	0	0	0	0	0	0	0	0	0	0	0	0	0	0	0	0	0	0	0	0	0
ENSG00000158315	0	2	1	0	0	4	0	2	0	0	0	0	0	0	0	0	0	2	2	0	0	1	1	0	1	2	0	4	0	0	1	1	0	0	1	0	0
ENSG00000199963	0	0	0	0	0	0	0	0	0	0	0	0	0	0	0	0	0	0	0	0	0	0	0	0	0	0	0	0	0	0	0	0	0	0	0	0	0
ENSG00000207466	0	0	0	0	0	0	0	0	0	0	0	0	0	0	0	0	0	0	0	0	0	0	0	0	0	0	0	0	0	0	0	0	0	0	0	0	0
ENSG00000174574	468	102	1172	288	115	1252	453	554	62	1053	651	117	891	358	76	20	502	241	765	281	190	1436	888	303	1029	584	211	1309	676	93	885	876	716	1368	276	89	1129
ENSG00000168653	390	180	746	281	213	931	433	930	152	926	564	180	674	306	236	9	457	534	517	249	370	1106	951	607	748	478	400	904	607	179	588	831	1383	994	263	177	1021
ENSG00000127603	596	277	1287	379	184	860	533	533	154	783	786	223	799	438	286	9	594	536	643	285	228	943	855	360	662	872	420	1331	882	201	834	865	1130	914	345	199	952
ENSG00000206654	0	0	0	0	1	0	0	0	0	0	0	0	0	0	0	0	0	0	0	0	0	0	0	0	0	0	0	0	0	0	0	0	0	0	0	0	0
ENSG00000222378	0	0	0	0	0	0	0	0	0	0	1	1	0	0	0	0	0	1	0	0	0	0	0	0	0	0	0	0	0	0	0	1	0	0	0	0	0
ENSG00000270040	0	0	0	0	0	0	0	0	0	0	0	0	0	0	0	0	0	0	0	0	0	0	0	0	0	0	0	0	1	0	0	0	2	0	0	0	0
ENSG00000226438	0	0	1	2	0	0	0	0	0	0	1	0	3	3	0	0	1	0	0	1	0	1	0	1	0	0	0	0	0	0	2	1	1	2	0	0	0
ENSG00000255103	26	18	145	13	12	102	27	31	10	101	29	10	86	20	14	1	25	47	96	11	12	95	27	21	85	29	31	169	57	10	114	45	69	113	17	15	105
ENSG00000183682	0	0	0	0	0	1	0	0	0	0	0	0	0	0	0	0	0	1	0	0	1	1	0	0	0	0	0	0	2	0	0	0	0	0	1	0	0
ENSG00000182109	4	0	4	1	0	1	1	7	3	1	2	0	0	1	2	0	2	3	0	6	0	2	3	5	1	3	1	3	5	3	0	1	1	0	0	0	4
ENSG00000090621	231	263	619	142	196	595	257	722	290	649	264	226	471	157	285	8	205	602	380	123	274	763	489	547	526	229	437	711	321	232	497	437	1485	669	113	219	608
ENSG00000228060	2	2	5	0	0	2	0	5	0	1	1	0	2	0	0	0	0	1	1	1	2	4	2	0	1	2	0	2	2	2	1	0	3	0	1	1	4
ENSG00000201457	0	0	0	1	0	1	0	0	0	0	0	0	0	0	0	0	0	1	1	0	0	3	2	0	0	0	1	0	0	0	2	1	1	1	0	0	2
ENSG00000163909	60	1	8	44	4	4	96	5	1	10	77	1	7	45	2	0	68	4	5	54	2	12	160	3	12	64	3	7	89	1	9	118	8	10	36	2	4
ENSG00000225903	1	0	0	0	0	0	1	0	0	0	0	0	0	0	0	0	0	0	0	0	0	0	0	0	0	1	0	0	0	0	0	0	0	0	0	0	0
ENSG00000116981	0	9	0	0	1	0	0	16	4	0	0	5	0	0	6	0	0	20	0	0	2	0	0	7	0	0	4	0	0	9	0	0	23	0	0	5	0
ENSG00000116983	5	33	10	0	26	9	0	125	43	10	1	41	3	1	54	0	0	117	9	0	35	8	5	68	5	0	68	14	1	41	9	1	189	12	0	53	7
ENSG00000084072	35	57	111	36	68	110	63	182	57	120	80	46	78	47	74	1	58	151	60	41	102	111	130	158	72	77	108	118	79	58	56	126	426	119	31	51	115
ENSG00000116985	2	1	1	0	3	0	3	5	0	2	2	1	1	2	0	0	0	4	1	0	0	3	5	3	0	1	2	1	3	0	0	1	7	2	0	0	2
ENSG00000198754	0	0	5	0	0	3	2	0	0	7	0	0	2	0	0	0	0	0	1	0	1	13	1	0	4	0	0	5	0	0	4	2	0	3	0	1	8
ENSG00000261798	0	0	0	0	0	0	0	0	0	0	0	0	0	0	0	0	0	0	0	0	0	0	0	0	0	0	0	0	0	0	0	0	0	0	0	0	1
ENSG00000043514	63	38	125	31	25	161	96	123	23	149	69	36	139	49	51	3	75	107	109	36	61	178	143	94	141	82	81	144	105	45	134	135	256	171	30	44	182
ENSG00000202222	0	0	0	0	0	1	0	1	2	0	0	1	0	0	1	0	0	0	0	0	0	1	0	2	0	0	0	1	0	0	0	1	1	1	0	0	0
ENSG00000116990	288	29	108	182	41	104	392	144	49	103	402	27	86	198	37	3	355	60	53	183	68	120	673	90	72	397	77	111	457	22	88	500	266	115	172	17	96
ENSG00000236546	2	0	1	0	0	1	3	3	0	0	2	0	2	0	1	0	3	0	0	3	1	0	6	0	0	3	0	1	1	2	1	7	0	2	3	0	3
ENSG00000168389	10	1	47	21	6	56	27	10	6	36	31	0	34	9	2	1	22	4	37	10	7	54	42	5	32	23	1	59	26	0	35	36	14	60	10	0	48
ENSG00000131236	800	304	1160	437	334	1150	920	1129	210	970	979	268	831	566	350	14	890	782	715	422	450	1219	1427	737	860	1006	631	1255	1062	235	830	1467	1907	1200	500	303	1007
ENSG00000131238	229	161	587	153	145	546	273	668	112	575	313	160	441	189	193	4	311	402	378	150	294	680	492	383	488	325	313	622	393	142	409	449	1101	580	182	179	644
ENSG00000117000	145	117	293	54	76	198	115	277	76	222	145	91	182	102	146	3	146	254	179	74	112	254	220	197	173	154	191	317	186	123	233	196	686	245	95	104	259
ENSG00000207508	0	0	0	0	0	0	0	0	0	0	0	0	0	0	0	0	0	0	0	0	0	0	0	0	0	1	0	0	0	0	0	0	0	0	0	0	0
ENSG00000188800	0	0	0	0	0	0	0	0	0	0	0	0	0	0	0	0	0	0	0	0	0	0	0	0	0	0	0	0	0	0	0	0	0	0	0	0	0
ENSG00000259943	24	11	22	18	9	13	30	42	8	29	16	9	15	11	9	1	30	24	11	10	15	25	44	25	18	25	17	20	19	6	11	44	92	28	17	9	21
ENSG00000084073	257	81	218	114	56	258	206	313	53	145	255	64	163	171	118	7	231	249	155	114	113	206	315	237	191	275	161	260	311	63	180	341	504	225	142	98	195
ENSG00000049089	0	0	9	0	6	9	1	8	1	15	2	1	6	1	0	0	0	4	1	1	4	7	3	2	4	2	3	5	2	0	7	1	18	15	2	2	13
ENSG00000084070	37	29	19	25	27	17	37	124	28	24	42	38	24	28	35	0	35	89	14	20	39	22	55	80	12	37	56	27	41	29	17	67	229	23	16	27	22
ENSG00000187801	13	1	28	9	5	15	22	16	9	12	20	3	14	3	8	0	24	13	12	5	5	19	15	10	20	12	12	21	22	6	13	21	28	14	12	3	25
ENSG00000260920	6	1	6	4	2	7	8	6	1	5	7	3	8	4	2	0	8	5	4	1	4	4	7	5	5	12	5	17	12	1	5	7	9	11	1	1	6
ENSG00000187815	15	8	22	8	7	8	14	29	6	15	10	7	12	17	7	0	12	23	10	16	7	19	27	16	10	19	14	27	20	4	13	24	37	17	9	8	26
ENSG00000238287	0	0	2	1	0	0	0	1	0	2	1	0	0	0	0	0	2	2	0	0	0	1	5	2	1	0	0	0	0	0	0	0	5	1	0	0	1
ENSG00000164002	9	5	14	9	9	16	10	29	2	5	22	6	14	14	7	3	14	26	11	6	7	16	30	20	7	8	13	20	21	6	12	21	55	20	8	7	16
ENSG00000227278	0	0	0	0	0	0	0	0	0	0	0	0	0	0	0	0	0	0	0	0	0	0	0	0	0	0	0	0	0	0	0	0	0	0	0	0	0
ENSG00000238186	2	0	0	0	0	0	0	0	2	0	0	1	2	0	1	0	0	1	1	1	2	2	0	3	0	1	0	0	2	0	0	2	8	1	0	1	0
ENSG00000117010	10	10	26	3	2	18	8	19	7	12	11	9	13	6	11	0	13	13	19	8	12	32	27	21	21	25	2	20	14	7	19	15	42	21	6	4	26
ENSG00000117016	160	45	87	115	49	53	160	130	26	75	263	30	47	99	53	2	151	118	38	74	43	84	247	101	61	194	98	74	230	33	51	354	250	87	89	35	74
ENSG00000237899	0	0	0	0	0	0	0	0	0	1	0	0	1	0	1	0	0	0	0	0	0	0	0	0	0	1	0	0	0	0	0	0	0	0	1	0	0
ENSG00000272145	5	1	6	2	6	3	2	9	3	6	7	1	1	3	5	1	1	4	2	6	1	3	5	7	5	2	6	0	6	2	2	4	13	3	2	0	2
ENSG00000066136	85	69	90	63	70	90	78	277	59	86	90	68	60	54	115	4	89	203	54	43	106	96	125	219	70	98	175	103	125	69	74	153	610	106	43	81	92
ENSG00000198974	1	1	0	0	0	0	0	1	0	1	0	0	0	0	0	0	2	0	0	0	0	0	0	0	0	0	1	0	0	0	0	0	0	0	0	0	0
ENSG00000207962	0	0	0	0	0	0	0	0	0	0	0	0	0	0	0	0	0	0	0	0	0	0	0	0	0	0	0	0	0	0	0	0	0	1	0	0	0
ENSG00000117013	2	1	4	0	0	4	4	0	0	7	1	1	5	1	2	0	1	0	3	2	0	8	3	2	1	3	0	4	1	0	5	2	3	4	0	0	2
ENSG00000264582	0	0	0	0	0	0	0	0	0	0	0	0	0	0	0	0	0	0	0	0	0	0	1	0	0	0	0	0	0	0	0	0	0	0	0	0	0
ENSG00000179862	5	1	21	5	2	13	12	7	2	30	12	0	12	4	1	0	12	1	4	8	4	16	26	5	17	10	5	14	9	2	13	23	11	19	5	1	14
ENSG00000229528	0	0	0	0	0	0	0	0	0	0	0	0	0	0	0	0	0	0	0	0	0	0	0	0	0	0	0	0	0	0	0	0	0	0	0	0	0
ENSG00000171793	211	40	257	132	35	286	245	143	20	216	243	33	187	146	49	1	200	91	216	108	76	316	372	108	213	248	94	309	280	24	227	366	230	273	129	41	238
ENSG00000171790	3	2	2	0	1	0	1	0	0	0	4	0	5	1	0	0	3	1	2	0	0	0	3	3	1	2	1	1	8	1	1	5	7	2	3	0	1
ENSG00000010803	22	53	23	6	50	20	21	158	37	14	40	57	14	19	58	0	33	140	16	10	60	20	52	137	20	31	90	23	52	58	10	52	357	17	10	38	22
ENSG00000235358	0	0	0	0	1	0	0	0	1	0	1	0	1	0	0	0	0	2	0	0	2	1	0	0	0	0	1	1	0	0	1	0	2	0	0	0	0
ENSG00000204060	8	3	4	7	2	9	1	12	5	4	11	5	2	3	2	0	4	8	6	1	1	5	13	6	3	2	6	6	4	0	2	12	5	9	2	1	4
ENSG00000229901	1	0	0	0	0	0	0	0	0	0	0	1	0	0	0	0	0	0	0	0	0	0	0	0	0	0	0	0	0	0	0	0	0	0	0	0	2
ENSG00000127129	0	0	0	0	0	0	0	0	0	0	1	0	1	0	0	0	0	0	0	0	0	0	0	0	1	1	0	0	1	0	0	0	1	0	0	0	3
ENSG00000127124	10	4	1	6	2	1	4	6	6	0	11	3	0	3	5	0	8	8	1	4	5	0	9	4	2	14	6	2	12	3	0	16	12	2	11	1	1
ENSG00000230881	0	0	0	0	0	0	0	0	0	0	0	0	0	0	0	0	0	0	0	0	0	0	0	0	0	0	0	0	0	0	0	0	0	0	0	0	0
ENSG00000264896	0	0	0	0	0	0	0	0	0	0	0	0	0	0	0	0	0	0	0	0	0	0	0	0	0	0	0	0	0	0	0	0	0	0	0	0	0
ENSG00000044012	0	0	0	0	0	0	0	0	0	0	0	0	0	0	0	0	0	0	0	0	0	0	0	0	0	0	0	0	0	0	0	0	0	0	0	0	0
ENSG00000197273	0	0	0	0	0	0	0	0	0	0	0	0	0	0	0	0	0	1	0	0	0	0	0	0	0	0	0	0	0	0	0	0	0	0	0	0	1
ENSG00000198815	93	62	161	63	69	133	90	199	51	136	111	65	123	80	88	3	94	181	88	40	98	169	157	153	108	114	125	147	168	55	137	157	445	183	60	57	140
ENSG00000227527	0	0	0	1	0	1	0	1	0	2	1	1	1	1	0	0	0	0	1	0	0	0	0	0	0	0	0	2	0	0	1	0	6	1	0	1	2
ENSG00000177181	26	9	219	15	11	186	31	37	7	258	36	8	172	20	3	2	30	23	128	17	6	276	75	16	175	28	11	249	43	4	159	68	29	248	15	6	205
ENSG00000066185	0	0	6	0	1	1	3	1	0	5	3	1	2	1	0	0	0	0	0	0	0	3	2	3	2	1	0	5	0	1	2	0	5	5	0	0	2
ENSG00000127125	36	44	88	23	45	71	49	152	44	89	57	33	67	35	66	2	47	116	51	21	62	103	102	114	79	42	93	103	57	52	64	66	342	106	34	42	102
ENSG00000186409	2	9	3	1	2	5	2	18	2	2	2	4	2	1	12	0	2	10	2	0	13	1	5	17	1	2	8	0	2	3	0	1	32	1	1	3	0
ENSG00000200254	0	0	0	0	0	0	0	0	0	0	0	0	0	0	0	0	0	0	0	0	0	0	0	0	0	0	0	0	0	0	0	0	0	0	0	0	0
ENSG00000171960	60	46	109	41	48	114	62	200	37	113	76	41	98	40	46	6	53	102	67	32	81	146	138	154	98	75	86	119	83	29	93	126	318	123	33	45	119
ENSG00000234917	3	0	0	3	1	1	4	5	5	0	1	1	1	0	0	0	0	4	1	0	3	2	1	1	1	0	2	3	3	0	1	5	6	2	3	0	2
ENSG00000065978	1672	674	3454	1051	695	3491	1836	2770	517	3557	2174	601	2672	1099	818	53	1821	1835	2111	932	965	4241	3270	1909	2977	1940	1488	3638	2344	672	2418	3013	4466	4032	982	680	3658
ENSG00000164007	3	12	32	2	13	29	3	36	14	27	2	24	16	1	14	0	5	22	9	1	13	18	5	29	15	4	19	12	7	12	18	6	107	34	2	14	24
ENSG00000117385	104	249	213	65	305	206	140	940	289	262	130	323	173	59	402	3	103	808	133	59	411	305	250	797	194	122	561	220	138	285	178	189	2121	237	66	246	236
ENSG00000164008	20	15	20	22	28	40	25	93	20	23	39	15	26	19	22	1	43	68	18	14	24	51	60	57	26	29	38	34	48	19	17	55	188	26	8	18	26
ENSG00000228452	5	0	2	1	3	1	1	3	2	1	4	3	3	0	1	0	2	3	0	2	4	4	8	2	1	7	6	2	2	2	2	8	17	5	4	0	3
ENSG00000177868	74	26	60	46	36	55	67	139	30	60	110	47	44	47	45	2	75	73	33	55	63	60	151	90	43	73	53	62	77	27	37	134	260	48	40	28	75
ENSG00000164010	9	18	10	8	18	5	3	41	17	10	8	14	6	5	21	0	16	45	6	2	32	11	15	40	10	16	23	4	17	15	6	13	115	11	4	15	18
ENSG00000228192	1	2	3	0	0	5	1	3	4	2	3	0	1	2	2	0	1	1	1	2	0	1	3	1	1	1	1	3	3	0	0	2	7	4	1	3	3
ENSG00000164011	15	14	61	15	15	74	12	70	8	57	32	16	40	10	18	0	16	33	39	14	23	81	41	47	53	19	41	69	24	24	39	39	132	60	13	11	75
ENSG00000117394	766	681	2691	561	635	2168	882	2139	543	2958	973	873	1741	418	947	47	716	2046	1414	460	1009	3507	1669	1799	2020	850	929	2709	1011	923	1748	1449	5806	2836	371	818	2792
ENSG00000227533	3	2	8	6	0	5	4	12	2	10	4	1	5	2	1	0	2	3	5	3	0	12	4	3	4	3	2	12	1	0	11	2	7	9	0	1	7
ENSG00000207256	0	0	1	0	0	0	0	0	0	1	0	0	0	0	0	0	0	1	0	0	0	0	0	0	0	0	0	0	0	0	0	0	0	0	0	0	0
ENSG00000252803	0	0	0	0	0	0	0	0	0	0	0	0	0	0	0	0	0	0	0	0	0	0	0	0	0	0	0	0	0	0	0	0	0	0	0	0	0
ENSG00000186973	0	0	1	0	0	0	2	5	0	0	1	2	0	0	2	0	0	0	0	0	4	2	0	2	1	2	1	1	1	2	0	0	4	0	0	0	2
ENSG00000117395	106	58	296	59	56	352	106	272	62	296	147	46	262	81	53	5	104	193	243	60	106	358	244	148	279	124	137	345	155	62	267	221	406	345	61	67	298
ENSG00000243710	1	2	0	3	1	2	0	3	0	0	2	4	1	0	4	0	2	2	2	1	3	3	2	4	1	3	2	1	1	1	1	4	10	2	0	0	2
ENSG00000199240	0	0	0	0	0	0	0	0	0	0	0	0	0	0	0	0	0	0	0	0	0	0	0	0	0	0	0	0	0	0	0	0	0	0	0	0	0
ENSG00000179178	5	3	84	2	10	87	10	30	0	97	7	6	66	4	4	1	11	5	41	4	15	90	12	9	52	12	4	86	5	0	55	20	39	84	6	1	70
ENSG00000253313	3	4	28	2	3	21	5	20	0	50	6	3	20	3	4	0	0	5	15	0	13	39	4	4	16	4	7	24	7	3	16	5	28	18	0	2	23
ENSG00000066056	21	11	28	12	39	21	29	32	7	37	20	26	23	19	19	0	24	11	9	12	35	32	54	29	10	34	30	25	30	10	25	27	260	34	11	9	18
ENSG00000117400	1	1	3	0	1	0	0	2	0	1	1	1	0	0	0	0	0	0	0	0	0	0	1	0	0	0	2	1	2	1	0	3	3	0	0	1	1
ENSG00000234694	0	0	1	0	1	0	0	3	1	1	2	1	3	2	0	0	0	2	0	0	4	0	2	4	3	0	1	1	1	0	2	1	4	2	0	0	4
ENSG00000117399	295	102	634	183	137	704	328	608	48	571	393	142	496	186	119	14	321	271	413	175	208	790	653	376	519	360	263	688	381	132	531	549	843	829	137	124	590
ENSG00000066322	33	34	60	12	44	63	29	151	34	77	29	27	44	19	45	1	34	120	52	12	71	77	65	128	47	23	77	69	40	42	42	49	275	68	11	56	60
ENSG00000159479	67	85	66	31	78	68	78	290	88	64	89	75	50	47	95	1	61	210	47	28	119	71	131	221	52	80	177	66	72	91	43	117	595	80	41	69	79
ENSG00000229431	0	1	0	0	0	0	1	1	0	0	0	1	1	0	2	0	0	1	1	0	0	1	0	1	0	0	1	1	1	0	0	0	1	0	2	0	0
ENSG00000198198	40	59	28	25	33	34	30	92	41	27	58	39	22	11	52	0	38	106	19	23	28	30	49	64	25	55	55	31	50	51	23	64	254	33	16	32	26
ENSG00000229372	0	0	0	0	1	0	0	0	0	0	0	0	0	0	0	0	0	0	0	0	0	0	0	0	0	0	0	0	0	0	0	0	0	0	0	0	0
ENSG00000178922	1	2	1	4	3	1	1	7	3	2	5	0	1	1	0	0	0	10	1	1	3	1	3	7	4	0	5	6	2	6	3	3	22	4	1	1	1
ENSG00000229348	0	0	0	0	0	0	0	0	1	0	0	0	1	0	0	0	0	0	0	0	0	0	0	0	0	0	0	1	0	0	0	0	0	0	0	0	0
ENSG00000142949	162	288	552	113	263	461	181	712	327	452	177	222	366	81	331	4	132	614	270	110	349	554	294	551	340	189	457	555	186	258	406	273	1586	545	89	217	429
ENSG00000066135	138	75	357	97	54	268	142	244	41	319	167	54	237	102	85	4	142	174	214	75	87	347	226	162	268	180	150	320	201	61	225	246	403	336	89	66	269
ENSG00000236200	4	0	3	0	1	4	2	2	1	0	2	0	1	2	0	0	0	2	1	1	2	3	5	1	1	1	2	3	4	2	3	2	6	2	4	2	3
ENSG00000126091	33	38	10	11	33	9	21	143	36	19	34	32	2	10	44	0	29	88	2	13	49	17	41	97	7	22	58	5	40	27	8	39	291	7	8	39	6
ENSG00000229444	0	0	0	0	1	0	0	0	0	0	0	0	0	0	0	0	0	0	0	1	1	0	1	0	0	0	0	0	1	0	0	0	1	1	0	0	0
ENSG00000252201	0	0	0	0	0	0	0	0	0	0	0	0	0	0	0	0	0	0	0	0	0	0	0	0	0	0	0	0	1	0	0	0	0	0	0	0	0
ENSG00000117407	1	0	22	2	1	22	7	5	0	47	4	0	28	2	0	0	1	0	21	1	1	51	10	1	36	2	1	30	0	1	29	9	1	47	2	0	28
ENSG00000237950	0	0	0	2	0	1	0	0	0	0	0	0	0	0	1	0	0	0	0	0	0	0	0	0	0	0	1	1	0	0	0	0	1	1	0	0	2
ENSG00000117408	76	34	91	45	34	118	75	123	22	118	81	28	71	36	25	4	94	65	72	48	45	161	137	63	88	70	50	119	81	19	70	149	193	110	59	22	84
ENSG00000132768	97	17	129	78	23	232	110	108	15	139	110	17	130	45	16	2	72	45	98	51	47	189	173	92	136	106	45	185	129	15	129	211	125	208	52	9	105
ENSG00000117410	297	121	250	196	205	340	371	702	135	278	384	127	214	177	136	1	273	313	150	171	252	294	614	418	244	273	259	259	351	114	160	559	953	327	154	137	298
ENSG00000117411	97	102	146	79	117	207	133	435	80	178	150	98	144	38	105	1	86	281	118	46	152	260	221	323	169	109	210	197	114	109	115	235	772	248	68	104	174
ENSG00000159214	6	2	48	2	6	39	6	31	1	44	5	3	20	3	7	0	7	12	28	2	14	48	17	10	35	11	7	27	9	3	35	11	43	40	4	2	35
ENSG00000196517	12	23	15	11	13	21	6	67	10	11	8	10	7	6	16	0	12	83	7	5	29	19	13	69	15	11	54	19	16	19	9	22	163	19	10	18	14
ENSG00000230615	1	0	2	2	0	0	1	2	2	3	0	1	0	1	3	0	1	6	2	1	0	3	4	7	3	6	4	0	1	1	0	5	6	0	0	1	7
ENSG00000239560	0	0	0	0	0	0	0	0	0	0	0	0	0	0	0	0	0	0	0	0	0	0	0	0	0	0	0	0	0	0	0	0	0	0	0	0	0
ENSG00000171872	0	0	0	0	0	0	0	0	0	1	0	0	0	0	0	0	0	0	0	0	0	1	2	0	0	0	0	0	0	0	1	0	1	0	0	0	0
ENSG00000178028	39	28	50	26	24	55	49	94	20	46	41	29	43	16	25	1	45	50	37	18	38	69	85	59	49	55	65	60	56	23	35	64	167	55	23	24	56
ENSG00000117419	98	107	187	77	132	198	124	502	105	175	157	134	149	56	127	4	125	345	122	71	211	234	256	363	120	108	234	168	122	138	132	247	825	221	73	123	195
ENSG00000233602	0	1	0	0	0	0	0	0	0	0	0	0	0	0	1	0	0	0	0	0	0	0	0	0	0	0	1	0	1	0	2	0	2	0	1	2	0
ENSG00000252146	0	0	0	0	0	0	0	0	0	0	0	0	0	0	0	0	0	1	0	0	0	0	0	0	0	0	0	0	0	0	0	0	1	1	0	1	0
ENSG00000187147	123	41	196	85	59	236	165	210	36	205	154	48	176	74	47	0	137	103	152	72	69	301	293	126	194	155	90	259	146	41	156	217	317	264	67	34	200
ENSG00000263381	0	0	0	0	0	0	0	0	0	0	0	0	0	0	0	0	0	0	0	0	0	0	0	0	0	0	0	0	0	0	0	0	0	0	0	0	0
ENSG00000126106	14	6	36	17	8	27	13	39	5	20	15	9	18	8	8	0	12	24	16	9	22	20	37	24	16	18	20	35	23	2	12	28	63	25	11	13	30
ENSG00000198520	0	0	0	1	0	4	2	7	0	0	1	0	1	0	2	0	0	5	2	0	2	1	4	4	3	0	2	2	0	2	4	1	14	2	0	3	0
ENSG00000199377	1	7	4	0	8	6	2	39	4	3	3	4	6	0	3	0	0	16	8	0	7	5	6	16	5	2	13	2	3	8	4	0	34	4	0	4	6
ENSG00000200169	0	6	6	1	2	3	2	20	6	4	3	4	7	2	5	0	3	10	2	2	6	4	5	18	3	4	15	4	2	8	2	3	42	12	2	2	8
ENSG00000142945	159	69	408	93	63	334	168	316	34	379	169	71	260	99	92	14	124	226	229	94	148	450	350	199	250	214	141	415	221	73	304	279	524	364	80	71	387
ENSG00000225721	0	0	0	0	0	1	2	0	0	3	1	0	2	0	0	0	1	2	0	0	3	1	2	0	0	3	0	1	3	0	1	1	5	0	1	0	1
ENSG00000142937	2984	3318	5164	1945	3743	6043	3498	13773	3391	6409	4312	3497	4424	2034	4575	77	3227	10061	3220	1928	5113	7092	7323	10565	4990	3309	6780	5666	4077	3716	3801	6053	27155	6584	1687	3551	7088
ENSG00000200913	13	3	35	7	5	40	19	20	2	24	29	1	23	17	3	1	22	8	31	13	6	35	42	17	38	12	10	30	23	2	22	30	17	40	12	1	47
ENSG00000202031	0	0	1	0	0	0	0	0	0	0	0	0	1	0	0	0	0	0	0	0	0	0	0	0	0	0	0	3	0	0	0	0	0	0	1	0	1
ENSG00000142959	0	0	4	2	0	5	0	0	1	1	3	0	2	1	0	0	0	0	1	1	1	5	2	1	6	0	0	5	2	0	2	2	1	3	0	0	9
ENSG00000173846	58	15	24	38	33	48	61	46	16	33	62	9	39	41	8	0	56	24	20	34	21	45	120	31	31	58	26	37	77	12	24	79	80	47	27	8	39
ENSG00000188396	1	1	2	0	1	0	0	0	0	1	0	0	0	2	0	0	0	2	0	1	0	0	0	1	0	0	0	2	1	0	3	0	1	1	0	0	0
ENSG00000222009	1	1	2	0	0	1	0	10	1	4	4	2	3	1	3	0	4	4	4	1	2	4	2	7	2	4	8	9	1	4	1	2	9	1	2	1	2
ENSG00000117425	8	1	5	4	3	5	6	10	2	7	9	6	4	3	3	0	11	9	7	5	3	7	20	15	5	11	15	12	16	6	12	7	13	6	5	2	9
ENSG00000070785	85	25	142	56	45	142	114	183	29	135	121	35	127	76	36	3	115	86	89	57	66	181	199	97	105	133	96	136	131	32	100	161	266	159	45	42	137
ENSG00000266294	0	0	0	0	0	0	0	0	0	0	0	0	0	0	0	0	0	0	0	0	0	0	0	1	0	0	0	0	0	0	0	0	0	0	0	0	0
ENSG00000253039	0	0	0	0	0	0	0	0	0	0	0	0	0	0	0	0	0	0	0	0	0	0	0	0	0	0	0	0	0	0	0	0	0	0	0	0	0
ENSG00000126107	70	20	93	59	30	95	92	66	20	83	104	14	74	52	25	2	85	42	57	46	31	93	152	59	58	97	37	106	126	17	69	154	123	110	43	15	86
ENSG00000126088	152	121	201	64	104	237	141	429	115	215	171	108	185	89	138	5	134	355	154	85	149	279	285	318	169	146	233	250	177	117	151	279	851	266	74	126	243
ENSG00000162415	27	16	28	22	17	20	30	56	11	16	44	14	17	29	11	0	33	33	10	19	19	30	69	46	10	39	35	26	51	10	13	60	71	24	9	9	23
ENSG00000264650	0	0	1	0	0	1	0	0	0	0	0	0	0	0	0	0	0	0	0	0	0	1	0	0	0	0	0	0	0	0	0	0	1	0	0	0	0
ENSG00000186603	19	3	69	15	1	107	35	5	0	51	23	1	66	10	1	2	13	3	44	15	2	73	55	1	47	20	1	82	33	0	54	35	6	92	12	1	82
ENSG00000132781	36	9	99	30	19	114	47	74	18	99	43	12	65	25	17	1	36	35	68	31	29	107	90	39	67	53	18	105	46	13	51	96	132	113	22	11	97
ENSG00000132773	44	15	38	30	9	62	54	55	17	31	41	17	35	26	17	0	44	50	34	17	25	35	73	51	34	44	44	43	50	20	31	71	97	43	19	18	31
ENSG00000070759	16	18	60	12	23	34	18	48	12	50	23	12	33	10	14	1	18	56	31	8	37	58	42	56	29	22	30	50	32	19	43	27	166	50	10	21	57
ENSG00000238945	0	0	0	0	0	0	0	0	0	0	0	0	0	0	0	0	0	0	0	0	0	0	0	0	0	0	0	0	0	0	0	0	0	0	0	0	0
ENSG00000236624	4	2	3	3	3	5	5	16	1	7	2	3	3	2	9	0	5	9	3	5	15	3	14	8	1	11	2	5	4	3	1	9	38	3	2	2	1
ENSG00000132763	12	13	15	13	11	27	21	42	10	23	16	7	26	5	17	1	21	22	18	10	14	29	26	34	21	18	22	31	23	12	17	28	71	34	11	9	29
ENSG00000117450	2662	453	4541	1700	737	5036	3577	2926	297	5410	3852	576	3915	2150	518	96	3374	1152	3019	1834	1134	6227	6898	1842	4337	3527	1144	5232	3986	483	3493	5504	4299	5613	1670	483	6031
ENSG00000117448	248	195	540	155	269	527	328	969	205	632	341	239	451	169	290	18	257	617	349	178	407	783	562	689	512	303	440	568	300	252	372	468	1918	645	146	212	611
ENSG00000132780	389	87	1051	235	93	850	371	379	53	842	465	83	676	264	139	14	368	251	559	208	105	1028	765	216	719	533	219	1058	575	69	722	656	532	1029	194	88	1070
ENSG00000159588	4	2	3	1	0	1	4	4	0	2	3	0	0	4	0	0	2	0	0	4	0	0	5	1	0	2	0	1	2	0	0	3	6	2	1	0	2
ENSG00000159592	276	116	520	139	107	431	258	377	78	475	320	97	347	201	112	5	330	287	338	135	177	549	487	255	365	361	242	511	388	106	409	429	824	558	161	103	482
ENSG00000159596	92	55	125	56	65	183	89	193	45	135	87	50	116	76	74	0	101	135	101	52	89	158	178	145	119	117	113	164	89	54	99	141	377	193	48	45	152
ENSG00000197429	22	15	15	13	15	9	20	45	22	14	37	19	12	19	29	0	21	40	9	11	17	15	41	58	8	26	51	20	32	17	12	38	145	10	18	13	8
ENSG00000230896	1	1	1	2	3	2	1	4	2	2	1	1	0	1	5	0	0	2	3	4	1	1	0	3	1	3	4	2	2	0	2	1	3	1	0	4	1
ENSG00000086015	53	29	90	31	34	81	59	94	29	71	46	42	76	29	45	2	45	60	46	24	38	116	109	62	73	60	54	88	85	39	73	107	204	106	28	31	68
ENSG00000117461	299	38	51	163	41	45	271	140	39	34	348	40	29	242	55	4	262	118	35	121	44	45	373	109	43	324	111	62	414	35	41	447	238	74	163	44	50
ENSG00000226957	0	0	0	0	0	0	0	0	0	0	0	0	0	0	0	0	0	0	0	0	0	0	0	0	0	0	0	0	2	0	0	0	0	0	0	0	0
ENSG00000227857	0	0	0	0	0	0	0	0	0	0	0	0	0	0	0	0	0	0	0	1	0	1	2	1	0	1	0	1	1	0	0	1	0	0	0	0	0
ENSG00000117472	0	1	0	0	1	0	1	3	2	0	0	0	0	0	1	0	0	1	0	0	1	0	0	2	0	0	0	0	1	0	0	0	6	1	0	0	0
ENSG00000085998	74	52	79	60	60	74	100	248	46	91	145	72	76	67	72	1	124	158	64	76	97	143	186	191	92	121	118	119	135	60	67	207	433	103	64	57	103
ENSG00000171357	2	0	5	0	1	3	2	4	0	2	1	1	4	0	1	0	2	0	3	0	0	3	1	2	3	2	0	3	1	0	1	2	3	4	0	2	4
ENSG00000085999	24	6	66	14	11	62	20	29	3	66	24	6	53	6	9	2	25	28	54	10	11	69	40	26	59	12	21	89	38	9	49	32	51	70	11	7	61
ENSG00000132128	152	168	213	129	212	306	225	614	169	222	242	183	195	102	209	3	190	445	136	110	257	269	379	491	187	223	326	244	217	177	162	356	1240	280	95	144	167
ENSG00000173660	696	294	1730	369	420	2156	799	1722	272	1867	866	325	1513	487	428	33	698	859	1134	415	663	2366	1636	1053	1592	712	685	1973	939	329	1250	1351	2544	2144	392	319	2341
ENSG00000117481	25	11	38	14	11	27	24	51	5	24	42	6	21	13	20	2	27	48	19	17	28	33	48	41	10	25	41	49	42	12	15	37	95	26	16	9	27
ENSG00000117480	6	4	17	2	6	20	7	14	7	23	6	5	13	1	6	0	5	9	13	5	3	23	5	13	11	5	4	20	10	5	14	5	27	25	1	5	17
ENSG00000224863	0	0	1	0	0	1	0	0	0	0	0	0	0	0	0	0	0	0	0	0	0	2	0	0	0	0	0	0	0	0	0	0	0	0	0	0	0
ENSG00000225667	0	0	0	0	0	0	0	3	0	0	0	0	0	0	0	0	0	0	0	0	0	0	0	0	0	0	0	0	0	0	1	0	0	3	0	0	0
ENSG00000197587	1	0	0	0	0	0	0	1	0	0	0	0	0	0	0	0	0	0	0	0	0	1	0	1	0	0	0	0	0	0	0	0	1	0	0	0	0
ENSG00000269956	0	0	2	0	0	1	1	1	0	1	1	0	0	0	0	0	2	0	0	0	0	0	3	0	0	2	0	0	2	1	1	3	1	0	1	0	0
ENSG00000162456	0	0	0	0	0	0	0	0	0	0	0	0	0	0	0	0	0	0	0	0	0	0	0	0	0	0	0	0	0	0	0	0	0	1	0	0	0
ENSG00000079277	39	12	29	27	13	27	40	57	7	25	45	14	24	22	14	0	39	37	22	19	21	33	89	22	23	44	21	37	64	10	18	78	100	29	20	15	33
ENSG00000142961	12	11	8	8	16	13	14	34	6	6	5	9	4	5	11	0	6	28	3	8	16	13	12	33	6	4	27	8	10	4	2	4	55	11	2	6	9
ENSG00000123472	171	103	228	96	85	222	166	387	66	216	191	97	166	120	129	5	187	297	152	91	137	262	334	243	176	262	195	227	244	89	154	277	720	229	93	97	238
ENSG00000159658	41	75	172	35	82	126	49	225	62	137	66	68	89	33	98	1	45	169	88	31	77	151	104	120	99	61	136	179	58	58	98	93	501	154	30	65	125
ENSG00000186118	0	0	0	0	0	0	0	0	0	0	1	0	0	0	0	0	0	1	0	0	0	0	0	0	0	0	1	0	0	0	0	1	0	1	0	0	0
ENSG00000228237	0	0	1	0	0	0	0	0	1	0	0	0	0	2	0	0	1	0	0	0	0	0	0	0	0	1	0	0	1	0	0	0	2	1	0	0	0
ENSG00000142973	0	0	1	0	1	0	0	6	0	0	0	1	0	0	1	0	0	1	0	0	3	0	0	5	0	0	1	0	0	3	0	0	19	0	0	1	0
ENSG00000187048	1	0	0	0	0	0	0	1	0	0	0	0	0	0	0	0	0	1	0	0	1	0	0	0	0	0	1	0	0	0	0	1	0	0	0	0	0
ENSG00000186377	4	4	8	1	11	11	4	29	2	3	8	13	3	0	4	0	5	8	9	2	28	6	11	18	4	9	11	12	5	3	7	2	98	9	1	9	10
ENSG00000186160	0	0	0	0	0	0	0	2	1	0	0	0	0	0	1	0	0	0	0	0	0	0	0	0	0	0	0	0	0	0	0	0	0	0	1	0	0
ENSG00000225506	0	0	2	0	0	4	0	0	0	1	0	0	0	0	0	0	0	0	0	0	0	1	1	0	0	0	0	1	0	0	0	2	2	2	0	0	3
ENSG00000162365	0	0	0	0	0	0	0	0	0	0	0	0	0	0	0	0	0	0	0	0	0	0	0	0	1	0	0	0	0	0	0	0	0	1	0	0	0
ENSG00000224805	0	0	0	0	0	0	4	2	0	0	0	2	0	0	0	0	0	1	1	0	0	0	1	0	0	0	0	0	0	0	0	0	1	0	0	0	0
ENSG00000162366	0	0	0	0	1	0	0	0	0	0	0	1	0	0	0	0	0	0	0	0	1	0	0	0	0	0	0	0	0	0	0	0	1	0	0	1	0
ENSG00000162367	1	0	0	1	3	0	3	3	0	1	1	1	0	1	0	0	7	0	0	1	2	1	5	0	0	6	0	0	3	1	1	4	20	0	0	1	0
ENSG00000226252	0	0	0	0	0	0	0	0	0	0	0	0	0	0	0	0	0	0	0	0	0	0	0	0	0	0	0	0	1	0	0	0	1	0	0	0	0
ENSG00000123473	96	33	177	46	40	153	75	145	19	116	94	50	117	56	54	2	90	100	111	48	71	131	151	87	127	117	77	184	133	43	138	145	261	193	59	36	129
ENSG00000162368	184	137	136	87	165	122	192	471	130	152	209	140	111	130	184	3	166	359	89	105	243	169	313	371	113	237	263	149	247	124	107	290	1072	190	96	127	189
ENSG00000225762	2	0	0	0	0	0	0	0	0	0	0	0	0	0	0	0	0	1	0	0	0	0	0	1	0	1	0	0	1	0	0	1	1	0	1	1	0
ENSG00000186790	0	0	0	0	0	0	0	1	0	1	0	0	0	0	0	0	0	1	0	0	0	0	1	0	0	0	0	0	0	0	0	0	0	0	0	0	0
ENSG00000237424	1	1	0	0	0	0	1	0	0	0	0	0	0	0	1	0	0	0	0	0	0	0	1	1	0	0	0	0	0	0	0	2	5	0	0	1	0
ENSG00000186564	1	1	2	1	3	0	0	2	3	0	2	0	0	2	0	0	1	1	0	0	0	0	3	1	0	1	3	0	0	2	0	6	2	0	0	0	0
ENSG00000227947	0	0	0	0	0	0	0	0	0	0	0	0	0	0	0	0	0	0	0	0	0	0	0	0	0	0	0	0	0	0	0	0	0	0	0	0	0
ENSG00000269113	1	3	4	2	4	5	3	7	2	7	2	3	1	0	4	0	2	8	1	0	9	5	2	10	4	3	8	7	1	4	5	2	26	10	0	2	2
ENSG00000225028	0	0	0	0	0	1	0	0	0	0	1	0	0	0	0	0	0	0	0	0	0	0	0	0	0	0	1	0	0	0	0	0	1	0	0	0	1
ENSG00000226133	0	0	0	0	0	0	0	0	0	0	0	0	0	0	0	0	0	0	0	0	0	0	0	0	0	0	0	0	0	0	0	0	0	0	0	0	0
ENSG00000231413	0	0	0	0	0	0	0	0	0	0	0	0	0	0	0	0	0	0	0	0	0	0	0	0	0	0	0	0	0	0	0	0	0	0	0	0	0
ENSG00000223720	0	0	0	0	0	1	0	0	0	0	0	0	0	0	0	0	0	0	0	0	0	0	0	0	0	0	0	0	0	0	0	3	1	0	0	0	0
ENSG00000117834	0	1	0	0	2	0	0	4	0	0	0	0	0	0	0	0	0	0	0	0	2	0	0	6	0	0	1	0	0	4	2	0	17	0	0	2	0
ENSG00000272491	0	0	0	0	0	0	0	0	0	0	0	0	0	0	0	0	1	0	0	0	0	0	0	0	0	0	0	0	0	0	0	0	0	0	0	0	0
ENSG00000132122	15	24	21	6	25	32	11	78	20	31	15	18	29	19	31	3	11	56	18	4	33	32	21	56	30	18	58	43	15	22	32	18	162	33	6	16	32
ENSG00000206700	0	0	0	0	0	0	0	0	0	0	0	0	0	0	0	0	0	0	0	0	0	0	0	0	0	0	0	0	0	0	0	0	0	0	0	0	0
ENSG00000223175	0	0	0	0	0	0	0	0	0	0	0	0	0	0	0	0	0	0	0	0	0	0	0	0	0	0	0	0	0	0	0	0	0	0	0	0	0
ENSG00000186094	9	5	7	5	6	13	18	34	5	10	15	5	5	6	18	0	13	23	6	9	13	8	26	22	10	13	19	14	13	4	10	20	69	12	4	6	12
ENSG00000162373	36	34	76	27	35	57	38	157	30	81	48	41	44	25	64	2	33	122	38	17	56	84	70	119	54	48	111	59	42	44	41	46	313	64	24	40	96
ENSG00000229846	0	0	0	0	0	0	0	1	0	0	1	0	0	1	0	0	0	0	0	0	0	0	1	0	0	1	0	0	1	0	0	0	0	0	0	0	0
ENSG00000239144	0	0	0	0	0	0	0	0	0	0	1	0	0	0	0	0	0	0	0	0	0	0	0	0	0	0	0	0	0	0	0	0	0	0	0	0	0
ENSG00000230114	0	0	0	0	0	2	0	0	0	0	0	1	0	0	0	0	0	1	0	0	0	0	0	0	1	0	0	1	0	0	0	0	1	0	0	0	0
ENSG00000225623	0	0	0	0	0	0	0	0	0	0	0	0	0	0	0	0	0	0	0	0	0	0	0	0	0	0	0	0	0	0	0	0	0	0	0	0	0
ENSG00000221746	0	0	0	0	0	0	0	0	0	0	0	0	0	0	0	0	0	0	0	0	0	0	0	0	0	0	0	0	0	0	0	0	0	0	0	0	0
ENSG00000227839	0	0	0	0	0	0	0	0	0	0	0	0	0	0	0	0	0	0	0	0	0	0	0	0	0	0	0	0	0	0	0	1	1	0	0	0	0
ENSG00000162374	610	28	5	293	52	4	632	168	41	7	718	38	2	479	49	0	707	123	7	321	58	7	1025	110	6	851	109	10	857	29	3	964	250	8	376	45	6
ENSG00000237337	0	0	0	2	0	0	0	0	0	0	2	2	0	1	0	0	0	0	0	0	0	0	1	0	0	0	0	0	0	0	0	1	1	0	0	0	0
ENSG00000233407	0	0	0	0	0	0	0	0	0	0	0	0	0	0	0	0	0	0	0	0	0	0	0	0	0	1	0	0	0	0	0	0	0	0	0	0	0
ENSG00000142700	1	1	0	0	0	0	0	4	0	0	1	2	0	0	0	0	0	4	0	0	0	0	0	0	0	0	2	0	1	4	0	3	2	0	0	0	0
ENSG00000271782	0	0	2	0	0	0	0	1	0	0	1	1	0	0	0	0	0	0	0	0	0	0	0	0	0	2	0	0	0	0	0	3	0	0	0	0	0
ENSG00000185104	104	103	222	97	105	253	152	463	75	251	170	133	202	107	126	0	163	261	164	83	202	321	359	286	191	141	218	242	178	110	166	250	785	284	75	119	229
ENSG00000225767	0	0	0	0	0	0	0	2	0	0	0	0	0	0	0	0	0	0	0	0	0	0	0	1	0	0	0	1	0	0	0	1	1	0	1	0	1
ENSG00000202140	0	0	0	0	0	0	1	0	0	0	0	0	0	0	0	0	0	2	0	0	0	0	0	0	0	0	0	0	0	0	0	0	0	0	0	0	0
ENSG00000207194	0	0	0	0	0	0	0	0	0	0	0	0	0	0	0	0	0	0	0	0	0	0	0	0	0	0	0	0	0	0	0	0	0	0	0	0	0
ENSG00000252825	0	0	0	0	0	0	0	0	0	0	0	0	0	0	0	0	0	0	0	0	0	0	0	0	0	0	0	0	1	0	0	0	0	0	0	1	0
ENSG00000123080	12	13	0	5	5	0	16	19	9	0	20	10	0	6	10	0	6	25	0	10	5	0	18	21	1	17	20	0	17	9	0	23	48	0	6	5	0
ENSG00000204006	0	0	0	0	0	0	0	0	0	0	0	0	0	0	0	0	0	0	0	1	0	0	0	1	0	0	0	0	0	0	0	0	0	0	0	0	0
ENSG00000200262	0	0	0	0	0	0	0	0	0	0	0	0	0	0	0	0	0	0	0	0	0	0	0	0	0	0	0	0	0	0	0	0	0	0	0	0	0
ENSG00000203356	0	0	0	0	0	0	0	0	0	0	0	0	0	0	1	0	0	1	0	0	0	0	0	0	0	0	0	0	0	1	0	0	2	1	0	0	0
ENSG00000238618	0	0	0	0	0	0	0	0	0	0	0	0	0	0	0	0	0	0	0	0	0	0	0	0	0	0	0	0	0	0	0	0	0	0	0	0	0
ENSG00000123091	242	215	238	122	217	176	258	650	139	210	310	172	159	180	231	6	235	494	137	142	271	248	430	479	157	288	343	241	294	188	143	419	1323	207	123	184	213
ENSG00000236434	1	0	1	0	0	0	0	0	0	0	0	0	0	0	0	0	0	1	0	0	0	0	0	0	1	2	1	0	0	0	0	0	1	0	1	0	0
ENSG00000085831	14	4	24	7	7	24	20	9	1	23	15	1	11	14	1	0	18	2	16	4	11	30	36	7	17	16	2	34	15	2	1	24	28	20	9	1	25
ENSG00000261664	0	0	0	0	0	0	0	0	0	0	0	0	1	0	0	0	0	0	0	0	0	0	0	0	0	0	0	0	0	0	0	0	0	0	0	0	0
ENSG00000085832	264	180	276	140	149	214	227	622	131	219	317	142	182	214	200	5	286	528	151	112	267	284	382	390	187	320	379	292	334	185	189	389	1219	256	185	181	220
ENSG00000206595	0	0	0	0	0	0	0	0	0	0	0	0	0	0	0	0	3	0	0	0	0	0	0	0	0	0	0	0	0	0	0	0	0	0	0	0	0
ENSG00000238140	0	1	0	0	1	0	0	0	0	0	1	1	0	0	0	0	0	1	0	0	0	0	0	0	0	1	0	0	0	0	0	1	1	0	0	0	0
ENSG00000227070	0	0	0	0	0	0	0	0	0	0	0	0	0	0	0	0	0	0	0	0	1	0	0	0	0	0	0	0	2	0	0	0	0	0	0	0	0
ENSG00000117859	225	166	375	143	173	332	227	704	125	401	258	199	255	200	236	6	281	541	249	136	331	480	440	523	318	329	414	418	338	188	297	439	1502	430	112	220	421
ENSG00000212624	0	0	0	0	0	0	0	2	0	0	0	0	0	0	0	0	0	0	0	0	0	0	0	0	0	0	0	0	0	0	0	0	0	0	0	0	0
ENSG00000078618	197	145	518	133	133	406	242	477	113	444	255	106	340	153	167	7	210	362	266	115	206	531	340	332	411	287	238	562	300	140	379	321	861	475	138	119	495
ENSG00000266993	0	0	0	0	0	3	1	2	1	2	3	0	4	0	1	0	0	0	0	0	0	3	1	0	0	0	1	3	4	0	0	2	0	3	1	0	2
ENSG00000272175	0	2	0	0	0	0	0	0	0	0	0	0	0	0	0	0	0	1	0	0	0	0	0	0	0	0	0	1	0	0	0	0	0	0	0	0	0
ENSG00000212076	0	0	0	0	0	0	0	0	0	0	0	0	0	0	0	0	0	0	0	0	0	0	0	0	0	0	0	0	0	0	0	0	0	0	0	0	0
ENSG00000212174	0	0	0	0	0	0	0	0	0	0	0	0	0	0	0	0	0	0	0	0	0	0	0	0	0	0	0	0	0	0	0	0	0	0	0	0	0
ENSG00000169213	83	82	346	51	89	271	70	291	48	218	96	62	247	56	85	4	58	147	174	31	133	260	116	158	200	105	152	352	117	45	267	122	516	320	48	65	256
ENSG00000200839	0	0	0	0	0	0	0	0	0	0	0	0	0	0	0	0	0	0	0	0	0	0	0	0	0	0	0	0	0	0	0	0	0	0	0	0	1
ENSG00000117862	124	142	429	93	199	407	169	706	141	402	211	154	340	97	156	12	170	319	286	101	297	468	371	422	298	211	304	424	204	132	338	323	1089	450	89	136	487
ENSG00000198841	34	14	29	19	13	34	33	61	7	29	31	8	30	23	7	1	22	25	19	17	22	33	66	39	20	29	31	40	44	13	19	63	102	45	17	9	30
ENSG00000223390	0	0	0	0	0	0	0	1	0	0	0	0	0	0	1	0	0	0	0	0	0	0	0	0	0	0	0	0	0	0	0	0	1	0	0	0	0
ENSG00000228369	2	0	1	0	0	0	0	1	1	0	0	0	0	0	0	0	0	0	1	0	0	1	0	0	1	1	1	0	3	0	2	1	4	2	0	0	0
ENSG00000134717	261	158	333	152	149	323	290	644	147	336	342	165	291	205	203	14	296	425	220	157	261	378	475	387	238	305	332	381	395	166	252	442	1124	356	174	159	396
ENSG00000157077	94	59	140	51	40	104	100	172	35	106	114	38	85	75	72	1	107	108	92	43	62	140	152	112	127	126	95	162	136	54	107	164	312	131	62	48	117
ENSG00000241745	0	0	0	0	0	0	0	0	0	0	0	0	0	0	0	0	0	0	0	0	0	0	0	0	0	0	0	0	0	0	0	0	0	0	0	0	0
ENSG00000154222	44	22	40	30	11	53	44	63	12	31	62	21	40	23	31	0	31	65	32	19	31	50	80	66	27	50	36	68	66	24	38	83	149	42	24	25	29
ENSG00000272100	0	0	0	0	0	0	1	1	1	0	0	0	0	0	0	0	0	0	0	0	0	0	1	0	0	0	0	0	0	0	0	1	0	0	0	1	1
ENSG00000085840	129	20	308	94	23	302	111	132	7	264	161	26	203	81	29	3	119	83	196	69	48	359	207	81	231	146	76	300	163	26	228	209	165	358	73	27	300
ENSG00000134748	117	73	181	77	44	166	124	245	53	160	150	55	140	102	72	4	138	173	109	67	80	205	202	155	136	145	138	210	189	51	123	199	412	221	87	46	175
ENSG00000134744	103	66	147	52	71	114	88	238	77	104	123	75	90	64	119	2	94	198	80	47	91	108	131	158	77	106	127	127	113	87	129	147	558	127	44	82	130
ENSG00000239063	0	0	0	0	0	0	0	0	0	0	0	1	0	0	0	0	0	0	1	0	1	0	0	1	0	0	1	2	0	0	0	1	0	0	0	0	2
ENSG00000272371	0	0	1	0	0	0	0	0	0	2	1	0	0	2	1	0	0	3	0	0	3	1	0	0	0	0	1	0	2	0	0	0	2	0	1	1	0
ENSG00000116157	15	4	29	14	7	37	15	20	1	32	15	4	26	11	3	0	8	6	16	8	14	41	39	17	33	14	6	38	6	0	17	20	36	43	5	2	36
ENSG00000182183	0	0	0	0	0	3	2	3	0	1	0	0	3	0	0	0	0	0	2	0	1	2	1	1	1	0	1	4	0	0	2	0	4	5	0	1	0
ENSG00000162377	40	21	94	29	25	111	61	54	13	80	59	18	86	27	24	1	59	42	57	36	26	88	90	33	77	70	32	121	62	22	61	81	126	115	27	16	85
ENSG00000239640	0	0	0	0	0	0	0	0	0	0	0	0	0	0	0	0	0	0	0	0	0	0	0	0	0	0	0	0	0	0	0	0	0	0	0	0	0
ENSG00000162378	207	113	183	99	78	140	157	324	61	160	226	90	130	172	118	2	219	289	97	84	138	188	257	181	131	239	212	192	266	96	149	316	662	179	131	99	183
ENSG00000252018	0	0	0	0	0	0	0	0	0	0	0	0	0	0	0	0	0	0	0	0	0	0	0	0	0	0	0	0	0	0	0	0	0	0	0	0	0
ENSG00000206627	0	0	0	0	0	0	0	0	0	0	0	0	0	0	0	0	0	0	0	0	0	0	0	0	0	0	0	0	0	0	0	0	1	0	0	0	0
ENSG00000203995	0	5	73	4	9	74	12	46	0	82	12	7	71	4	2	3	6	3	50	7	17	88	16	23	59	16	11	71	13	0	53	6	35	78	1	4	73
ENSG00000242391	0	0	0	0	0	1	0	0	0	0	0	0	1	0	0	0	0	0	0	0	0	0	0	0	0	0	0	0	0	0	0	0	0	0	0	0	0
ENSG00000121310	5	1	36	2	5	27	6	17	2	22	12	3	21	4	3	0	5	1	21	5	5	32	12	16	23	9	4	30	8	1	16	8	28	27	6	1	27
ENSG00000116171	133	128	200	69	127	157	145	440	107	203	154	96	156	86	165	1	142	318	112	62	247	227	270	336	156	147	229	220	137	112	148	215	861	216	54	112	237
ENSG00000264834	0	0	0	1	1	0	0	0	0	0	0	0	0	0	0	0	0	0	0	0	0	0	0	0	0	0	0	0	0	0	0	0	0	0	0	0	0
ENSG00000265815	0	0	0	0	0	0	0	0	0	0	0	0	0	0	0	0	0	0	0	0	0	0	0	0	0	0	0	0	0	0	0	0	0	0	0	0	0
ENSG00000174348	0	0	0	0	0	0	2	6	0	3	0	0	1	0	1	0	0	4	0	1	0	1	1	0	1	1	1	0	0	0	0	0	1	5	0	0	4
ENSG00000162383	0	0	0	0	0	0	0	1	0	0	0	0	0	0	0	0	0	0	1	0	0	1	0	0	0	0	0	0	1	0	0	0	0	0	0	0	0
ENSG00000235563	0	0	0	0	0	0	0	0	0	0	0	0	0	0	0	0	0	0	0	0	0	0	1	0	0	0	0	0	0	0	0	0	0	0	0	0	0
ENSG00000157184	55	32	111	47	22	94	59	124	32	105	73	33	58	33	36	3	65	80	77	36	48	144	136	99	112	81	65	111	79	17	75	123	233	142	34	23	94
ENSG00000162384	65	47	96	38	48	69	76	179	36	93	83	47	65	48	44	7	67	127	53	52	79	112	152	132	92	72	83	91	87	45	66	127	351	124	44	50	116
ENSG00000259818	0	1	1	0	3	1	0	7	0	3	2	1	1	0	0	0	0	0	0	0	0	1	0	1	0	1	2	0	2	0	0	2	6	1	0	0	1
ENSG00000162385	64	27	116	44	39	137	69	132	34	115	89	36	111	48	49	1	74	67	91	37	58	140	135	81	126	64	71	134	102	33	92	123	210	163	25	24	152
ENSG00000226754	0	0	0	0	0	2	2	4	0	2	0	1	0	0	0	0	1	0	1	0	0	2	1	4	1	2	1	0	1	0	0	1	10	0	1	0	0
ENSG00000270172	4	4	8	1	2	5	7	5	6	9	11	6	2	4	0	0	4	2	4	2	5	2	9	1	2	13	5	5	6	0	3	14	17	4	3	2	3
ENSG00000157193	34	12	159	21	8	139	37	53	22	126	37	4	98	27	11	1	32	24	88	25	10	160	66	22	130	62	22	172	64	4	113	58	59	168	22	5	108
ENSG00000234578	0	0	0	0	0	0	0	0	0	0	0	0	0	0	0	0	0	0	0	0	0	0	0	0	0	0	0	0	0	0	0	0	0	0	0	0	0
ENSG00000228838	0	0	0	0	0	0	0	0	0	0	2	1	0	1	0	0	0	0	0	0	0	0	0	0	1	0	0	0	0	0	1	0	0	0	0	0	0
ENSG00000225030	0	0	1	1	0	0	0	0	0	0	0	0	0	0	0	0	0	0	0	0	0	0	0	0	0	0	0	0	0	0	0	0	0	0	0	0	0
ENSG00000232762	0	0	3	0	0	3	0	0	0	0	1	0	0	0	0	0	0	0	1	0	0	0	1	0	2	1	0	2	0	0	4	0	1	0	0	0	2
ENSG00000225675	4	0	0	0	0	1	0	0	0	0	0	0	1	2	1	0	0	0	2	0	0	2	0	0	2	0	0	2	0	0	0	0	1	0	0	0	0
ENSG00000226938	0	0	0	0	0	0	0	0	0	0	0	0	0	0	0	0	0	0	0	0	0	0	0	0	0	0	0	0	0	0	0	0	0	0	0	0	0
ENSG00000143006	0	0	24	0	0	43	1	5	0	38	0	0	15	0	0	0	0	0	27	0	0	40	1	0	34	0	1	20	0	0	21	1	0	41	0	0	25
ENSG00000174332	0	0	0	1	1	1	1	0	1	1	0	0	1	0	0	0	1	1	0	0	1	2	1	2	0	0	0	1	0	0	0	0	0	1	1	0	0
ENSG00000058804	257	107	610	115	93	571	259	389	46	502	290	90	395	164	131	13	227	256	376	134	142	640	384	260	485	260	209	673	309	106	468	421	628	635	155	106	525
ENSG00000201003	0	0	1	0	0	1	0	0	0	0	0	0	0	0	0	0	1	0	0	0	0	0	0	0	1	0	0	0	0	0	1	0	0	0	0	0	0
ENSG00000264454	0	0	0	0	0	0	0	1	0	1	0	0	0	0	0	0	0	0	0	0	0	0	0	0	0	0	0	0	0	0	0	0	0	0	0	0	0
ENSG00000058799	108	43	118	83	49	99	112	186	27	103	147	44	70	104	54	3	124	125	73	48	66	118	198	145	105	153	99	115	129	43	66	182	345	122	71	37	103
ENSG00000211452	1	3	0	0	11	0	0	26	0	0	0	14	1	0	6	0	1	16	0	0	11	2	0	32	1	0	10	0	1	8	0	0	72	0	0	11	0
ENSG00000081870	35	39	40	21	26	45	20	157	22	46	38	39	28	21	70	1	25	129	24	18	52	49	69	136	44	38	78	53	41	55	20	67	271	46	24	49	55
ENSG00000116212	138	69	137	79	74	145	181	228	41	141	197	77	99	118	99	1	131	205	89	108	102	169	311	208	124	196	139	140	211	72	110	312	559	147	89	75	148
ENSG00000203985	0	0	0	0	0	0	0	0	0	0	0	1	0	0	0	0	0	0	0	0	0	0	0	0	0	0	0	0	0	1	0	0	0	0	0	0	0
ENSG00000272091	13	7	1	8	9	2	8	18	5	1	26	5	1	12	8	0	4	18	1	8	13	0	13	20	1	4	8	2	23	5	3	19	45	1	5	7	4
ENSG00000116209	373	243	331	243	301	299	428	949	283	345	561	306	283	300	376	4	441	839	222	247	404	421	841	812	274	478	569	357	533	308	259	718	2179	433	250	275	402
ENSG00000116205	27	11	34	13	9	29	29	32	9	29	29	6	24	16	13	0	33	23	28	17	14	43	62	23	27	40	21	33	42	9	21	42	60	26	18	6	44
ENSG00000264208	0	0	0	0	0	0	0	0	0	0	0	0	0	0	0	0	0	0	0	0	0	0	0	0	0	0	0	0	0	0	0	0	0	0	0	0	0
ENSG00000212670	5	1	1	3	2	0	3	0	0	2	4	0	0	5	4	0	4	6	1	0	0	2	2	3	0	1	4	1	1	0	3	3	3	0	0	0	2
ENSG00000157211	0	0	1	0	0	0	0	0	0	0	0	1	0	0	0	0	0	0	0	0	0	0	1	1	0	0	0	0	0	0	0	0	2	0	0	0	0
ENSG00000256407	0	0	0	0	0	0	0	0	0	0	0	0	0	0	0	0	0	0	0	0	0	0	0	0	0	0	0	0	0	0	0	0	0	0	0	0	0
ENSG00000248835	2	0	9	2	2	3	1	4	3	6	7	2	7	1	1	3	2	5	1	2	2	5	5	8	4	3	9	7	3	0	9	3	15	13	3	0	7
ENSG00000215883	9	2	7	4	2	11	3	9	6	14	10	2	9	2	4	0	4	15	6	1	2	13	18	10	11	11	10	20	13	2	17	6	31	26	1	1	13
ENSG00000116221	207	104	463	134	112	437	234	419	74	446	264	93	327	114	121	0	201	274	258	122	155	576	408	284	374	231	199	411	291	108	328	384	801	485	119	89	521
ENSG00000157216	411	107	158	261	119	157	489	344	85	155	481	113	141	265	160	3	393	287	110	208	140	190	810	295	139	472	255	162	694	122	129	734	779	182	263	95	143
ENSG00000198711	2	0	2	0	1	1	2	0	0	0	1	0	0	2	0	0	0	0	0	1	0	0	1	1	0	1	1	0	1	0	2	1	4	0	0	0	1
ENSG00000225632	0	0	0	0	0	0	0	0	0	0	0	0	0	0	0	0	1	0	0	0	0	1	2	0	0	0	0	0	0	0	1	0	0	0	0	0	1
ENSG00000232245	0	0	0	0	0	0	0	0	0	0	0	0	0	0	0	0	0	0	0	0	0	0	0	0	0	0	0	0	0	0	0	0	0	0	0	0	0
ENSG00000265404	0	0	0	0	0	0	0	0	0	0	0	0	0	0	0	0	0	0	0	0	0	0	0	0	0	0	0	0	0	0	0	0	0	0	0	0	0
ENSG00000235741	0	1	0	0	0	0	0	1	0	0	0	0	1	0	0	0	0	0	0	0	0	0	0	0	0	0	1	0	0	0	0	0	0	0	0	0	1
ENSG00000162390	4	8	9	3	5	15	4	19	3	16	0	9	7	1	6	0	4	14	5	3	5	18	9	9	8	4	10	20	0	3	11	6	38	14	4	4	12
ENSG00000162391	0	1	0	0	9	1	1	22	0	1	0	6	0	0	2	0	1	6	0	0	7	2	1	20	0	0	5	0	0	1	1	2	42	0	0	4	0
ENSG00000230728	0	0	0	0	0	0	0	0	0	0	0	0	0	0	0	0	0	0	0	0	0	0	0	0	0	0	0	0	0	0	0	0	0	0	0	0	0
ENSG00000271723	0	0	0	0	0	0	0	0	0	0	0	0	0	0	0	0	0	0	0	0	0	0	0	0	0	0	0	0	0	0	0	0	0	0	0	0	0
ENSG00000184313	0	0	0	0	0	0	0	0	0	0	0	0	0	0	0	0	0	0	0	0	0	0	0	0	0	0	0	0	0	0	0	0	1	0	0	0	0
ENSG00000243725	6	4	4	6	2	10	5	20	3	5	7	4	7	5	5	0	2	11	0	3	8	11	11	7	7	6	7	7	4	7	3	13	29	9	1	4	11
ENSG00000162396	17	13	57	9	17	54	19	69	11	56	19	10	56	16	22	1	20	46	29	17	34	82	48	50	47	36	18	73	29	16	39	43	112	65	14	8	56
ENSG00000006555	0	0	6	0	0	2	0	1	0	6	0	0	2	0	0	0	0	0	1	0	1	12	2	1	7	0	0	8	1	0	7	0	0	8	0	0	8
ENSG00000237453	0	0	0	0	0	0	0	0	0	0	0	0	0	0	0	0	0	0	0	0	0	0	0	0	0	0	0	0	0	0	0	0	0	0	0	0	0
ENSG00000162398	0	0	1	1	0	0	0	0	0	0	0	0	1	0	0	0	0	0	0	0	0	1	0	0	0	0	0	0	0	0	0	0	0	0	0	0	0
ENSG00000116133	858	230	2115	540	219	2318	1103	953	108	1904	1089	195	1687	536	228	40	892	634	1416	490	334	2600	1627	655	1911	998	431	2414	1239	231	1576	1369	1424	2502	484	230	1678
ENSG00000242396	0	0	1	1	0	0	0	1	0	0	0	0	0	0	0	0	0	0	0	0	0	0	0	0	0	0	0	0	0	0	0	1	0	0	0	0	0
ENSG00000233203	0	0	2	0	0	0	0	0	0	0	0	0	0	0	0	0	0	0	0	0	0	1	0	0	0	1	0	2	1	0	1	0	0	0	0	0	0
ENSG00000143001	0	0	0	0	0	0	0	0	0	0	0	0	0	0	0	0	0	0	0	0	0	1	0	0	0	0	0	0	0	0	0	0	1	0	0	0	0
ENSG00000162399	0	0	0	0	0	1	0	1	0	2	1	0	0	0	0	0	0	1	0	0	0	3	0	1	0	3	0	1	0	0	1	0	2	0	0	0	0
ENSG00000169174	7	1	670	4	2	844	29	4	1	880	26	1	622	6	0	10	15	0	484	15	1	1215	75	1	842	18	4	759	21	0	548	43	3	1047	7	3	576
ENSG00000162402	126	145	200	94	100	170	105	296	72	138	136	99	134	124	162	4	126	296	101	57	154	169	170	207	114	129	198	194	213	134	118	205	709	180	89	129	134
ENSG00000231090	0	0	0	0	0	0	0	0	0	0	0	0	0	0	0	0	0	0	0	0	0	0	0	0	0	0	0	0	0	0	0	0	0	0	0	0	0
ENSG00000265822	0	0	0	0	0	0	0	0	0	0	0	0	0	0	0	0	0	0	0	0	0	0	0	0	0	0	0	0	0	0	0	0	0	0	0	0	0
ENSG00000199831	9	2	2	12	12	5	11	28	6	7	16	6	2	5	7	0	9	23	1	10	0	4	20	23	1	3	16	6	9	13	8	12	44	4	9	10	2
ENSG00000234810	0	0	0	0	0	0	0	0	0	0	0	0	0	0	0	0	0	0	0	0	0	0	0	0	0	0	0	0	1	0	0	0	0	0	0	0	0
ENSG00000233147	0	0	0	0	0	0	0	0	0	0	0	0	0	0	0	0	0	0	0	0	0	0	0	0	0	0	1	0	0	0	0	0	0	0	0	0	0
ENSG00000235612	0	0	0	0	0	0	0	0	0	0	0	0	0	0	0	0	0	0	0	0	0	0	0	0	0	0	0	0	0	0	0	0	0	0	0	0	0
ENSG00000260971	0	1	0	1	0	0	0	1	1	0	0	0	0	0	0	0	0	0	0	0	0	1	0	0	0	0	0	0	1	0	0	1	1	1	0	0	0
ENSG00000223307	0	0	0	0	0	0	0	0	0	0	0	0	0	0	0	0	0	0	0	0	0	0	0	0	0	0	0	0	0	0	0	0	0	0	0	0	0
ENSG00000223956	1	0	0	0	0	0	0	0	0	0	1	0	0	0	0	0	0	0	0	0	0	0	0	1	0	0	0	1	1	0	0	0	2	1	0	0	0
ENSG00000162407	180	270	204	109	172	222	217	823	308	212	164	222	153	105	278	7	165	986	133	59	246	274	294	689	157	192	466	210	195	345	128	251	1614	233	84	315	180
ENSG00000162409	15	40	59	8	13	46	21	85	13	55	27	28	30	14	39	1	28	66	32	8	25	68	30	53	45	20	56	76	23	30	60	35	140	61	7	18	66
ENSG00000187889	0	16	0	0	6	0	0	40	9	0	0	13	0	1	21	0	0	38	1	0	18	0	0	36	1	0	22	0	0	26	1	0	88	0	0	15	0
ENSG00000229913	0	0	0	0	0	0	0	0	0	0	0	0	0	0	0	0	0	0	0	0	0	0	0	0	0	0	0	0	0	0	0	0	0	0	0	0	0
ENSG00000157131	0	0	0	0	1	0	0	5	0	0	0	1	0	0	1	0	0	0	0	0	3	0	0	6	0	0	0	0	0	0	0	0	4	0	0	0	0
ENSG00000021852	0	0	0	0	0	0	0	4	0	0	0	1	0	0	1	0	0	0	0	0	1	0	0	5	0	0	0	0	0	0	0	0	4	0	0	1	0
ENSG00000173406	11	7	30	8	7	22	6	30	4	23	17	4	25	6	2	0	10	19	14	4	8	31	14	26	25	7	12	36	8	2	17	22	52	32	5	8	32
ENSG00000227935	0	0	0	1	0	0	0	0	0	0	0	0	0	0	0	0	0	0	0	0	0	0	0	0	0	2	0	0	0	0	0	0	0	0	0	0	0
ENSG00000238773	0	0	1	0	0	1	0	0	0	0	0	0	0	0	0	0	0	0	0	0	0	0	0	0	0	0	0	0	0	0	0	0	0	0	0	0	0
ENSG00000226759	0	0	0	0	0	0	0	0	0	0	2	0	0	0	0	0	0	0	0	0	0	3	0	0	0	0	0	1	0	0	1	0	0	0	2	0	0
ENSG00000235038	0	0	0	0	0	0	0	0	0	0	0	0	0	0	0	0	0	0	0	0	0	0	0	0	0	0	0	0	0	0	0	1	0	0	0	0	0
ENSG00000162600	34	23	74	7	24	55	35	92	26	87	36	21	46	26	33	4	35	71	49	22	39	66	53	76	56	33	49	85	45	23	35	55	187	60	18	23	58
ENSG00000264128	0	0	0	0	0	0	0	0	0	0	0	0	0	0	0	0	0	0	0	0	0	0	0	0	0	0	0	0	0	0	0	0	0	0	0	0	0
ENSG00000184292	0	0	10	0	0	13	1	1	0	16	3	0	8	0	0	0	0	0	6	0	1	21	3	0	7	0	0	12	1	0	20	2	0	14	0	0	13
ENSG00000162601	60	29	235	34	18	211	48	81	18	168	51	19	186	59	37	2	58	52	137	17	30	209	79	38	172	52	51	279	77	30	198	83	166	265	28	22	218
ENSG00000264081	0	0	0	0	0	0	0	0	0	0	0	0	0	0	0	0	0	0	0	0	0	0	0	0	0	0	0	0	0	0	0	0	0	0	0	0	0
ENSG00000177606	159	118	112	112	97	72	147	401	133	115	192	94	68	61	150	1	128	310	42	69	126	129	255	272	79	157	256	89	215	118	75	275	744	109	73	91	68
ENSG00000234807	0	0	0	0	0	0	0	1	1	0	0	0	0	0	1	0	0	0	0	1	0	0	2	0	0	0	0	0	0	1	0	0	3	0	0	1	0
ENSG00000272226	0	0	0	0	0	0	0	0	0	0	0	0	0	0	0	0	0	0	0	0	0	0	0	0	0	0	0	0	0	0	0	0	0	0	0	0	0
ENSG00000231740	1	0	0	0	0	0	0	0	0	0	0	0	0	0	0	0	0	0	0	0	0	0	0	0	1	0	0	0	0	0	0	0	0	0	0	0	0
ENSG00000232453	0	0	1	0	0	2	0	2	0	0	0	1	0	0	0	0	0	0	0	0	5	1	2	1	1	0	0	3	0	0	0	1	9	0	0	1	0
ENSG00000230812	0	1	0	0	0	0	0	1	0	0	0	0	0	0	0	0	0	1	0	0	0	0	0	0	0	0	0	0	0	0	0	0	0	0	0	0	0
ENSG00000241042	0	0	0	0	0	2	0	0	0	0	0	0	1	0	0	0	0	0	0	0	0	1	0	0	1	0	0	3	0	0	0	0	0	1	0	0	0
ENSG00000235215	0	0	2	0	0	2	0	0	0	1	1	0	2	1	0	0	0	0	1	0	0	1	0	0	1	0	0	0	0	0	0	0	0	1	1	0	1
ENSG00000237352	0	0	0	0	0	0	0	0	0	0	0	0	0	0	0	0	0	0	0	0	0	0	0	0	0	0	0	0	0	0	0	0	0	0	0	0	0
ENSG00000224609	0	0	0	0	0	0	0	0	0	0	0	0	0	0	0	0	0	0	0	0	0	0	0	1	0	0	0	1	0	0	0	0	0	0	0	0	0
ENSG00000270457	0	1	0	0	0	0	0	0	0	0	0	0	0	0	0	0	0	0	0	0	0	0	0	0	0	0	0	0	0	0	0	0	0	0	0	0	1
ENSG00000172456	20	15	33	6	22	31	31	93	24	45	24	17	12	20	24	1	22	46	19	13	38	64	35	59	32	29	49	45	20	17	21	29	172	43	14	17	46
ENSG00000266150	0	0	0	0	0	0	0	0	0	0	0	0	0	0	0	0	0	0	0	0	0	0	0	0	0	0	0	0	0	0	0	0	0	0	0	0	0
ENSG00000226883	0	0	0	0	0	1	0	0	0	0	0	0	0	0	1	0	0	0	0	0	0	0	0	0	0	0	0	0	0	0	0	0	0	0	0	0	0
ENSG00000231816	0	0	0	0	0	0	0	0	0	0	0	0	0	0	0	0	2	0	0	0	0	0	0	0	0	0	1	0	0	0	0	0	0	0	0	0	0
ENSG00000134709	34	33	170	24	18	111	25	52	24	143	39	23	96	24	46	2	46	77	94	11	35	165	46	61	117	32	42	184	49	25	133	54	159	126	28	23	150
ENSG00000134716	1	0	2	2	1	3	2	4	0	3	3	0	2	0	1	0	2	1	5	0	0	8	1	1	5	1	1	1	1	1	4	1	2	1	1	0	3
ENSG00000162598	0	0	1	0	0	0	0	0	0	0	0	0	1	0	0	0	0	0	0	1	0	1	0	0	0	0	0	1	0	0	0	0	1	0	0	0	4
ENSG00000238242	0	0	0	0	0	0	0	0	0	0	0	0	0	0	0	0	0	0	0	0	0	0	0	0	0	0	0	0	0	0	0	0	0	0	0	0	0
ENSG00000226476	12	2	10	4	1	3	8	9	1	14	3	2	10	3	2	0	10	1	1	2	4	17	9	7	4	4	7	5	6	2	8	13	7	11	6	4	17
ENSG00000231252	1	0	0	1	0	0	6	0	0	0	6	0	0	1	0	0	5	0	0	2	0	0	3	0	0	4	0	0	2	0	0	4	0	0	1	0	0
ENSG00000162599	33	33	1	16	18	2	26	71	19	1	35	40	2	15	35	0	30	69	0	8	15	4	33	46	2	40	50	5	46	34	3	54	148	1	16	23	4
ENSG00000237928	4	0	0	0	0	0	0	0	0	0	1	0	0	0	0	0	0	0	0	0	0	1	1	0	0	1	0	0	4	0	0	0	0	0	0	0	0
ENSG00000263380	0	0	0	0	0	0	0	0	0	0	0	0	0	0	0	0	0	0	0	0	0	0	0	0	0	0	0	0	0	0	0	0	0	0	0	0	0
ENSG00000270742	0	0	0	0	0	0	0	1	0	0	2	1	0	0	0	0	0	0	0	0	0	0	0	0	0	1	1	0	0	0	0	0	1	0	0	0	0
ENSG00000237853	0	0	0	0	1	0	0	1	0	0	0	0	0	2	0	0	0	0	0	1	0	0	0	0	0	0	0	0	1	0	0	1	0	0	0	0	0
ENSG00000162604	32	41	32	18	51	38	31	153	46	46	40	53	28	19	46	3	23	100	18	20	59	47	51	139	24	40	80	37	35	47	26	53	339	28	31	44	47
ENSG00000271200	0	1	0	0	0	0	0	0	0	1	0	0	0	0	0	0	0	0	0	1	0	0	0	0	0	0	0	0	0	0	0	1	1	0	0	0	1
ENSG00000132849	43	36	270	29	56	174	52	116	33	217	42	44	141	41	57	4	40	62	134	29	69	245	71	67	183	44	55	266	56	37	215	70	227	226	19	37	218
ENSG00000200575	0	0	0	0	0	0	0	0	0	1	0	0	0	0	0	0	0	0	0	0	0	0	0	0	1	0	0	0	0	0	1	0	0	0	0	0	0
ENSG00000212360	1	0	0	0	0	0	0	0	0	0	0	0	0	0	0	0	0	0	0	0	0	0	0	0	0	0	2	0	0	0	0	0	0	0	0	0	0
ENSG00000242860	0	0	0	0	0	0	0	0	0	0	0	0	0	0	0	0	0	0	0	0	0	0	0	0	0	0	0	0	0	0	0	0	0	0	0	0	0
ENSG00000263908	0	0	0	0	0	0	0	0	0	0	0	0	0	0	0	0	0	0	0	0	0	0	0	0	0	0	0	0	0	0	0	0	0	0	0	0	0
ENSG00000240563	232	23	2129	161	17	1757	261	181	2	1408	294	15	1341	190	4	49	204	5	1196	109	65	1736	455	64	1481	370	52	2274	329	2	1660	513	66	1917	109	8	1953
ENSG00000132854	2	91	3	0	68	4	0	150	59	3	2	88	0	0	123	0	0	258	1	0	81	2	0	174	1	0	151	1	1	107	3	1	580	2	1	70	2
ENSG00000201153	0	0	0	0	0	0	0	0	0	0	0	0	0	0	0	0	0	0	0	0	0	0	0	0	0	0	0	0	0	0	0	0	1	0	0	0	0
ENSG00000162607	209	106	341	121	71	270	239	369	64	250	256	102	215	156	164	12	241	321	216	122	162	339	394	287	289	273	251	329	298	116	251	356	699	307	125	130	325
ENSG00000116641	166	123	154	86	86	116	151	370	65	138	182	113	97	126	164	1	167	296	71	102	166	154	271	248	116	237	252	179	226	118	112	273	733	155	109	144	113
ENSG00000132855	0	3	0	0	1	0	2	10	0	0	1	3	0	0	4	0	0	13	0	1	8	0	0	12	1	1	11	2	2	3	0	1	45	0	1	4	1
ENSG00000269624	1	1	0	1	0	0	0	0	0	0	0	0	0	0	0	0	0	2	0	0	0	0	1	2	0	1	1	0	2	0	0	0	2	0	0	0	0
ENSG00000235545	3	1	0	1	0	1	0	4	0	1	2	0	1	1	0	0	3	1	1	0	1	2	2	3	0	2	0	1	2	1	0	1	4	2	1	0	0
ENSG00000125703	32	14	87	6	24	76	24	75	16	89	29	21	56	17	29	5	24	60	61	26	27	84	63	54	84	33	36	90	29	15	65	47	155	82	13	33	95
ENSG00000234318	0	0	0	0	0	0	0	0	0	0	0	0	0	0	0	0	0	0	0	0	0	0	0	0	1	0	1	0	0	0	1	0	0	0	0	0	0
ENSG00000229537	0	0	0	0	0	0	0	0	0	0	0	0	0	0	0	0	0	0	0	0	0	0	0	0	0	0	0	0	0	0	0	0	0	0	0	0	0
ENSG00000203605	0	0	0	0	0	0	0	0	0	0	0	0	0	0	0	0	0	0	0	0	0	0	0	0	0	0	0	0	0	0	0	0	0	0	0	0	0
ENSG00000271593	0	0	0	0	0	0	0	0	0	0	0	0	0	0	0	0	0	0	0	0	0	0	0	0	0	0	0	0	0	0	0	0	0	0	0	0	0
ENSG00000224209	0	0	0	0	0	2	0	0	0	0	0	0	0	0	0	0	0	0	1	0	0	1	0	0	0	1	0	0	0	0	0	1	0	0	0	0	0
ENSG00000228734	0	0	0	0	0	0	0	0	0	0	0	0	0	0	0	0	0	0	0	0	0	0	0	0	0	0	0	0	0	0	0	0	0	0	0	0	0
ENSG00000230798	9	4	70	5	3	110	7	51	1	112	8	0	86	7	0	1	6	0	51	7	7	101	11	14	71	6	5	86	4	0	47	19	5	105	3	2	109
ENSG00000187140	3	1	16	5	0	41	1	13	0	22	7	0	16	2	0	0	4	0	11	2	2	33	5	10	17	4	2	19	5	0	9	10	4	23	5	0	12
ENSG00000252784	0	0	0	0	0	0	0	0	0	0	0	0	0	0	0	0	0	0	0	0	0	0	0	0	0	0	0	0	0	0	0	0	0	0	0	0	0
ENSG00000088035	50	19	75	16	15	80	34	114	21	82	55	24	58	47	33	0	44	60	44	34	42	92	74	69	56	49	68	76	68	27	63	81	197	79	20	27	70
ENSG00000142856	59	44	89	26	36	90	60	195	37	85	70	45	55	51	61	1	68	155	60	45	97	104	130	135	88	87	105	84	82	49	66	94	319	76	32	44	100
ENSG00000203965	6	10	10	6	7	12	10	50	22	12	13	16	8	3	28	0	11	43	10	9	23	13	24	38	6	9	37	11	8	17	7	11	135	23	2	19	12
ENSG00000264271	0	0	0	0	0	0	0	0	0	0	0	0	0	0	0	0	0	0	0	0	0	0	1	0	0	0	0	0	1	0	0	0	0	0	0	0	0
ENSG00000251720	0	0	0	1	1	0	0	0	0	1	0	0	0	0	0	0	2	0	0	1	0	0	0	0	0	0	0	0	0	0	0	0	0	0	0	0	0
ENSG00000116652	0	1	0	1	0	0	0	0	1	0	0	0	0	1	1	0	0	2	0	0	0	0	1	1	0	0	2	0	1	0	0	0	2	1	0	1	1
ENSG00000079739	67	109	868	54	146	729	145	612	90	1086	97	135	635	39	113	18	93	280	489	110	247	1228	314	371	756	108	240	985	110	114	678	148	911	1072	38	120	893
ENSG00000244256	0	0	4	0	0	1	0	0	0	3	0	1	0	0	0	0	0	0	0	0	0	0	0	0	0	0	0	2	0	0	0	0	1	1	0	0	0
ENSG00000185483	66	73	102	30	47	74	61	233	65	87	69	49	64	68	96	0	93	216	57	24	78	100	118	152	64	96	116	97	103	65	82	128	420	111	38	56	96
ENSG00000207190	0	0	0	0	0	0	0	0	0	0	0	0	0	0	0	0	0	0	0	0	0	0	0	0	0	0	0	0	0	2	0	0	0	0	0	0	0
ENSG00000200508	0	0	0	0	0	0	0	0	0	0	1	0	0	0	0	0	0	0	0	0	0	0	0	0	0	1	0	0	0	0	0	0	0	0	0	0	0
ENSG00000223949	0	0	0	0	0	0	0	3	0	0	3	1	0	3	1	0	0	0	0	0	0	0	0	0	0	0	3	0	2	0	0	0	1	1	0	3	1
ENSG00000177414	0	0	0	0	0	0	0	0	0	0	0	0	0	0	0	0	0	0	0	0	0	0	0	0	0	0	0	0	0	0	0	0	0	0	0	0	0
ENSG00000158966	104	79	189	69	58	135	78	218	77	117	117	59	111	60	59	1	99	134	95	46	119	165	154	137	113	146	134	171	138	50	131	152	482	176	54	60	125
ENSG00000264470	0	0	0	0	0	0	0	0	0	0	0	0	0	0	0	0	0	0	0	0	0	0	0	0	0	0	0	0	0	0	0	0	1	0	0	0	0
ENSG00000162437	46	34	62	36	38	63	43	117	25	61	56	30	42	49	41	0	61	117	57	25	42	70	86	83	51	57	62	84	80	50	58	71	286	80	31	24	80
ENSG00000162434	52	272	164	45	174	124	94	792	215	149	84	266	105	46	331	2	87	705	85	30	314	196	100	625	124	94	492	181	106	250	126	131	1550	160	52	230	167
ENSG00000226891	0	0	1	1	3	0	0	4	0	0	1	0	1	1	0	0	2	2	0	0	0	1	1	1	0	3	2	0	1	1	0	0	0	1	0	0	1
ENSG00000272506	0	0	1	0	0	0	0	1	0	0	0	0	0	0	0	0	0	0	0	0	0	0	0	0	0	0	0	0	0	0	0	0	0	0	0	0	0
ENSG00000212257	0	0	0	0	0	0	0	0	0	0	0	0	0	0	0	0	0	0	0	0	0	0	0	0	0	0	0	0	0	0	0	0	0	0	0	0	0
ENSG00000265996	0	1	2	0	0	0	1	0	0	0	0	0	0	0	0	0	0	0	1	0	0	0	0	0	0	0	0	0	0	0	0	0	0	0	0	0	0
ENSG00000199135	0	0	0	0	0	1	0	0	0	0	0	0	0	0	0	0	0	0	0	0	0	0	0	0	0	0	0	0	0	0	0	0	0	0	0	0	0
ENSG00000231485	0	0	0	0	0	0	0	0	0	0	0	0	0	0	1	0	0	0	0	0	0	1	0	0	0	0	0	0	0	0	0	1	1	0	0	0	0
ENSG00000162433	131	91	709	88	87	572	146	318	46	620	160	91	469	84	81	10	100	179	425	96	174	834	275	239	573	144	155	841	191	107	559	264	691	722	70	102	676
ENSG00000116675	104	67	38	70	61	27	106	203	90	28	122	54	21	53	85	1	95	182	21	51	79	36	177	148	21	108	113	49	108	63	24	174	386	22	58	76	36
ENSG00000229294	0	0	1	0	1	0	0	0	0	0	0	0	0	0	0	0	0	0	0	0	0	0	2	0	0	0	2	1	0	0	0	1	1	0	1	0	0
ENSG00000222624	0	1	0	0	0	0	0	0	0	0	0	1	0	0	0	0	0	0	0	0	0	0	0	0	0	0	0	0	0	0	0	0	1	0	0	0	0
ENSG00000116678	18	33	18	7	45	13	21	116	41	25	25	42	8	13	50	0	16	84	8	17	64	12	29	85	20	23	89	20	30	32	11	41	391	17	19	48	22
ENSG00000213625	89	84	55	51	69	44	99	196	35	41	121	63	48	82	91	0	111	183	39	69	83	62	190	177	53	134	142	52	137	86	38	171	467	50	52	69	54
ENSG00000237852	0	0	0	0	0	0	0	0	0	0	0	0	0	0	0	0	0	1	0	0	0	0	2	0	0	0	0	0	1	0	1	2	0	0	0	0	0
ENSG00000238931	0	0	0	0	0	0	0	0	0	0	0	0	0	0	0	0	0	0	0	0	0	0	0	0	0	0	0	0	0	0	0	0	0	0	0	0	0
ENSG00000239319	0	0	0	0	0	0	0	0	0	0	0	0	0	0	0	0	0	0	0	0	0	0	0	0	0	0	0	0	0	0	0	0	0	0	0	0	0
ENSG00000184588	32	42	49	19	39	65	19	231	41	54	41	50	40	27	49	0	24	113	32	16	63	75	54	137	53	28	104	61	30	41	37	61	289	82	19	55	43
ENSG00000227466	1	0	0	0	0	0	0	1	0	0	0	0	0	0	0	0	0	2	0	0	0	0	0	0	0	0	0	0	0	0	0	0	3	0	0	0	0
ENSG00000223152	0	1	0	0	0	0	0	0	2	0	0	0	0	0	0	0	0	0	0	0	0	0	0	1	0	0	0	0	0	1	0	0	0	0	0	0	0
ENSG00000118473	9	11	0	7	13	0	8	60	15	2	14	8	1	3	10	0	6	38	1	2	22	1	10	31	0	12	24	3	7	12	0	18	56	3	4	15	1
ENSG00000264720	0	0	0	0	0	0	0	0	0	0	1	0	0	0	0	0	0	0	0	0	1	0	0	0	0	0	0	0	0	0	0	0	0	0	0	0	0
ENSG00000248458	0	0	0	0	1	0	0	0	0	0	0	0	0	0	0	0	0	0	0	0	0	0	0	0	0	0	0	0	0	0	0	0	0	0	0	0	0
ENSG00000221655	0	0	0	0	0	0	0	0	0	0	0	0	0	0	0	0	0	0	0	0	0	0	0	0	0	0	0	0	0	0	0	0	0	0	0	0	0
ENSG00000152760	0	0	2	1	2	2	1	2	0	2	0	2	0	1	0	0	4	2	0	0	0	2	3	0	0	1	3	2	0	0	0	1	5	1	1	1	2
ENSG00000172410	0	0	0	0	0	0	0	0	0	0	0	0	0	0	0	0	0	0	0	0	0	0	0	0	0	0	0	0	0	0	0	0	0	0	0	0	0
ENSG00000152763	2	15	1	1	7	0	1	45	12	1	0	14	2	3	19	0	6	26	2	2	14	4	7	22	2	7	21	1	6	15	2	3	82	3	0	15	1
ENSG00000231080	0	0	0	0	0	0	0	0	0	0	0	0	0	0	0	0	0	0	0	0	0	0	0	0	0	0	0	0	0	0	0	0	0	0	0	0	0
ENSG00000198160	86	64	181	42	61	163	98	220	40	171	102	74	134	85	65	3	91	162	127	48	106	178	153	126	164	130	114	248	148	58	166	162	432	189	59	76	200
ENSG00000116704	12	32	12	8	53	11	17	141	25	13	23	44	12	11	53	0	23	157	16	7	89	24	25	135	15	30	100	17	40	62	13	27	355	18	14	53	16
ENSG00000203963	0	0	0	0	0	1	0	0	0	0	0	0	0	0	0	0	0	0	0	0	0	0	0	0	0	2	0	0	0	0	0	0	0	0	0	0	0
ENSG00000252433	0	0	0	0	0	0	0	0	0	0	0	0	0	0	0	0	0	0	0	0	0	0	0	0	0	0	0	0	0	0	0	0	0	0	0	0	0
ENSG00000162594	0	0	0	0	0	0	0	0	0	0	0	0	0	0	2	0	0	1	0	0	0	0	0	0	0	0	0	0	0	0	0	0	0	0	0	0	0
ENSG00000081985	1	0	3	0	0	2	1	0	0	1	0	0	2	1	0	0	1	0	4	0	0	2	2	1	2	0	0	1	0	0	1	0	2	5	0	0	4
ENSG00000142864	1088	629	3273	630	479	2608	1159	2172	381	2852	1263	558	2237	802	760	66	1074	1610	1689	582	809	3391	2225	1500	2498	1400	1253	3251	1541	622	2215	1955	3871	3211	643	576	3182
ENSG00000223263	0	0	0	0	0	0	1	0	0	0	0	1	0	0	0	0	0	0	0	0	0	0	0	3	0	0	0	0	1	0	0	0	0	1	1	0	0
ENSG00000235200	0	0	0	0	0	0	0	0	0	0	0	0	0	0	0	0	0	0	0	0	0	0	0	0	0	0	0	0	0	0	0	0	0	0	0	0	0
ENSG00000116717	65	22	31	36	37	31	84	104	19	50	112	20	30	61	38	3	75	61	28	43	40	53	175	74	33	81	51	38	97	28	21	126	198	43	49	21	36
ENSG00000172380	43	328	108	18	205	73	47	833	238	87	49	313	68	41	407	4	66	874	67	19	317	86	78	684	59	49	540	99	78	376	75	81	1888	85	15	331	76
ENSG00000238778	0	0	0	0	0	0	0	0	0	0	0	0	0	0	0	0	0	0	0	0	0	0	0	0	0	0	0	0	0	0	0	0	0	0	0	0	0
ENSG00000232284	0	5	0	1	5	0	0	1	1	0	0	3	0	0	7	0	5	5	1	0	2	0	2	8	1	0	5	0	0	2	0	0	12	1	0	2	1
ENSG00000162595	1	2	10	1	0	7	5	3	1	7	2	0	5	0	0	0	8	1	1	0	1	10	12	0	6	2	1	8	4	0	5	3	3	7	1	0	9
ENSG00000263542	0	0	0	0	0	0	0	0	0	0	0	0	0	0	0	0	0	0	0	0	0	0	0	0	0	0	0	0	0	0	0	0	0	0	0	0	0
ENSG00000116729	30	276	18	12	210	14	23	879	193	10	17	257	11	10	333	1	30	746	8	9	368	10	25	643	12	40	503	15	41	264	14	40	1929	6	18	297	7
ENSG00000221203	0	0	0	0	0	0	0	0	0	0	0	0	0	0	0	0	0	0	0	0	0	0	0	0	0	0	0	0	0	0	0	0	0	0	0	0	0
ENSG00000116745	0	1	0	0	1	0	0	4	2	0	0	1	0	0	4	0	0	8	0	0	1	0	0	4	0	0	7	0	0	3	0	0	15	0	0	2	0
ENSG00000024526	113	63	331	48	44	233	114	180	14	251	125	56	193	128	84	6	103	149	167	58	85	302	188	159	232	116	147	345	167	69	271	167	388	271	69	67	301
ENSG00000233589	1	0	1	0	0	3	0	0	0	0	0	0	0	0	0	0	1	1	1	0	0	0	0	0	2	1	0	2	1	0	1	1	6	3	2	0	7
ENSG00000234264	0	0	1	1	0	3	0	1	0	2	0	0	1	1	0	0	4	1	0	1	0	1	1	1	1	3	0	6	8	1	1	5	3	0	2	0	2
ENSG00000223883	0	0	0	0	0	0	1	0	0	0	0	0	0	0	0	0	3	0	0	0	0	0	1	0	0	0	0	1	0	0	0	2	0	0	0	0	1
ENSG00000235446	0	0	0	0	0	0	0	0	0	0	0	0	0	0	0	0	0	0	0	0	0	0	0	0	0	0	0	0	0	0	0	0	0	0	0	0	0
ENSG00000229639	0	0	0	1	0	0	0	0	0	0	0	0	0	0	0	0	0	0	0	0	0	1	0	0	0	0	0	0	0	0	0	0	0	0	1	0	0
ENSG00000033122	2	5	1	4	1	0	4	14	4	2	11	6	2	3	4	0	5	8	1	1	6	6	5	13	1	6	16	0	7	2	1	10	35	0	1	5	2
ENSG00000240692	0	0	0	0	0	0	0	0	0	0	0	0	0	0	0	0	0	0	0	0	0	0	0	0	0	0	0	0	0	0	0	0	0	0	0	0	0
ENSG00000237919	0	0	0	0	0	0	0	0	0	0	1	0	0	0	0	0	0	0	0	0	0	0	0	0	0	0	0	0	0	0	0	0	1	0	0	0	0
ENSG00000066557	175	52	209	100	56	195	178	251	41	170	198	61	143	168	79	3	190	151	114	117	95	211	323	156	148	253	133	215	249	57	170	293	421	226	115	65	196
ENSG00000244389	2	0	0	0	0	0	0	0	0	0	0	1	0	0	0	0	0	0	0	0	0	0	0	1	0	1	1	0	2	0	0	1	0	0	0	0	0
ENSG00000116754	236	135	412	133	116	345	244	487	104	360	313	135	284	218	181	8	303	405	257	140	227	430	440	373	317	340	301	416	350	144	293	460	1003	406	180	146	389
ENSG00000228988	1	0	0	0	0	2	0	0	0	0	2	0	0	0	0	1	0	0	0	0	1	0	0	0	0	0	1	0	2	1	0	1	0	0	0	3	0
ENSG00000118454	101	73	128	44	56	114	101	258	60	119	121	71	75	62	89	1	108	226	68	50	98	153	139	184	96	97	158	119	141	80	95	154	493	130	53	80	114
ENSG00000197568	2	5	9	1	4	7	1	12	2	6	5	2	4	1	7	0	1	16	4	1	6	8	9	17	8	3	11	6	1	5	2	1	37	8	3	2	4
ENSG00000226088	0	0	1	0	0	1	0	2	0	0	0	0	0	0	1	0	0	1	1	0	0	2	5	0	0	0	0	0	0	0	0	0	1	0	0	0	0
ENSG00000116761	16	7	56	9	19	43	20	42	16	45	21	7	43	12	10	0	19	19	34	9	15	57	47	37	45	20	20	49	23	4	50	41	99	57	8	7	63
ENSG00000271992	0	0	1	0	0	1	0	1	2	2	0	0	0	1	0	0	1	0	1	0	0	2	0	0	0	0	0	1	0	0	0	0	0	2	0	0	0
ENSG00000229051	0	0	0	0	0	0	0	0	0	0	0	0	0	0	0	0	0	0	0	0	0	0	0	0	0	0	0	0	0	0	0	0	0	0	0	0	0
ENSG00000226208	0	0	0	0	0	0	0	0	0	0	0	0	0	0	0	0	0	0	0	0	0	0	0	0	0	0	0	0	0	0	0	0	0	0	0	0	0
ENSG00000050628	4	10	8	2	7	7	6	45	2	2	9	3	3	0	7	0	4	13	2	1	17	5	11	29	6	10	19	10	3	7	4	7	34	5	3	10	5
ENSG00000235782	0	0	0	0	0	0	0	0	0	0	0	0	0	0	0	0	0	0	0	0	0	0	0	0	0	0	0	0	0	0	0	0	0	0	0	0	0
ENSG00000269933	0	0	0	0	0	0	0	0	0	0	0	0	0	0	0	0	0	0	0	0	1	0	0	0	0	0	0	0	1	0	0	0	0	0	0	0	0
ENSG00000235079	2	0	0	0	0	0	0	0	0	0	0	1	0	0	1	0	0	0	0	0	0	0	0	0	0	1	0	0	1	0	0	0	1	0	0	0	1
ENSG00000132485	147	81	146	72	52	159	142	217	39	107	139	63	116	106	82	2	141	184	84	75	104	163	227	143	116	155	133	162	163	83	120	212	457	144	81	76	149
ENSG00000207721	1	0	1	0	0	0	0	1	0	0	1	0	0	0	2	0	2	0	0	0	0	0	1	1	0	1	0	0	0	0	1	1	2	1	0	0	0
ENSG00000229956	1	2	0	0	0	1	1	3	2	0	0	2	1	1	2	0	0	2	0	0	2	0	2	6	1	3	3	0	2	2	0	5	8	0	3	5	0
ENSG00000264239	0	0	0	0	0	0	0	0	0	0	0	0	0	0	0	0	1	0	0	0	0	0	0	0	0	0	0	0	0	0	0	0	0	0	0	0	0
ENSG00000237726	0	0	0	0	0	0	0	0	0	0	0	0	0	0	0	0	0	0	0	0	0	0	0	0	0	0	0	0	0	0	0	0	1	0	0	0	0
ENSG00000172260	3	20	3	2	15	0	0	66	13	3	3	10	1	1	17	0	0	29	0	3	25	2	8	31	1	9	36	1	3	11	1	2	80	3	0	16	3
ENSG00000231985	0	0	0	0	0	0	0	0	0	0	0	0	0	0	0	0	0	0	0	0	0	0	0	0	0	0	0	0	0	0	0	0	0	0	0	0	0
ENSG00000228853	0	0	0	0	0	0	0	0	0	0	0	0	0	0	0	0	0	0	0	0	0	0	0	0	0	0	0	0	0	0	0	0	0	0	0	0	0
ENSG00000212366	0	0	0	0	0	0	0	0	0	0	0	0	0	0	0	0	0	0	0	0	0	0	0	0	0	1	0	0	0	0	0	0	0	0	0	0	0
ENSG00000225087	3	1	6	0	3	8	1	7	0	6	2	3	3	0	4	0	1	9	3	1	4	5	7	3	3	3	7	4	2	0	1	9	24	6	2	1	8
ENSG00000227016	1	0	0	0	0	0	1	0	0	0	0	0	0	0	0	0	1	0	0	0	0	0	0	0	0	0	1	0	0	0	0	1	0	0	0	0	0
ENSG00000251825	0	0	0	0	0	0	0	0	0	0	0	0	0	0	0	0	0	0	0	0	0	0	0	0	0	0	0	0	0	0	0	0	0	0	0	0	0
ENSG00000233973	0	0	0	0	0	1	0	0	0	0	0	0	0	0	0	1	0	0	0	0	0	0	0	0	0	0	0	0	0	0	0	0	0	0	0	0	1
ENSG00000223479	0	0	0	0	0	0	0	0	0	0	0	0	0	0	0	0	0	0	0	0	0	0	0	0	0	0	0	0	0	0	0	0	0	0	0	0	0
ENSG00000252005	0	0	0	0	0	0	0	0	0	0	0	0	0	0	0	0	0	0	0	0	0	0	0	0	0	0	0	0	0	0	0	0	0	0	0	0	0
ENSG00000162620	0	1	1	1	3	2	2	4	0	6	3	1	5	4	3	0	0	5	5	2	3	8	3	3	7	3	8	8	1	2	7	2	17	4	0	0	8
ENSG00000254685	32	43	27	16	38	20	52	147	36	28	39	58	16	28	67	0	47	153	16	15	57	23	65	124	13	42	102	27	49	46	19	54	285	22	25	52	19
ENSG00000259030	0	0	0	0	0	0	0	4	0	0	0	0	0	0	0	0	0	1	0	0	0	0	0	1	0	1	4	0	1	0	0	0	3	0	1	0	1
ENSG00000116783	0	0	0	0	0	0	0	4	0	0	0	1	0	0	2	0	0	2	1	0	0	0	0	3	0	0	2	1	0	0	0	0	4	1	0	1	0
ENSG00000237324	0	0	0	0	0	0	0	0	0	0	0	0	0	0	0	0	0	0	0	0	0	0	0	0	0	0	0	0	0	0	0	0	0	0	0	0	0
ENSG00000233894	0	0	0	0	0	0	0	1	0	0	0	0	0	0	0	0	0	0	0	0	0	0	0	0	0	0	0	0	0	0	0	0	0	0	0	1	0
ENSG00000162621	0	0	0	3	0	0	3	0	0	0	3	1	0	0	1	0	1	1	0	0	0	0	0	1	0	2	1	0	0	0	0	4	1	0	2	0	0
ENSG00000178965	6	0	0	4	0	0	5	1	4	0	1	0	0	4	1	0	5	7	0	0	2	0	10	2	0	4	2	0	5	1	0	9	3	1	1	1	0
ENSG00000234497	1	0	0	0	0	0	0	0	0	0	0	0	0	0	0	0	0	0	0	0	0	0	0	0	0	0	0	0	0	0	0	0	0	0	0	0	0
ENSG00000272864	0	0	0	0	0	0	0	0	0	0	0	0	0	0	0	0	0	0	0	0	2	0	0	2	0	0	0	0	0	0	0	0	2	0	0	0	0
ENSG00000116791	45	88	118	42	73	113	69	306	55	108	70	78	101	53	127	2	85	249	78	35	145	143	133	239	106	96	172	108	76	85	99	106	659	132	28	91	145
ENSG00000162623	28	37	90	16	15	97	34	103	31	93	47	17	62	28	35	1	42	84	49	15	43	101	71	89	78	49	68	97	56	35	67	63	224	114	28	30	100
ENSG00000229943	0	0	0	0	0	0	0	0	0	0	0	0	0	0	0	0	0	0	0	0	0	0	0	0	0	0	0	0	0	0	0	0	0	0	0	0	0
ENSG00000261213	0	0	0	0	0	0	0	0	0	0	0	0	0	0	1	0	0	1	0	0	0	0	0	1	0	0	1	0	0	1	0	0	5	0	0	1	0
ENSG00000224127	0	1	0	0	2	0	0	1	0	0	0	0	0	0	0	0	0	3	0	0	2	0	0	0	0	0	0	0	0	1	0	0	8	0	0	0	0
ENSG00000162624	3	9	0	0	4	0	0	26	6	2	0	12	0	0	12	0	0	29	3	1	15	1	0	27	0	0	20	1	3	8	0	1	82	1	0	8	0
ENSG00000224149	0	0	0	0	4	0	0	5	1	0	0	2	0	0	3	0	0	4	0	0	2	0	0	5	0	0	6	0	0	1	0	0	8	0	0	0	1
ENSG00000137968	8	18	6	3	3	2	10	47	9	7	12	16	3	5	15	0	15	30	2	2	17	3	15	24	6	9	28	9	9	12	4	9	54	5	2	16	5
ENSG00000252338	0	0	0	0	0	0	0	0	0	0	0	0	0	0	0	0	0	0	0	0	0	0	0	0	0	0	0	0	0	0	0	0	0	0	0	0	0
ENSG00000178193	0	1	1	1	0	0	0	1	0	0	1	0	0	1	1	0	3	0	0	0	2	1	0	0	1	0	0	0	0	0	0	1	2	0	0	0	1
ENSG00000117054	188	72	163	117	64	120	209	281	64	127	238	73	98	179	101	2	244	207	89	111	132	175	394	223	133	283	179	155	265	75	116	318	603	148	125	84	183
ENSG00000137955	152	131	208	95	112	241	186	503	109	250	191	136	168	124	145	4	193	321	174	98	185	291	310	311	219	196	245	280	277	118	173	265	949	265	114	139	285
ENSG00000057468	0	0	0	0	2	0	1	1	0	1	0	0	1	0	1	0	0	1	0	0	5	2	2	1	0	1	2	1	0	0	1	1	6	2	0	0	0
ENSG00000266832	0	0	0	0	0	0	0	0	0	0	0	0	0	0	0	0	0	0	0	0	0	0	0	0	0	0	0	0	0	0	0	0	0	0	0	0	0
ENSG00000154007	0	0	0	0	0	0	0	0	0	0	0	0	0	0	0	0	0	0	0	0	0	0	0	0	0	0	0	0	0	0	0	0	1	0	0	0	0
ENSG00000225605	0	0	0	0	0	0	0	0	0	0	0	0	0	0	0	0	0	0	0	0	0	0	0	0	0	0	0	0	0	0	0	0	0	0	0	0	0
ENSG00000230027	0	0	0	0	0	0	0	0	0	0	0	0	0	0	0	0	0	0	0	0	0	0	0	0	0	0	0	0	0	0	0	0	0	0	0	0	0
ENSG00000184005	35	249	70	11	149	47	17	646	109	46	23	222	42	13	309	2	26	779	36	4	230	56	51	530	58	35	504	53	41	255	48	40	1379	42	16	257	69
ENSG00000272855	0	0	0	0	0	0	0	0	0	1	0	0	0	0	1	0	0	0	0	0	0	0	0	1	0	0	2	0	0	1	0	0	5	0	0	0	0
ENSG00000237552	0	0	0	1	0	0	0	0	0	0	0	0	0	0	0	0	0	0	0	0	0	0	0	0	0	0	0	0	0	0	0	0	0	0	0	0	0
ENSG00000117069	127	13	18	73	11	13	128	81	16	13	178	13	10	90	10	0	164	29	10	61	19	15	186	43	19	142	40	17	195	13	10	227	78	18	76	13	24
ENSG00000221720	0	0	0	0	0	0	0	0	0	0	0	0	0	0	0	0	0	0	0	0	0	0	0	0	0	0	0	0	0	0	0	0	0	0	0	0	0
ENSG00000230498	1	0	0	0	0	0	2	0	0	0	2	1	0	0	2	0	3	0	0	1	0	0	1	1	0	2	0	0	2	1	0	2	1	0	0	1	0
ENSG00000142892	93	63	119	40	59	109	110	300	47	99	96	79	86	74	100	5	100	174	90	54	123	142	171	197	121	112	144	168	118	77	86	151	572	151	46	72	109
ENSG00000154027	2	5	15	4	6	20	8	30	4	15	10	8	22	2	4	3	1	10	18	4	8	17	11	15	17	4	9	26	4	1	12	5	26	24	2	6	24
ENSG00000233099	0	0	0	0	0	0	0	0	0	0	0	0	0	0	0	0	0	0	0	0	0	0	0	0	0	0	0	0	0	0	0	0	0	0	0	0	0
ENSG00000251767	0	0	0	0	0	0	0	0	0	0	0	0	0	0	0	0	0	0	0	0	0	0	0	0	0	0	0	0	0	0	0	0	1	0	0	0	0
ENSG00000036549	151	145	261	81	97	200	138	363	103	207	179	132	159	101	165	5	175	359	165	79	181	239	204	268	190	202	244	248	233	126	191	254	821	281	101	148	288
ENSG00000251785	1	0	0	0	0	0	0	0	0	0	0	0	0	0	0	0	0	0	0	1	0	0	1	0	0	1	0	0	0	0	0	0	0	1	0	0	0
ENSG00000243437	0	1	0	0	0	0	0	1	0	0	0	0	0	0	0	0	0	1	0	0	1	1	0	0	0	0	0	0	0	1	0	0	0	0	0	2	0
ENSG00000077254	260	137	259	135	95	196	237	404	84	199	283	116	155	213	168	8	250	367	134	122	171	206	393	303	170	338	264	269	349	136	168	412	813	214	141	141	219
ENSG00000180488	27	59	32	19	52	28	24	207	66	31	39	90	28	20	91	0	29	212	18	20	86	39	51	159	27	36	121	47	42	67	37	54	478	34	21	72	36
ENSG00000235927	0	0	0	0	1	1	0	2	0	1	1	0	1	0	1	0	0	2	0	0	1	0	1	2	0	2	0	0	0	0	0	0	3	0	0	1	0
ENSG00000162614	6	5	0	2	3	6	3	12	3	2	8	3	4	2	3	0	5	11	3	0	9	3	7	1	2	0	9	2	9	4	3	7	18	2	4	2	1
ENSG00000162613	563	242	606	328	187	578	573	775	157	451	684	218	383	421	298	5	554	639	338	280	313	562	951	569	444	632	478	613	837	222	465	911	1473	566	316	247	514
ENSG00000162616	29	66	54	10	68	45	35	258	50	42	46	75	37	33	116	0	29	185	26	23	111	61	58	200	38	49	143	51	42	82	37	62	479	44	29	71	64
ENSG00000137960	2	0	9	1	3	5	3	4	1	6	1	0	4	0	0	0	0	1	4	1	2	6	3	2	4	0	2	15	2	1	4	6	7	6	0	0	14
ENSG00000273338	0	5	1	0	2	2	0	8	1	0	1	3	0	4	1	0	3	4	2	0	6	5	1	4	0	3	4	3	0	2	0	1	15	0	2	3	1
ENSG00000251958	0	0	0	0	0	0	0	0	0	0	0	0	0	0	0	0	0	0	0	0	0	0	0	0	0	0	0	0	0	0	0	0	0	0	0	0	0
ENSG00000202263	0	0	0	0	0	0	0	1	0	0	0	0	0	0	0	0	0	1	0	0	0	0	0	0	0	0	0	0	0	0	0	0	0	0	0	0	0
ENSG00000237413	0	0	0	0	0	0	0	0	0	0	0	0	0	0	0	0	0	0	0	0	0	0	0	0	1	0	1	0	0	0	0	1	0	0	0	0	0
ENSG00000122420	1	44	1	0	27	0	0	124	20	2	0	28	0	1	46	0	0	118	1	1	75	0	0	91	0	0	74	2	0	39	0	1	221	0	0	57	4
ENSG00000137959	0	1	0	0	0	0	0	2	0	0	1	0	0	0	0	0	0	4	0	0	0	0	0	0	0	0	5	0	0	0	0	0	4	0	0	1	0
ENSG00000137965	0	2	0	0	0	0	0	3	4	0	0	2	0	0	1	0	0	5	0	0	2	0	0	1	0	0	0	0	0	1	0	0	3	0	0	2	0
ENSG00000162618	1	1	0	6	3	0	3	5	0	0	10	8	0	2	5	0	2	1	0	4	1	1	5	9	0	6	5	1	9	0	0	9	32	1	2	2	0
ENSG00000235011	0	0	0	0	0	0	0	0	0	0	0	0	0	0	0	0	0	1	0	0	0	0	0	0	0	0	0	0	0	0	0	0	0	0	0	0	0
ENSG00000260322	0	0	0	0	0	0	0	0	0	0	0	0	0	0	0	0	0	0	0	0	0	0	0	0	0	0	0	0	0	0	0	0	0	0	0	0	0
ENSG00000225598	0	0	0	0	0	0	0	0	0	0	0	0	0	0	0	0	0	0	0	0	0	0	0	0	0	0	0	0	0	0	0	0	1	0	0	0	0
ENSG00000224326	0	0	0	0	0	0	0	0	0	0	0	0	0	0	0	0	0	0	0	0	0	0	0	0	0	0	0	0	0	0	0	0	0	0	0	0	0
ENSG00000234184	0	0	0	0	0	0	0	1	0	0	0	0	0	0	0	0	0	0	0	0	0	0	0	0	0	0	0	0	0	0	0	0	0	0	0	0	0
ENSG00000223026	0	0	0	0	0	0	0	0	0	0	0	0	0	0	0	0	0	0	0	0	0	0	0	0	0	0	0	0	0	0	0	0	0	0	0	0	0
ENSG00000117114	552	311	485	296	291	450	505	926	195	416	642	293	359	418	365	9	551	781	276	284	409	515	904	639	341	682	611	571	733	301	359	878	2235	428	308	307	396
ENSG00000227960	0	1	0	0	0	0	0	0	0	0	0	0	0	0	0	0	0	0	0	0	0	0	0	0	0	0	0	0	0	0	0	0	0	0	0	0	0
ENSG00000234953	0	0	0	0	0	0	0	0	0	0	0	1	0	0	1	0	0	0	0	0	0	0	0	0	0	0	0	0	1	0	0	0	0	0	0	0	0
ENSG00000236676	0	0	0	0	0	0	0	1	0	0	0	0	0	0	0	0	0	0	0	0	0	0	0	1	0	0	0	0	0	0	0	0	1	0	0	0	0
ENSG00000233290	0	0	1	0	0	0	1	0	0	0	0	0	0	0	0	0	0	0	0	0	0	0	0	0	0	0	0	0	0	0	0	2	0	0	1	0	0
ENSG00000230817	0	0	0	0	0	0	1	2	1	0	0	0	0	2	0	0	1	1	0	0	0	0	0	0	0	0	0	0	1	0	1	0	1	0	0	0	0
ENSG00000236268	0	2	0	0	0	0	0	1	0	0	0	0	0	0	0	0	0	2	0	0	1	0	1	0	0	2	0	0	0	1	1	0	8	0	0	2	0
ENSG00000233008	0	0	0	0	0	0	0	0	0	0	0	0	0	0	0	0	3	0	0	0	0	0	0	0	0	0	0	0	0	0	0	0	0	2	0	0	0
ENSG00000237076	0	0	0	0	0	0	0	0	0	0	0	0	0	0	0	0	0	0	0	0	0	0	0	0	0	0	0	0	0	0	0	0	0	0	0	0	0
ENSG00000137941	143	21	33	57	19	25	127	86	16	34	144	17	21	112	38	0	142	92	16	66	31	33	192	84	25	152	54	38	194	19	21	213	164	21	86	27	29
ENSG00000233061	1	0	1	0	0	0	1	0	1	0	1	0	0	0	1	0	2	1	0	0	0	0	2	0	0	4	0	0	3	1	0	4	1	0	0	0	0
ENSG00000271576	1	4	4	1	1	3	1	8	4	3	1	1	1	1	3	0	2	3	2	5	3	4	4	4	1	1	3	4	6	1	5	1	17	6	1	0	4
ENSG00000142875	56	124	74	23	92	62	64	402	82	42	78	90	50	45	123	1	62	311	38	20	134	64	81	235	51	69	227	84	90	92	47	102	608	71	36	118	50
ENSG00000199959	0	0	0	0	0	0	0	0	0	0	0	0	0	0	0	0	0	0	0	0	0	0	0	0	0	0	0	0	0	0	0	0	0	0	0	0	0
ENSG00000203943	1	1	3	0	2	0	1	4	0	2	0	3	4	0	4	0	6	5	8	1	1	6	4	3	4	3	3	9	1	3	4	7	10	4	1	4	4
ENSG00000137976	0	0	0	0	0	0	0	0	0	0	0	0	0	0	0	0	0	0	0	0	0	0	0	1	0	0	0	0	0	0	0	0	0	0	0	0	0
ENSG00000117133	99	23	143	59	41	132	129	194	32	114	188	45	99	78	59	6	137	112	101	75	83	155	271	123	112	136	84	135	155	48	98	180	321	161	64	47	139
ENSG00000174021	232	178	136	172	167	121	225	601	129	140	322	147	111	161	190	5	271	410	66	122	220	178	477	412	107	249	329	164	320	160	73	393	1171	148	128	144	160
ENSG00000117151	15	29	27	4	34	17	17	125	34	35	20	33	16	4	47	0	8	101	13	16	68	41	38	94	29	23	83	34	23	38	20	18	328	27	9	38	27
ENSG00000180869	0	0	0	0	0	0	0	0	0	0	0	0	0	0	0	0	0	0	0	0	0	0	0	0	0	0	0	0	0	0	0	0	1	0	0	2	0
ENSG00000117155	57	66	89	51	50	79	81	206	44	76	81	75	62	63	94	0	90	204	69	40	90	92	123	167	87	86	145	105	106	80	88	107	457	91	33	85	99
ENSG00000251899	0	0	0	0	0	0	0	0	0	0	0	0	0	0	0	0	0	0	0	0	0	0	0	0	0	0	0	0	0	0	0	0	0	0	0	0	0
ENSG00000171517	16	1	161	13	3	126	17	17	0	145	23	1	82	9	1	2	24	1	122	13	5	160	33	9	98	29	6	156	16	0	113	37	15	119	9	1	170
ENSG00000153898	0	0	3	0	0	5	1	1	0	12	1	1	5	1	0	0	0	3	6	2	0	7	3	1	2	1	0	3	1	0	8	1	3	6	2	0	3
ENSG00000162643	2	4	0	1	0	2	1	5	1	1	1	4	1	0	6	0	3	7	0	2	3	3	2	5	0	5	6	2	5	1	0	4	18	2	1	0	0
ENSG00000055732	8	8	2	4	9	3	5	27	11	8	7	9	3	5	15	0	9	24	1	2	15	7	15	29	7	9	14	6	9	15	5	10	80	4	5	10	8
ENSG00000266110	0	0	0	0	0	0	0	0	0	0	0	0	0	0	0	0	0	0	0	0	0	0	0	0	0	0	0	0	0	0	0	0	0	0	0	0	0
ENSG00000097096	6	23	37	5	19	32	4	62	20	31	4	21	30	3	36	0	9	61	24	3	41	28	10	52	33	13	42	40	16	30	34	18	205	39	4	27	28
ENSG00000162642	56	35	59	41	33	100	56	127	24	60	63	29	58	41	34	0	54	96	57	31	50	75	114	84	76	78	77	69	80	43	52	114	259	69	33	39	84
ENSG00000223254	0	0	0	0	0	0	0	0	0	0	1	0	0	0	0	0	0	1	0	0	0	0	0	0	0	0	0	0	0	0	0	0	0	0	0	0	0
ENSG00000142867	78	48	110	44	51	122	77	155	35	107	85	42	109	51	53	4	93	97	84	41	78	167	147	122	106	86	103	166	107	34	102	148	387	138	47	43	139
ENSG00000223653	0	0	0	0	0	2	0	0	1	1	0	0	0	0	0	0	0	2	0	0	0	1	2	1	0	0	1	0	0	0	0	1	3	1	0	0	0
ENSG00000264380	0	0	0	0	0	0	0	0	0	0	0	0	1	0	0	0	0	0	0	0	0	0	0	0	0	0	0	0	0	0	0	0	0	0	0	0	0
ENSG00000153904	36	64	138	24	46	140	42	214	34	115	61	64	103	27	68	1	42	207	85	19	97	155	66	157	127	42	141	153	58	64	96	77	405	156	30	63	111
ENSG00000199459	0	0	0	0	0	0	0	0	0	0	0	0	0	0	0	0	0	0	0	0	0	0	0	0	0	0	0	0	0	0	0	0	0	0	0	0	0
ENSG00000273264	0	0	0	0	0	0	0	0	0	0	0	0	0	0	0	0	0	0	0	0	0	0	0	0	0	0	0	0	0	0	0	0	0	0	0	0	0
ENSG00000272691	0	0	0	0	0	0	0	0	0	0	0	0	0	0	0	0	0	0	0	0	0	0	0	0	0	0	0	0	0	0	0	0	0	0	0	0	0
ENSG00000142871	9	54	43	11	44	81	15	171	71	46	17	36	38	15	42	0	14	137	39	8	54	83	25	107	62	16	78	94	14	53	44	31	230	83	11	40	55
ENSG00000199934	0	0	0	0	0	0	0	0	0	0	0	0	0	0	0	0	0	0	0	0	0	0	0	0	0	0	0	0	0	0	0	0	0	0	0	0	0
ENSG00000230285	0	0	0	0	0	0	0	1	0	0	0	0	0	0	0	0	0	0	0	0	0	0	0	0	0	0	0	0	0	0	0	0	1	0	0	0	0
ENSG00000117174	31	31	40	13	23	33	20	71	24	20	49	25	21	18	42	0	25	88	30	10	42	33	39	56	25	38	68	50	36	21	24	39	171	39	17	25	31
ENSG00000171502	1	0	2	0	0	2	0	2	1	4	2	2	1	1	0	0	2	0	0	1	0	0	2	2	0	1	1	8	1	0	1	0	2	2	1	0	5
ENSG00000122417	28	25	60	15	18	41	42	94	15	41	42	20	38	26	34	1	30	74	22	19	31	33	69	58	25	40	57	59	56	17	34	60	167	50	32	22	36
ENSG00000137975	0	0	0	0	0	0	0	0	0	1	0	0	0	0	0	0	0	0	0	0	0	0	0	1	3	0	0	1	0	0	0	0	0	0	1	0	0
ENSG00000016490	0	0	0	0	0	0	0	0	0	0	0	0	0	0	0	0	2	0	0	0	0	0	0	0	0	0	0	0	0	0	0	0	0	0	0	0	0
ENSG00000016602	0	0	0	0	0	0	0	1	0	0	0	0	0	0	0	0	0	0	0	0	0	0	0	0	0	0	0	0	0	0	0	0	0	0	0	0	0
ENSG00000236915	0	0	0	0	0	0	0	0	0	0	0	0	0	0	0	0	0	0	0	0	0	0	0	0	0	0	0	0	0	0	0	0	0	0	0	0	0
ENSG00000221702	0	0	0	0	0	0	0	0	0	0	0	0	0	0	0	0	0	0	0	0	0	0	0	0	0	0	0	0	0	0	0	0	0	0	0	0	0
ENSG00000261737	0	1	1	0	2	1	0	1	1	0	1	0	0	0	0	0	0	3	1	0	1	2	2	2	1	0	1	0	1	0	0	5	4	0	1	1	1
ENSG00000097033	205	179	132	116	152	121	229	527	153	121	278	161	92	143	204	3	207	477	84	99	197	127	271	377	96	258	289	133	287	180	94	346	1008	155	132	167	119
ENSG00000183291	278	159	383	129	154	404	283	659	123	374	296	128	325	216	189	5	283	433	243	163	274	461	520	465	367	343	360	384	349	190	272	428	1171	426	129	175	419
ENSG00000153936	87	99	115	52	77	104	89	306	70	98	116	92	76	72	144	1	107	233	81	57	126	141	171	217	99	130	196	127	161	85	89	143	653	107	49	97	95
ENSG00000267734	0	0	0	0	0	0	1	0	0	0	0	0	0	0	0	0	0	1	0	0	1	0	0	1	0	1	0	1	1	1	0	0	0	0	0	0	2
ENSG00000224198	1	0	0	0	0	0	0	0	0	0	1	0	1	1	0	0	0	0	1	0	0	0	1	0	0	0	0	0	0	0	0	1	2	1	0	0	0
ENSG00000267561	2	0	0	0	0	0	0	0	0	0	0	0	0	0	0	0	0	0	0	0	0	0	0	0	0	0	0	0	0	0	0	0	0	0	0	0	0
ENSG00000267272	1	0	1	0	0	0	0	0	0	2	0	0	0	1	0	0	0	0	0	0	0	1	1	0	1	0	0	0	0	0	1	0	0	1	0	0	1
ENSG00000221222	0	0	0	0	0	0	0	0	0	0	0	0	0	0	0	0	0	0	0	0	0	0	0	0	0	0	0	0	0	0	0	0	0	0	0	0	0
ENSG00000143013	127	103	363	77	112	367	103	457	94	305	141	123	287	84	133	2	124	321	261	65	155	400	223	314	292	145	255	395	170	109	269	208	838	358	65	90	395
ENSG00000227290	0	0	0	0	1	0	0	0	0	0	0	0	0	0	0	0	0	0	0	0	0	0	0	0	0	0	0	0	0	0	0	0	0	0	0	0	0
ENSG00000199318	0	0	0	0	0	0	0	0	0	0	0	0	0	0	0	0	0	0	0	0	0	0	0	0	0	0	0	0	0	0	0	0	0	0	0	0	0
ENSG00000224235	0	0	0	0	0	0	0	0	0	0	0	0	0	0	0	0	0	0	0	0	0	0	0	0	0	0	0	0	0	0	0	0	0	0	0	0	0
ENSG00000239504	0	0	0	0	0	0	0	0	0	0	0	0	0	0	0	0	0	0	0	0	0	0	0	0	0	0	0	0	0	0	0	0	0	0	0	0	0
ENSG00000237505	2	1	1	0	2	3	0	2	0	0	1	3	1	1	3	0	0	2	1	1	0	1	1	2	0	0	3	0	1	1	0	1	17	0	1	1	0
ENSG00000065243	99	156	172	40	122	115	90	376	65	114	114	179	102	83	208	3	102	419	81	43	201	135	154	348	106	116	307	162	162	155	121	135	1212	143	66	138	137
ENSG00000207234	0	0	0	0	0	0	0	0	0	0	0	0	0	1	0	0	0	0	0	0	0	0	0	0	0	0	0	0	0	0	0	0	0	0	0	0	0
ENSG00000137947	107	61	72	52	73	80	100	205	54	67	114	54	52	70	74	1	96	152	45	59	96	84	173	163	75	98	141	84	122	66	55	173	508	74	54	57	84
ENSG00000137944	59	29	56	38	22	59	59	142	17	59	69	40	50	52	41	3	54	81	46	39	69	82	130	66	79	64	62	77	91	28	63	107	223	71	28	22	87
ENSG00000213516	81	42	127	35	33	126	63	138	29	90	89	35	81	57	54	3	88	107	86	36	68	107	90	108	81	95	89	126	101	40	99	132	292	130	50	35	103
ENSG00000117226	1	2	0	0	0	0	1	4	0	0	0	1	0	0	0	0	0	3	0	0	0	0	0	1	0	0	1	0	0	1	0	0	4	0	0	0	0
ENSG00000117228	0	19	0	2	5	0	1	32	8	0	0	3	0	0	7	0	0	28	0	0	14	0	0	23	0	0	16	1	0	16	0	0	26	0	0	20	0
ENSG00000162645	2	14	0	0	11	0	1	30	40	0	1	5	0	0	7	0	1	9	0	0	12	0	0	11	0	0	10	0	0	9	0	2	39	0	0	7	1
ENSG00000213512	0	2	0	0	0	0	0	3	0	0	0	1	0	0	0	0	0	0	0	0	0	0	0	1	0	0	0	0	0	1	0	0	2	0	0	0	0
ENSG00000162654	0	13	0	0	17	0	0	33	6	0	0	21	1	0	28	0	0	44	0	0	23	0	0	29	0	0	26	0	0	23	0	0	167	0	0	12	0
ENSG00000154451	0	1	0	0	1	0	0	0	0	0	0	0	0	1	1	0	0	0	0	0	0	0	0	1	0	0	0	0	0	0	0	0	3	0	0	0	0
ENSG00000183347	0	0	0	0	0	0	1	1	0	0	0	1	0	0	0	0	0	1	0	0	0	0	0	1	0	0	0	0	0	0	0	0	3	0	0	1	0
ENSG00000197147	70	26	162	40	19	111	66	79	11	119	92	24	101	44	17	0	56	21	84	42	38	147	114	48	99	92	45	160	72	9	107	122	123	120	45	19	117
ENSG00000231999	2	2	4	0	1	2	2	1	1	0	1	1	2	0	4	0	0	2	1	2	1	0	1	0	2	0	1	1	3	0	1	4	9	1	0	0	4
ENSG00000230735	0	1	0	0	0	0	0	0	0	0	0	0	0	0	0	0	0	0	0	0	0	0	0	0	0	0	0	0	0	0	0	1	0	0	0	0	0
ENSG00000171488	10	17	18	10	11	8	11	43	4	14	25	15	10	7	17	0	15	45	6	7	26	12	25	30	12	21	37	20	21	16	14	25	142	9	5	14	14
ENSG00000231613	0	0	0	0	0	0	0	0	0	1	0	0	0	0	0	0	0	0	0	0	0	0	0	0	0	0	0	0	0	0	0	0	0	0	0	0	0
ENSG00000272931	1	0	2	2	0	1	2	4	1	1	2	0	2	3	2	0	3	4	2	2	0	3	2	4	5	2	2	4	3	4	2	1	7	2	1	0	0
ENSG00000171492	156	95	209	97	102	193	140	470	133	182	200	82	142	119	133	7	155	224	136	77	225	245	271	266	133	188	227	237	268	86	155	259	845	224	95	79	197
ENSG00000272672	1	0	0	0	0	0	1	1	0	0	0	0	0	0	0	0	0	0	0	0	0	0	1	0	0	0	0	0	0	0	0	1	0	0	0	0	0
ENSG00000252797	0	0	0	0	0	0	0	0	0	0	0	0	0	0	0	0	0	0	0	0	0	0	0	0	0	0	0	0	0	0	0	0	0	0	0	0	0
ENSG00000162664	57	23	67	44	31	55	57	90	20	50	78	25	33	35	40	1	48	85	27	34	23	46	70	52	34	86	50	65	83	28	42	97	191	61	40	26	44
ENSG00000212459	0	0	0	0	0	0	0	0	0	0	0	0	0	0	0	0	0	0	0	0	0	1	0	0	0	0	0	0	0	0	0	0	0	0	0	0	0
ENSG00000229201	0	0	0	0	0	0	0	0	0	0	0	0	0	0	0	0	0	0	0	0	0	0	0	0	0	0	0	0	0	0	0	0	0	0	0	0	0
ENSG00000143032	0	0	0	0	1	0	0	3	0	0	1	2	1	0	0	0	0	3	0	0	2	0	0	3	0	0	2	0	0	1	0	0	3	0	0	0	0
ENSG00000233593	0	13	4	1	17	1	5	57	17	6	2	12	3	0	22	0	4	49	3	2	25	3	7	45	1	5	28	4	4	11	0	2	118	2	2	17	6
ENSG00000225446	0	0	0	0	0	0	0	0	0	0	0	0	0	0	0	0	0	0	0	0	3	0	1	1	0	0	0	0	0	0	0	0	0	0	0	0	0
ENSG00000272094	0	0	0	0	0	0	0	0	0	0	0	0	0	0	0	0	0	0	0	0	0	0	0	0	0	0	0	0	0	0	0	0	0	0	0	0	0
ENSG00000122482	382	151	555	174	111	421	331	507	131	396	395	120	380	293	206	15	406	421	297	182	212	506	543	324	374	471	334	568	544	141	413	591	1041	504	209	164	501
ENSG00000162669	18	7	10	6	16	2	16	29	8	4	21	7	4	21	16	0	22	20	5	8	20	2	30	26	2	24	18	12	27	13	7	30	71	11	12	3	11
ENSG00000206817	0	0	0	0	0	0	0	0	0	0	0	0	0	0	0	0	0	0	0	0	0	1	0	0	0	0	0	0	0	0	0	0	0	0	0	0	0
ENSG00000097046	93	26	178	54	16	139	60	130	18	154	86	26	133	85	32	5	89	69	114	54	40	200	141	86	144	129	77	210	134	27	149	155	188	200	51	19	195
ENSG00000069702	16	444	17	22	547	27	19	1043	200	24	13	667	22	16	496	0	18	1272	16	11	610	25	29	1041	18	21	891	34	24	515	21	24	4528	28	11	389	19
ENSG00000239794	0	0	0	0	0	0	0	0	0	0	0	0	0	0	1	0	0	0	0	0	0	0	0	1	0	0	0	0	0	0	0	0	2	0	0	0	0
ENSG00000137948	1	0	1	0	0	0	0	0	0	4	0	1	0	0	0	0	0	0	2	0	3	1	0	3	1	0	0	0	0	1	0	0	1	0	0	0	1
ENSG00000172031	0	1	3	2	3	1	4	2	2	2	2	1	1	0	1	0	0	0	1	1	1	2	1	3	8	0	1	8	3	0	3	3	9	4	0	0	5
ENSG00000189195	1	7	9	0	7	11	3	20	2	8	1	5	8	1	6	0	3	5	6	1	5	12	3	9	4	1	11	14	3	3	5	4	40	5	1	3	5
ENSG00000069712	6	18	30	5	22	14	13	54	21	18	11	20	15	10	8	1	15	46	19	9	27	29	30	48	16	8	34	25	11	11	19	22	119	18	7	18	21
ENSG00000273487	0	0	0	0	0	0	0	0	1	0	0	0	0	0	1	0	0	0	0	0	0	0	0	0	0	0	0	0	0	0	0	0	0	0	0	0	0
ENSG00000203910	0	0	0	0	0	0	0	0	1	0	1	0	1	0	0	0	0	0	0	0	0	0	0	0	0	0	0	0	0	0	0	0	2	0	0	0	0
ENSG00000265543	0	0	0	0	0	0	0	0	0	0	0	0	0	0	0	0	0	0	0	0	0	0	0	0	0	0	0	0	0	0	0	0	0	0	0	0	0
ENSG00000174842	43	25	84	29	18	87	44	82	11	64	66	22	52	52	30	5	67	75	59	39	35	73	82	65	64	56	50	90	66	18	50	93	159	74	28	20	93
ENSG00000122484	53	35	74	43	34	70	58	144	32	77	94	35	43	55	54	1	78	94	37	27	61	94	122	96	51	75	81	65	76	38	68	98	251	70	31	36	77
ENSG00000242764	0	0	0	0	0	0	0	0	0	0	0	0	0	0	0	0	0	0	0	0	0	0	0	0	0	0	0	0	0	0	0	0	0	0	0	0	0
ENSG00000162676	0	0	2	0	0	1	0	0	1	0	0	0	0	0	0	0	0	0	1	0	2	2	1	0	0	0	0	3	0	0	1	0	1	3	0	0	3
ENSG00000067208	51	97	53	30	62	33	64	207	59	33	86	92	33	47	105	0	69	222	28	34	108	36	117	174	27	89	174	39	90	86	31	95	509	49	39	94	29
ENSG00000201317	1	0	0	0	0	0	0	0	0	0	0	0	0	2	0	0	0	0	0	1	0	0	0	0	0	0	0	0	0	0	0	0	0	0	0	0	0
ENSG00000122406	2875	2480	4592	1661	2218	4921	3278	9343	2582	5150	3866	2447	3690	2313	3459	95	3487	7470	3145	1859	3668	5923	6443	6829	4149	3490	5229	5080	4104	2763	3483	5495	19636	5687	1796	2680	6069
ENSG00000251795	0	0	2	0	0	4	1	3	0	2	0	0	2	1	0	0	1	0	2	0	0	3	2	0	3	1	1	2	0	1	0	0	0	2	0	0	1
ENSG00000207523	0	0	3	1	1	2	3	2	0	2	3	2	1	1	4	0	1	0	2	1	1	3	4	0	1	0	1	5	2	0	3	4	3	4	0	0	3
ENSG00000154511	19	13	28	14	10	29	25	36	13	42	30	16	26	15	13	0	29	35	13	11	15	38	33	25	23	20	34	32	31	14	18	35	76	26	12	10	35
ENSG00000207022	0	0	0	0	0	0	0	0	0	0	0	0	0	0	0	0	0	0	0	0	0	0	0	0	0	0	0	0	1	0	0	0	0	0	0	0	0
ENSG00000239710	0	0	0	0	0	0	0	0	0	0	0	0	0	0	0	0	0	0	0	0	0	0	0	0	0	0	0	0	0	0	0	0	0	0	0	0	0
ENSG00000143033	309	69	468	164	83	420	316	298	40	391	360	68	295	269	92	8	324	187	304	135	120	470	480	182	325	372	175	528	428	79	366	501	448	464	196	69	453
ENSG00000117500	98	88	146	49	76	159	122	294	56	122	128	69	112	90	138	2	129	201	122	81	167	154	207	221	110	169	184	158	150	88	127	188	631	138	57	93	152
ENSG00000122483	25	7	40	13	14	32	26	29	9	27	35	8	20	26	16	2	34	25	30	13	11	39	42	17	14	24	22	30	36	9	22	48	54	30	18	11	37
ENSG00000223745	5	16	6	6	18	1	5	42	21	9	4	12	5	3	16	0	7	39	6	1	35	9	16	30	3	10	28	5	9	9	6	10	112	6	2	11	13
ENSG00000117505	247	134	374	141	135	391	251	452	93	310	288	105	308	199	142	2	244	311	258	127	199	411	482	287	303	342	205	417	378	142	277	398	857	377	147	105	347
ENSG00000207379	0	0	0	0	0	0	0	0	0	0	0	0	0	0	0	0	0	0	0	0	0	0	0	0	0	0	0	0	0	0	0	0	0	0	0	0	0
ENSG00000137942	439	149	657	240	101	465	407	397	113	474	585	146	375	349	112	12	409	316	323	211	179	584	644	264	411	564	277	612	616	95	469	726	857	529	252	115	514
ENSG00000212601	0	0	0	0	0	0	1	0	0	0	0	0	0	0	0	0	0	0	1	0	0	0	0	0	0	0	0	0	0	0	0	0	0	0	0	0	0
ENSG00000137936	14	13	24	9	25	23	17	39	11	25	11	18	19	11	20	0	12	36	18	13	22	29	25	33	18	19	15	21	28	15	19	28	121	31	10	14	23
ENSG00000224093	0	0	0	0	1	0	0	2	0	0	0	0	0	0	1	0	1	2	0	0	1	1	0	0	0	0	0	0	1	0	0	1	0	0	1	1	0
ENSG00000230439	0	1	2	0	0	2	1	3	0	2	1	1	0	0	0	0	0	1	1	3	1	2	1	1	2	1	4	2	1	0	1	0	6	5	0	1	0
ENSG00000211575	0	0	0	0	0	0	1	0	0	0	0	0	0	0	0	0	0	1	0	0	0	0	0	0	0	0	0	0	0	0	0	1	2	0	0	0	0
ENSG00000260464	0	0	1	1	0	0	1	0	0	0	1	0	0	0	0	0	0	0	0	0	2	0	0	1	0	0	2	0	0	0	0	1	3	0	1	1	1
ENSG00000067334	207	79	323	125	76	382	204	316	57	286	277	85	229	164	98	5	225	206	215	132	132	381	411	240	243	308	171	337	317	78	261	347	530	349	121	81	332
ENSG00000023909	60	26	40	32	13	34	62	68	16	41	69	24	25	51	24	0	59	57	27	31	41	46	82	63	43	67	53	46	75	26	42	115	151	34	45	31	39
ENSG00000198691	1	2	3	1	1	1	3	4	0	1	1	2	0	0	2	0	1	3	0	0	2	3	1	1	2	2	2	2	5	5	0	5	3	0	3	0	3
ENSG00000233482	0	0	0	0	0	0	0	0	0	0	0	0	0	0	0	0	0	0	0	0	0	0	1	0	0	0	0	0	0	0	0	0	0	0	0	0	0
ENSG00000137962	39	91	79	18	65	50	26	208	33	36	31	85	55	18	117	0	28	261	45	18	112	49	45	154	26	34	161	67	33	125	49	36	555	49	21	123	60
ENSG00000264963	0	0	0	0	0	0	0	0	0	0	0	0	0	0	0	0	0	0	0	0	0	0	0	0	0	0	0	0	0	0	0	0	0	0	0	0	0
ENSG00000231363	0	0	0	0	0	0	0	0	0	0	0	0	0	0	0	0	0	0	0	0	0	0	0	0	0	0	0	0	0	0	0	0	0	0	0	0	0
ENSG00000236098	0	0	0	0	0	0	0	0	0	0	0	0	0	0	0	0	0	0	0	0	0	0	0	0	0	0	1	0	0	0	0	0	0	0	0	0	0
ENSG00000226835	0	2	0	0	0	0	0	1	0	0	0	0	0	0	0	0	0	1	0	0	0	0	0	0	0	0	0	0	0	0	0	0	0	0	0	0	0
ENSG00000117528	118	99	148	78	100	133	133	355	74	121	175	99	104	125	139	4	148	298	98	91	131	168	263	252	123	181	195	195	198	100	90	226	752	173	69	107	144
ENSG00000117525	22	125	25	7	115	32	32	375	72	31	28	111	32	13	142	1	20	396	30	19	172	33	63	352	31	20	247	38	39	130	25	30	839	38	13	113	41
ENSG00000223675	0	0	0	0	0	0	0	0	0	0	1	0	0	0	0	0	0	0	0	0	0	0	0	0	0	0	0	0	0	0	0	0	0	0	0	0	0
ENSG00000235565	2	2	0	1	6	0	3	4	3	1	7	1	0	1	6	0	4	6	1	3	3	0	7	4	1	4	5	0	3	3	0	4	12	1	1	2	1
ENSG00000224081	20	11	3	7	8	4	19	24	10	2	22	4	0	15	14	0	27	29	1	12	16	4	33	8	3	11	14	5	34	7	2	19	73	2	12	7	2
ENSG00000263526	0	0	0	0	0	0	0	0	0	1	0	0	0	0	0	0	0	0	0	0	0	0	1	0	0	0	0	0	0	0	0	0	0	0	0	0	0
ENSG00000143036	74	15	9	51	19	2	104	61	9	5	100	18	5	55	19	0	70	48	4	42	24	9	194	38	10	105	38	11	72	17	8	108	108	4	50	14	3
ENSG00000237416	3	0	1	0	0	0	0	1	1	0	2	0	0	1	1	0	0	0	0	0	0	0	0	3	0	0	0	0	2	0	0	0	2	1	2	0	0
ENSG00000117519	1112	744	931	600	634	984	1069	2530	718	802	1408	726	682	833	1015	18	1251	2154	626	588	1049	1022	1952	1872	790	1345	1393	965	1607	744	686	1924	5150	980	666	713	960
ENSG00000235501	11	13	19	3	12	16	19	45	13	18	8	11	21	10	16	0	7	25	11	3	19	17	27	20	14	11	22	24	15	13	17	13	77	21	7	9	20
ENSG00000172339	13	14	4	12	13	16	31	63	15	11	39	19	13	21	17	0	21	51	11	12	20	14	41	53	8	33	45	12	29	13	8	34	127	12	7	20	13
ENSG00000230427	0	0	0	0	0	0	0	0	0	0	0	0	0	0	0	0	1	1	0	0	0	0	0	1	0	0	0	0	0	0	0	0	1	0	0	0	0
ENSG00000152078	7	29	21	0	22	12	7	64	18	13	4	27	15	11	38	2	4	52	13	2	38	14	10	62	19	0	24	24	8	31	12	8	170	15	1	26	24
ENSG00000271092	0	0	0	0	0	0	0	0	0	0	0	0	0	0	0	0	0	0	0	0	0	0	0	1	1	0	0	0	0	0	0	0	1	0	0	0	0
ENSG00000231992	0	0	0	0	0	0	0	0	0	0	0	0	1	0	0	0	0	0	0	0	0	0	0	0	0	0	0	0	0	0	0	0	0	0	1	0	0
ENSG00000206679	0	0	0	0	0	0	0	0	0	0	0	0	0	0	0	0	0	0	0	0	0	0	0	0	0	0	0	0	0	0	0	0	0	1	0	0	0
ENSG00000226026	0	0	0	0	2	0	0	1	0	0	0	0	0	0	2	0	2	1	1	0	0	1	0	1	0	0	3	0	1	0	0	2	4	0	0	0	0
ENSG00000122481	4	6	5	3	4	3	1	20	0	6	4	0	3	4	6	0	3	13	4	0	7	8	9	21	8	6	9	4	2	7	11	10	26	8	1	4	6
ENSG00000228852	2	0	0	1	0	0	0	0	0	0	0	0	0	0	1	0	0	0	0	0	0	0	1	0	0	0	1	1	1	2	0	1	2	1	0	0	0
ENSG00000228504	0	0	0	0	0	0	0	0	0	0	0	0	0	0	0	0	0	0	0	0	0	0	0	0	0	0	0	0	0	0	0	0	0	0	0	0	0
ENSG00000230434	0	0	0	0	0	0	0	0	0	0	0	0	0	0	0	0	0	0	0	0	0	0	0	0	0	0	0	0	0	0	0	0	0	0	0	0	0
ENSG00000237954	2	0	0	1	0	0	1	0	0	0	1	0	0	0	0	0	3	0	0	0	0	0	0	0	0	1	0	0	1	0	0	3	0	0	2	0	0
ENSG00000233907	0	0	0	0	0	0	0	0	0	0	0	0	0	0	0	0	0	0	0	0	0	0	0	0	0	0	0	0	0	0	0	0	0	0	0	0	0
ENSG00000216037	0	0	0	0	0	0	0	0	0	0	0	0	0	0	0	0	0	0	0	0	0	0	0	0	0	0	0	0	0	0	0	0	0	0	0	0	0
ENSG00000228971	0	0	1	1	0	1	0	0	0	0	0	0	0	0	0	0	0	0	0	0	1	0	0	0	1	0	1	0	1	0	0	0	0	0	0	0	1
ENSG00000271252	0	0	0	0	0	0	0	0	1	0	0	0	0	0	0	0	0	0	0	0	0	0	1	0	0	0	0	0	0	0	0	1	0	0	1	0	0
ENSG00000221798	0	0	0	0	0	0	0	0	0	0	0	0	0	0	0	0	0	0	0	0	0	0	0	0	0	0	0	0	0	0	0	0	0	0	0	0	0
ENSG00000237435	0	0	0	0	0	0	0	0	0	0	0	0	0	0	0	0	0	0	0	0	0	0	0	0	0	0	0	0	0	0	0	0	0	0	0	0	0
ENSG00000200800	0	0	0	0	0	0	0	0	0	0	0	0	0	0	0	0	0	0	0	0	0	0	0	0	0	0	0	0	0	0	0	0	0	0	0	0	0
ENSG00000231987	0	0	0	0	0	0	0	0	0	0	0	0	0	0	0	0	0	0	0	0	0	0	0	0	0	0	0	0	0	0	0	0	0	0	0	0	0
ENSG00000241992	0	0	0	0	0	0	0	0	0	0	0	0	0	0	0	0	0	0	0	0	0	0	0	0	0	0	0	0	0	0	0	0	0	0	0	0	0
ENSG00000223229	0	0	0	0	0	0	0	0	0	0	0	0	0	0	0	0	0	0	0	0	0	0	0	0	0	0	0	0	0	0	0	0	0	0	0	0	0
ENSG00000117569	247	86	159	112	66	185	190	322	66	111	264	69	132	215	97	4	281	163	91	136	112	150	395	211	150	317	184	184	359	75	138	388	475	179	141	77	157
ENSG00000188641	17	16	1	1	10	0	9	44	15	0	13	16	1	3	13	0	12	37	0	3	25	1	17	31	2	17	21	0	22	15	1	14	71	3	5	10	0
ENSG00000232878	0	0	0	0	0	0	0	0	0	0	0	0	0	0	0	0	0	0	0	0	0	0	0	0	0	0	0	0	0	0	0	0	0	0	0	0	0
ENSG00000232542	0	0	0	0	0	0	0	0	0	0	0	0	0	0	0	0	0	0	0	0	0	0	0	1	0	0	0	0	0	0	0	0	0	0	0	0	0
ENSG00000235777	0	0	0	0	0	0	0	0	0	0	1	0	0	0	0	0	0	0	0	0	0	0	0	0	0	1	0	0	0	0	0	0	0	0	0	0	0
ENSG00000269998	0	0	0	0	0	0	0	0	0	0	0	0	0	0	0	0	0	0	0	0	0	0	1	1	0	0	3	0	0	0	0	0	1	0	1	0	0
ENSG00000259946	0	0	0	0	0	0	0	1	0	0	0	0	0	1	0	0	0	0	0	0	1	0	0	0	0	1	1	0	1	0	0	1	0	0	1	0	0
ENSG00000225206	26	2	0	18	0	0	16	12	3	0	32	3	0	15	0	0	29	6	0	8	1	0	39	2	0	24	8	0	22	5	0	50	15	0	12	3	0
ENSG00000226053	0	0	0	0	0	0	0	0	0	0	0	0	0	0	0	0	0	0	0	0	0	0	1	0	0	0	0	0	0	0	0	0	1	0	0	0	0
ENSG00000221777	0	0	0	0	0	0	0	0	0	0	0	0	0	0	0	0	0	0	0	0	0	0	0	0	0	0	0	0	0	0	0	0	0	0	0	0	0
ENSG00000162627	57	45	78	32	47	93	68	217	31	79	62	63	75	33	67	2	54	148	49	26	107	110	114	166	67	53	133	83	69	62	80	99	466	85	23	65	91
ENSG00000117598	3	9	15	0	8	11	1	51	9	16	1	6	3	3	12	0	6	26	8	2	17	13	5	33	7	0	22	16	4	5	5	6	54	10	2	10	10
ENSG00000232825	0	0	0	0	0	0	0	0	0	0	0	0	0	0	0	0	0	0	0	0	0	0	0	0	0	0	0	0	0	0	0	0	0	0	0	0	0
ENSG00000117600	2	8	14	1	7	11	5	25	9	13	1	12	12	1	6	1	1	18	6	0	13	15	1	38	8	1	19	12	0	10	13	3	61	12	0	8	6
ENSG00000224445	0	0	0	0	0	0	0	0	0	0	0	0	0	0	0	0	0	0	0	0	0	0	0	1	0	0	0	0	0	0	0	0	0	0	0	0	0
ENSG00000099260	2	4	0	0	1	0	0	8	2	0	3	1	0	1	0	0	0	9	0	0	1	0	2	5	0	0	5	0	2	0	0	0	9	0	0	5	0
ENSG00000156869	16	30	20	3	39	15	26	136	24	34	17	32	20	11	43	0	8	115	12	5	45	33	31	120	20	16	72	21	18	40	23	8	258	32	6	42	25
ENSG00000201491	0	0	0	0	0	0	0	0	0	0	0	0	0	0	0	0	0	0	0	0	0	0	0	0	0	0	0	0	0	0	0	0	0	0	0	0	0
ENSG00000202254	0	0	0	0	0	0	0	0	0	0	0	0	0	0	0	0	0	0	0	0	0	0	0	0	0	0	0	0	0	0	0	0	0	0	0	0	0
ENSG00000252226	0	0	0	0	0	0	0	0	0	0	0	0	0	0	0	0	0	0	0	0	0	0	0	0	0	0	0	0	0	0	0	0	0	0	0	0	0
ENSG00000162688	94	33	565	57	57	466	121	181	23	367	100	39	391	68	72	15	116	111	333	54	82	444	216	120	354	139	102	604	139	49	449	143	365	506	52	54	470
ENSG00000228084	1	0	0	0	2	0	0	3	1	3	0	0	2	0	1	0	0	2	0	1	1	1	2	2	1	2	1	1	2	4	0	1	7	0	0	2	2
ENSG00000117620	36	37	105	16	47	89	36	148	29	80	31	43	58	21	59	2	22	106	56	9	64	109	59	123	97	27	79	123	49	42	101	44	319	85	16	52	103
ENSG00000212248	0	0	0	0	0	0	0	0	0	0	0	0	0	0	0	0	0	0	0	0	0	0	0	0	1	0	0	0	0	0	0	0	0	0	0	0	0
ENSG00000202259	0	0	0	0	0	0	0	0	0	0	0	0	0	0	0	0	0	0	0	0	0	0	0	0	0	0	0	0	0	0	0	0	0	0	0	0	0
ENSG00000261254	1	4	2	0	0	4	0	2	1	2	0	1	0	3	3	0	0	7	1	1	0	1	2	1	2	2	1	2	2	2	1	1	17	3	2	1	3
ENSG00000156875	178	98	333	103	81	322	212	376	66	326	243	83	226	143	113	5	216	253	200	117	127	369	363	238	287	229	179	314	260	99	235	311	744	344	103	95	323
ENSG00000241073	0	0	0	0	0	0	0	0	0	1	0	0	0	1	0	0	0	0	0	0	0	0	0	0	0	0	0	0	0	0	0	0	0	0	0	0	1
ENSG00000156876	22	12	66	26	7	55	33	42	11	53	35	10	43	21	17	1	28	29	35	14	22	54	58	25	50	41	27	77	49	5	56	44	68	71	20	6	67
ENSG00000122435	17	26	36	17	15	32	19	77	14	24	25	21	25	27	35	0	20	66	31	17	43	37	39	37	26	24	41	41	28	21	22	37	184	47	11	30	29
ENSG00000122477	0	0	1	0	0	0	2	4	2	0	1	1	0	0	1	0	0	1	0	0	0	0	1	1	0	0	2	1	0	1	0	0	5	0	1	0	0
ENSG00000137992	70	62	190	29	55	138	83	180	47	138	75	46	112	58	62	2	73	163	106	36	92	161	125	141	120	87	116	202	96	76	147	93	392	156	38	73	178
ENSG00000224616	0	1	1	2	2	0	0	3	2	1	1	1	1	1	1	0	4	3	1	2	2	0	2	1	2	2	0	3	1	1	0	3	4	0	0	0	2
ENSG00000137996	82	93	139	57	76	156	106	391	110	155	146	82	113	100	118	4	105	256	100	63	138	168	231	274	116	99	190	154	121	87	122	200	659	176	71	82	177
ENSG00000207750	0	0	0	0	0	0	0	1	0	0	0	0	0	0	0	0	0	0	0	0	0	0	0	0	0	0	0	0	0	0	0	0	0	0	0	0	0
ENSG00000223906	0	0	0	0	0	0	0	0	0	0	0	0	0	0	0	0	0	0	0	0	0	0	0	0	0	0	0	0	0	0	0	0	0	0	0	0	0
ENSG00000079335	24	10	22	12	7	19	18	31	2	18	16	10	10	15	16	1	19	15	26	14	8	25	48	20	19	32	9	25	39	14	20	39	59	33	13	9	22
ENSG00000216067	0	0	0	0	0	0	0	0	0	0	0	0	0	0	0	0	0	0	0	0	0	0	0	0	0	0	0	0	0	0	0	0	0	0	0	0	0
ENSG00000228086	0	0	0	0	0	0	0	0	0	0	1	0	0	1	0	0	0	0	0	0	0	0	0	0	0	0	0	0	1	0	0	0	0	0	0	1	0
ENSG00000181656	0	3	0	0	0	0	0	0	0	0	1	1	0	0	1	0	0	0	0	1	1	0	1	0	0	0	1	0	0	1	0	2	1	0	0	1	0
ENSG00000230402	0	0	0	0	0	0	0	0	0	0	0	0	0	0	0	0	0	0	0	0	0	0	0	0	0	0	0	0	0	0	0	0	0	0	0	0	0
ENSG00000162692	0	21	0	0	13	0	0	61	36	0	0	8	0	0	19	0	1	22	0	0	28	1	0	52	0	0	35	0	0	12	0	0	86	0	0	9	0
ENSG00000162694	81	57	150	46	62	165	99	265	46	139	115	75	115	80	100	3	97	229	111	56	140	178	163	203	134	113	162	179	96	84	124	131	542	191	48	75	162
ENSG00000162695	102	125	159	47	80	130	82	284	64	88	96	87	110	75	114	2	95	275	89	38	125	152	139	220	99	124	191	133	141	98	124	166	595	130	69	130	120
ENSG00000117543	61	41	91	35	49	103	80	187	52	77	71	48	71	48	75	1	60	145	67	38	86	103	120	141	76	73	114	104	103	53	75	89	426	117	32	58	132
ENSG00000269175	0	1	1	0	1	2	0	3	0	1	2	1	0	0	1	0	2	1	0	0	0	0	1	0	0	1	2	0	4	0	1	0	1	0	0	0	1
ENSG00000235795	1	1	0	0	0	0	0	0	0	0	1	0	0	1	0	0	1	0	0	0	0	0	0	1	0	0	0	0	0	0	0	1	2	0	0	0	0
ENSG00000233184	6	7	2	2	9	7	4	30	6	9	11	10	2	8	9	0	8	23	1	1	16	6	7	30	5	3	19	6	4	9	3	13	60	6	10	8	18
ENSG00000238296	0	0	0	0	0	0	0	0	0	0	0	0	0	0	0	0	0	0	0	0	0	0	0	0	0	0	0	0	0	0	0	0	1	0	0	0	0
ENSG00000225938	0	4	0	0	6	0	0	13	2	1	0	1	0	0	6	0	1	7	0	0	1	0	0	2	0	0	6	0	0	1	0	0	11	2	0	1	0
ENSG00000170989	3	156	9	3	126	10	3	405	88	7	3	141	6	1	183	0	3	486	5	3	141	17	5	361	6	5	297	8	3	165	7	8	1000	13	5	164	12
ENSG00000260940	0	0	2	0	1	0	0	0	0	0	0	0	0	0	0	0	0	0	0	0	1	1	0	0	0	0	0	0	0	0	1	0	0	0	0	1	0
ENSG00000231671	0	0	0	0	0	0	1	0	0	0	0	0	0	0	0	0	1	0	0	0	0	0	2	0	0	0	0	0	0	0	0	0	0	0	0	0	0
ENSG00000226715	0	0	0	0	0	0	0	0	0	0	0	0	0	0	0	0	0	0	0	0	0	0	0	0	0	0	0	0	0	0	0	0	0	0	0	0	0
ENSG00000118733	4	10	3	5	7	4	5	37	8	9	12	6	6	8	5	0	1	14	4	2	10	6	15	15	5	8	22	6	8	12	6	9	31	2	3	15	5
ENSG00000252717	0	0	0	0	0	0	0	0	0	0	0	0	0	0	0	0	0	0	0	0	0	0	0	0	0	0	0	0	0	0	0	0	1	0	0	0	0
ENSG00000233359	0	0	0	0	0	0	0	0	0	0	0	0	0	0	0	0	0	0	0	0	0	0	0	0	0	0	0	0	0	0	0	0	0	0	1	0	0
ENSG00000230864	0	0	0	0	0	0	0	0	0	0	0	0	0	0	0	0	0	0	0	0	0	0	0	0	0	0	0	0	0	0	0	0	0	0	0	0	0
ENSG00000060718	14	304	63	8	93	30	16	473	287	80	16	205	37	13	356	0	11	717	47	6	173	66	31	460	44	20	297	64	27	272	61	26	856	65	10	231	66
ENSG00000224613	0	0	0	0	0	0	0	0	0	0	0	0	0	0	0	0	0	0	0	0	0	0	0	0	0	0	0	0	0	0	0	0	0	0	0	0	0
ENSG00000222069	0	0	0	0	0	1	0	0	0	0	0	0	0	0	0	0	0	0	0	0	0	0	0	0	0	0	0	0	0	0	0	0	0	0	2	0	0
ENSG00000185946	13	10	13	8	10	21	25	31	10	20	21	10	11	19	14	0	18	37	14	4	12	8	27	18	14	30	26	20	35	5	13	31	64	18	9	9	23
ENSG00000240038	1	6	1	2	4	1	2	29	10	1	2	7	0	0	11	0	0	24	0	2	6	1	3	21	1	1	15	1	1	2	2	4	47	2	1	7	1
ENSG00000243480	0	0	0	0	0	0	0	0	0	0	0	0	0	0	0	0	0	0	0	0	0	0	0	0	0	0	0	0	0	0	0	0	0	0	0	0	0
ENSG00000237763	0	0	0	0	0	1	0	1	0	0	0	0	0	0	0	0	0	0	0	0	0	0	0	0	0	0	0	0	0	1	0	0	0	0	0	0	0
ENSG00000174876	0	0	0	0	0	0	0	0	0	0	0	0	0	0	0	0	0	0	0	0	0	0	0	0	0	0	0	0	0	0	0	0	0	0	0	0	0
ENSG00000215869	0	0	0	0	0	0	0	1	0	1	0	0	0	0	0	0	0	0	0	0	0	0	2	0	0	0	0	1	0	0	0	0	0	0	0	0	1
ENSG00000230768	0	0	0	0	0	0	0	0	0	0	0	0	0	0	0	0	0	0	0	0	0	0	0	0	0	0	0	0	0	0	0	0	0	0	0	0	0
ENSG00000237480	0	0	0	0	0	0	0	0	0	0	0	0	0	0	0	0	0	0	0	0	0	0	0	0	0	0	0	0	0	0	0	0	0	0	0	0	0
ENSG00000198890	156	39	144	67	36	194	149	159	16	107	156	31	127	104	49	4	147	100	90	59	59	185	227	109	144	140	79	168	202	31	126	234	226	193	78	37	138
ENSG00000162631	9	19	13	2	6	21	10	51	11	18	17	11	15	12	17	0	9	35	11	3	11	23	10	31	19	11	27	20	16	9	13	8	71	22	4	21	7
ENSG00000238883	0	0	0	0	0	0	0	0	0	0	0	0	0	0	0	0	0	0	0	0	0	0	0	0	0	0	0	0	0	0	0	0	0	0	0	0	0
ENSG00000134215	32	7	30	24	3	27	46	29	10	30	57	3	31	42	9	2	38	18	21	15	13	41	74	18	38	32	13	41	57	4	24	53	57	52	21	7	44
ENSG00000265536	0	0	0	0	0	0	0	0	0	0	0	0	0	0	0	0	0	0	0	0	0	0	0	0	0	0	0	0	0	0	0	0	0	0	0	0	0
ENSG00000230489	0	0	0	0	0	0	0	0	0	0	0	0	0	0	0	0	0	0	0	0	0	0	0	0	0	0	0	0	0	0	0	0	0	1	0	0	0
ENSG00000226822	0	0	0	0	0	0	0	0	0	0	0	0	0	0	0	0	0	0	0	0	0	0	0	0	0	0	0	0	0	0	0	0	0	0	0	0	0
ENSG00000085491	210	121	203	98	86	207	197	379	83	140	259	102	164	175	153	3	222	315	130	112	153	208	363	292	129	262	228	206	289	119	163	320	752	222	119	115	183
ENSG00000260879	2	1	0	1	0	0	1	2	1	0	4	1	0	3	0	0	0	4	0	2	1	1	5	1	0	1	3	1	2	0	0	3	8	0	0	0	0
ENSG00000196427	6	0	0	1	0	0	2	0	1	0	5	0	0	6	0	0	6	0	0	2	0	0	5	0	0	4	0	0	6	0	0	12	0	0	4	0	0
ENSG00000186086	6	0	0	4	0	0	4	0	0	0	6	0	0	1	0	0	4	0	0	4	0	0	3	0	0	3	0	0	4	0	0	7	0	0	4	0	0
ENSG00000162636	298	55	363	135	60	291	297	292	30	238	348	51	250	209	61	10	335	105	233	149	93	342	471	142	258	357	107	383	431	48	289	469	314	342	181	55	300
ENSG00000162639	27	2	51	12	0	51	26	25	1	56	32	0	41	17	1	1	35	5	33	21	12	45	45	8	51	40	5	62	24	1	37	35	14	53	18	2	61
ENSG00000134186	43	30	96	22	22	105	36	75	13	76	61	24	53	30	34	2	44	65	61	19	28	93	83	50	57	58	63	83	77	20	47	87	176	91	37	24	72
ENSG00000143107	0	0	3	0	0	0	0	0	0	2	0	0	0	0	0	0	0	0	0	0	0	0	2	0	0	0	0	0	0	0	1	1	0	1	0	0	0
ENSG00000232971	0	0	0	0	0	0	0	0	0	0	0	0	0	0	0	0	0	0	0	0	0	0	0	0	0	0	0	0	0	0	0	0	0	0	0	0	0
ENSG00000116266	62	27	127	22	41	92	53	134	23	76	69	31	67	40	56	2	55	90	53	31	37	110	105	87	102	91	66	102	83	34	86	104	268	110	41	29	128
ENSG00000162641	2	0	0	0	0	0	1	1	0	1	1	0	0	0	0	0	0	0	0	2	0	0	1	0	0	0	1	0	0	0	0	0	1	0	0	0	0
ENSG00000203897	0	0	0	0	0	0	0	0	0	0	1	0	0	0	0	0	1	0	0	0	0	0	0	0	0	0	0	0	0	0	0	0	0	0	0	0	0
ENSG00000121957	76	29	75	35	30	40	81	80	17	55	90	31	51	62	39	2	96	52	44	29	35	90	125	73	67	109	55	76	108	23	54	131	203	85	58	13	94
ENSG00000121940	40	37	105	33	37	80	36	146	36	94	51	38	56	30	43	1	41	92	71	30	55	112	67	99	67	62	61	87	44	27	65	101	249	114	25	36	108
ENSG00000085433	210	41	40	108	42	49	210	166	49	50	276	41	31	161	41	0	190	120	31	102	63	60	302	112	37	237	86	57	266	35	46	304	260	51	124	31	47
ENSG00000197780	44	28	72	24	26	85	42	61	13	77	68	21	68	31	22	4	56	57	59	35	26	85	116	58	58	72	36	91	61	17	49	85	142	68	25	18	71
ENSG00000273382	2	2	2	0	0	1	0	1	0	1	2	0	1	0	0	0	1	1	1	0	1	0	0	1	0	3	1	1	0	1	1	2	2	1	0	0	1
ENSG00000215717	102	109	115	43	143	78	104	453	131	94	137	124	69	85	147	0	102	326	60	62	215	117	180	334	68	125	229	116	156	106	60	184	997	92	56	120	87
ENSG00000270066	891	660	812	544	944	1250	1068	3735	795	1243	1390	716	980	455	771	14	797	1961	573	449	1071	1374	1752	2394	950	750	1463	1008	1291	722	609	1864	6229	1206	537	684	1069
ENSG00000179902	0	0	0	0	0	0	0	0	0	1	1	0	0	0	0	0	0	0	0	0	1	0	0	0	0	2	2	0	0	0	1	0	4	0	0	0	0
ENSG00000116299	4	2	10	2	6	8	0	19	3	7	8	7	4	1	2	0	3	4	6	1	8	10	1	13	7	1	9	11	5	4	10	4	30	7	0	7	12
ENSG00000238310	0	0	0	0	0	0	0	0	0	0	0	0	0	0	0	0	0	0	0	0	0	0	0	0	0	0	0	0	0	0	0	0	0	0	0	0	0
ENSG00000031698	504	373	483	263	396	480	574	1551	337	461	639	402	345	346	491	7	511	1080	359	300	627	687	1051	1033	455	587	811	582	667	386	317	970	2819	588	281	369	552
ENSG00000143126	204	32	127	175	33	91	171	89	43	97	215	36	90	104	42	0	172	45	57	91	28	116	288	65	62	250	68	171	312	26	106	322	208	122	120	16	71
ENSG00000134222	79	30	159	44	26	137	102	104	11	147	113	18	90	35	36	2	78	49	96	56	31	164	205	54	107	92	58	196	94	24	129	138	147	178	44	16	152
ENSG00000221986	3	0	1	2	0	3	2	0	0	0	4	0	1	3	0	0	1	1	1	0	0	5	5	1	1	2	0	2	0	0	1	2	0	1	1	0	1
ENSG00000134243	184	54	317	104	39	245	200	189	59	230	241	42	210	153	45	3	180	107	195	100	80	279	321	101	221	230	93	360	291	43	260	288	280	288	120	46	244
ENSG00000143106	253	135	532	176	180	705	307	718	116	594	394	150	483	243	137	6	304	390	428	185	281	726	597	439	510	336	316	629	417	145	410	536	1166	684	164	161	722
ENSG00000143028	9	0	9	8	0	18	6	5	0	9	10	0	11	4	0	1	7	0	16	3	0	10	4	0	7	10	0	13	13	0	16	16	0	14	1	0	12
ENSG00000162650	35	7	35	35	3	38	40	26	7	30	64	7	28	23	3	1	51	22	20	18	11	47	68	16	27	37	17	39	58	4	46	79	40	52	13	6	27
ENSG00000174151	35	20	17	29	14	19	32	41	10	18	38	17	4	16	13	1	29	32	15	12	9	23	68	35	18	35	16	24	60	14	13	51	86	16	21	10	12
ENSG00000181754	35	9	13	26	4	13	13	26	9	11	28	5	8	17	9	0	17	18	11	12	8	11	35	12	7	39	12	10	53	2	5	55	37	7	14	5	13
ENSG00000156097	5	2	0	1	3	0	1	8	1	5	4	1	4	2	3	0	1	8	0	2	3	0	2	4	5	2	6	4	0	0	1	1	16	5	2	1	4
ENSG00000065135	625	300	580	323	246	503	646	1036	173	515	861	272	444	509	368	15	660	737	313	343	464	619	1023	668	458	729	604	585	822	335	412	1102	2010	629	382	291	595
ENSG00000206832	0	0	0	0	0	0	0	0	0	0	0	0	1	0	0	0	0	0	0	0	0	0	1	0	1	0	0	1	0	1	0	0	0	1	0	0	0
ENSG00000225113	0	1	0	2	0	2	4	0	0	2	2	2	2	1	2	0	2	3	2	0	1	4	1	2	0	0	0	6	4	1	2	4	4	6	0	0	2
ENSG00000207709	0	0	0	0	0	0	1	1	0	1	0	0	0	0	0	0	1	0	0	0	0	0	1	0	0	0	0	0	0	0	1	0	0	0	0	1	1
ENSG00000134183	1	3	9	2	0	3	4	1	0	2	4	1	6	0	0	0	3	1	1	1	0	2	0	1	2	2	2	7	4	2	3	4	9	2	1	3	3
ENSG00000116337	40	81	116	27	73	116	36	228	87	100	51	78	90	21	82	5	40	203	72	31	78	110	89	186	74	34	146	127	39	94	99	70	518	134	17	62	117
ENSG00000168765	18	13	36	13	27	38	23	67	6	40	23	14	37	15	19	0	19	25	24	23	27	43	76	36	29	28	30	61	40	9	29	47	130	56	13	11	33
ENSG00000213366	13	17	5	13	17	10	12	70	19	15	21	24	10	11	29	0	12	70	12	8	39	13	38	58	11	23	53	24	11	18	12	26	176	11	13	15	13
ENSG00000134184	5	1	18	8	2	36	18	13	8	43	14	5	27	5	7	2	10	4	25	6	10	51	30	9	29	6	4	36	8	5	21	22	15	34	6	2	28
ENSG00000134201	1	1	19	0	2	23	0	2	0	30	0	1	13	0	1	0	0	1	12	1	1	33	3	1	18	2	1	22	0	3	18	0	1	34	0	0	24
ENSG00000241720	0	0	0	0	0	0	0	0	0	0	0	0	0	0	0	0	0	0	0	0	0	0	0	0	0	0	0	0	0	0	0	0	0	0	0	0	0
ENSG00000134202	11	48	20	4	45	22	14	185	42	14	11	59	13	10	66	0	20	139	13	14	76	29	23	128	21	13	132	25	9	48	12	23	362	30	9	43	18
ENSG00000198758	0	0	0	0	0	0	0	0	0	0	0	0	0	0	0	0	0	1	0	2	2	0	0	0	0	0	0	0	0	0	0	0	0	0	0	0	0
ENSG00000228420	0	0	0	0	0	0	0	0	0	0	0	0	0	0	0	0	0	0	0	0	0	0	0	0	0	0	0	0	0	0	0	0	0	0	0	0	0
ENSG00000235005	0	0	0	0	0	0	0	0	0	0	0	0	0	0	0	0	0	0	0	0	0	0	0	0	0	0	0	0	0	0	0	0	0	0	0	0	2
ENSG00000261055	0	0	0	0	0	0	0	0	0	0	0	0	0	0	0	0	0	0	0	0	0	0	0	0	0	0	0	0	0	0	0	0	0	0	0	0	0
ENSG00000184371	1	64	8	0	40	2	0	143	53	9	4	55	3	0	68	0	1	173	4	0	49	6	2	129	9	2	85	6	2	63	3	7	351	7	2	42	7
ENSG00000168710	229	208	432	115	205	318	201	552	178	418	267	172	280	137	266	6	212	464	234	97	280	471	368	442	304	268	359	400	315	186	319	365	1360	416	118	182	371
ENSG00000143093	101	65	87	83	67	109	110	246	59	78	143	70	83	73	81	1	100	168	58	61	90	116	176	166	93	127	118	117	142	73	73	173	423	100	61	61	97
ENSG00000258634	9	13	13	6	13	10	8	16	4	13	14	7	14	4	11	0	14	21	9	7	16	11	25	13	7	17	18	17	12	7	11	12	65	22	9	5	9
ENSG00000156150	0	0	0	0	0	0	0	0	0	0	0	0	0	0	0	0	0	0	0	0	0	0	0	0	0	0	0	0	0	0	0	1	0	0	0	1	0
ENSG00000258673	0	0	0	0	0	0	0	0	0	0	0	0	0	0	0	0	0	0	0	0	0	0	0	0	0	0	1	0	0	0	0	0	0	0	0	0	0
ENSG00000186150	0	0	0	0	0	0	0	0	0	0	0	0	0	0	0	0	0	0	0	0	0	0	0	0	0	0	0	0	1	0	0	0	0	0	0	0	0
ENSG00000197106	0	5	2	1	2	2	2	9	4	2	2	0	3	0	2	0	6	7	1	0	2	3	1	2	2	4	4	2	3	3	2	1	21	1	1	5	2
ENSG00000227091	0	0	0	0	0	0	0	0	0	0	0	0	0	0	0	0	0	0	0	0	0	0	0	0	0	0	0	0	0	0	0	0	0	0	0	0	0
ENSG00000235526	0	0	0	0	0	0	0	1	0	0	1	0	0	0	0	0	0	0	0	0	0	0	0	0	0	0	0	0	0	0	0	0	0	0	0	0	0
ENSG00000224965	0	0	0	0	0	0	0	0	0	0	0	0	0	0	0	0	0	0	0	1	1	0	0	0	1	0	0	0	0	0	0	0	1	0	0	0	0
ENSG00000116396	15	1	29	1	7	20	9	12	5	29	12	2	19	8	4	0	6	5	14	5	4	34	10	8	9	1	3	22	10	4	23	9	20	30	3	3	22
ENSG00000200536	0	0	0	0	0	0	0	0	0	0	0	0	0	0	0	0	0	0	0	0	0	0	0	0	0	0	0	0	0	0	0	0	0	0	0	0	0
ENSG00000227963	1	0	3	3	1	2	0	0	0	2	1	2	2	0	0	0	0	0	0	0	1	4	3	1	2	2	0	3	2	0	2	2	1	4	1	0	0
ENSG00000162775	116	55	183	60	54	172	80	165	29	137	119	35	112	77	53	11	95	90	95	43	57	143	149	98	98	109	94	190	185	45	135	161	244	177	62	44	135
ENSG00000168679	3	3	5	1	13	3	5	24	2	2	5	12	0	4	5	0	7	17	1	5	13	4	9	16	0	5	14	1	8	7	3	8	79	6	2	5	0
ENSG00000273373	3	2	3	0	0	4	1	1	2	1	1	1	2	2	3	0	1	5	4	3	0	5	3	4	3	4	3	3	2	0	4	5	18	3	1	0	6
ENSG00000224699	2	1	3	2	5	3	5	6	0	1	2	1	1	1	0	0	2	2	2	4	4	1	5	5	4	8	6	1	4	0	0	2	6	4	1	0	7
ENSG00000134248	121	41	113	60	65	132	117	210	53	137	144	46	102	88	48	1	110	123	79	69	99	156	234	156	116	97	104	139	150	51	95	214	362	131	51	33	202
ENSG00000143125	0	0	0	0	1	0	0	2	0	0	0	0	0	0	1	0	0	0	0	0	0	0	1	0	0	0	1	0	0	0	0	0	8	0	0	0	0
ENSG00000235407	0	0	0	0	0	0	1	1	0	1	0	0	0	0	0	0	0	2	0	0	1	0	0	0	0	0	0	0	1	0	0	0	0	0	0	1	0
ENSG00000143105	0	0	0	0	0	0	0	0	0	0	0	0	0	0	0	0	0	0	0	0	0	0	0	0	0	0	0	0	0	0	0	0	0	0	0	0	0
ENSG00000177301	4	4	1	5	3	0	4	16	2	2	5	3	2	2	6	0	2	15	1	0	2	2	12	11	0	4	12	2	6	4	1	4	10	1	1	2	4
ENSG00000259834	2	2	0	1	1	0	1	2	2	1	1	2	2	1	0	0	0	1	0	0	0	2	0	0	0	0	1	0	1	0	1	2	3	1	1	0	0
ENSG00000177272	2	0	0	0	1	0	1	1	1	5	3	0	1	2	2	0	4	3	0	0	2	1	7	2	1	3	0	1	6	0	2	4	4	2	1	0	0
ENSG00000143119	1	0	2	1	2	3	1	7	0	1	2	2	2	1	0	0	0	1	1	0	1	5	4	2	0	2	0	3	2	1	3	3	5	4	1	0	7
ENSG00000261654	2	0	2	0	0	3	1	0	0	3	2	0	1	1	2	0	3	4	0	0	0	0	1	0	0	2	1	2	3	1	3	1	3	1	1	2	3
ENSG00000232811	3	1	2	1	0	0	0	1	1	1	1	1	2	0	2	0	0	1	1	0	0	0	1	0	1	2	3	1	4	3	0	2	5	0	1	1	1
ENSG00000121931	51	39	109	25	32	91	50	177	35	82	59	40	74	37	55	4	58	133	63	27	68	116	96	125	64	66	112	124	68	37	90	83	313	112	37	46	116
ENSG00000273010	4	0	0	0	2	0	2	7	1	1	1	0	0	0	0	0	2	2	0	0	0	0	1	3	0	4	4	1	4	4	0	2	12	1	0	3	1
ENSG00000156171	76	49	114	40	97	69	79	270	55	124	103	85	63	69	111	3	89	179	56	38	169	128	162	191	74	77	152	107	106	90	80	147	755	119	43	54	114
ENSG00000134255	45	39	65	18	44	68	22	143	29	56	55	53	46	23	52	4	37	124	42	24	74	75	59	103	52	35	86	71	35	40	57	70	340	71	21	49	90
ENSG00000162777	0	0	8	0	1	21	2	0	0	8	2	0	9	2	1	0	5	0	9	0	0	9	3	0	9	0	0	10	2	3	15	2	4	10	1	0	10
ENSG00000064886	1	0	0	1	0	0	0	0	0	0	1	0	0	0	0	0	1	0	0	1	0	1	0	0	1	1	1	0	1	0	0	3	0	0	0	0	0
ENSG00000134216	0	0	0	0	0	0	0	0	0	0	1	0	0	0	0	0	0	0	0	0	0	0	0	0	0	0	0	0	0	0	1	0	0	0	0	0	0
ENSG00000229283	0	0	0	0	0	0	0	0	0	0	0	0	0	0	0	0	0	0	0	0	0	0	0	0	0	0	0	0	0	0	0	0	0	0	0	0	0
ENSG00000173947	9	3	47	2	5	51	6	23	5	43	9	4	33	2	2	1	7	20	28	3	17	42	8	21	31	6	9	41	9	7	35	12	61	44	2	5	48
ENSG00000085465	1	0	1	0	1	2	0	4	0	0	0	0	0	0	1	0	0	0	0	1	3	0	0	2	4	1	0	1	1	0	2	1	9	0	0	1	2
ENSG00000260948	1	0	0	1	0	0	1	1	0	0	1	1	0	0	0	0	0	0	0	0	1	1	0	0	0	1	0	0	2	1	0	3	2	2	0	1	1
ENSG00000243960	0	3	2	0	0	0	1	1	0	0	0	1	0	0	0	0	0	1	1	0	0	0	2	1	0	1	0	2	1	0	1	0	1	0	0	0	0
ENSG00000116455	90	22	139	65	25	195	106	121	12	131	125	22	139	57	23	5	98	55	110	57	59	163	166	69	110	87	47	167	140	18	117	198	178	169	61	24	115
ENSG00000199890	0	0	0	0	0	0	0	0	0	0	0	0	1	0	0	0	0	0	0	0	0	0	0	0	0	0	0	0	0	0	0	0	0	0	0	0	0
ENSG00000116459	664	242	812	364	260	872	758	1349	243	789	872	289	680	511	366	11	693	904	571	423	503	958	1496	943	718	749	630	886	908	295	596	1255	2376	929	401	344	916
ENSG00000143110	1	0	0	0	0	0	0	0	0	0	0	0	0	0	0	0	0	0	0	0	1	0	0	1	0	0	0	0	1	0	0	0	5	0	0	0	0
ENSG00000121933	0	1	0	0	1	1	0	1	0	1	0	0	0	0	0	0	0	0	2	0	0	0	0	0	1	0	1	0	0	0	1	1	0	0	0	0	0
ENSG00000200360	0	0	0	0	0	0	0	0	0	0	0	0	0	0	0	0	0	0	0	0	0	0	0	0	0	0	0	0	0	0	0	0	0	0	0	0	0
ENSG00000116473	53	68	69	26	50	52	36	154	48	67	56	46	39	24	78	0	40	136	36	17	62	83	52	109	39	55	80	70	50	61	39	62	328	70	25	43	77
ENSG00000231346	0	0	0	0	0	0	0	0	0	0	1	0	0	0	0	0	0	0	0	0	0	0	2	0	0	1	0	0	0	0	0	0	0	0	0	0	0
ENSG00000201028	0	0	0	0	0	0	0	0	0	0	0	0	0	0	0	0	0	0	0	0	0	0	0	0	0	0	0	0	0	0	0	0	0	0	0	0	0
ENSG00000197852	399	11	79	209	15	40	349	17	9	78	421	5	64	221	9	3	360	24	42	156	5	72	540	17	45	421	14	70	581	7	50	551	55	97	212	5	58
ENSG00000227811	12	1	3	9	1	2	20	1	0	2	13	0	3	3	0	0	11	1	3	4	2	3	19	4	3	16	0	6	28	1	5	22	3	4	11	0	3
ENSG00000064703	183	33	181	73	49	202	154	194	21	134	195	33	142	111	44	3	184	116	106	88	71	227	288	113	159	188	117	245	251	40	149	253	331	243	101	50	164
ENSG00000171385	3	13	0	1	10	4	4	18	4	1	4	5	0	0	13	0	3	21	1	1	9	1	3	23	0	4	17	2	3	8	1	5	49	2	0	9	0
ENSG00000232558	0	0	0	0	0	0	0	0	0	0	0	0	0	0	0	0	0	0	0	0	0	0	0	0	0	0	0	0	0	0	0	0	0	0	0	0	0
ENSG00000237556	0	0	0	0	0	0	0	0	0	0	0	0	0	0	0	0	0	1	0	0	0	0	0	0	0	0	0	0	0	0	0	0	0	0	0	0	0
ENSG00000231437	0	0	0	0	0	0	0	1	1	0	0	0	0	0	0	0	0	2	0	0	0	0	0	1	0	0	1	0	0	0	0	0	1	0	0	1	0
ENSG00000231246	0	0	0	0	0	0	0	0	0	0	0	0	0	0	0	0	0	0	0	0	0	0	0	0	0	1	0	0	0	0	0	0	0	0	0	0	0
ENSG00000143079	124	47	116	57	43	114	131	126	29	112	169	42	93	92	61	3	120	112	69	48	48	138	166	89	102	161	79	167	159	41	87	211	253	138	75	39	106
ENSG00000134245	9	58	1	6	38	2	11	163	112	2	11	45	0	9	81	0	14	143	3	8	62	1	21	123	1	23	73	1	17	60	1	25	262	1	8	47	0
ENSG00000273483	1	2	0	0	0	0	0	1	1	0	0	0	0	0	0	0	0	0	0	0	1	0	2	1	0	1	1	0	1	2	0	0	2	0	1	0	0
ENSG00000007341	38	28	25	16	17	25	41	79	16	25	33	21	27	34	39	0	45	67	20	26	33	21	66	59	19	42	51	36	48	28	31	66	168	28	32	31	37
ENSG00000116489	448	273	628	256	244	558	494	1068	214	514	572	272	440	400	362	12	533	796	382	255	445	654	813	740	487	565	621	634	648	321	458	786	2035	624	246	288	575
ENSG00000252750	0	0	0	0	0	0	0	0	0	0	0	0	0	0	0	0	0	0	0	0	0	0	0	0	0	0	1	0	1	1	0	1	0	0	0	0	0
ENSG00000238975	0	0	3	0	0	0	0	0	0	0	0	1	0	1	0	0	0	0	0	0	2	0	2	1	0	0	0	0	1	0	0	0	1	2	0	0	1
ENSG00000155363	28	108	119	23	109	125	35	423	93	119	38	96	93	26	139	1	40	335	73	25	166	129	68	318	95	46	242	112	44	114	79	55	823	123	22	116	101
ENSG00000225075	0	0	0	0	0	0	0	0	0	0	0	0	0	0	0	0	0	0	0	0	0	0	0	0	0	0	1	0	0	0	0	0	1	0	0	0	0
ENSG00000155366	131	137	148	90	244	180	151	677	120	178	140	174	130	69	206	2	131	422	104	81	251	224	270	464	146	128	303	161	200	189	111	196	1200	221	78	174	179
ENSG00000271810	0	0	0	0	0	0	0	0	0	0	0	0	0	0	0	0	0	0	0	0	0	0	0	0	0	0	0	0	0	0	0	0	0	0	0	0	0
ENSG00000155367	7	3	16	2	4	14	6	15	1	12	3	1	19	4	1	0	8	3	8	6	7	25	11	6	12	12	3	23	5	2	9	8	13	14	3	4	17
ENSG00000261595	0	0	0	0	0	0	0	1	0	0	0	1	0	0	0	0	0	0	0	0	0	0	0	1	0	0	1	0	0	0	0	1	3	0	0	0	0
ENSG00000184599	0	0	0	0	2	0	2	0	0	0	0	0	0	1	0	0	1	1	0	0	1	1	0	2	1	0	1	0	0	2	0	1	4	0	0	0	0
ENSG00000215866	3	0	16	0	1	12	4	17	0	15	2	3	6	0	1	0	3	1	4	1	3	7	7	6	7	2	3	15	2	0	7	2	22	6	0	3	10
ENSG00000224167	0	0	7	0	0	0	1	1	0	0	2	0	0	0	0	0	0	0	1	0	0	2	0	0	0	0	0	2	1	0	3	1	0	0	0	0	3
ENSG00000155380	635	253	1891	331	252	1713	706	1090	172	1571	661	248	1375	526	310	55	791	598	1203	383	449	2102	1266	629	1542	915	551	2236	951	258	1428	1053	1703	1859	398	269	1819
ENSG00000226419	3	4	6	0	4	6	3	13	6	6	5	5	9	0	7	0	2	8	6	5	11	11	5	9	6	3	4	6	3	2	7	10	21	7	4	6	11
ENSG00000236066	0	0	1	0	1	1	0	0	0	0	0	0	0	0	0	0	2	1	0	0	1	0	0	1	0	0	0	0	0	0	0	0	3	0	1	0	0
ENSG00000238198	0	1	1	0	0	3	2	5	1	1	4	5	0	0	2	0	2	2	2	0	3	1	2	9	5	0	4	0	0	4	3	0	11	2	2	0	5
ENSG00000198799	86	117	148	43	107	111	82	310	63	127	126	96	80	76	134	0	84	270	82	40	140	125	139	211	100	92	211	145	152	104	113	128	622	147	55	109	163
ENSG00000081026	40	36	22	21	33	25	36	92	27	32	50	43	16	37	40	1	26	105	9	26	55	47	45	71	15	40	58	40	50	46	26	67	235	28	20	42	31
ENSG00000116793	85	31	59	53	25	79	93	121	20	63	104	29	54	66	44	1	94	115	44	44	40	86	147	88	43	102	83	72	118	28	52	159	234	61	64	35	68
ENSG00000081019	120	61	160	90	48	102	133	226	56	142	151	78	105	96	86	1	133	171	96	70	86	159	196	150	120	150	164	144	198	66	107	195	428	156	75	58	118
ENSG00000231128	0	0	0	0	0	0	0	0	0	0	0	1	0	0	0	0	1	0	0	0	0	0	0	1	2	0	1	0	1	0	0	0	2	0	0	0	0
ENSG00000134242	0	0	0	0	0	0	1	0	0	0	0	0	0	0	1	0	1	0	0	0	0	0	0	0	1	2	0	0	0	0	0	0	2	0	0	0	1
ENSG00000226167	0	0	0	0	0	2	1	1	0	0	1	0	0	1	0	0	0	1	0	0	0	0	0	0	0	2	0	0	0	0	0	2	0	1	0	0	0
ENSG00000188761	0	0	0	0	0	0	0	0	0	0	0	0	0	0	0	0	1	3	0	0	0	0	2	0	0	1	1	0	0	1	0	1	0	0	0	0	2
ENSG00000134262	27	15	12	12	14	18	15	41	7	14	35	13	15	18	16	0	16	29	16	12	15	10	37	37	19	34	28	23	21	17	8	31	75	12	7	6	15
ENSG00000118655	43	21	38	16	28	45	34	70	14	31	46	23	36	24	19	1	21	58	31	24	41	48	71	52	21	46	51	34	61	23	28	51	162	42	24	16	27
ENSG00000235527	0	1	1	0	2	1	0	1	0	0	0	0	0	0	0	0	0	0	0	0	0	1	0	1	0	0	1	0	0	0	0	0	8	1	0	1	1
ENSG00000163349	109	106	285	83	62	195	115	244	52	149	155	94	153	106	126	8	128	248	169	61	125	228	187	172	145	152	193	250	197	83	176	209	639	226	86	89	188
ENSG00000116774	120	228	155	114	216	249	239	850	151	209	215	266	172	79	268	2	159	776	111	111	307	245	447	750	184	210	454	204	186	255	144	300	1840	260	60	213	145
ENSG00000134207	29	4	118	18	2	106	40	41	4	124	32	6	85	19	8	2	41	12	87	29	7	128	77	21	115	37	13	116	35	5	105	59	50	115	14	1	107
ENSG00000232895	0	0	0	0	0	0	0	0	0	0	0	0	0	0	0	0	0	0	0	0	0	0	0	0	0	0	0	0	0	0	0	0	0	0	0	0	0
ENSG00000197323	213	71	289	112	48	226	167	285	50	201	233	96	170	117	102	7	192	234	153	79	125	231	266	177	179	251	162	307	283	89	189	299	536	236	122	85	210
ENSG00000201114	0	0	0	0	0	0	1	0	0	0	0	0	0	1	0	0	0	0	0	0	0	0	0	0	0	0	0	0	0	0	0	0	0	0	1	0	1
ENSG00000116752	133	82	176	87	91	212	162	309	71	185	200	79	143	135	91	6	198	164	133	89	137	193	311	220	159	217	164	184	219	72	125	299	547	202	74	69	192
ENSG00000175984	8	9	28	3	17	21	13	50	9	23	11	11	12	6	17	0	8	30	25	6	31	44	15	36	17	11	33	36	7	10	18	25	167	31	5	15	30
ENSG00000116748	0	0	0	0	0	0	0	0	0	0	0	0	0	0	0	0	1	0	0	0	0	0	0	0	0	0	0	0	0	0	0	0	2	0	0	0	0
ENSG00000242769	0	0	0	0	0	0	0	0	0	0	0	0	0	0	0	0	0	0	0	0	0	0	0	0	0	0	0	0	0	0	0	0	0	0	0	0	0
ENSG00000213281	602	212	638	324	159	444	620	759	132	487	748	193	447	517	225	18	591	512	375	300	347	613	874	462	430	695	428	647	858	234	464	899	1389	582	380	221	546
ENSG00000009307	2085	1049	2834	1045	818	2175	2060	3121	760	2413	2487	825	1870	1504	1348	40	2114	2676	1500	998	1401	3050	3126	2310	2113	2499	1982	2966	3038	1030	2051	3282	6327	2802	1238	1073	2769
ENSG00000201900	0	1	0	0	0	1	0	0	0	0	0	0	0	0	0	0	0	0	0	0	1	0	1	0	0	0	0	2	1	0	0	3	2	1	0	0	0
ENSG00000052723	163	142	218	77	102	190	126	387	91	188	162	125	160	143	172	4	149	370	150	82	174	196	251	273	177	203	242	254	226	156	165	228	792	219	109	128	205
ENSG00000198765	0	0	1	0	0	0	0	0	0	0	0	0	2	1	0	0	0	0	2	0	0	1	0	0	1	0	0	1	1	0	1	1	0	1	0	0	2
ENSG00000134200	0	1	0	0	0	0	0	0	0	0	0	0	0	0	0	0	0	1	0	0	0	0	0	0	0	0	0	0	0	0	0	0	0	0	0	0	0
ENSG00000134198	25	13	34	16	12	27	25	44	3	51	30	10	32	12	11	1	28	19	33	24	8	61	42	26	38	23	20	44	23	11	23	41	45	51	10	8	66
ENSG00000233730	0	0	0	0	0	0	0	0	0	0	0	0	0	0	0	0	0	0	0	0	0	2	0	0	0	0	0	0	0	0	0	0	0	0	0	0	0
ENSG00000228035	0	0	0	0	0	0	0	1	0	0	0	1	0	0	0	0	0	0	0	0	0	0	0	0	0	0	0	0	0	0	1	0	2	0	0	0	0
ENSG00000134259	3	1	4	4	1	2	6	5	3	0	4	1	4	0	1	0	2	4	0	4	6	0	12	3	2	1	4	0	3	1	3	5	6	0	2	1	3
ENSG00000239984	0	0	0	0	0	1	0	0	0	0	0	0	0	0	0	0	0	0	0	0	0	0	0	0	0	0	0	0	0	0	0	0	0	0	0	0	0
ENSG00000173218	45	20	56	24	26	71	37	69	12	65	36	22	44	16	28	2	45	64	40	16	42	64	43	55	41	43	50	67	48	24	37	62	153	68	25	25	54
ENSG00000118729	6	0	0	0	0	0	1	2	0	0	2	0	0	2	0	0	4	0	0	1	0	0	2	0	0	0	1	0	2	0	0	7	2	0	1	0	0
ENSG00000177551	419	12	8	280	9	10	446	42	2	10	583	11	4	300	10	0	416	24	2	238	9	8	704	30	5	544	30	9	605	10	4	796	50	11	217	11	4
ENSG00000228127	0	2	2	2	0	0	1	3	0	0	8	0	0	5	0	0	2	1	4	1	0	0	4	0	1	1	1	0	4	0	0	5	3	0	1	0	2
ENSG00000163393	16	11	8	14	13	5	17	44	20	7	36	12	4	24	9	0	22	31	6	14	22	9	32	21	4	24	33	12	34	8	6	46	87	6	6	16	11
ENSG00000237993	0	0	0	0	0	0	0	0	0	0	0	0	0	0	0	0	0	0	0	0	0	0	0	0	0	0	0	0	1	0	0	0	0	0	0	0	0
ENSG00000173212	0	0	0	1	0	0	0	4	1	0	0	0	0	0	0	0	0	0	0	0	1	0	1	2	0	0	2	0	0	1	0	0	6	0	0	1	0
ENSG00000235933	0	0	0	0	0	0	1	0	0	0	0	0	0	0	0	0	0	0	0	0	0	0	0	0	0	0	0	0	0	0	0	0	0	0	0	0	0
ENSG00000163399	319	449	898	189	413	609	303	1159	227	643	362	364	583	178	465	9	313	1104	424	159	463	827	533	843	559	371	753	813	466	471	535	476	2511	741	171	406	678
ENSG00000269279	0	0	0	0	0	0	0	0	0	0	0	0	0	0	0	0	0	0	0	0	0	0	0	0	0	0	0	0	0	0	0	0	0	0	0	0	0
ENSG00000203865	3	3	8	4	6	5	4	20	1	4	9	7	1	0	10	0	6	11	3	2	2	3	6	13	7	4	11	4	3	5	4	7	18	1	2	3	3
ENSG00000212385	0	0	0	0	0	0	0	0	0	1	0	0	0	0	0	0	0	0	0	0	0	1	1	1	0	1	1	2	0	0	0	0	1	0	0	0	1
ENSG00000233154	0	0	0	0	0	0	0	1	0	0	0	1	0	0	0	0	0	0	0	0	1	0	0	0	0	0	0	0	0	0	0	1	0	0	0	0	0
ENSG00000230381	0	0	0	0	0	0	0	0	0	0	0	0	0	0	0	0	0	0	0	0	0	0	0	0	0	0	0	0	0	0	0	0	0	0	0	0	0
ENSG00000224950	1	0	0	0	0	0	0	0	0	0	0	0	0	0	0	0	0	1	0	0	0	0	0	0	0	0	0	0	1	0	0	0	2	1	0	0	0
ENSG00000116815	23	1	4	10	2	8	19	20	3	7	22	4	6	14	6	0	25	12	3	8	2	10	38	11	5	20	10	13	26	5	12	20	38	9	5	3	9
ENSG00000264419	0	0	0	0	0	0	0	0	0	0	0	0	0	0	0	0	0	0	0	0	0	0	0	0	0	0	0	0	0	0	0	0	0	0	0	0	0
ENSG00000143061	203	176	189	110	183	106	178	416	80	134	184	199	89	118	237	7	161	512	92	87	167	148	304	378	86	250	354	159	262	206	124	269	1277	155	104	142	143
ENSG00000238532	0	0	0	0	0	0	0	0	0	0	0	0	0	0	0	0	0	0	0	0	0	0	0	0	0	0	0	0	0	0	0	0	0	0	0	0	0
ENSG00000203864	0	0	0	0	0	0	0	0	0	0	0	1	0	0	0	0	0	0	0	0	0	0	0	0	0	0	0	0	0	0	0	0	0	0	0	0	0
ENSG00000116824	0	0	0	0	0	0	0	0	0	0	0	0	0	0	0	0	0	0	0	0	0	0	0	0	0	0	0	0	0	0	0	0	0	0	0	0	0
ENSG00000272715	1	0	0	0	0	0	0	0	0	1	0	1	0	0	0	0	0	1	0	0	0	0	1	0	0	2	0	0	2	0	0	0	0	0	0	0	0
ENSG00000134247	230	140	207	126	114	138	214	431	78	163	210	149	124	133	160	5	226	386	92	110	148	157	346	320	125	254	237	206	356	151	147	291	898	168	113	126	140
ENSG00000252510	0	0	0	0	0	0	0	0	0	0	0	0	0	0	0	0	0	0	0	0	0	0	0	0	0	0	0	0	0	0	0	0	0	0	0	0	0
ENSG00000134256	7	1	2	3	0	3	7	2	1	2	8	1	1	2	2	0	5	2	4	3	1	3	2	2	3	4	4	1	6	0	1	5	1	4	3	1	3
ENSG00000236137	0	0	0	0	0	0	1	0	0	1	1	0	1	1	0	0	1	2	0	1	0	0	5	1	0	1	0	1	2	2	0	0	3	0	0	0	1
ENSG00000116830	88	27	269	52	28	214	80	146	13	205	81	44	177	72	41	3	96	77	158	45	59	254	159	86	156	110	72	268	142	27	189	145	200	231	55	23	202
ENSG00000215930	1	0	0	0	0	0	0	0	0	0	1	0	0	0	0	0	0	0	0	0	0	0	0	0	0	0	0	0	0	0	0	0	0	0	0	0	0
ENSG00000134253	16	3	17	10	5	15	8	22	2	18	16	6	12	9	8	1	17	8	17	9	14	35	17	14	21	9	7	19	20	3	18	33	41	18	12	6	18
ENSG00000134258	0	5	0	0	6	0	1	28	6	1	1	24	0	0	11	0	7	14	2	1	8	0	0	6	1	0	15	0	0	5	0	0	88	0	0	4	0
ENSG00000235202	0	0	0	0	0	0	0	0	0	0	0	0	0	0	0	0	0	0	0	0	0	0	0	0	0	0	0	0	0	0	0	0	0	0	0	0	0
ENSG00000271427	0	0	0	0	0	0	0	0	0	1	1	0	0	0	0	0	1	0	1	1	0	0	0	0	1	1	0	0	0	1	0	1	2	1	0	0	0
ENSG00000198162	163	168	163	117	143	103	161	508	124	111	231	165	107	151	234	1	162	425	76	75	220	132	285	350	104	226	348	157	249	172	111	271	1164	142	123	186	133
ENSG00000236866	0	0	0	0	0	0	0	0	0	0	0	0	0	0	0	0	0	0	0	0	0	0	0	1	0	0	0	0	0	0	0	1	0	0	0	0	0
ENSG00000183508	8	24	2	6	11	2	11	54	8	2	15	10	2	8	22	0	9	55	2	2	16	5	12	39	0	7	43	4	25	31	6	16	75	4	7	19	5
ENSG00000196505	69	47	103	64	53	89	74	162	44	76	119	49	79	79	76	0	76	152	73	32	78	97	131	107	67	116	108	96	147	52	72	111	406	92	53	58	91
ENSG00000065183	122	73	329	78	48	282	161	304	71	249	134	79	224	121	114	1	133	221	204	86	118	300	252	164	205	195	158	330	219	73	211	256	447	310	98	67	301
ENSG00000155761	0	1	4	0	0	4	2	10	2	2	2	2	1	0	3	0	0	5	0	1	3	0	5	3	1	4	3	1	1	2	0	1	18	1	1	1	1
ENSG00000092607	2	2	1	1	0	0	3	2	0	1	2	0	1	1	2	0	4	4	0	0	0	0	4	3	1	2	3	2	1	4	0	5	4	0	1	1	0
ENSG00000226172	0	0	0	0	0	0	0	0	0	0	0	0	0	0	0	0	0	0	0	0	0	0	0	0	0	0	0	0	0	0	0	0	0	0	0	0	0
ENSG00000116874	50	41	71	20	38	75	44	131	33	63	65	34	45	36	59	1	40	115	49	17	46	66	67	88	56	46	65	93	54	38	66	56	270	72	23	34	73
ENSG00000224238	0	0	0	0	0	0	1	0	0	0	1	0	0	0	2	0	1	0	0	0	0	0	0	1	0	0	0	0	0	0	0	0	0	0	0	0	1
ENSG00000231365	9	6	8	1	6	7	3	8	2	5	7	8	5	6	5	0	3	20	3	2	12	8	10	15	2	14	16	9	12	7	8	6	51	7	6	5	5
ENSG00000238679	0	0	0	0	0	0	0	0	0	0	0	0	0	0	0	0	0	0	0	0	0	0	0	0	0	0	0	0	0	0	0	0	0	0	0	0	0
ENSG00000227712	0	0	3	0	0	2	0	0	0	0	0	0	0	0	0	0	0	1	0	0	1	0	0	0	0	0	0	0	0	0	0	0	0	1	0	0	3
ENSG00000232650	0	0	1	0	0	2	0	0	0	2	0	0	0	0	0	0	0	0	1	0	0	0	0	0	1	0	0	3	0	0	1	0	3	1	0	0	2
ENSG00000194297	0	0	0	0	0	0	0	0	0	0	0	0	0	0	0	0	0	0	0	0	0	0	0	0	0	0	0	1	0	0	0	0	0	0	0	0	0
ENSG00000116882	1	0	0	0	0	0	0	0	0	1	0	0	0	0	0	0	0	0	0	0	0	0	0	0	0	0	0	0	0	1	0	0	3	0	0	0	0
ENSG00000203859	0	0	0	0	0	0	0	1	0	0	0	0	0	0	0	0	0	0	0	0	0	0	0	2	0	0	0	0	0	0	0	0	0	0	0	1	0
ENSG00000203857	0	0	0	0	0	0	0	0	0	0	0	0	0	0	0	0	0	0	0	0	0	0	0	0	0	0	1	0	0	0	0	0	0	0	0	0	0
ENSG00000260941	0	0	2	0	2	0	1	1	0	2	2	0	2	0	0	0	0	3	1	0	0	1	0	0	1	0	0	0	0	1	0	0	2	1	0	1	1
ENSG00000143067	58	38	186	53	45	134	79	166	45	140	89	29	94	49	46	7	68	75	75	33	70	169	118	95	109	92	73	180	119	37	111	116	249	154	66	43	131
ENSG00000092621	304	350	944	185	358	973	349	1540	172	1027	423	333	702	193	357	8	286	855	568	157	521	1313	648	1032	761	339	672	946	408	355	613	530	2233	1083	168	376	952
ENSG00000134240	0	6	0	0	13	0	0	40	2	0	0	17	0	0	6	0	0	13	0	0	34	0	0	46	0	0	13	0	0	8	0	0	113	0	0	14	0
ENSG00000134193	0	0	0	0	0	0	0	1	0	0	0	0	0	0	0	0	0	0	0	0	0	0	0	0	0	0	0	0	0	0	0	0	2	0	0	0	0
ENSG00000261662	2	0	0	1	1	1	0	2	1	1	0	3	0	0	1	0	1	0	0	0	0	0	0	1	2	1	2	1	1	1	0	0	4	1	1	0	0
ENSG00000134250	158	446	464	110	364	376	130	988	268	327	186	376	344	90	557	6	118	1191	258	54	385	397	198	776	300	148	837	456	200	461	277	200	2560	427	75	449	310
ENSG00000273406	0	0	0	0	0	0	0	0	0	0	0	0	0	0	0	0	0	0	0	0	0	0	0	1	0	0	1	0	0	0	0	0	1	0	0	0	0
ENSG00000273131	3	7	3	3	2	2	2	8	1	2	5	3	1	8	4	0	3	11	1	3	11	1	2	2	0	5	12	6	3	4	2	6	24	1	3	5	1
ENSG00000236933	0	0	0	0	0	0	0	1	0	0	0	0	0	0	0	0	0	0	0	0	0	0	0	0	0	0	0	0	0	0	0	0	0	1	0	0	0
ENSG00000188610	5	4	16	2	5	18	2	13	1	23	7	0	16	6	2	0	4	4	13	5	7	30	12	8	18	8	5	28	6	1	24	11	14	25	0	4	31
ENSG00000227193	0	0	0	0	0	0	0	0	0	0	1	0	0	0	0	0	0	1	0	0	0	0	0	0	0	0	0	0	0	0	0	0	0	0	0	0	1
ENSG00000234998	0	0	0	0	0	0	0	0	0	0	0	0	0	0	0	0	0	0	0	0	0	0	0	0	0	0	0	0	0	0	0	0	0	0	0	0	0
ENSG00000233029	1	0	0	0	0	0	1	0	0	0	0	0	0	0	0	0	0	0	0	0	1	1	0	0	0	1	0	0	0	0	0	0	1	0	0	0	0
ENSG00000198019	0	0	0	0	0	0	0	0	0	0	0	0	0	0	0	0	0	0	0	0	0	0	0	0	0	0	0	0	0	0	0	0	0	0	0	0	0
ENSG00000230806	0	0	0	0	0	0	0	1	1	0	0	0	0	0	0	0	0	0	0	0	0	0	1	0	0	0	0	1	0	0	0	0	0	0	0	0	0
ENSG00000269996	11	16	18	4	6	12	8	27	9	16	5	14	10	14	13	0	12	31	8	5	16	13	24	19	12	26	25	33	17	19	26	13	75	15	5	9	35
ENSG00000227082	1	0	0	0	0	0	0	1	0	0	1	0	0	0	0	0	0	1	0	0	0	0	1	0	0	1	1	0	1	0	0	2	2	0	0	0	0
ENSG00000231429	0	0	0	0	0	0	0	0	0	0	0	0	0	0	0	0	0	0	0	0	0	0	0	0	0	0	0	0	0	0	0	0	0	0	0	0	0
ENSG00000228826	0	0	0	0	0	0	0	0	0	0	0	0	0	0	0	0	0	0	0	0	0	0	0	0	0	0	0	0	0	0	0	0	0	0	0	0	0
ENSG00000272583	2	0	1	0	0	2	1	3	0	0	0	0	1	4	0	0	3	1	1	1	0	1	1	1	1	0	0	1	1	0	4	2	1	0	1	0	1
ENSG00000224857	0	1	0	0	0	0	0	0	0	0	0	0	0	0	0	0	0	0	0	0	0	1	0	0	1	0	0	0	0	0	0	0	0	0	0	0	1
ENSG00000227552	0	0	0	0	0	0	0	0	0	0	0	0	0	0	0	0	0	0	0	0	0	0	0	0	0	0	0	0	0	0	0	0	0	0	0	0	0
ENSG00000230880	0	0	0	0	0	0	1	0	0	0	0	1	0	0	0	0	0	0	0	0	0	0	0	1	0	0	0	0	0	0	1	0	0	0	0	0	0
ENSG00000203849	0	2	0	0	1	0	0	4	2	0	0	0	0	0	1	0	0	3	0	0	0	1	0	1	0	1	3	0	0	1	0	0	8	0	0	3	2
ENSG00000266657	0	0	0	0	0	0	0	0	0	0	0	0	0	0	0	0	0	0	0	0	0	0	0	0	0	0	0	0	0	0	0	0	0	0	0	0	0
ENSG00000239012	0	0	0	0	0	0	0	0	0	0	0	0	0	0	0	0	0	0	0	0	0	0	0	0	0	0	0	0	0	0	0	0	0	0	0	0	0
ENSG00000265466	0	0	0	0	0	0	0	0	0	0	0	0	0	0	0	0	0	0	0	0	0	0	0	0	0	0	0	0	0	0	0	0	0	0	0	0	0
ENSG00000265715	0	0	0	0	0	0	0	0	0	0	0	0	0	0	0	0	0	0	0	0	0	0	0	0	0	0	0	0	0	0	0	0	0	0	0	0	0
ENSG00000234978	0	0	0	0	0	0	0	0	0	0	0	0	0	0	0	0	0	0	0	0	0	0	0	0	0	0	0	0	0	0	0	0	0	0	0	0	0
ENSG00000232274	0	4	1	2	0	3	0	5	0	0	0	3	0	0	1	0	0	6	0	0	1	0	0	2	0	0	3	0	0	0	0	0	15	0	1	2	0
ENSG00000230850	0	1	0	1	1	0	0	0	0	0	0	1	0	0	0	0	0	0	0	0	0	0	0	1	0	0	2	0	0	0	0	0	2	0	0	0	0
ENSG00000237291	0	0	0	0	0	0	0	0	0	0	0	0	0	0	0	0	0	0	0	0	0	0	0	0	0	0	0	0	0	0	0	0	0	0	0	0	0
ENSG00000265661	0	0	0	0	0	0	0	0	1	0	0	0	0	0	0	0	0	0	0	0	0	0	0	0	0	0	0	0	0	0	0	0	0	0	0	0	0
ENSG00000232336	0	0	0	0	0	0	0	0	0	0	0	0	0	0	0	0	0	0	0	0	0	0	0	0	0	0	0	0	0	0	0	0	0	0	0	0	0
ENSG00000225278	0	0	0	0	0	0	0	0	0	0	0	0	0	0	0	0	0	0	0	0	0	0	0	0	0	0	0	0	0	0	0	0	0	0	0	0	0
ENSG00000242569	0	0	0	0	0	0	0	0	0	0	0	0	0	0	0	0	0	0	0	0	0	0	0	0	0	0	0	0	0	0	0	0	1	0	0	0	0
ENSG00000185044	0	0	0	0	0	0	0	0	0	0	0	1	0	0	1	0	0	0	0	0	0	0	0	0	0	0	0	0	0	0	0	0	0	1	0	0	0
ENSG00000238261	0	0	0	0	0	1	0	0	3	0	1	0	0	0	1	0	0	0	0	0	1	0	0	1	0	0	0	0	0	1	0	1	5	0	1	2	0
ENSG00000226897	0	0	0	0	0	0	0	0	0	0	0	0	0	0	0	0	0	0	0	0	0	0	0	0	0	0	0	0	0	0	0	0	1	0	0	0	0
ENSG00000238603	0	0	0	0	0	0	0	0	0	0	0	0	0	0	0	0	0	0	0	0	0	0	0	0	0	0	0	0	0	0	0	0	0	0	0	0	0
ENSG00000223804	0	2	5	0	3	2	3	6	5	6	1	1	2	0	2	0	3	2	3	0	2	12	5	6	1	0	4	3	3	2	1	1	21	6	0	2	4
ENSG00000238825	0	0	0	0	0	0	0	0	0	0	0	0	0	0	0	0	0	0	0	0	0	0	0	0	0	0	0	0	0	0	0	0	0	0	0	0	0
ENSG00000231734	0	0	0	0	0	0	0	0	0	1	0	0	0	0	0	0	0	0	0	0	2	0	2	0	1	1	0	1	0	0	0	0	3	0	1	0	1
ENSG00000226637	0	0	0	0	0	0	0	0	0	0	0	0	0	0	0	0	0	0	0	0	0	0	0	0	0	0	0	0	0	0	0	0	1	0	0	0	0
ENSG00000236334	1	0	1	0	0	0	0	2	0	1	1	0	0	0	0	2	0	1	1	1	0	0	1	0	0	0	1	2	0	0	0	1	2	1	0	2	1
ENSG00000263497	0	0	0	0	0	0	0	0	0	0	0	0	0	0	0	0	0	0	0	0	0	0	0	0	0	0	0	0	0	0	0	0	0	0	0	0	0
ENSG00000215784	4	0	22	2	3	10	5	13	0	16	5	1	8	2	2	0	5	6	7	4	9	17	12	3	13	10	6	26	6	4	12	9	10	12	5	3	16
ENSG00000224363	0	0	0	0	0	0	0	0	0	0	0	0	1	0	0	0	0	0	0	0	0	0	0	0	0	0	0	0	0	0	0	0	0	0	0	0	0
[truncated: 36,494 more rows]
