# Supplementary material for: The 22q11.2 region regulates presynaptic gene-products linked to schizophrenia
Source: Nat Commun. 2022 Jun 27;13:3690. doi: 10.1038/s41467-022-31436-8 (PMC9237031; doi:10.1038/s41467-022-31436-8)
Supplement: Supplementary file 27 — Supplementary Data 24 [file 41467_2022_31436_MOESM27_ESM.xlsx]

## Sheet: TableS24.SumstatsFeatureCounts
Supplementary Data 24. Total Number of sequenced reads per sample, from the featureCounts output.
	Assigned	Unassigned_Ambiguity	Unassigned_MultiMapping	Unassigned_NoFeatures	Unassigned_Unmapped	Unassigned_MappingQuality
SCBB-1828_D28_Control	26722114	1365688	16995449	3838558	2747802	0
SCBB-1962_D0_Deletion	18762935	1073968	19058136	2621659	1113440	0
SCBB-1827_D4_Control	27163549	1154209	25498501	4458440	1650189	0
SCBB-1827_D0_Control	23699351	1282613	21996673	3149062	1233779	0
SCBB-1825_D28_Deletion	25266599	1241526	27234750	3118564	1551666	0
SCBB-1828_D4_Control	33078967	1576405	34613782	7091345	2074503	0
SCBB-1828_D0_Control	35025442	1800847	27940488	4368627	1879144	0
SCBB-1827_D28_Control	30029776	1556379	23880173	3401656	2095962	0
SCBB-1825_D0_Deletion	61328049	3288617	23168553	6991050	2714915	0
SCBB-1962_D28_Deletion	34414688	1937951	14670923	3855202	2876442	0
SCBB-1825_D4_Deletion	14817944	624753	8203850	2625767	833157	0
SCBB-228_D0_Control	77304251	3830762	102450097	9308716	6003983	0
SCBB-269_D0_Control	95033793	4527639	108819390	12317867	7334105	0
SCBB-290_D0_Deletion	89007916	4168870	109825562	13371596	7029988	0
SCBB-243_D0_Control	80430485	4021817	110884176	8704507	5412040	0
SCBB-228_D4_Control	81451213	4415836	66468340	10730332	6251909	0
SCBB-269_D4_Control	82644966	4072660	110734913	14237067	6598925	0
SCBB-290_D4_Deletion	114668311	5644165	118710834	21678809	7355607	0
SCBB-243_D4_Control	93968004	5209732	102916118	10737827	5309810	0
SCBB-228_D28_Control	65364737	3443581	57900379	7587607	9248839	0
SCBB-269_D28_Control	76946134	3744342	74018105	11624400	12289333	0
SCBB-290_D28_Deletion	88335237	4220917	78089526	13422959	10003263	0
SCBB-243_D28_Control	74887130	3940777	60586891	9296526	12520360	0
SCBB-801_D4_Deletion	89216195	3997685	146595556	11021269	10092357	0
SCBB-800_D4_Control	84451170	3399156	158932577	14312237	12104700	0
SCBB-652_D0_Control	99128409	4293509	189586744	12892743	10651355	0
SCBB-799_D28_Control	86822590	3597148	180906073	10296082	16088715	0
SCBB-653_D28_Control	71337777	2938477	140292506	9408753	10076620	0
SCBB-963_D28_Deletion	0	0	0	0	0	0
SCBB-258_D0_Control	93311047	4377113	168909225	10324319	6416507	0
SCBB-258_D4_Control	109455442	5153266	167850180	20264325	10337509	0
SCBB-803_D0_Control	102367693	4991552	131688003	12473961	7899509	0
SCBB-800_D28_Control	117099508	5321489	231136562	14917921	31972369	0
SCBB-798_D0_Control	102098190	4965127	162175467	11694641	10185729	0
SCBB-652_D4_Control	100887613	4807119	142824330	16005420	9036482	0
SCBB-801_D28_Deletion	86907101	4236686	143632692	11048877	24428825	0
SCBB-1960_D0_Deletion	314767783	15969847	416681493	41636772	82649896	0
SCBB-258_D28_Control	90726768	4505502	134093459	16014261	13485972	0
SCBB-803_D4_Control	97216707	4834746	140107316	18601945	9467197	0
SCBB-799_D0_Control	150488747	7836526	173164193	18653057	16848970	0
SCBB-798_D4_Control	87468944	4706190	116631040	12458537	9838069	0
SCBB-652_D28_Control	122097350	6026168	150913069	22844753	14569315	0
SCBB-963_D0_Deletion	0	0	0	0	0	0
SCBB-1960_D4_Deletion	190073703	9526425	263016647	25352172	16244556	0
SCBB-801_D0_Deletion	72568992	3676344	91173946	8513946	11774283	0
SCBB-800_D0_Control	74151396	3208081	106076458	10915578	7744752	0
SCBB-803_D28_Control	77344881	3561278	114620904	11565389	15885599	0
SCBB-799_D4_Control	156369798	7590991	207544463	22542222	22573496	0
SCBB-798_D28_Control	97808776	4472227	188252598	10677096	20024754	0
SCBB-653_D4_Control	97499795	4649450	119133354	14834110	12873884	0
SCBB-963_D4_Deletion	0	0	0	0	0	0
SCBB-1960_D28_Deletion	134929062	6764612	135927953	16630300	7992374	0
SCBB-1437_D0_Deletion	108768013	4691743	197234386	13281368	12073217	0
SCBB-651_D0_Deletion	99574801	3887786	202421980	16827918	14189995	0
SCBB-1648_D4_Control	120633020	5014264	255979962	15586612	13051415	0
SCBB-1473_D4_Control	106912628	4228619	242794125	12838866	21547684	0
SCBB-1434_D28_Deletion	130706355	5494163	267125622	15005292	13590846	0
SCBB-1438_D4_Control	87877066	3435117	198095689	11745601	13297672	0
SCBB-1479_D4_Control	236550221	10677696	442801218	39039803	51521010	0
SCBB-1961_D28_Deletion	112934628	5053086	221306801	12106460	10170767	0
SCBB-1477_D0_Control	105584790	5330917	142714736	16608863	10146030	0
SCBB-229_D0_Control	143957364	6995178	203991659	26717460	14890153	0
SCBB-1499_D0_Deletion	122875170	6088004	153160093	14558113	9994805	0
SCBB-651_D4_Deletion	139438135	6455275	259371550	20317558	43960876	0
SCBB-1473_D28_Control	129069457	6429611	187606973	15552223	14247126	0
SCBB-1500_D0_Deletion	120130536	5844934	169680109	19290521	11540857	0
SCBB-1437_D4_Deletion	102135047	4952560	166714000	15161223	35504505	0
SCBB-653_D0_Control	159535333	8176493	209749366	16752000	11898554	0
SCBB-1477_D4_Control	106656340	5593941	117288550	16574103	22532521	0
SCBB-229_D4_Control	104485413	5096091	164371867	18689060	18138817	0
SCBB-1499_D4_Deletion	125074041	6287520	169857842	24111035	12670317	0
SCBB-651_D28_Deletion	177635441	9236091	206510437	23650969	30505490	0
SCBB-1434_D0_Deletion	113199795	6078415	142458821	17019712	13194092	0
SCBB-1500_D4_Deletion	148128939	7357353	189155322	28199739	20041618	0
SCBB-1437_D28_Deletion	123843693	6666369	145393996	14700592	16630049	0
SCBB-1961_D0_Deletion	151809452	7899176	173311611	19449662	11986623	0
SCBB-1477_D28_Control	90428652	4560143	110987132	10207139	14992722	0
SCBB-229_D28_Control	87422885	3795476	134805559	12757720	20998342	0
SCBB-1648_D0_Control	94680600	4423156	137978784	13221178	18459541	0
SCBB-1473_D0_Control	181772393	8894992	235653991	26638261	25578018	0
SCBB-1434_D4_Deletion	120580410	5501496	224718393	15186309	27809976	0
SCBB-1438_D0_Control	114684495	5556942	139661488	16819934	14815846	0
SCBB-1479_D0_Control	98964460	4979407	107679457	13079041	19443438	0
SCBB-1961_D4_Deletion	158749490	7931591	170615511	21486222	11411419	0
SCBB-1652_D28_Deletion	131823188	5702662	262790128	18623255	20840584	0
SCBB-1646_D4_Control	126487228	5110907	287766476	24414166	17764673	0
SCBB-1503_D4_Deletion	159421776	7067664	324963348	21438593	17347706	0
SCBB-1647_D28_Control	142715634	5910910	327731029	18047637	27187938	0
SCBB-1490_D4_Deletion	151390385	6463083	318390410	20018717	16400429	0
SCBB-1504_D28_Deletion	112004534	4540423	258853587	16597671	25510061	0
SCBB-937_D0_Deletion	151590533	6950642	273965171	22307887	29842133	0
SCBB-1478_D0_Control	150782309	7151187	283960378	16609390	14024323	0
SCBB-1490_D28_Deletion	257469141	11198704	588552141	39917450	50926649	0
SCBB-1478_D4_Control	169759651	8429505	238934986	32096984	18360657	0
SCBB-937_D4_Deletion	146659988	7397051	185875376	19628012	12796810	0
SCBB-1490_D0_Deletion	169367906	8057126	290890705	24915543	47281698	0
SCBB-1645_D0_Control	152185205	7766312	210212343	18460707	17313012	0
SCBB-1503_D28_Deletion	149534500	7482024	206831298	22553175	15009797	0
SCBB-1472_D4_Control	144555544	7204410	227031899	24372023	41023253	0
SCBB-1479_D28_Control	183932274	9549984	235259343	20158852	14715368	0
SCBB-1652_D0_Deletion	187891816	10023345	196496926	26728412	30231773	0
SCBB-1478_D28_Control	139097212	7112576	204632291	26633317	33319782	0
SCBB-937_D28_Deletion	208252032	11306151	232552864	35153314	20643569	0
SCBB-1647_D0_Control	229445088	12335044	241638182	29636372	39726130	0
SCBB-1645_D4_Control	176879912	9973823	190518768	28030458	20574998	0
SCBB-1504_D0_Deletion	189721760	9782881	217458768	33250644	23542196	0
SCBB-1472_D28_Control	190858678	10535738	188824138	24755180	27738187	0
SCBB-1499_D28_Deletion	184825678	9489872	248932924	27389326	48702875	0
SCBB-1652_D4_Deletion	134034357	6852394	173910835	21737393	20879625	0
SCBB-1646_D0_Control	142396498	6914913	211045294	18514649	30992667	0
SCBB-1503_D0_Deletion	131880990	6572665	179165254	16502707	21324828	0
SCBB-1647_D4_Control	221141670	11033114	288531074	33132766	29362839	0
SCBB-1645_D28_Control	148512257	6981012	270730715	21976761	41446805	0
SCBB-1504_D4_Deletion	144462857	7280631	164552458	20409773	17020874	0
SCBB-1438_D28_Deletion	137356311	6955595	169871749	21547502	57437604	0
SCBB-1500_D28_Deletion	188929464	9669835	207475631	28359828	19816921	0
SCBB-1483_D4_Control	167495940	7456841	334253758	23904548	26901265	0
SCBB-1489_D4_Control	176397597	7650880	398719378	34004960	22978700	0
SCBB-1962_D4_Deletion	209772566	9634966	414588710	29629090	21556172	0
SCBB-1481_D28_Control	178212578	7407816	474200930	24624747	31950130	0
SCBB-1480_D0_Control	192367408	8481984	393392444	26121476	19063372	0
SCBB-1530_D0_Deletion	208758874	10199749	370769244	24056238	18025394	0
SCBB-1480_D4_Control	141129989	6916607	241289498	25739733	16108241	0
SCBB-1530_D4_Deletion	204467502	9925912	356310272	38332192	20885080	0
SCBB-1471_D0_Control	191174149	9779832	252729173	25217514	15005634	0
SCBB-1489_D28_Control	198463947	9162861	410420025	28750212	60199407	0
SCBB-1472_D0_Control	190097165	9849066	249251797	23054753	19130258	0
SCBB-1445_D0_Deletion	185937875	9494524	254174068	25866924	17266062	0
SCBB-1483_D28_Control	190555428	9605978	329516738	32723253	45377407	0
SCBB-1646_D28_Control	212931858	10841403	330351481	23530309	53458427	0
SCBB-1480_D28_Control	247144940	13237254	279676755	34344377	35451823	0
SCBB-1530_D28_Deletion	179413876	9230483	275359355	34583826	46395439	0
SCBB-1471_D4_Control	259241271	14175329	298734375	43711455	25044135	0
SCBB-1481_D0_Control	282779200	15100398	343011268	35824056	42804078	0
SCBB-1524_D0_Deletion	229850634	12817016	269846211	34524293	24128489	0
SCBB-1445_D4_Deletion	230402109	11805847	309360347	40830754	26462577	0
SCBB-1485_D0_Control	246453881	13508258	264585366	32643763	31709813	0
SCBB-1438_D28_Control	233750342	12000781	354612509	37655626	69448522	0
SCBB-1483_D0_Control	182221946	9344763	240290040	30273055	24278530	0
SCBB-1489_D0_Control	211040010	10620256	315219283	24816863	35062382	0
SCBB-1471_D28_Control	185631826	9459641	246247469	25866113	25067914	0
SCBB-1481_D4_Control	268054139	13455486	367666710	43590925	33922826	0
SCBB-1524_D4_Deletion	180965958	8393056	350701006	30983642	49655328	0
SCBB-1445_D28_Deletion	176021315	8860027	253695354	24493894	102719493	0
SCBB-1648_D28_Control	255081310	13408059	307540243	40426058	28337319	0
H01.G_D4_Deletion	73944970	3115143	108445078	12047304	11776445	0
H01.G_D28_Deletion	74664631	3432205	110064814	9094260	8461821	0
H01.G_D0_Deletion	63270528	3360219	91299722	7746005	4041049	0
H01.A_D4_Control	80395243	3563477	121226207	12605412	5882439	0
H01.A_D28_Control	86025069	3893165	153482478	10971349	11223797	0
H01.A_D0_Control	75468404	3955395	108832588	9397293	4649565	0
H01.D_D4_Control	84344625	4284889	96047035	16506827	6392687	0
H01.D_D28_Control	122920934	6346300	121893301	15558991	13278199	0
H01.D_D0_Control	92674091	4956482	86296880	11074926	5313883	0
H01.E_D4_Deletion	60701494	2625319	59237615	9879098	6186500	0
H01.E_D28_Deletion	158047360	7962077	158592753	21615328	22567582	0
H01.E_D0_Deletion	137717759	7267584	78904333	15388224	6490395	0
